# Supplementary material for: Gene discovery in EST sequences from the wheat leaf rust fungus Puccinia triticina sexual spores, asexual spores and haustoria, compared to other rust and corn smut fungi
Source: BMC Genomics. 2011 Mar 24;12:161. doi: 10.1186/1471-2164-12-161 (PMC3074555; doi:10.1186/1471-2164-12-161)
Supplement: Additional file 5 — Annotation results. This table holds the most-likely annotation of 2,551 unigenes based on searches against several databases. Source of the EST and number of independent sequences from various stages is indicated as are the unigene sequence match to the preliminary Pt genome 454 reads, the prediction by GeneMark and the closest homolog found among the predicted Pgt proteins. GO-annotations are also given according to cellular location, function or process, as well as EC and KEGG annotations (as produced by annot8r). [file 1471-2164-12-161-S5.XLS]

## Sheet: annotations March032010
unigene_id	accession #	pta	pte	ptg	pth	pti	ptih	ptp	ptt	ptu	HitPt454Seqs	GeneMarkOrf	predicted fungal	tentative annotation	DB	e-value	GO-C	GO-F	GO-P	EC	KEGG	PgramProts	e-value
PT0302.M18.CPTR.ptp	GR492805	0	0	0	0	0	0	1	0	0	1	1	1	PGTG_09156 | DNA polymerase gamma (translation) (1304 aa)	Pgt prots	4e-62	GO:0005739, mitochondrion;		GO:0000002, mitochondrial genome maintenance; GO:0007005, mitochondrion organization;	2.7.7.7, DNA-directedDNApolymerase;		PGTG_09156 DNA polymerase gamma (translation) (1304 aa)	4e-62
Contig7369	HP458574	0	0	0	0	0	0	2	0	0	1	1	1	GzCon[1312] 60S ribosomal protein L37	Cogeme	5e-30		GO:0005515, protein binding;	GO:0000022, mitotic spindle elongation; GO:0007052, mitotic spindle organization;		03010, Ribosome;	PGTG_19079 conserved hypothetical protein (translation) (254 aa)	6e-32
PT0316.D24.C21.ptt	GR495683	0	0	0	0	0	0	0	1	0	1	1	1	Um34331281 60S ribosomal protein L37	Cogeme	1e-28		GO:0005515, protein binding;	GO:0000022, mitotic spindle elongation; GO:0007052, mitotic spindle organization;		03010, Ribosome;	PGTG_19079 conserved hypothetical protein (translation) (254 aa)	3e-31
Contig5754	HP457094	0	0	0	1	0	0	0	0	0	1	1	1	PGTG_18484 | 60S ribosomal protein L31 (translation) (126 aa)	Pgt prots	4e-26	GO:0022625, cytosolic large ribosomal subunit;	GO:0003735, structural constituent of ribosome;	GO:0000022, mitotic spindle elongation; GO:0007052, mitotic spindle organization; GO:0006412, translation;		03010, Ribosome;	PGTG_18484 60S ribosomal protein L31 (translation) (126 aa)	4e-26
Contig7562	HP458750	0	0	0	0	0	0	0	2	0	0	1	1	mg[0037] 60S ribosomal protein L5	Cogeme	7e-24	GO:0022625, cytosolic large ribosomal subunit;	GO:0003735, structural constituent of ribosome; GO:0003723, RNA binding;	GO:0000027, ribosomal large subunit assembly; GO:0006412, translation;		03010, Ribosome;	PGTG_16403 60S ribosomal protein L5 (translation) (357 aa)	6e-09
Contig7817	HP458989	0	0	0	0	0	0	1	0	0	1	1	1	PGTG_00074 | 60S ribosomal protein L6-A (translation) (244 aa)	Pgt prots	3e-76	GO:0022625, cytosolic large ribosomal subunit;	GO:0003735, structural constituent of ribosome; GO:0003723, RNA binding;	GO:0000027, ribosomal large subunit assembly; GO:0006412, translation;		03010, Ribosome;	PGTG_00074 60S ribosomal protein L6-A (translation) (244 aa)	3e-76
Contig7711	HP458890	0	0	0	0	0	0	0	2	0	0	1	1	UmCon[2057] 40S ribosomal protein S11	Cogeme	3e-83	GO:0030686, 90S preribosome; GO:0022627, cytosolic small ribosomal subunit;	GO:0003735, structural constituent of ribosome;	GO:0000028, ribosomal small subunit assembly; GO:0000462, maturation of SSU-rRNA from tricistronic rRNA transcript (SSU-rRNA 5.8S rRNA LSU-rRNA); GO:0006412, translation;		03010, Ribosome;	PGTG_04599 conserved hypothetical protein (translation) (212 aa)	5e-49
Contig7673	HP458855	0	0	0	1	0	0	1	1	0	1	1	1	SSPG59 40S ribosomal protein S15	Cogeme	2e-78	GO:0022627, cytosolic small ribosomal subunit;	GO:0003735, structural constituent of ribosome; GO:0003723, RNA binding;	GO:0000028, ribosomal small subunit assembly; GO:0006412, translation;		03010, Ribosome;	no Pgt prot homolog
PT03110.I12.C21.ptt	GR495060	0	0	0	0	0	0	0	1	0	1	1	1	sp|Q5K8S8| Vacuolar-type proton ATPase subunit e [Cryptococcus neoformans]	NR	2e-14	GO:0000220, vacuolar proton-transporting V-type ATPase V0 domain; GO:0005774, vacuolar membrane;	GO:0042625, ATPase activity coupled to transmembrane movement of ions;	GO:0000032, cell wall mannoprotein biosynthetic process; GO:0007035, vacuolar acidification; GO:0055085, transmembrane transport; GO:0016049, cell growth; GO:0006461, protein complex assembly;			PGTG_17246 hypothetical protein (translation) (72 aa)	1e-35
Contig7911	HP459075	0	0	0	0	0	0	1	0	0	1	1	1	PGTG_01873 | argininosuccinate synthase (translation) (433 aa)	Pgt prots	2e-56	GO:0005829, cytosol;	GO:0004055, argininosuccinate synthase activity;	GO:0000052, citrulline metabolic process; GO:0000053, argininosuccinate metabolic process; GO:0006526, arginine biosynthetic process;	6.3.4.5, Argininosuccinatesynthase;	00250, Alanine;00330, Arginine and proline metabolism;	PGTG_01873 argininosuccinate synthase (translation) (433 aa)	2e-56
PT0112a.H09.BR.ptg	EC414184	0	0	1	0	0	0	0	0	0	1	1	1	PGTG_05807 | transportin-1 (translation) (926 aa)	Pgt prots	7e-39	GO:0005737, cytoplasm; GO:0005634, nucleus;	GO:0008139, nuclear localization sequence binding; GO:0005515, protein binding;	GO:0000060, protein import into nucleus translocation;			PGTG_05807 transportin-1 (translation) (926 aa)	7e-39
Contig7107	HP458338	0	0	0	0	0	0	0	0	1	1	1	1	ref|XP_568547.1| cytoplasm protein [Cryptococcus neoformans var. neoformans JEC21]	NR	9e-31			GO:0000080, G1 phase of mitotic cell cycle;			PGTG_06875 conserved hypothetical protein (translation) (221 aa)	5e-92
PTDG.cn865.na.ptg	GR502951	0	0	1	0	0	0	0	0	0	1	1	1	PGTG_03402 | negative regulator of the PHO system (translation) (435 aa)	Pgt prots	1e-110	GO:0005829, cytosol; GO:0005634, nucleus;	GO:0004693, cyclin-dependent protein kinase activity; GO:0005515, protein binding;	GO:0000083, regulation of transcription involved in G1/S-phase of mitotic cell cycle; GO:0007089, traversing start control point of mitotic cell cycle; GO:0000082, G1/S transition of mitotic cell cycle; GO:0007165, signal transduction;	2.7.11.22, Cyclin-dependentkinase;	04111, Cell cycle - yeast;	PGTG_03402 negative regulator of the PHO system (translation) (435 aa)	1e-110
Contig5123	HP456504	0	0	9	1	0	0	0	0	0	1	1	1	NcCon[3219] histidine biosynthesis trifunctional protein	Cogeme	3e-25	GO:0005622, intracellular;	GO:0004635, phosphoribosyl-AMP cyclohydrolase activity; GO:0004636, phosphoribosyl-ATP diphosphatase activity; GO:0004399, histidinol dehydrogenase activity;	GO:0000105, histidine biosynthetic process;	1.1.1.23, Histidinoldehydrogenase; 3.6.1.31, Phosphoribosyl-ATPdiphosphatase; 3.5.4.19, Phosphoribosyl-AMPcyclohydrolase;	00340, Histidine metabolism;	no Pgt prot homolog
Contig7596	HP458782	0	0	0	0	0	0	0	1	0	1	1	1	W0AA015ZC03C1 zinc finger protein	Cogeme	3e-15		GO:0003714, transcription corepressor activity;	GO:0000122, negative regulation of transcription from RNA polymerase II promoter;			PGTG_19863 hypothetical protein (translation) (147 aa)	6e-70
PT0301.M23.CPTR.ptp	GR492452	0	0	0	0	0	0	1	0	0	1	1	1	PGTG_02798 | tryptophan synthase (translation) (772 aa)	Pgt prots	5e-99	GO:0005737, cytoplasm; GO:0005634, nucleus;	GO:0004834, tryptophan synthase activity;	GO:0000162, tryptophan biosynthetic process;	4.2.1.20, Tryptophansynthase;	00400, Phenylalanine;00260, Glycine;	PGTG_02798 tryptophan synthase (translation) (772 aa)	5e-99
Contig7493	HP458687	0	0	3	0	0	0	2	0	0	1	1	1	ref|NP_595431.1| cyclin-dependent protein kinase regulatory subunit Suc1 [Schizosaccharomyces pombe]	NR	2e-22	GO:0000307, cyclin-dependent protein kinase holoenzyme complex; GO:0005829, cytosol; GO:0005634, nucleus;	GO:0005515, protein binding;	GO:0000216, M/G1 transition of mitotic cell cycle; GO:0008054, cyclin catabolic process; GO:0000079, regulation of cyclin-dependent protein kinase activity; GO:0007346, regulation of mitotic cell cycle; GO:0007165, signal transduction;		05222, Small cell lung cancer;05200, Pathways in cancer;04111, Cell cycle - yeast;	PGTG_19500 predicted protein (translation) (134 aa)	3e-51
PT0131c.H11.BR.pth	EC415221	0	0	0	1	0	0	0	0	0	1	1	1	ref|NP_595431.1| cyclin-dependent protein kinase regulatory subunit Suc1, cell division protein [Schizosaccharomyces pombe]	NR	6e-24	GO:0000307, cyclin-dependent protein kinase holoenzyme complex; GO:0005829, cytosol; GO:0005634, nucleus;	GO:0005515, protein binding;	GO:0000216, M/G1 transition of mitotic cell cycle; GO:0008054, cyclin catabolic process; GO:0000079, regulation of cyclin-dependent protein kinase activity; GO:0007346, regulation of mitotic cell cycle; GO:0007165, signal transduction;		05222, Small cell lung cancer;05200, Pathways in cancer;04111, Cell cycle - yeast;	PGTG_02032 conserved hypothetical protein (translation) (106 aa)	2e-56
PTDG.cn1293.na.ptg	GR503268	0	0	1	0	0	0	0	0	0	1	1	1	ref|NP_001017278.1| RNA binding motif protein 5 [Xenopus (Silurana) tropicalis]	NR	6e-20	GO:0005634, nucleus;	GO:0003729, mRNA binding;	GO:0000245, spliceosome assembly; GO:0000381, regulation of alternative nuclear mRNA splicing via spliceosome; GO:0043065, positive regulation of apoptosis;			PGTG_01801 hypothetical protein (translation) (989 aa)	7e-92
PT0303.J10.CPTR.ptp	GR493087	0	0	0	0	0	0	1	0	0	1	1	1	PGTG_12706 | cell division cycle protein 48 (translation) (819 aa)	Pgt prots	1e-117	GO:0034098, Cdc48p-Npl4p-Ufd1p AAA ATPase complex; GO:0000837, Doa10p ubiquitin ligase complex; GO:0043332, mating projection tip; GO:0005789, endoplasmic reticulum membrane; GO:0005792, microsome; GO:0005829, cytosol; GO:0005634, nucleus;	GO:0016887, ATPase activity; GO:0005515, protein binding;	GO:0000278, mitotic cell cycle; GO:0006906, vesicle fusion; GO:0015031, protein transport; GO:0030433, ER-associated protein catabolic process; GO:0006511, ubiquitin-dependent protein catabolic process; GO:0006915, apoptosis;	3.6.1.3, Adenosinetriphosphatase;		PGTG_12706 cell division cycle protein 48 (translation) (819 aa)	1e-117
Contig7859	HP459029	0	0	0	0	0	0	1	0	0	1	1	1	PGTG_14334 | acetyl-CoA carboxylase (translation) (2259 aa)	Pgt prots	3e-46	GO:0000329, fungal-type vacuole membrane; GO:0005829, cytosol; GO:0005737, cytoplasm;		GO:0000280, nuclear division; GO:0000920, cytokinetic cell separation;	6.3.4.14, Biotincarboxylase; 6.4.1.2, Acetyl-CoAcarboxylase;	00640, Propanoate metabolism;04910, Insulin signaling pathway;00620, Pyruvate metabolism;00061, Fatty acid biosynthesis;	PGTG_14334 acetyl-CoA carboxylase (translation) (2259 aa)	3e-46
PTDG.cn1085.na.ptg	GR503114	0	0	1	0	0	0	0	0	0	1	1	1	PGTG_04929 | transcription factor prr1 (translation) (540 aa)	Pgt prots	1e-28	GO:0005634, nucleus;	GO:0000156, two-component response regulator activity; GO:0043565, sequence-specific DNA binding; GO:0003700, transcription factor activity;	GO:0000304, response to singlet oxygen; GO:0008361, regulation of cell size; GO:0006970, response to osmotic stress; GO:0006350, transcription; GO:0006979, response to oxidative stress;	2.7.13.3, Histidinekinase;		PGTG_04929 transcription factor prr1 (translation) (540 aa)	1e-28
Contig7886	HP459054	0	0	0	0	0	0	1	0	0	1	1	1	gb|ACG41164.1| BCAS2 (breast carcinoma amplified sequence 2 ) protein [Zea mays]	NR	8e-21	GO:0005681, spliceosomal complex;	GO:0005515, protein binding;	GO:0000375, RNA splicing via transesterification reactions; GO:0008380, RNA splicing;		03040, Spliceosome;	PGTG_00129 conserved hypothetical protein (translation) (224 aa)	1e-108
Contig7349	HP458558	0	0	0	1	0	0	1	0	0	1	1	1	GzCon[2889] U1 small nuclear ribonucleoprotein C	Cogeme	2e-26	GO:0005685, U1 snRNP; GO:0015030, Cajal body;	GO:0030619, U1 snRNA binding; GO:0003727, single-stranded RNA binding; GO:0008270, zinc ion binding; GO:0042803, protein homodimerization activity; GO:0005515, protein binding;	GO:0000387, spliceosomal snRNP assembly; GO:0000398, nuclear mRNA splicing via spliceosome;		03040, Spliceosome;	PGTG_10639 hypothetical protein (translation) (189 aa)	2e-49
Contig5308	HP456673	0	0	1	0	0	0	0	0	0	1	1	1	PGTG_06363 | splicing factor 3A subunit 2 (translation) (222 aa)	Pgt prots	1e-73	GO:0030532, small nuclear ribonucleoprotein complex; GO:0005681, spliceosomal complex;		GO:0000389, nuclear mRNA 3{prime}-splice site recognition; GO:0006397, mRNA processing; GO:0008380, RNA splicing; GO:0000398, nuclear mRNA splicing via spliceosome;		03040, Spliceosome;	PGTG_06363 splicing factor 3A subunit 2 (translation) (222 aa)	1e-73
PTDG.cn1291.na.ptg	GR503267	0	0	1	0	0	0	0	0	0	1	1	1	gb|ABE96774.2| U6 snRNA-associated Sm-like protein LSm8 [Bos taurus]	NR	4e-24	GO:0005634, nucleus;	GO:0017070, U6 snRNA binding; GO:0005515, protein binding;	GO:0000398, nuclear mRNA splicing via spliceosome;		03018, RNA degradation;03040, Spliceosome;	PGTG_10106 hypothetical protein (translation) (134 aa)	2e-06
PT0319.J21.C21.ptt	GR496881	0	0	0	0	0	0	0	1	0	1	0	1	PGTG_02561 | pre-mRNA-splicing factor PRP46 (translation) (472 aa)	Pgt prots	7e-31	GO:0005681, spliceosomal complex; GO:0043234, protein complex; GO:0005634, nucleus;	GO:0005515, protein binding;	GO:0000398, nuclear mRNA splicing via spliceosome;		03040, Spliceosome;	PGTG_02561 pre-mRNA-splicing factor PRP46 (translation) (472 aa)	7e-31
Contig7342	HP458551	0	0	1	0	0	0	3	0	0	1	1	1	UmCon[2241] mRNA splicing factor	Cogeme	3e-27	GO:0005634, nucleus;	GO:0046982, protein heterodimerization activity; GO:0005515, protein binding;	GO:0000398, nuclear mRNA splicing via spliceosome;			PGTG_09124 hypothetical protein (translation) (193 aa)	1e-58
PT0306.E09.C21.ptp	GR490823	0	0	0	0	0	0	1	0	0	1	1	1	UmCon[2241] mRNA splicing factor	Cogeme	5e-11	GO:0005634, nucleus;	GO:0046982, protein heterodimerization activity; GO:0005515, protein binding;	GO:0000398, nuclear mRNA splicing via spliceosome;			PGTG_09124 hypothetical protein (translation) (193 aa)	8e-29
Contig6992	HP458234	0	0	0	1	0	0	0	0	0	1	1	1	PGTG_15689 | small nuclear ribonucleoprotein Sm D2 (translation) (112 aa)	Pgt prots	1e-57	GO:0030532, small nuclear ribonucleoprotein complex;	GO:0005515, protein binding;	GO:0000398, nuclear mRNA splicing via spliceosome; GO:0007052, mitotic spindle organization;		03040, Spliceosome;	PGTG_15689 small nuclear ribonucleoprotein Sm D2 (translation) (112 aa)	1e-57
Contig2919	HP454573	0	0	0	0	0	0	0	0	1	1	1	1	PGTG_17632 | pre-mRNA-splicing factor ini1 (translation) (111 aa)	Pgt prots	7e-29	GO:0005686, U2 snRNP;	GO:0003700, transcription factor activity;	GO:0000398, nuclear mRNA splicing via spliceosome; GO:0045941, positive regulation of transcription; GO:0045893, positive regulation of transcription DNA-dependent;		03040, Spliceosome;	PGTG_17632 pre-mRNA-splicing factor ini1 (translation) (111 aa)	7e-29
Contig2611	HP454281	0	0	0	0	0	0	0	0	0	1	1	1	ref|YP_002381473.1| putative methyltransferase [Escherichia fergusonii ATCC 35469]	NR	2e-14		GO:0070677, rRNA (cytosine-2{prime}-O-)-methyltransferase activity;	GO:0000453, enzyme-directed rRNA 2{prime}-O-methylation;			no Pgt prot homolog
PTDH.cn2025.na.ptih	GR504869	0	0	0	0	0	1	0	0	0	0	0	0	ref|YP_002556021.1| ribosomal large subunit pseudouridine synthase E [Escherichia coli LF82]	NR	5e-37		GO:0009982, pseudouridine synthase activity;	GO:0000455, enzyme-directed rRNA pseudouridine synthesis;			no Pgt prot homolog
Contig57	HP451872	0	0	0	0	0	0	0	2	0	1	1	1	PGTG_02546 | ribosomal protein S21 (translation) (88 aa)	Pgt prots	5e-44	GO:0022627, cytosolic small ribosomal subunit;	GO:0003735, structural constituent of ribosome;	GO:0000461, endonucleolytic cleavage to generate mature 3{prime}-end of SSU-rRNA from (SSU-rRNA 5.8S rRNA LSU-rRNA); GO:0000447, endonucleolytic cleavage in ITS1 to separate SSU-rRNA from 5.8S rRNA and LSU-rRNA from tricistronic rRNA transcript (SSU-rRNA		03010, Ribosome;	PGTG_02546 ribosomal protein S21 (translation) (88 aa)	5e-44
PT0314.C03.C21.ptt	GR494562	0	0	0	0	0	0	0	1	0	0	0	0	GzCon[0097] 40S ribosomal protein S8-B	Cogeme	1e-20	GO:0030686, 90S preribosome; GO:0022627, cytosolic small ribosomal subunit;	GO:0003735, structural constituent of ribosome;	GO:0000462, maturation of SSU-rRNA from tricistronic rRNA transcript (SSU-rRNA 5.8S rRNA LSU-rRNA); GO:0006412, translation;		03010, Ribosome;	PGTG_00820 40S ribosomal protein S8-B (translation) (204 aa)	5e-10
Contig7708	HP458888	0	0	0	0	0	0	0	2	0	1	1	1	UmCon[1080] 40S ribosomal protein S3aE	Cogeme	1e-147	GO:0030686, 90S preribosome; GO:0022627, cytosolic small ribosomal subunit;	GO:0003735, structural constituent of ribosome;	GO:0000462, maturation of SSU-rRNA from tricistronic rRNA transcript (SSU-rRNA 5.8S rRNA LSU-rRNA); GO:0006412, translation;		03010, Ribosome;	PGTG_17772 40S ribosomal protein S3aE (translation) (258 aa)	1e-94
PT0317.N09.C21.ptt	GR496248	0	0	0	0	0	0	0	1	0	0	1	1	UmCon[1188] 40S ribosomal protein S24-B	Cogeme	3e-78	GO:0022627, cytosolic small ribosomal subunit; GO:0005739, mitochondrion;	GO:0003735, structural constituent of ribosome;	GO:0000462, maturation of SSU-rRNA from tricistronic rRNA transcript (SSU-rRNA 5.8S rRNA LSU-rRNA); GO:0006412, translation;		03010, Ribosome;	PGTG_09616 40S ribosomal protein S24-B (translation) (135 aa)	6e-34
PTDG_P008.K04.r1.ptg	GR503486	0	0	1	0	0	0	0	0	0	0	0	0	gb|ACH70741.1| WD repeat domain 12 [Salmo salar]	NR	4e-07	GO:0070545, PeBoW complex; GO:0030687, preribosome large subunit precursor; GO:0005654, nucleoplasm; GO:0005730, nucleolus;		GO:0000466, maturation of 5.8S rRNA from tricistronic rRNA transcript (SSU-rRNA 5.8S rRNA LSU-rRNA); GO:0000463, maturation of LSU-rRNA from tricistronic rRNA transcript (SSU-rRNA 5.8S rRNA LSU-rRNA); GO:0008283, cell proliferation;			no Pgt prot homolog
PT0304.P16.CPTR.ptp	GR493574	0	0	0	0	0	0	1	0	0	1	1	1	sp|Q641J8| E3 ubiquitin-protein ligase rnf12-A, RING finger protein 12-A, XRnf12 [Xenopus laevis]	NR	2e-08	GO:0005634, nucleus;	GO:0008134, transcription factor binding; GO:0004842, ubiquitin-protein ligase activity; GO:0042802, identical protein binding; GO:0005515, protein binding;	GO:0000578, embryonic axis specification; GO:0042787, protein ubiquitination during ubiquitin-dependent protein catabolic process; GO:0006511, ubiquitin-dependent protein catabolic process; GO:0016567, protein ubiquitination;			PGTG_09167 predicted protein (translation) (323 aa)	1e-15
Contig7504	HP458697	0	0	0	0	0	0	2	0	0	1	1	1	PGTG_00371 | DNA dependent ATPase (translation) (670 aa)	Pgt prots	9e-64	GO:0000113, nucleotide-excision repair factor 4 complex; GO:0000108, repairosome; GO:0031463, Cul3-RING ubiquitin ligase complex;	GO:0003684, damaged DNA binding; GO:0008094, DNA-dependent ATPase activity; GO:0004842, ubiquitin-protein ligase activity; GO:0005515, protein binding;	GO:0000715, nucleotide-excision repair DNA damage recognition; GO:0042787, protein ubiquitination during ubiquitin-dependent protein catabolic process;			PGTG_00371 hypothetical protein similar to DNA dependent ATPase (translation) (670 aa)	9e-64
Contig7658	HP458840	0	0	0	0	0	0	0	2	0	1	1	1	PGTG_07608 | cryptochrome DASH, mitochondrial precursor (translation) (597 aa)	Pgt prots	5e-73		GO:0003904, deoxyribodipyrimidine photo-lyase activity; GO:0050660, FAD binding; GO:0003684, damaged DNA binding;	GO:0000719, photoreactive repair; GO:0045892, negative regulation of transcription DNA-dependent;	4.1.99.3, Deoxyribodipyrimidinephoto-lyase;		PGTG_07608 cryptochrome DASH, mitochondrial precursor (translation) (597 aa)	5e-73
Contig2877	HP454536	0	0	3	0	0	0	0	0	1	1	1	1	PGTG_06617 | mitogen-activated protein kinase, PtMAPK1 (translation) (413 aa)	Pgt prots	1e-123		GO:0004707, MAP kinase activity;	GO:0000751, cell cycle arrest in response to pheromone; GO:0019236, response to pheromone; GO:0007165, signal transduction;	2.7.11.24, Mitogen-activatedproteinkinase;	04910, Insulin signaling pathway;05219, Bladder cancer;04621, NOD-like receptor signaling pathway;05223, Non-small cell lung cancer;04666, Fc gamma R-mediated phagocytosis;04010, MAPK signaling pathway;04540, Gap junction;05010, Alzheimers disease;05220,	PGTG_06617 mitogen-activated protein kinase (translation) (413 aa)	1e-123
Contig7027	HP458267	0	0	5	1	0	0	0	0	0	1	1	1	PGTG_13814 | mitogen-activated protein kinase (translation) (417 aa)	Pgt prots	7e-27		GO:0004707, MAP kinase activity;	GO:0000751, cell cycle arrest in response to pheromone; GO:0019236, response to pheromone; GO:0007165, signal transduction;	2.7.11.24, Mitogen-activatedproteinkinase;	04910, Insulin signaling pathway;05219, Bladder cancer;04621, NOD-like receptor signaling pathway;05223, Non-small cell lung cancer;04666, Fc gamma R-mediated phagocytosis;04010, MAPK signaling pathway;04540, Gap junction;05010, Alzheimers disease;05220,	PGTG_13814 mitogen-activated protein kinase (translation) (417 aa)	7e-27
Contig1305	HP453024	2	0	4	0	0	0	0	1	1	1	1	1	PGTG_13814 | mitogen-activated protein kinase (translation) (417 aa), MAPK1	Pgt prots	7e-27		GO:0004707, MAP kinase activity;	GO:0000751, cell cycle arrest in response to pheromone; GO:0019236, response to pheromone; GO:0007165, signal transduction;	2.7.11.24, Mitogen-activatedproteinkinase;	04910, Insulin signaling pathway;05219, Bladder cancer;04621, NOD-like receptor signaling pathway;05223, Non-small cell lung cancer;04666, Fc gamma R-mediated phagocytosis;04010, MAPK signaling pathway;04540, Gap junction;05010, Alzheimers disease;05220,	PGTG_13814 mitogen-activated protein kinase (translation) (417 aa)	7e-27
Contig7830	HP459002	0	0	0	0	0	0	1	0	0	1	1	1	PGTG_01392 | B beta2 mating-type pheromone receptor (translation) (357 aa)	Pgt prots	1e-130	GO:0005887, integral to plasma membrane;	GO:0004933, mating-type a-factor pheromone receptor activity;	GO:0000755, cytogamy; GO:0000750, pheromone-dependent signal transduction involved in conjugation with cellular fusion;		04011, MAPK signaling pathway - yeast;	PGTG_01392 hypothetical protein similar to B beta2 mating-type pheromone receptor (translation) (357 aa)	1e-130
TaLr.1137D06.F.pti	BG905118	0	0	0	0	1	0	0	0	0	0	1	1	gb|AAR20919.1| jasmonate-induced protein [Triticum aestivum]	NR	4e-19		GO:0005536, glucose binding; GO:0005537, mannose binding;	GO:0000771, agglutination involved in conjugation;			no Pgt prot homolog
Contig2914	HP454568	0	0	0	0	0	0	0	0	2	1	1	1	UmCon[1260] calmodulin	Cogeme	3e-58	GO:0016460, myosin II complex; GO:0005826, actomyosin contractile ring; GO:0032153, cell division site; GO:0005829, cytosol; GO:0005634, nucleus;	GO:0005509, calcium ion binding; GO:0005515, protein binding;	GO:0000915, cytokinesis actomyosin contractile ring assembly;		04070, Phosphatidylinositol signaling system;04910, Insulin signaling pathway;05010, Alzheimers disease;04020, Calcium signaling pathway;04720, Long-term potentiation;04626, Plant-pathogen interaction;04912, GnRH signaling pathway;04270, Vascular smooth m	PGTG_16471 troponin C (translation) (174 aa)	6e-55
Contig7552	HP458742	0	0	0	0	0	0	0	16	1	1	1	1	PGTG_08949 | actin (translation) (442 aa)	Pgt prots	1e-44	GO:0030479, actin cortical patch; GO:0005829, cytosol; GO:0005737, cytoplasm;	GO:0005515, protein binding;	GO:0000915, cytokinesis actomyosin contractile ring assembly; GO:0007163, establishment or maintenance of cell polarity;			PGTG_08949 actin (translation) (442 aa)	1e-44
Contig7014	HP458254	0	0	1	0	0	0	0	0	0	1	1	1	GzCon[0947] required for F-actin regulation	Cogeme	1e-85	GO:0031097, medial cortex; GO:0051285, cell cortex of cell tip;	GO:0005096, GTPase activator activity; GO:0005515, protein binding;	GO:0000915, cytokinesis actomyosin contractile ring assembly; GO:0007264, small GTPase mediated signal transduction; GO:0007015, actin filament organization;		04666, Fc gamma R-mediated phagocytosis;	PGTG_10284 reduced viability upon starvation protein 167 (translation) (479 aa)	2e-21
PTDG.cn1144.na.ptg	GR503160	0	0	1	0	0	0	0	0	0	1	1	1	PGTG_13108 | cell division control protein 12 (translation) (371 aa)	Pgt prots	4e-83	GO:0031105, septin complex; GO:0005940, septin ring; GO:0032153, cell division site; GO:0005829, cytosol; GO:0005737, cytoplasm;	GO:0005515, protein binding;	GO:0000920, cytokinetic cell separation;		05012, Parkinsons disease;	PGTG_13108 cell division control protein 12 (translation) (371 aa)	4e-83
Contig5731	HP457073	0	0	1	0	0	0	0	0	0	1	1	1	PGTG_13113 | septin-8 (translation) (378 aa)	Pgt prots	1e-65	GO:0031105, septin complex; GO:0005940, septin ring; GO:0032153, cell division site; GO:0005829, cytosol; GO:0005737, cytoplasm;	GO:0005515, protein binding;	GO:0000920, cytokinetic cell separation;		05012, Parkinsons disease;	PGTG_13113 septin-8 (translation) (378 aa)	1e-65
Contig5342	HP456705	0	0	1	0	0	0	0	0	1	1	1	1	BfCon[1646] septin	Cogeme	5e-21	GO:0031105, septin complex; GO:0005940, septin ring; GO:0005829, cytosol; GO:0005634, nucleus;	GO:0005515, protein binding;	GO:0000920, cytokinetic cell separation;			PGTG_15292 conserved hypothetical protein (translation) (319 aa)	3e-27
Contig7991	HP459150	0	0	0	0	0	0	0	1	0	1	1	1	ref|XP_001874635.1| 66 kDa exocyst complex component sec6 [Laccaria bicolor S238N-H82]	NR	2e-52	GO:0051285, cell cortex of cell tip; GO:0000145, exocyst; GO:0032153, cell division site; GO:0005816, spindle pole body; GO:0005634, nucleus;	GO:0005515, protein binding;	GO:0000920, cytokinetic cell separation; GO:0006887, exocytosis; GO:0006886, intracellular protein transport;			PGTG_14284 conserved hypothetical protein (translation) (774 aa)	1e-115
Contig5266	HP451791	1	0	1	0	0	0	0	0	0	1	1	1	PGTG_04248 | septin (translation) (436 aa)	Pgt prots	1e-100	GO:0031105, septin complex; GO:0005940, septin ring; GO:0005829, cytosol; GO:0005737, cytoplasm; GO:0005634, nucleus;	GO:0005515, protein binding;	GO:0000920, cytokinetic cell separation; GO:0034613, cellular protein localization;		05012, Parkinsons disease;	PGTG_04248 septin (translation) (436 aa)	1e-100
Contig166	HP451968	0	0	1	0	0	0	0	0	0	1	1	1	PGTG_15677 | cell division / cytokenesis-related control protein 12 (translation) (380 aa)	Pgt prots	1e-116	GO:0031105, septin complex; GO:0005940, septin ring; GO:0032153, cell division site; GO:0005829, cytosol;	GO:0005515, protein binding;	GO:0000920, cytokinetic cell separation; GO:0034613, cellular protein localization;		05012, Parkinsons disease;	PGTG_15677 cell division control protein 12 (translation) (380 aa)	1e-116
PTDG_P010.A11.r1.ptg	GR503506	0	0	1	0	0	0	0	0	0	1	0	1	UmCon[1941] septin, cell division control protein CDC12	Cogeme	4e-46	GO:0031105, septin complex; GO:0005940, septin ring; GO:0032153, cell division site; GO:0005829, cytosol;	GO:0005515, protein binding;	GO:0000920, cytokinetic cell separation; GO:0034613, cellular protein localization;			PGTG_15677 cell division control protein 12 (translation) (380 aa)	9e-45
PTDH.cn2242.na.ptih	GR505038	0	0	0	0	0	1	0	0	0	0	1	1	ref|YP_002292842.1| alcohol dehydrogenase [Escherichia coli SE11]	NR	1e-122	GO:0005759, mitochondrial matrix; GO:0005625, soluble fraction; GO:0005739, mitochondrion;	GO:0004022, alcohol dehydrogenase (NAD) activity;	GO:0000947, amino acid catabolic process to alcohol via Ehrlich pathway; GO:0006116, NADH oxidation;	1.1.1.1, Alcoholdehydrogenase;	00350, Tyrosine metabolism;00071, Fatty acid metabolism;00830, Retinol metabolism;00980, Metabolism of xenobiotics by cytochrome P450;00982, Drug metabolism - cytochrome P450;00010, Glycolysis / Gluconeogenesis;00641, 3-Chloroacrylic acid degradation;0062	PGTG_18065 hypothetical protein similar to NADP-dependent alcohol dehydrogenase (translation) (361 aa)	3e-22
PTDH.cn1783.na.ptih	GR504660	0	0	0	0	0	1	0	0	0	1	1	1	PGTG_04865 | malate dehydrogenase, mitochondrial precursor (translation) (333 aa)	Pgt prots	5e-35	GO:0005759, mitochondrial matrix; GO:0005739, mitochondrion;	GO:0030060, L-malate dehydrogenase activity; GO:0005515, protein binding;	GO:0001300, chronological cell aging; GO:0001302, replicative cell aging; GO:0006099, tricarboxylic acid cycle; GO:0009060, aerobic respiration;			PGTG_04865 malate dehydrogenase, mitochondrial precursor (translation) (333 aa)	5e-35
Contig7883	HP459051	0	0	0	0	0	0	1	0	0	1	1	1	PGTG_01232 | protein spt3, SAGA-like transcriptional regulatory complex subunit (translation) (426 aa)	Pgt prots	1e-114	GO:0046695, SLIK (SAGA-like) complex; GO:0000124, SAGA complex;	GO:0003712, transcription cofactor activity;	GO:0001403, invasive growth in response to glucose limitation; GO:0000747, conjugation with cellular fusion; GO:0007124, pseudohyphal growth; GO:0016568, chromatin modification; GO:0016573, histone acetylation; GO:0032569, gene-specific transcription from			PGTG_01232 protein spt3 (translation) (426 aa)	1e-114
Contig7730	HP458908	0	0	1	0	0	0	0	1	0	1	1	1	dbj|BAB43911.1| metabolite transporter [Pholiota nameko]	NR	7e-44	GO:0005886, plasma membrane;	GO:0001406, glycerophosphodiester transmembrane transporter activity;	GO:0001407, glycerophosphodiester transport; GO:0055085, transmembrane transport;			PGTG_09404 conserved hypothetical protein (translation) (294 aa)	1e-106
PTDH.cn475.na.ptih	GR503832	0	0	0	0	0	1	0	0	0	1	1	1	UmCon[1408] basic transcription factor BTF3	Cogeme	2e-33			GO:0001701, in utero embryonic development;			PGTG_07706 conserved hypothetical protein (translation) (180 aa)	2e-79
Contig2783	HP454446	0	0	0	0	0	0	0	0	6	1	1	1	PGTG_03905 | UDP-glucose 6-dehydrogenase (translation) (438 aa)	Pgt prots	9e-35			GO:0001702, gastrulation with mouth forming second;	1.1.1.22, UDP-glucose6-dehydrogenase;	00053, Ascorbate and aldarate metabolism;00500, Starch and sucrose metabolism;00520, Amino sugar and nucleotide sugar metabolism;00040, Pentose and glucuronate interconversions;	PGTG_03905 UDP-glucose 6-dehydrogenase (translation) (438 aa)	9e-35
Contig7454	HP451818	0	0	0	0	0	0	2	0	0	1	1	1	GzCon[2746] NifU-like iron-sulphur cluster assembly protein, iron homeostasis	Cogeme	2e-25	GO:0005759, mitochondrial matrix;		GO:0002098, tRNA wobble uridine modification; GO:0006879, cellular iron ion homeostasis; GO:0016226, iron-sulfur cluster assembly;		00910, Nitrogen metabolism;	no Pgt prot homolog
Contig5687	HP457032	0	0	0	1	0	0	0	1	0	1	1	1	PGTG_04663 | nucleoside diphosphate kinase (translation) (223 aa)	Pgt prots	3e-73	GO:0005882, intermediate filament; GO:0001726, ruffle; GO:0030027, lamellipodium; GO:0048471, perinuclear region of cytoplasm;	GO:0004550, nucleoside diphosphate kinase activity;	GO:0002762, negative regulation of myeloid leukocyte differentiation; GO:0006165, nucleoside diphosphate phosphorylation; GO:0045682, regulation of epidermis development; GO:0045618, positive regulation of keratinocyte differentiation; GO:0030819, positiv	2.7.4.6, Nucleoside-diphosphatekinase;	00240, Pyrimidine metabolism;00230, Purine metabolism;	PGTG_04663 nucleoside diphosphate kinase (translation) (223 aa)	3e-73
Contig6853	HP458104	0	0	0	0	0	0	0	0	1	1	1	1	PGTG_18273 | proteasome subunit alpha type 1 (translation) (243 aa)	Pgt prots	6e-76		GO:0001530, lipopolysaccharide binding; GO:0005515, protein binding;	GO:0002862, negative regulation of inflammatory response to antigenic stimulus;	3.4.25.1, Proteasomeendopeptidasecomplex;	03050, Proteasome;	PGTG_18273 proteasome subunit alpha type 1 (translation) (243 aa)	6e-76
PT0132c.C01.BR.pth	EC415337	0	0	0	1	0	0	0	0	0	0	1	1	gb|ABK90631.1| zinc finger protein, transcription factor [Aeluropus littoralis]	NR	1e-40			GO:0003016, respiratory system process; GO:0060324, face development; GO:0010761, fibroblast migration; GO:0001944, vasculature development; GO:0048745, smooth muscle tissue development; GO:0048008, platelet-derived growth factor receptor signaling pathwa			no Pgt prot homolog
Contig2897	HP454554	0	0	0	0	0	0	0	0	1	1	1	1	PGTG_01933 | NADPH oxidase (translation) (562 aa)	Pgt prots	1e-76	GO:0005768, endosome; GO:0005737, cytoplasm;	GO:0016175, superoxide-generating NADPH oxidase activity;	GO:0003081, regulation of systemic arterial blood pressure by renin-angiotensin; GO:0042554, superoxide anion generation; GO:0006800, oxygen and reactive oxygen species metabolic process; GO:0030198, extracellular matrix organization;		04670, Leukocyte transendothelial migration;	PGTG_01933 hypothetical protein similar to NADPH oxidase (translation) (562 aa)	1e-76
PT0133c.C12.BR.pth	EC415699	0	0	0	1	0	0	0	0	0	0	1	1	sp|Q43772| UTP--glucose-1-phosphate uridylyltransferase; UDP-glucose pyrophosphorylase [Hordeum vulgare subsp. vulgare]	NR	8e-26	GO:0005886, plasma membrane;		GO:0005985, sucrose metabolic process; GO:0016036, cellular response to phosphate starvation; GO:0009651, response to salt stress;	2.7.7.9, UTP--glucose-1-phosphateuridylyltransferase;	00052, Galactose metabolism;00500, Starch and sucrose metabolism;00520, Amino sugar and nucleotide sugar metabolism;00040, Pentose and glucuronate interconversions;	PGTG_17649 UTP-glucose-1-phosphate uridylyltransferase (translation) (517 aa)	7e-12
PT0132a.G09.BR.pth	EC415511	0	0	0	1	0	0	0	0	0	0	1	1	emb|CAA46507.1| sedoheptulose-1,7-bisphosphatase [Triticum aestivum]	NR	1e-51	GO:0009579, thylakoid; GO:0048046, apoplast; GO:0009570, chloroplast stroma; GO:0009941, chloroplast envelope; GO:0009507, chloroplast;	GO:0050278, sedoheptulose-bisphosphatase activity; GO:0005515, protein binding;	GO:0005986, sucrose biosynthetic process; GO:0016051, carbohydrate biosynthetic process; GO:0019252, starch biosynthetic process; GO:0042742, defense response to bacterium;	3.1.3.37, Sedoheptulose-bisphosphatase;	00710, Carbon fixation in photosynthetic organisms;	PGTG_04973 fructose-1,6-bisphosphatase (translation) (334 aa)	3e-08
Contig187	HP451984	0	0	0	0	0	0	0	0	0	1	1	1	PGTG_14781 | alpha-galactosidase (translation) (449 aa)	Pgt prots	1e-133	GO:0009897, external side of plasma membrane; GO:0005576, extracellular region; GO:0005783, endoplasmic reticulum;	GO:0004557, alpha-galactosidase activity;	GO:0005995, melibiose catabolic process;	3.2.1.22, Alpha-galactosidase;	00600, Sphingolipid metabolism;00603, Glycosphingolipid biosynthesis - globo series;00052, Galactose metabolism;00561, Glycerolipid metabolism;	PGTG_14781 alpha-galactosidase (translation) (449 aa)	1e-133
PTDG.cn1175.na.ptg	GR503183	0	0	1	0	0	0	0	0	0	1	1	1	PGTG_19602 | glucosamine-fructose-6-phosphate aminotransferase (translation) (705 aa)	Pgt prots	4e-27		GO:0004360, glutamine-fructose-6-phosphate transaminase (isomerizing) activity;	GO:0006002, fructose 6-phosphate metabolic process; GO:0006112, energy reserve metabolic process;	2.6.1.16, Glutamine--fructose-6-phosphatetransaminase(isomerizing);	00250, Alanine;00520, Amino sugar and nucleotide sugar metabolism;	PGTG_19602 glucosamine-fructose-6-phosphate aminotransferase (translation) (705 aa)	4e-27
Contig7767	HP458942	0	0	0	0	0	0	1	0	0	1	1	1	PGTG_01181 | fructose-6-phosphate 2-kinase (translation) (644 aa)	Pgt prots	1e-161		GO:0003873, 6-phosphofructo-2-kinase activity; GO:0004331, fructose-2 6-bisphosphate 2-phosphatase activity; GO:0005515, protein binding;	GO:0006006, glucose metabolic process;	3.1.3.46, Fructose-2,6-bisphosphate2-phosphatase;	00051, Fructose and mannose metabolism;	PGTG_01181 fructose-6-phosphate 2-kinase (translation) (644 aa)	1e-161
Contig7029	HP458269	0	0	0	0	0	0	0	0	2	1	0	1	PGTG_17649 | UTP-glucose-1-phosphate uridylyltransferase (translation) (517 aa)	Pgt prots	2e-16	GO:0005737, cytoplasm;	GO:0003983, UTP:glucose-1-phosphate uridylyltransferase activity; GO:0005515, protein binding;	GO:0006011, UDP-glucose metabolic process; GO:0016310, phosphorylation;	2.7.7.9, UTP--glucose-1-phosphateuridylyltransferase;	00052, Galactose metabolism;00500, Starch and sucrose metabolism;00520, Amino sugar and nucleotide sugar metabolism;00040, Pentose and glucuronate interconversions;	PGTG_17649 UTP-glucose-1-phosphate uridylyltransferase (translation) (517 aa)	2e-16
PT0302.J02.CPTR.ptp	GR492721	0	0	0	0	0	0	1	0	0	1	1	1	PGTG_17649 | UTP-glucose-1-phosphate uridylyltransferase (translation) (517 aa)	Pgt prots	4e-54	GO:0005737, cytoplasm;	GO:0003983, UTP:glucose-1-phosphate uridylyltransferase activity; GO:0005515, protein binding;	GO:0006011, UDP-glucose metabolic process; GO:0016310, phosphorylation;	2.7.7.9, UTP--glucose-1-phosphateuridylyltransferase;	00052, Galactose metabolism;00500, Starch and sucrose metabolism;00520, Amino sugar and nucleotide sugar metabolism;00040, Pentose and glucuronate interconversions;	PGTG_17649 UTP-glucose-1-phosphate uridylyltransferase (translation) (517 aa)	4e-54
Contig7802	HP458975	0	0	1	0	0	0	1	0	0	1	1	1	PGTG_08561 | inositol-3-phosphate synthase (translation) (568 aa)	Pgt prots	1e-163	GO:0005737, cytoplasm;	GO:0004512, inositol-3-phosphate synthase activity; GO:0042802, identical protein binding; GO:0005515, protein binding;	GO:0006021, inositol biosynthetic process;	5.5.1.4, Inositol-3-phosphatesynthase;	00562, Inositol phosphate metabolism;00521, Streptomycin biosynthesis;	PGTG_08561 inositol-3-phosphate synthase (translation) (568 aa)	1e-163
Contig424	HP452184	0	0	0	0	0	0	0	0	0	1	1	1	PGTG_05680 | chitinase (translation) (420 aa)	Pgt prots	0	GO:0005615, extracellular space;	GO:0008843, endochitinase activity; GO:0004568, chitinase activity; GO:0008061, chitin binding;	GO:0006032, chitin catabolic process; GO:0009617, response to bacterium; GO:0006955, immune response;	3.2.1.14, Chitinase;	00520, Amino sugar and nucleotide sugar metabolism;	PGTG_05680 hypothetical protein similar to chitinase (translation) (420 aa)	0
Contig7819	HP458991	0	0	0	0	0	0	6	0	0	1	1	1	PGTG_10407 | chitotriosidase-1 precursor (translation) (413 aa)	Pgt prots	0	GO:0005615, extracellular space;	GO:0008843, endochitinase activity; GO:0004568, chitinase activity; GO:0008061, chitin binding;	GO:0006032, chitin catabolic process; GO:0009617, response to bacterium; GO:0006955, immune response;	3.2.1.14, Chitinase;	00520, Amino sugar and nucleotide sugar metabolism;	PGTG_10407 chitotriosidase-1 precursor (translation) (413 aa)	0
Contig151	HP451953	0	0	0	0	0	1	0	0	0	1	1	1	PGTG_19602 | glucosamine-fructose-6-phosphate aminotransferase (translation) (705 aa)	Pgt prots	4e-71	GO:0005625, soluble fraction;	GO:0004360, glutamine-fructose-6-phosphate transaminase (isomerizing) activity; GO:0016597, amino acid binding; GO:0005529, sugar binding;	GO:0006042, glucosamine biosynthetic process; GO:0006047, UDP-N-acetylglucosamine metabolic process; GO:0045719, negative regulation of glycogen biosynthetic process; GO:0006002, fructose 6-phosphate metabolic process; GO:0009744, response to sucrose stim	2.6.1.16, Glutamine--fructose-6-phosphatetransaminase(isomerizing);	00250, Alanine;00520, Amino sugar and nucleotide sugar metabolism;	PGTG_19602 glucosamine-fructose-6-phosphate aminotransferase (translation) (705 aa)	4e-71
PT0062a.F07.BR1.ptg	EC401035	0	0	1	0	0	0	0	0	0	0	1	1	gb|EDL85000.1| renin binding protein, isoform CRA_c [Rattus norvegicus]	NR	4e-11		GO:0050121, N-acylglucosamine 2-epimerase activity; GO:0005515, protein binding;	GO:0006044, N-acetylglucosamine metabolic process;	5.1.3.8, N-acylglucosamine2-epimerase;	00520, Amino sugar and nucleotide sugar metabolism;	no Pgt prot homolog
Contig7320	HP458530	0	0	0	0	0	0	1	2	0	1	1	1	PGTG_14905 | UDP-N-acetylglucosamine pyrophosphorylase (translation) (493 aa)	Pgt prots	0	GO:0005730, nucleolus; GO:0005737, cytoplasm; GO:0005634, nucleus;	GO:0003977, UDP-N-acetylglucosamine diphosphorylase activity;	GO:0006048, UDP-N-acetylglucosamine biosynthetic process;	2.7.7.23, UDP-N-acetylglucosaminediphosphorylase;	00520, Amino sugar and nucleotide sugar metabolism;	PGTG_14905 UDP-N-acetylglucosamine pyrophosphorylase (translation) (493 aa)	0
Contig426	HP452186	0	0	0	0	0	0	0	0	0	1	1	1	PGTG_15701 | alcohol dehydrogenase (translation) (399 aa)	Pgt prots	0	GO:0005625, soluble fraction;	GO:0003939, L-iditol 2-dehydrogenase activity;	GO:0006060, sorbitol metabolic process;	1.1.1.14, L-iditol2-dehydrogenase;	00051, Fructose and mannose metabolism;	PGTG_15701 hypothetical protein similar to alcohol dehydrogenase (translation) (399 aa)	0
Contig233	HP452022	0	0	0	0	0	1	0	0	0	1	1	1	PGTG_20122 | major (Zn-containing) alcohol dehydrogenase (translation) (353 aa)	Pgt prots	1e-113	GO:0005625, soluble fraction;	GO:0003939, L-iditol 2-dehydrogenase activity;	GO:0006060, sorbitol metabolic process;	1.1.1.14, L-iditol2-dehydrogenase;	00051, Fructose and mannose metabolism;	PGTG_20122 hypothetical protein similar to major alcohol dehydrogenase (translation) (353 aa)	1e-113
PTDG.cn1069.na.ptg	GR503100	0	0	1	0	0	0	0	0	0	1	1	1	sp|Q754F0| SYM1, peroxisomal membrane protein, stress-induced [Ashbya gossypii ATCC 10895]	NR	4e-11	GO:0005743, mitochondrial inner membrane; GO:0005739, mitochondrion;		GO:0006067, ethanol metabolic process;		04146, Peroxisome;	PGTG_02312 hypothetical protein (translation) (234 aa)	4e-42
Contig7304	HP458515	0	0	1	0	0	0	1	1	0	1	1	1	PGTG_10678 | glycerophosphodiester phosphodiesterase (translation) (322 aa)	Pgt prots	1e-165			GO:0006071, glycerol metabolic process; GO:0033554, cellular response to stress;	3.1.4.44, Glycerophosphoinositolglycerophosphodiesterase;	00564, Glycerophospholipid metabolism;	PGTG_10678 hypothetical protein similar to glycerophosphodiester phosphodiesterase (translation) (322 aa)	1e-165
Contig200	HP451994	0	0	7	0	0	0	0	0	0	1	1	1	PGTG_16829 | glycerophosphodiester phosphodiesterase (translation) (336 aa)	Pgt prots	1e-152			GO:0006071, glycerol metabolic process; GO:0033554, cellular response to stress;		00564, Glycerophospholipid metabolism;	PGTG_16829 hypothetical protein similar to glycerophosphodiester phosphodiesterase (translation) (336 aa)	1e-152
Contig7972	HP459132	0	0	0	0	0	0	0	1	2	1	1	1	PGTG_08559 | cell wall alpha-1,3-glucan synthase mok13 (translation) (2415 aa)	Pgt prots	5e-88	GO:0005619, ascospore wall;	GO:0047657, alpha-1 3-glucan synthase activity;	GO:0006075, 1 3-beta-glucan biosynthetic process; GO:0030476, ascospore wall assembly; GO:0033554, cellular response to stress;	2.4.1.183, Alpha-1,3-glucansynthase;		PGTG_08559 cell wall alpha-1,3-glucan synthase mok13 (translation) (2415 aa)	5e-88
PTDG.cn1143.na.ptg	GR503159	0	0	1	0	0	0	0	0	0	1	1	1	PGTG_18409 | beta-glucan synthesis-associated protein SKN1 (translation) (624 aa)	Pgt prots	6e-91	GO:0000137, Golgi cis cisterna; GO:0030176, integral to endoplasmic reticulum membrane; GO:0016021, integral to membrane;	GO:0015926, glucosidase activity;	GO:0006078, 1 6-beta-glucan biosynthetic process; GO:0031505, fungal-type cell wall organization;			PGTG_18409 beta-glucan synthesis-associated protein SKN1 (translation) (624 aa)	6e-91
PTDG.cn802.na.ptg	GR502907	0	0	1	0	0	0	0	0	0	1	1	1	PGTG_05096 | D-lactate dehydrogenase 2, mitochondrial precursor (translation) (389 aa)	Pgt prots	6e-56	GO:0005739, mitochondrion;		GO:0006089, lactate metabolic process;	1.1.2.4, D-lactatedehydrogenase(cytochrome);	00630, Glyoxylate and dicarboxylate metabolism;	PGTG_05096 D-lactate dehydrogenase 2, mitochondrial precursor (translation) (389 aa)	6e-56
PTDH.cn891.na.ptih	GR504143	0	0	0	0	0	1	0	0	0	1	1	1	ref|XP_001877142.1| mitochondrial pyruvate dehydrogenase E1 component beta subunit [Laccaria bicolor S238N-H82]	NR	3e-37	GO:0005967, mitochondrial pyruvate dehydrogenase complex; GO:0042645, mitochondrial nucleoid; GO:0005739, mitochondrion;	GO:0004739, pyruvate dehydrogenase (acetyl-transferring) activity;	GO:0006090, pyruvate metabolic process;	1.2.4.1, Pyruvatedehydrogenase(acetyl-transferring);	00020, Citrate cycle (TCA cycle);00620, Pyruvate metabolism;00650, Butanoate metabolism;00290, Valine;00010, Glycolysis / Gluconeogenesis;	PGTG_01245 2-oxoisovalerate dehydrogenase subunit beta, mitochondrial precursor (translation) (433 aa)	8e-11
PTDG.cn1260.na.ptg	GR503244	0	0	1	0	0	0	0	0	0	1	1	1	PGTG_02140 | 2-oxoglutarate dehydrogenase E1 component, mitochondrial precursor (translation) (1054 aa)	Pgt prots	2e-98	GO:0031966, mitochondrial membrane; GO:0005739, mitochondrion;	GO:0034602, oxoglutarate dehydrogenase (NAD+) activity; GO:0004591, oxoglutarate dehydrogenase (succinyl-transferring) activity;	GO:0006091, generation of precursor metabolites and energy;	1.2.4.2, Oxoglutaratedehydrogenase(succinyl-transferring);	00020, Citrate cycle (TCA cycle);00310, Lysine degradation;00380, Tryptophan metabolism;	PGTG_02140 2-oxoglutarate dehydrogenase E1 component, mitochondrial precursor (translation) (1054 aa)	2e-98
PTDH.cn366.na.ptih	GR503751	0	0	0	0	0	1	0	0	0	1	1	1	PGTG_06612 | 64 kDa mitochondrial NADH dehydrogenase (translation) (606 aa)	Pgt prots	2e-26	GO:0005739, mitochondrion;		GO:0006091, generation of precursor metabolites and energy;	1.6.5.3, NADHdehydrogenase(ubiquinone);	00190, Oxidative phosphorylation;	PGTG_06612 hypothetical protein similar to 64 kDa mitochondrial NADH dehydrogenase (translation) (606 aa)	2e-26
Contig7906	EZ116203	0	0	0	0	0	0	1	0	0	1	1	1	PGTG_13460 | pyruvate carboxylase (translation) (1208 aa)	Pgt prots	3e-85	GO:0005829, cytosol;		GO:0006091, generation of precursor metabolites and energy;	6.4.1.1, Pyruvatecarboxylase;	00620, Pyruvate metabolism;00020, Citrate cycle (TCA cycle);	PGTG_13460 pyruvate carboxylase (translation) (1208 aa)	3e-85
PT0317.J01.C21.ptt	GR496150	0	0	0	0	0	0	0	1	0	0	1	1	EnCon[1393] NADH-dependent flavin oxidoreductase	Cogeme	8e-55	GO:0005829, cytosol; GO:0005634, nucleus;		GO:0006091, generation of precursor metabolites and energy; GO:0033554, cellular response to stress;	1.6.99.1, NADPHdehydrogenase;		no Pgt prot homolog
Contig42	HP451861	0	0	0	0	0	0	0	1	0	1	1	1	PGTG_18873 | phosphoenolpyruvate carboxykinase (translation) (579 aa)	Pgt prots	1e-159	GO:0005829, cytosol;	GO:0004612, phosphoenolpyruvate carboxykinase (ATP) activity; GO:0042802, identical protein binding; GO:0005515, protein binding;	GO:0006094, gluconeogenesis;	4.1.1.49, Phosphoenolpyruvatecarboxykinase(ATP);	00020, Citrate cycle (TCA cycle);00620, Pyruvate metabolism;00010, Glycolysis / Gluconeogenesis;00710, Carbon fixation in photosynthetic organisms;	PGTG_18873 phosphoenolpyruvate carboxykinase (translation) (579 aa)	1e-159
Contig5178	HP456555	0	0	3	0	0	0	0	0	0	1	1	1	PGTG_01136 | fructose-bisphosphate aldolase (translation) (360 aa)	Pgt prots	4e-93	GO:0005829, cytosol; GO:0005739, mitochondrion; GO:0005737, cytoplasm;	GO:0004332, fructose-bisphosphate aldolase activity;	GO:0006094, gluconeogenesis; GO:0006096, glycolysis;	4.1.2.13, Fructose-bisphosphatealdolase;	00030, Pentose phosphate pathway;00051, Fructose and mannose metabolism;00010, Glycolysis / Gluconeogenesis;00710, Carbon fixation in photosynthetic organisms;	PGTG_01136 fructose-bisphosphate aldolase (translation) (360 aa)	4e-93
PT0319.K11.C21.ptt	GR496894	0	0	0	0	0	0	0	1	0	0	1	1	AnCon[0239] isocitrate lyase	Cogeme	4e-25		GO:0004451, isocitrate lyase activity;	GO:0006097, glyoxylate cycle;	4.1.3.1, Isocitrate lyase;	00630, Glyoxylate and dicarboxylate metabolism;	PGTG_03604 isocitrate lyase (translation) (537 aa)	9e-15
PT0317.O07.C21.ptt	GR496267	0	0	0	0	0	0	0	1	0	0	0	0	An10183007 transaldolase	Cogeme	9e-23		GO:0004801, transaldolase activity; GO:0005515, protein binding;	GO:0006098, pentose-phosphate shunt;	2.2.1.2, Transaldolase;	00030, Pentose phosphate pathway;	no Pgt prot homolog
Contig7930	EZ116205	0	0	0	0	0	0	1	0	0	1	1	1	PGTG_04465 | ATP-citrate synthase (translation) (1087 aa)	Pgt prots	1e-160	GO:0005829, cytosol; GO:0005634, nucleus;		GO:0006101, citrate metabolic process; GO:0006099, tricarboxylic acid cycle;	2.3.3.8, ATPcitratesynthase;	00720, Reductive carboxylate cycle (CO2 fixation);00020, Citrate cycle (TCA cycle);	PGTG_04465 ATP-citrate synthase (translation) (1087 aa)	1e-160
PT0133b.C11.BR.pth	EC415677	0	0	0	1	0	0	0	0	0	0	1	1	dbj|BAD94180.1| NADP specific isocitrate dehydrogenase like protein [Arabidopsis thaliana]	NR	2e-29	GO:0045335, phagocytic vesicle;	GO:0004450, isocitrate dehydrogenase (NADP+) activity; GO:0000287, magnesium ion binding;	GO:0006102, isocitrate metabolic process; GO:0006103, 2-oxoglutarate metabolic process;	1.1.1.42, Isocitratedehydrogenase(NADP(+));	00720, Reductive carboxylate cycle (CO2 fixation);00020, Citrate cycle (TCA cycle);00480, Glutathione metabolism;04146, Peroxisome;	no Pgt prot homolog
PTDH.cn829.na.ptih	GR504094	0	0	0	0	0	1	0	0	0	1	1	1	PGTG_10848 | succinate dehydrogenase flavoprotein subunit precursor (translation) (629 aa)	Pgt prots	1e-127	GO:0005739, mitochondrion;		GO:0006105, succinate metabolic process;	1.3.5.1, Succinatedehydrogenase(ubiquinone);	05010, Alzheimers disease;05012, Parkinsons disease;00020, Citrate cycle (TCA cycle);00190, Oxidative phosphorylation;05016, Huntingtons disease;	PGTG_10848 succinate dehydrogenase flavoprotein subunit precursor (translation) (629 aa)	1e-127
PT0314.O10.C21.ptt	GR494840	0	0	0	0	0	0	0	1	0	1	1	1	UmCon[2040] succinate dehydrogenase cytochrome b560 subunit	Cogeme	2e-38	GO:0005739, mitochondrion;		GO:0006105, succinate metabolic process;		05010, Alzheimers disease;05012, Parkinsons disease;00020, Citrate cycle (TCA cycle);00190, Oxidative phosphorylation;05016, Huntingtons disease;	PGTG_02673 hypothetical protein (translation) (190 aa)	6e-73
PT0132a.A04.BR.pth	EC415230	0	0	0	1	0	0	0	0	0	0	1	1	BfCon[1198] fructose-2,6-bisphosphatase	Cogeme	5e-26		GO:0004331, fructose-2 6-bisphosphate 2-phosphatase activity;	GO:0006110, regulation of glycolysis; GO:0006003, fructose 2 6-bisphosphate metabolic process; GO:0007420, brain development;	2.7.1.105, 6-phosphofructo-2-kinase; 3.1.3.46, Fructose-2,6-bisphosphate2-phosphatase;	00051, Fructose and mannose metabolism;	PGTG_01181 fructose-6-phosphate 2-kinase (translation) (644 aa)	2e-24
Contig134	HP451938	0	0	2	0	0	1	0	0	14	1	1	1	ref|NP_625838.1| phosphatase [Streptomyces coelicolor A3(2)] emb|CAB76079.1| putative phosphatase [Streptomyces coelicolor A3(2)]	NR	1e-22	GO:0005737, cytoplasm; GO:0005634, nucleus;	GO:0000121, glycerol-1-phosphatase activity; GO:0005515, protein binding;	GO:0006114, glycerol biosynthetic process; GO:0044262, cellular carbohydrate metabolic process; GO:0006970, response to osmotic stress;		00561, Glycerolipid metabolism;	PGTG_10224 conserved hypothetical protein (translation) (389 aa)	1e-89
Contig355	EZ116170	0	0	0	0	0	1	0	0	0	1	1	1	PGTG_02872 | cytochrome c1, mitochondrial (translation) (338 aa)	Pgt prots	1e-162	GO:0005746, mitochondrial respiratory chain; GO:0005750, mitochondrial respiratory chain complex III; GO:0005743, mitochondrial inner membrane; GO:0005739, mitochondrion;	GO:0045153, electron transporter transferring electrons within CoQH2-cytochrome c reductase complex activity; GO:0005515, protein binding;	GO:0006119, oxidative phosphorylation; GO:0006122, mitochondrial electron transport ubiquinol to cytochrome c;		05010, Alzheimers disease;05012, Parkinsons disease;00190, Oxidative phosphorylation;04260, Cardiac muscle contraction;05016, Huntingtons disease;	PGTG_02872 cytochrome c1, mitochondrial (translation) (338 aa)	1e-162
PT0131b.G09.BR.pth	EC415158	0	0	0	1	0	0	0	0	0	0	1	1	gb|ACG43057.1| succinate dehydrogenase flavoprotein subunit,mitochondrial precursor [Zea mays]	NR	3e-54	GO:0005618, cell wall; GO:0005739, mitochondrion;	GO:0000104, succinate dehydrogenase activity; GO:0050897, cobalt ion binding; GO:0005524, ATP binding;	GO:0006121, mitochondrial electron transport succinate to ubiquinone;	1.3.5.1, Succinatedehydrogenase(ubiquinone);	05010, Alzheimers disease;05012, Parkinsons disease;00020, Citrate cycle (TCA cycle);00190, Oxidative phosphorylation;05016, Huntingtons disease;	PGTG_10848 succinate dehydrogenase flavoprotein subunit precursor (translation) (629 aa)	1e-29
Contig8155	HP459269	0	0	0	0	0	1	0	0	0	1	0	1	En3773417 cytochrome b	Cogeme	4e-42	GO:0005750, mitochondrial respiratory chain complex III; GO:0005739, mitochondrion;	GO:0045153, electron transporter transferring electrons within CoQH2-cytochrome c reductase complex activity; GO:0008121, ubiquinol-cytochrome-c reductase activity;	GO:0006122, mitochondrial electron transport ubiquinol to cytochrome c; GO:0009060, aerobic respiration;		05010, Alzheimers disease;05012, Parkinsons disease;00190, Oxidative phosphorylation;04260, Cardiac muscle contraction;05016, Huntingtons disease;	no Pgt prot homolog
Contig7743	EZ116201	0	0	0	1	0	0	1	2	1	1	1	1	UmCon[1273] ubiquinol-cytochrome c reductase complex ubiquinone-binding protein	Cogeme	3e-38	GO:0005750, mitochondrial respiratory chain complex III; GO:0005739, mitochondrion;	GO:0008121, ubiquinol-cytochrome-c reductase activity;	GO:0006122, mitochondrial electron transport ubiquinol to cytochrome c; GO:0009060, aerobic respiration;		05010, Alzheimers disease;05012, Parkinsons disease;00190, Oxidative phosphorylation;04260, Cardiac muscle contraction;05016, Huntingtons disease;	PGTG_05581 hypothetical protein (translation) (101 aa)	2e-54
Contig5056	HP456445	1	0	1	0	0	0	0	0	1	1	1	1	UmCon[1581] subunit 9 of the ubiquinol cytochrome c oxidoreductase complex	Cogeme	1e-16	GO:0005750, mitochondrial respiratory chain complex III; GO:0005739, mitochondrion;	GO:0008121, ubiquinol-cytochrome-c reductase activity; GO:0005515, protein binding;	GO:0006122, mitochondrial electron transport ubiquinol to cytochrome c; GO:0009060, aerobic respiration; GO:0016226, iron-sulfur cluster assembly;		05010, Alzheimers disease;05012, Parkinsons disease;00190, Oxidative phosphorylation;04260, Cardiac muscle contraction;05016, Huntingtons disease;	no Pgt prot homolog
Contig8185	HP459290	0	0	0	0	0	1	1	0	0	1	0	1	ref|NP_705916.1| CnACOX2p cytochrome c oxidase subunit 2 [Cryptococcus neoformans var. grubii]	NR	6e-89	GO:0005751, mitochondrial respiratory chain complex IV; GO:0005739, mitochondrion;	GO:0004129, cytochrome-c oxidase activity; GO:0005515, protein binding;	GO:0006123, mitochondrial electron transport cytochrome c to oxygen; GO:0009060, aerobic respiration;	1.9.3.1, Cytochrome-coxidase;	05010, Alzheimers disease;05012, Parkinsons disease;00190, Oxidative phosphorylation;04260, Cardiac muscle contraction;05016, Huntingtons disease;	no Pgt prot homolog
PT0132b.H08.BR.pth	EC415550	0	0	0	1	0	0	0	0	0	0	1	1	Gz31372173 ferredoxin	Cogeme	8e-46		GO:0009055, electron carrier activity;	GO:0006124, ferredoxin metabolic process;		00195, Photosynthesis;	no Pgt prot homolog
Contig7508	HP458701	0	1	0	1	0	0	2	0	0	1	1	1	ref|XP_002175288.1| Bis(5prime-nucleosyl)-tetraphosphatase [Schizosaccharomyces japonicus yFS275]	NR	5e-32	GO:0005829, cytosol; GO:0005634, nucleus;	GO:0004081, bis(5{prime}-nucleosyl)-tetraphosphatase (asymmetrical) activity;	GO:0006154, adenosine catabolic process;	3.6.1.17, Bis(5{prime}-nucleosyl)-tetraphosphatase(asymmetrical);	00240, Pyrimidine metabolism;00230, Purine metabolism;	PGTG_00158 hypothetical protein (translation) (206 aa)	8e-77
PT0313.P06.C21.ptt	GR497685	0	0	0	0	0	0	0	1	0	0	1	1	BfCon[0111] uricase (urate oxidase)	Cogeme	4e-73	GO:0005829, cytosol; GO:0005634, nucleus;		GO:0006163, purine nucleotide metabolic process;	1.7.3.3, Urateoxidase;	00232, Caffeine metabolism;00230, Purine metabolism;	PGTG_04959 uricase (translation) (308 aa)	3e-29
PT00210c.G02.B7.ptg.chim2	EC396395	0	0	1	0	0	0	0	0	0	1	0	1	CpCEST-19-F-11 adenine phosphoribosyltransferase	Cogeme	1e-11	GO:0005737, cytoplasm; GO:0005634, nucleus;	GO:0003999, adenine phosphoribosyltransferase activity;	GO:0006167, AMP biosynthetic process; GO:0006168, adenine salvage;	2.4.2.7, Adeninephosphoribosyltransferase;	00230, Purine metabolism;	PGTG_10628 conserved hypothetical protein (translation) (184 aa)	5e-16
Contig7326	HP458535	0	0	0	0	0	0	2	0	0	1	1	1	ref|XP_002173096.1| adenine phosphoribosyltransferase [Schizosaccharomyces japonicus yFS275]	NR	1e-47	GO:0005737, cytoplasm; GO:0005634, nucleus;	GO:0003999, adenine phosphoribosyltransferase activity;	GO:0006167, AMP biosynthetic process; GO:0006168, adenine salvage;	2.4.2.7, Adeninephosphoribosyltransferase;	00230, Purine metabolism;	PGTG_10628 conserved hypothetical protein (translation) (184 aa)	2e-89
Contig201	HP451995	0	0	0	0	0	0	0	0	0	1	1	1	PGTG_06540 | adenylosuccinate synthetase (translation) (442 aa)	Pgt prots	1e-33	GO:0048046, apoplast; GO:0009570, chloroplast stroma; GO:0009507, chloroplast;	GO:0004019, adenylosuccinate synthase activity;	GO:0006167, AMP biosynthetic process; GO:0046686, response to cadmium ion;	6.3.4.4, Adenylosuccinatesynthase;	00250, Alanine;00230, Purine metabolism;	PGTG_06540 adenylosuccinate synthetase (translation) (442 aa)	1e-33
Contig6315	HP457599	0	0	5	2	0	0	0	0	0	1	1	1	PGTG_12053 | GTP-dependent nucleic acid-binding protein engD (translation) (390 aa)	Pgt prots	1e-39	GO:0005737, cytoplasm;	GO:0005524, ATP binding; GO:0005515, protein binding;	GO:0006200, ATP catabolic process;			PGTG_12053 GTP-dependent nucleic acid-binding protein engD (translation) (390 aa)	1e-39
PT0303.I14.CPTR.ptp	GR493067	0	0	0	0	0	0	1	0	0	1	1	1	PGTG_02630 | uridylate kinase (translation) (202 aa)	Pgt prots	3e-98	GO:0005737, cytoplasm; GO:0005634, nucleus;	GO:0009041, uridylate kinase activity; GO:0004017, adenylate kinase activity; GO:0042802, identical protein binding;	GO:0006207, {prime}de novo{prime} pyrimidine base biosynthetic process; GO:0006139, nucleobase nucleoside nucleotide and nucleic acid metabolic process;	2.7.4.14, Cytidylatekinase;	00240, Pyrimidine metabolism;	PGTG_02630 uridylate kinase (translation) (202 aa)	3e-98
Contig150	HP451952	0	0	0	0	0	0	0	1	1	1	1	1	ref|XP_001936343.1| replication factor C subunit 1 [Pyrenophora tritici-repentis Pt-1C-BFP] gb|EDU48930.1| replication factor C subunit 1 [Pyrenophora tritici-repentis Pt-1C-BFP]	NR	5e-54	GO:0031391, Elg1 RFC-like complex; GO:0031389, Rad17 RFC-like complex; GO:0031390, Ctf18 RFC-like complex; GO:0005663, DNA replication factor C complex; GO:0000790, nuclear chromatin; GO:0005634, nucleus;	GO:0003689, DNA clamp loader activity; GO:0005515, protein binding;	GO:0006261, DNA-dependent DNA replication;		03430, Mismatch repair;03030, DNA replication;03420, Nucleotide excision repair;	PGTG_17727 conserved hypothetical protein (translation) (1471 aa)	1e-134
Contig101	HP451910	0	0	1	0	0	0	0	0	0	1	1	1	PGTG_02873 | replication factor C subunit 3 (translation) (347 aa)	Pgt prots	4e-97	GO:0031391, Elg1 RFC-like complex; GO:0031389, Rad17 RFC-like complex; GO:0031390, Ctf18 RFC-like complex; GO:0005663, DNA replication factor C complex; GO:0000790, nuclear chromatin; GO:0005829, cytosol; GO:0005634, nucleus;	GO:0003689, DNA clamp loader activity;	GO:0006261, DNA-dependent DNA replication; GO:0000077, DNA damage checkpoint;	2.7.7.7, DNA-directedDNApolymerase;	03430, Mismatch repair;03030, DNA replication;03420, Nucleotide excision repair;	PGTG_02873 replication factor C subunit 3 (translation) (347 aa)	4e-97
Contig5511	HP456865	0	0	0	1	0	0	0	0	0	1	1	1	ref|XP_002172873.1| DNA replication complex GINS protein sld5 [Schizosaccharomyces japonicus yFS275]	NR	3e-14	GO:0005829, cytosol; GO:0005634, nucleus;		GO:0006271, DNA strand elongation during DNA replication; GO:0006270, DNA replication initiation; GO:0034613, cellular protein localization; GO:0007059, chromosome segregation;			PGTG_14732 predicted protein (translation) (223 aa)	3e-65
PT0305.N13.C21.ptp	GR490669	0	0	0	0	0	0	1	0	0	1	1	1	gb|EED16978.1| UV-damaged DNA binding protein [Talaromyces stipitatus ATCC 10500]	NR	1e-12	GO:0070913, Ddb1-Wdr21 complex; GO:0070912, Ddb1-Ckn1 complex; GO:0031465, Cul4B-RING ubiquitin ligase complex; GO:0008180, signalosome; GO:0005730, nucleolus; GO:0005829, cytosol; GO:0005634, nucleus;		GO:0006279, premeiotic DNA synthesis; GO:0007090, regulation of S phase of mitotic cell cycle; GO:0051445, regulation of meiotic cell cycle; GO:0006282, regulation of DNA repair; GO:0034644, cellular response to UV; GO:0006283, transcription-coupled nucle		03420, Nucleotide excision repair;04120, Ubiquitin mediated proteolysis;	PGTG_18394 predicted protein (translation) (347 aa)	2e-71
PTDG.cn978.na.ptg	GR503034	0	0	1	0	0	0	0	0	0	1	1	1	ref|XP_566774.1| HMG1 [Cryptococcus neoformans var. neoformans JEC21]	UniProt	6e-16	GO:0005739, mitochondrion; GO:0005634, nucleus;	GO:0003684, damaged DNA binding;	GO:0006281, DNA repair;			PGTG_10043 hypothetical protein (translation) (330 aa)	1e-104
Contig7150	HP458376	0	0	1	0	0	0	0	0	0	1	1	1	PGTG_06673 | pre-mRNA-splicing factor SYF1 (translation) (1075 aa)	Pgt prots	8e-67		GO:0005515, protein binding;	GO:0006283, transcription-coupled nucleotide-excision repair; GO:0006350, transcription;		03040, Spliceosome;	PGTG_06673 pre-mRNA-splicing factor SYF1 (translation) (1075 aa)	8e-67
PT0261.N19.C21.ptm.chim1	EC420725	0	0	0	0	0	0	0	0	0	1	1	1	PGTG_06673 | pre-mRNA-splicing factor SYF1 (translation) (1075 aa)	Pgt prots	3e-69		GO:0005515, protein binding;	GO:0006283, transcription-coupled nucleotide-excision repair; GO:0006350, transcription;		03040, Spliceosome;	PGTG_06673 pre-mRNA-splicing factor SYF1 (translation) (1075 aa)	3e-69
Contig7322	HP458532	0	0	0	0	0	0	3	0	0	1	1	1	PGTG_15983 | DNA-(apurinic or apyrimidinic site) lyase (translation) (459 aa)	Pgt prots	1e-164	GO:0005634, nucleus;	GO:0034043, 5-hydroxymethyluracil DNA N-glycosylase activity; GO:0034042, 5-formyluracil DNA N-glycosylase activity; GO:0034039, 8-oxo-7 8-dihydroguanine DNA N-glycosylase activity; GO:0000703, oxidized pyrimidine base lesion DNA N-glycosylase activity; G	GO:0006285, base-excision repair AP site formation; GO:0006284, base-excision repair;	4.2.99.18, DNA-(apurinicorapyrimidinicsite)lyase;	03410, Base excision repair;	PGTG_15983 hypothetical protein similar to DNA-(apurinic or apyrimidinic site) lyase (translation) (459 aa)	1e-164
Contig111	HP451751	0	0	0	0	0	0	1	0	0	1	1	1	PGTG_13805 | DNA repair protein RAD14 (translation) (348 aa)	Pgt prots	1e-27			GO:0006289, nucleotide-excision repair;		03420, Nucleotide excision repair;	PGTG_13805 DNA repair protein RAD14 (translation) (348 aa)	1e-27
PT03011.P23.C21.ptp	GR490002	0	0	0	0	0	0	1	0	0	1	1	1	PGTG_17170 | DNA-repair protein RAD2 (translation) (1393 aa)	Pgt prots	1e-115	GO:0005634, nucleus;		GO:0006295, nucleotide-excision repair DNA incision 3{prime}-to lesion; GO:0006289, nucleotide-excision repair;		03420, Nucleotide excision repair;	PGTG_17170 DNA-repair protein RAD2 (translation) (1393 aa)	1e-115
PT03110.P11.C21.ptt	GR495215	0	0	0	0	0	0	0	1	0	0	1	1	mg[0785] translin, octameric single-stranded DNA binding protein (DNA damage response, RNA transport, translational control)	Cogeme	5e-56	GO:0005829, cytosol; GO:0005634, nucleus;	GO:0043047, single-stranded telomeric DNA binding; GO:0003723, RNA binding; GO:0005515, protein binding;	GO:0006303, double-strand break repair via nonhomologous end joining; GO:0000724, double-strand break repair via homologous recombination;			no Pgt prot homolog
Contig5291	HP456657	0	0	9	2	0	1	0	0	2	1	1	1	UmCon[0049] cytochrome c	Cogeme	3e-44	GO:0005829, cytosol;	GO:0045155, electron transporter transferring electrons from CoQH2-cytochrome c reductase complex and cytochrome c oxidase complex activity;	GO:0006309, DNA fragmentation involved in apoptosis;		05010, Alzheimers disease;05012, Parkinsons disease;05014, Amyotrophic lateral sclerosis (ALS);05210, Colorectal cancer;05222, Small cell lung cancer;04210, Apoptosis;05200, Pathways in cancer;05016, Huntingtons disease;05416, Viral myocarditis;04115, p53	PGTG_02695 conserved hypothetical protein (translation) (186 aa)	2e-56
PTDH_P011.O06.r1.pth	GR505358	0	0	0	1	0	0	0	0	0	1	0	1	UmCon[0049] cytochrome c	Cogeme	2e-38	GO:0005829, cytosol;	GO:0045155, electron transporter transferring electrons from CoQH2-cytochrome c reductase complex and cytochrome c oxidase complex activity;	GO:0006309, DNA fragmentation involved in apoptosis;		05010, Alzheimers disease;05012, Parkinsons disease;05014, Amyotrophic lateral sclerosis (ALS);05210, Colorectal cancer;05222, Small cell lung cancer;04210, Apoptosis;05200, Pathways in cancer;05016, Huntingtons disease;05416, Viral myocarditis;04115, p53	PGTG_02695 conserved hypothetical protein (translation) (186 aa)	7e-39
Contig7346	HP458555	0	0	0	0	0	0	2	0	0	1	1	1	PGTG_16219 | meiotic recombination protein dmc1 (translation) (218 aa)	Pgt prots	2e-99	GO:0005829, cytosol; GO:0005634, nucleus;	GO:0000150, recombinase activity; GO:0008094, DNA-dependent ATPase activity; GO:0003697, single-stranded DNA binding; GO:0003690, double-stranded DNA binding; GO:0016887, ATPase activity; GO:0005524, ATP binding; GO:0042802, identical protein binding;	GO:0006311, meiotic gene conversion; GO:0007131, reciprocal meiotic recombination; GO:0051260, protein homooligomerization;		04113, Meiosis - yeast;	PGTG_16219 meiotic recombination protein dmc1 (translation) (218 aa)	2e-99
Contig348	HP452117	0	0	0	0	0	0	0	0	0	1	1	1	emb|CAE04437.2| OSJNBa0018J19.4 [Oryza sativa (japonica cultivar-group)], pol polyprotein	NR	1e-150	GO:0005634, nucleus;	GO:0003964, RNA-directed DNA polymerase activity;	GO:0006313, transposition DNA-mediated;	2.7.7.49, RNA-directedDNApolymerase; 2.7.7.7, DNA-directedDNApolymerase; 3.1.26.4, RibonucleaseH;		PGTG_19185 pol polyprotein (translation) (815 aa)	2e-07
PTDH.cn550.na.ptih	GR503887	0	0	0	0	0	1	0	0	0	1	1	1	gb|AAT73678.1| polyprotein [Oryza sativa (japonica cultivar-group)]	NR	6e-82	GO:0005634, nucleus;	GO:0003964, RNA-directed DNA polymerase activity;	GO:0006313, transposition DNA-mediated;	2.7.7.49, RNA-directedDNApolymerase; 2.7.7.7, DNA-directedDNApolymerase; 3.1.26.4, RibonucleaseH;		PGTG_19185 pol polyprotein (translation) (815 aa)	3e-07
PTDH_P012.J17.f1.pth	GR505395	0	0	0	1	0	0	0	0	0	1	0	1	gb|ABA97791.1| retrotransposon protein, Ty3-gypsy subclass [Oryza sativa (japonica cultivar-group)]	NR	6e-93	GO:0005634, nucleus;	GO:0003964, RNA-directed DNA polymerase activity;	GO:0006313, transposition DNA-mediated;	2.7.7.49, RNA-directedDNApolymerase;		PGTG_19185 pol polyprotein (translation) (815 aa)	2e-19
PTDH_P005.L01.r1.pth	GR505185	0	0	0	1	0	0	0	0	0	1	0	1	PGTG_19185 | pol polyprotein (translation) (815 aa)	Pgt prots	1e-104	GO:0005634, nucleus;	GO:0003964, RNA-directed DNA polymerase activity;	GO:0006313, transposition DNA-mediated;	2.7.7.49, RNA-directedDNApolymerase;		PGTG_19185 pol polyprotein (translation) (815 aa)	1e-104
Contig2079	HP453774	1	0	0	0	0	0	0	0	0	1	1	1	ref|XP_001887224.1| reverse transcriptase-RNase H-integrase [Laccaria bicolor S238N-H82]	NR	7e-42	GO:0005634, nucleus;	GO:0003964, RNA-directed DNA polymerase activity;	GO:0006313, transposition DNA-mediated;	2.7.7.49, RNA-directedDNApolymerase;		PGTG_03418 predicted protein (translation) (773 aa)	3e-31
Contig7516	HP458709	0	0	0	0	0	0	3	0	0	1	1	1	ref|XP_001887224.1| reverse transcriptase-RNase H-integrase [Laccaria bicolor S238N-H82]	NR	5e-50	GO:0005634, nucleus;	GO:0003964, RNA-directed DNA polymerase activity;	GO:0006313, transposition DNA-mediated;	2.7.7.49, RNA-directedDNApolymerase;		PGTG_03418 predicted protein (translation) (773 aa)	2e-20
Contig7715	HP458894	0	0	0	0	0	0	6	1	0	1	1	1	UmCon[1536] histone H2B	Cogeme	1e-13	GO:0000788, nuclear nucleosome; GO:0031298, replication fork protection complex;	GO:0003677, DNA binding; GO:0005515, protein binding;	GO:0006333, chromatin assembly or disassembly;		05322, Systemic lupus erythematosus;	PGTG_01301 hypothetical protein similar to histone H2B (translation) (147 aa)	2e-11
Contig7825	HP458997	0	0	0	0	0	0	1	0	0	1	1	1	PsCon[6796] histone H4	Cogeme	3e-46	GO:0000786, nucleosome;	GO:0003677, DNA binding;	GO:0006334, nucleosome assembly;		05322, Systemic lupus erythematosus;	PGTG_06937 histone H4 (translation) (105 aa)	3e-39
Contig197	HP451991	0	1	5	1	0	0	0	1	2	1	1	1	SSPG612 histone H4	Cogeme	5e-47	GO:0000786, nucleosome;	GO:0003677, DNA binding;	GO:0006334, nucleosome assembly;		05322, Systemic lupus erythematosus;	PGTG_06937 histone H4 (translation) (105 aa)	3e-40
Contig161	HP451963	0	0	0	1	0	0	0	0	0	1	1	1	UmCon[1248] histone H4	Cogeme	1e-46	GO:0000786, nucleosome;	GO:0003677, DNA binding;	GO:0006334, nucleosome assembly;		05322, Systemic lupus erythematosus;	PGTG_06937 histone H4 (translation) (105 aa)	6e-40
Contig2884	HP454543	0	0	0	0	0	0	0	0	1	1	1	1	UmCon[1248] histone H4	Cogeme	1e-46	GO:0000786, nucleosome;	GO:0003677, DNA binding;	GO:0006334, nucleosome assembly;		05322, Systemic lupus erythematosus;	PGTG_06937 histone H4 (translation) (105 aa)	3e-40
Contig5536	HP456890	0	1	4	1	0	0	0	0	2	1	1	1	UmCon[1248] histone H4	Cogeme	7e-47	GO:0000786, nucleosome;	GO:0003677, DNA binding;	GO:0006334, nucleosome assembly;		05322, Systemic lupus erythematosus;	PGTG_06937 histone H4 (translation) (105 aa)	2e-40
Contig5553	HP456907	0	0	0	1	0	0	0	0	0	1	1	1	UmCon[1248] histone H4	Cogeme	4e-50	GO:0000786, nucleosome;	GO:0003677, DNA binding;	GO:0006334, nucleosome assembly;		05322, Systemic lupus erythematosus;	PGTG_06937 histone H4 (translation) (105 aa)	4e-43
Contig7860	HP459030	0	0	0	0	0	0	1	0	1	1	1	1	ref|XP_002171861.1| transcription initiation factor TFIID subunit 10 [Schizosaccharomyces japonicus yFS275]	NR	2e-11	GO:0005829, cytosol; GO:0005634, nucleus;		GO:0006338, chromatin remodeling;		03022, Basal transcription factors;	PGTG_15394 conserved hypothetical protein (translation) (312 aa)	6e-46
PT0302.J13.CPTR.ptp	GR492731	0	0	0	0	0	0	1	0	0	1	1	1	PGTG_08478 | Actr8-a protein (translation) (749 aa)	Pgt prots	1e-25	GO:0031011, Ino80 complex; GO:0005829, cytosol; GO:0005634, nucleus;		GO:0006338, chromatin remodeling;			PGTG_08478 hypothetical protein similar to Actr8-a protein (translation) (749 aa)	1e-25
PTDH.cn2100.na.ptih	GR504927	0	0	0	0	0	1	0	0	0	0	1	1	ref|YP_002414122.1| putative DNA-binding transcriptional regulator [Escherichia coli UMN026] emb|CAR14615.1| putative DNA-binding transcriptional regulator [Escherichia coli]	NR	3e-62		GO:0030528, transcription regulator activity;	GO:0006350, transcription;			no Pgt prot homolog
PTDH_P012.F08.f1.pth	GR505386	0	0	0	1	0	0	0	0	0	0	0	0	ref|ZP_03050179.1| transcriptional regulator, LysR family [Escherichia coli]	NR	1e-115		GO:0016564, transcription repressor activity; GO:0016563, transcription activator activity; GO:0005515, protein binding;	GO:0006350, transcription;			no Pgt prot homolog
Contig5703	HP457047	0	0	1	0	0	0	0	0	0	1	1	1	Fs14667065 KRAB box containing C2H2 type zinc finger protein	Cogeme	2e-10	GO:0005634, nucleus;	GO:0003700, transcription factor activity; GO:0003677, DNA binding;	GO:0006355, regulation of transcription DNA-dependent;			PGTG_04650 conserved hypothetical protein (translation) (412 aa)	1e-06
PT0133d.D06.BR.pth	EC415734	0	0	0	1	0	0	0	0	0	0	1	1	gb|ACG38143.1| elongin C [Zea mays]	NR	8e-27	GO:0030891, VCB complex; GO:0005634, nucleus;	GO:0003711, transcription elongation regulator activity; GO:0003702, RNA polymerase II transcription factor activity; GO:0004842, ubiquitin-protein ligase activity; GO:0005515, protein binding;	GO:0006357, regulation of transcription from RNA polymerase II promoter;		05200, Pathways in cancer;04120, Ubiquitin mediated proteolysis;05211, Renal cell carcinoma;	no Pgt prot homolog
Contig7740	HP458917	0	0	0	1	0	0	0	1	0	1	1	1	BfCon[0572] 11-kDa nonhistone chromosomal protein, involved in transcriptional activation of a number of genes	Cogeme	7e-21		GO:0003682, chromatin binding; GO:0043565, sequence-specific DNA binding;	GO:0006359, regulation of transcription from RNA polymerase III promoter; GO:0006334, nucleosome assembly; GO:0006338, chromatin remodeling; GO:0045944, positive regulation of transcription from RNA polymerase II promoter;			PGTG_04701 hypothetical protein (translation) (107 aa)	9e-45
PT0131b.G12.BR.pth	EC415164	0	0	0	1	0	0	0	0	0	1	1	1	GzCon[1232] U3 small nucleolar ribonucleoprotein subunit, component of the SSU processome which is required for pre-18S rRNA processing	Cogeme	8e-18			GO:0006364, rRNA processing;			PGTG_13172 U3 small nucleolar ribonucleoprotein protein IMP3 (translation) (196 aa)	7e-15
Contig7757	HP458932	0	0	0	0	0	0	1	0	0	1	1	1	PGTG_17636 | nucleolar GTP-binding protein 2 (translation) (654 aa)	Pgt prots	1e-123	GO:0030687, preribosome large subunit precursor; GO:0005730, nucleolus; GO:0005634, nucleus;	GO:0003924, GTPase activity; GO:0003723, RNA binding; GO:0005515, protein binding;	GO:0006364, rRNA processing;			PGTG_17636 nucleolar GTP-binding protein 2 (translation) (654 aa)	1e-123
PT0303.D02.CPTR.ptp	GR492946	0	0	0	0	0	0	1	0	0	1	1	1	MagCon[7703a] RNA polymerase II subunit	Cogeme	6e-29	GO:0005665, DNA-directed RNA polymerase II core complex; GO:0005634, nucleus;	GO:0030275, LRR domain binding; GO:0003899, DNA-directed RNA polymerase activity; GO:0004672, protein kinase activity; GO:0005515, protein binding;	GO:0006366, transcription from RNA polymerase II promoter;		03020, RNA polymerase;05016, Huntingtons disease;00230, Purine metabolism;00240, Pyrimidine metabolism;	PGTG_08724 hypothetical protein (translation) (155 aa)	7e-08
Contig7920	HP459084	0	0	2	0	0	0	1	0	0	1	1	1	PGTG_03469 | transcription initiation factor IIB (translation) (346 aa)	Pgt prots	3e-92	GO:0005634, nucleus;	GO:0030528, transcription regulator activity;	GO:0006367, transcription initiation from RNA polymerase II promoter;		03022, Basal transcription factors;	PGTG_03469 transcription initiation factor IIB (translation) (346 aa)	3e-92
PT0305.N02.C21.ptp	GR490658	0	0	0	0	0	0	1	0	0	1	1	1	ref|XP_002173749.1| transcription factor TFIID complex subunit Taf5, beta transducin-like vegetative incompatibility protein? [Schizosaccharomyces japonicus yFS275]	NR	1e-17	GO:0005669, transcription factor TFIID complex; GO:0000124, SAGA complex; GO:0005829, cytosol; GO:0005634, nucleus;	GO:0016986, transcription initiation factor activity; GO:0005515, protein binding;	GO:0006367, transcription initiation from RNA polymerase II promoter;	2.7.11.1, Non-specificserine/threonineproteinkinase;	03022, Basal transcription factors;	PGTG_09497 conserved hypothetical protein (translation) (763 aa)	1e-43
Contig5260	HP456630	0	0	1	0	0	0	0	0	0	1	1	1	PGTG_14725 | suppressor of stem-loop protein 1, component of RNA polymerase transcription factor TFIIH (translation) (463 aa)	Pgt prots	0	GO:0005675, holo TFIIH complex; GO:0005829, cytosol; GO:0005634, nucleus;		GO:0006367, transcription initiation from RNA polymerase II promoter;		03022, Basal transcription factors;03420, Nucleotide excision repair;	PGTG_14725 suppressor of stem-loop protein 1 (translation) (463 aa)	0
PTDG.cn1454.na.ptg	GR503413	0	0	1	0	0	0	0	0	0	1	1	1	BgCon[0264] transcription initiation protein SPT4	Cogeme	3e-25	GO:0005634, nucleus;	GO:0008148, negative transcription elongation factor activity; GO:0008159, positive transcription elongation factor activity; GO:0046982, protein heterodimerization activity; GO:0003700, transcription factor activity; GO:0005515, protein binding;	GO:0006368, RNA elongation from RNA polymerase II promoter; GO:0006338, chromatin remodeling; GO:0006357, regulation of transcription from RNA polymerase II promoter; GO:0000122, negative regulation of transcription from RNA polymerase II promoter; GO:000			PGTG_19324 conserved hypothetical protein (translation) (111 aa)	3e-52
PT0131b.E09.BR.pth	EC415079	0	0	0	1	0	0	0	0	0	0	1	1	gb|AAL74184.1|AF459639_2 putative cleavage stimulation factor subunit 1 [Triticum monococcum]	NR	1e-33	GO:0005634, nucleus;	GO:0003723, RNA binding; GO:0005515, protein binding;	GO:0006379, mRNA cleavage; GO:0006378, mRNA polyadenylation; GO:0006396, RNA processing;			no Pgt prot homolog
PT0318.F16.C21.ptt	GR496433	0	0	0	0	0	0	0	1	0	1	1	1	UmCon[2628] RNA polymerase III 12.5 kd polypeptide	Cogeme	2e-44	GO:0005666, DNA-directed RNA polymerase III complex; GO:0005737, cytoplasm; GO:0005634, nucleus;	GO:0003899, DNA-directed RNA polymerase activity;	GO:0006383, transcription from RNA polymerase III promoter;	2.7.7.6, DNA-directedRNApolymerase;	03020, RNA polymerase;00230, Purine metabolism;00240, Pyrimidine metabolism;04623, Cytosolic DNA-sensing pathway;	PGTG_15734 conserved hypothetical protein (translation) (383 aa)	3e-06
Contig5126	HP456507	0	0	4	0	0	0	0	0	0	1	1	1	PGTG_07426 | DNA-directed RNA polymerase I 40 kDa polypeptide (translation) (360 aa)	Pgt prots	4e-37	GO:0005666, DNA-directed RNA polymerase III complex; GO:0005736, DNA-directed RNA polymerase I complex; GO:0005730, nucleolus; GO:0005829, cytosol; GO:0005634, nucleus;	GO:0003899, DNA-directed RNA polymerase activity;	GO:0006383, transcription from RNA polymerase III promoter; GO:0006360, transcription from RNA polymerase I promoter;		03020, RNA polymerase;00230, Purine metabolism;00240, Pyrimidine metabolism;04623, Cytosolic DNA-sensing pathway;	PGTG_07426 DNA-directed RNA polymerase I 40 kDa polypeptide (translation) (360 aa)	4e-37
PT0311.D02.C21.ptt	GR497078	0	0	0	0	0	0	0	1	0	1	1	1	PGTG_06512 | DNA-directed RNA polymerases II 24 kDa polypeptide (translation) (205 aa)	Pgt prots	2e-97	GO:0016591, DNA-directed RNA polymerase II holoenzyme; GO:0005666, DNA-directed RNA polymerase III complex; GO:0005736, DNA-directed RNA polymerase I complex; GO:0005829, cytosol; GO:0005634, nucleus;	GO:0003899, DNA-directed RNA polymerase activity; GO:0005515, protein binding;	GO:0006383, transcription from RNA polymerase III promoter; GO:0006360, transcription from RNA polymerase I promoter; GO:0006366, transcription from RNA polymerase II promoter;	2.7.7.6, DNA-directedRNApolymerase;	03020, RNA polymerase;05016, Huntingtons disease;00230, Purine metabolism;00240, Pyrimidine metabolism;	PGTG_06512 DNA-directed RNA polymerases II 24 kDa polypeptide (translation) (205 aa)	2e-97
PT0316.C24.C21.ptt	GR495660	0	0	0	0	0	0	0	1	0	0	1	1	mga0619f ribonuclease	Cogeme	2e-52	GO:0005773, vacuole; GO:0005576, extracellular region; GO:0005829, cytosol;	GO:0004521, endoribonuclease activity;	GO:0006401, RNA catabolic process; GO:0000902, cell morphogenesis; GO:0006915, apoptosis;	3.1.27.1, RibonucleaseT(2);		PGTG_17182 conserved hypothetical protein (translation) (425 aa)	4e-31
PT0317.M13.C21.ptt	GR496229	0	0	0	0	0	0	0	1	0	0	1	1	mga0619f ribonuclease	Cogeme	5e-31	GO:0005773, vacuole; GO:0005576, extracellular region; GO:0005829, cytosol;	GO:0004521, endoribonuclease activity;	GO:0006401, RNA catabolic process; GO:0000902, cell morphogenesis; GO:0006915, apoptosis;	3.1.27.1, RibonucleaseT(2);		PGTG_17182 conserved hypothetical protein (translation) (425 aa)	1e-16
PT0305.G10.C21.ptp	GR490509	0	0	0	0	0	0	1	0	0	1	1	1	PGTG_00744 | E3 ubiquitin-protein ligase ptr1 (translation) (4198 aa)	Pgt prots	1e-115	GO:0005634, nucleus;		GO:0006406, mRNA export from nucleus; GO:0016567, protein ubiquitination;		04120, Ubiquitin mediated proteolysis;	PGTG_00744 E3 ubiquitin-protein ligase ptr1 (translation) (4198 aa)	1e-115
PTDG.cn1347.na.ptg	GR503313	0	0	1	0	0	0	0	0	0	1	1	1	PGTG_00744 | E3 ubiquitin-protein ligase ptr1 (translation) (4198 aa)	Pgt prots	1e-19	GO:0005634, nucleus;		GO:0006406, mRNA export from nucleus; GO:0016567, protein ubiquitination;		04120, Ubiquitin mediated proteolysis;	PGTG_00744 E3 ubiquitin-protein ligase ptr1 (translation) (4198 aa)	1e-19
Contig7225	HP458440	0	0	2	0	0	0	0	0	1	1	1	1	PGTG_01944 | tRNA binding protein (translation) (1090 aa)	Pgt prots	4e-45	GO:0005643, nuclear pore; GO:0005654, nucleoplasm; GO:0005737, cytoplasm;	GO:0000049, tRNA binding;	GO:0006409, tRNA export from nucleus;			PGTG_01944 hypothetical protein similar to tRNA binding protein (translation) (1090 aa)	4e-45
PT0309.G23.C21.ptp	GR491961	0	0	0	0	0	0	1	0	0	1	1	1	PGTG_02721 | aspartyl/glutamyl-tRNA(Asn/Gln) amidotransferase subunit B (translation) (527 aa)	Pgt prots	2e-53	GO:0005739, mitochondrion;	GO:0008135, translation factor activity nucleic acid binding;	GO:0006412, translation;		00970, Aminoacyl-tRNA biosynthesis;	PGTG_02721 aspartyl/glutamyl-tRNA(Asn/Gln) amidotransferase subunit B (translation) (527 aa)	2e-53
Contig7685	HP458866	0	0	0	1	0	0	0	1	0	1	1	1	BfCon[0138] 60S ribosomal protein L37	Cogeme	2e-34	GO:0022625, cytosolic large ribosomal subunit;	GO:0003735, structural constituent of ribosome;	GO:0006412, translation;		03010, Ribosome;	PGTG_08311 hypothetical protein (translation) (95 aa)	2e-41
PT0314.N18.C21.ptt	GR494826	0	0	0	0	0	0	0	1	0	0	1	1	BfCon[0356] 60S ribosomal protein L27	Cogeme	2e-71	GO:0022625, cytosolic large ribosomal subunit;	GO:0003735, structural constituent of ribosome;	GO:0006412, translation;		03010, Ribosome;	PGTG_18076 60S ribosomal protein L27-B (translation) (198 aa)	1e-46
PT0318.N24.C21.ptt	GR496619	0	0	0	0	0	0	0	1	0	1	1	1	EnCon[1000] 60S ribosomal protein L44	Cogeme	6e-43	GO:0022625, cytosolic large ribosomal subunit;	GO:0003735, structural constituent of ribosome;	GO:0006412, translation;		03010, Ribosome;	PGTG_09489 conserved hypothetical protein (translation) (107 aa)	7e-28
Contig7546	HP458737	0	0	0	0	0	0	2	1	0	1	1	1	GzCon[0439] 60S ribosomal protein L27	Cogeme	5e-62	GO:0022625, cytosolic large ribosomal subunit; GO:0005634, nucleus;	GO:0003735, structural constituent of ribosome; GO:0003723, RNA binding;	GO:0006412, translation;		03010, Ribosome;	PGTG_04722 hypothetical protein (translation) (72 aa)	1e-17
PT0133b.E04.BR.pth	EC415753	0	0	0	1	0	0	0	0	0	1	1	1	LmCon[0085] 60S acidic ribosomal protein P2	Cogeme	2e-22	GO:0022625, cytosolic large ribosomal subunit;	GO:0003735, structural constituent of ribosome; GO:0003723, RNA binding;	GO:0006412, translation;		03010, Ribosome;	no Pgt prot homolog
PT03110.K20.C21.ptt	GR495114	0	0	0	0	0	0	0	1	0	1	1	1	MagCon[0648] 60S ribosomal protein L29	Cogeme	1e-20	GO:0022625, cytosolic large ribosomal subunit; GO:0005737, cytoplasm;	GO:0003735, structural constituent of ribosome;	GO:0006412, translation;		03010, Ribosome;	PGTG_05415 hypothetical protein (translation) (63 aa)	2e-25
PTDG_P005.D12.f1.ptg	GR503452	0	0	1	0	0	0	0	0	0	0	0	0	mg[0993] ribosomal protein L29	Cogeme	4e-30	GO:0022625, cytosolic large ribosomal subunit; GO:0005737, cytoplasm;	GO:0003735, structural constituent of ribosome;	GO:0006412, translation;		03010, Ribosome;	PGTG_05415 hypothetical protein (translation) (63 aa)	2e-12
Contig7621	HP458806	0	0	0	2	0	0	0	1	0	1	1	1	NcCon[0869] 40S ribosomal protein S30	Cogeme	2e-17	GO:0010494, stress granule; GO:0022627, cytosolic small ribosomal subunit;	GO:0003735, structural constituent of ribosome;	GO:0006412, translation;		03010, Ribosome;	PGTG_14686 hypothetical protein (translation) (67 aa)	6e-31
Contig7517	EZ116194	0	0	0	0	0	0	1	0	0	1	1	1	PGTG_02089 | 60S ribosomal protein L8 (translation) (354 aa)	Pgt prots	3e-97	GO:0022625, cytosolic large ribosomal subunit;	GO:0003735, structural constituent of ribosome; GO:0005515, protein binding;	GO:0006412, translation;		03010, Ribosome;	PGTG_02089 60S ribosomal protein L8 (translation) (354 aa)	3e-97
Contig7696	HP458877	0	0	0	0	0	0	0	2	0	1	1	1	PGTG_03398 | 60S ribosomal protein L34-B (translation) (117 aa)	Pgt prots	2e-56	GO:0022625, cytosolic large ribosomal subunit;	GO:0003735, structural constituent of ribosome;	GO:0006412, translation;		03010, Ribosome;	PGTG_03398 60S ribosomal protein L34-B (translation) (117 aa)	2e-56
PT0294.K20.C21.pte	GR489184	0	1	0	0	0	0	0	0	0	1	1	1	PGTG_03398 | 60S ribosomal protein L34-B (translation) (117 aa)	Pgt prots	2e-57	GO:0022625, cytosolic large ribosomal subunit;	GO:0003735, structural constituent of ribosome;	GO:0006412, translation;		03010, Ribosome;	PGTG_03398 60S ribosomal protein L34-B (translation) (117 aa)	2e-57
PTDH.cn906.na.ptih	GR504157	0	0	0	0	0	1	0	0	0	1	1	1	PGTG_08310 | ubiquitin (translation) (160 aa)	Pgt prots	1e-37	GO:0015935, small ribosomal subunit; GO:0022627, cytosolic small ribosomal subunit;	GO:0003735, structural constituent of ribosome;	GO:0006412, translation;		03010, Ribosome;	PGTG_08310 hypothetical protein similar to ubiquitin (translation) (160 aa)	1e-37
Contig7433	EZ116192	0	0	8	1	0	0	2	0	0	1	1	1	PGTG_08841 | 60S ribosomal protein L8 (translation) (254 aa)	Pgt prots	1e-138	GO:0022625, cytosolic large ribosomal subunit;	GO:0003735, structural constituent of ribosome; GO:0003723, RNA binding;	GO:0006412, translation;		03010, Ribosome;	PGTG_08841 60S ribosomal protein L8 (translation) (254 aa)	1e-138
PTDH_P001.C11.r1.pth	GR505089	0	0	0	1	0	0	0	0	0	1	0	1	PGTG_10247 | 60S ribosomal protein L3 (translation) (389 aa)	Pgt prots	9e-25	GO:0022625, cytosolic large ribosomal subunit; GO:0005730, nucleolus; GO:0005737, cytoplasm;	GO:0003735, structural constituent of ribosome; GO:0003723, RNA binding; GO:0005515, protein binding;	GO:0006412, translation;		03010, Ribosome;	PGTG_10247 60S ribosomal protein L3 (translation) (389 aa)	9e-25
Contig7119	HP458348	0	0	0	1	0	0	1	1	0	1	1	1	PGTG_10401 | 60S ribosomal protein L14-B (translation) (148 aa)	Pgt prots	3e-76	GO:0022625, cytosolic large ribosomal subunit;	GO:0003735, structural constituent of ribosome; GO:0003723, RNA binding;	GO:0006412, translation;		03010, Ribosome;	PGTG_10401 60S ribosomal protein L14-B (translation) (148 aa)	3e-76
Contig8102	HP459231	0	0	0	1	0	1	0	0	0	1	1	1	PGTG_11217 | 60S ribosomal protein L32 (translation) (129 aa)	Pgt prots	2e-61	GO:0022625, cytosolic large ribosomal subunit;	GO:0003735, structural constituent of ribosome;	GO:0006412, translation;		03010, Ribosome;	PGTG_11217 60S ribosomal protein L32 (translation) (129 aa)	2e-61
Contig2850	HP454511	0	0	1	0	0	0	0	0	9	1	1	1	PGTG_14845 | 60S ribosomal protein L16-A (translation) (203 aa)	Pgt prots	1e-48	GO:0022625, cytosolic large ribosomal subunit;	GO:0003735, structural constituent of ribosome; GO:0003723, RNA binding;	GO:0006412, translation;		03010, Ribosome;	PGTG_14845 60S ribosomal protein L16-A (translation) (203 aa)	1e-48
Contig7228	EZ116187	0	0	23	0	0	0	0	1	0	1	1	1	PGTG_14845 | 60S ribosomal protein L16-A (translation) (203 aa)	Pgt prots	1e-101	GO:0022625, cytosolic large ribosomal subunit;	GO:0003735, structural constituent of ribosome; GO:0003723, RNA binding;	GO:0006412, translation;		03010, Ribosome;	PGTG_14845 60S ribosomal protein L16-A (translation) (203 aa)	1e-101
Contig5600	HP456950	0	0	0	2	0	0	0	0	0	1	1	1	Pi10229605 60S ribosomal protein L39	Cogeme	2e-20	GO:0022625, cytosolic large ribosomal subunit;	GO:0003735, structural constituent of ribosome; GO:0003723, RNA binding;	GO:0006412, translation;		03010, Ribosome;	PGTG_08189 hypothetical protein (translation) (132 aa)	1e-15
Contig5666	EZ116183	0	0	0	1	0	0	0	1	0	1	1	1	Ps38063676 60S ribosomal protein L20	Cogeme	5e-90	GO:0022625, cytosolic large ribosomal subunit;	GO:0003735, structural constituent of ribosome;	GO:0006412, translation;		03010, Ribosome;	PGTG_10949 60S ribosomal protein L20 (translation) (223 aa)	3e-81
Contig7666	HP458848	0	0	0	1	0	0	0	1	0	1	1	1	UmCon[0033] 40S ribosomal protein S25	Cogeme	9e-34	GO:0022627, cytosolic small ribosomal subunit;	GO:0003735, structural constituent of ribosome; GO:0042802, identical protein binding;	GO:0006412, translation;		03010, Ribosome;	PGTG_11068 conserved hypothetical protein (translation) (102 aa)	6e-38
Contig7637	HP458820	0	0	0	0	0	0	0	3	0	0	1	1	UmCon[0042] 60S ribosomal protein L35	Cogeme	1e-62	GO:0022625, cytosolic large ribosomal subunit; GO:0005730, nucleolus; GO:0005737, cytoplasm;	GO:0003729, mRNA binding; GO:0003735, structural constituent of ribosome; GO:0005515, protein binding;	GO:0006412, translation;		03010, Ribosome;	PGTG_13362 60S ribosomal protein L35 (translation) (125 aa)	2e-26
Contig5588	HP456939	0	0	0	2	0	0	0	0	0	1	1	1	UmCon[0164] 60S ribosomal protein L41	Cogeme	6e-56	GO:0022625, cytosolic large ribosomal subunit;	GO:0003735, structural constituent of ribosome;	GO:0006412, translation;	1.11.1.11, L-ascorbateperoxidase;	03010, Ribosome;	PGTG_09489 conserved hypothetical protein (translation) (107 aa)	1e-51
Contig7466	HP458661	0	0	0	0	0	0	1	0	0	1	1	1	UmCon[0203] 60S ribosomal protein L17	Cogeme	5e-63	GO:0015934, large ribosomal subunit; GO:0005840, ribosome;	GO:0003735, structural constituent of ribosome;	GO:0006412, translation;		03010, Ribosome;	PGTG_14988 conserved hypothetical protein (translation) (274 aa)	2e-98
PT0311.C10.C21.ptt	GR497064	0	0	0	0	0	0	0	1	0	0	1	1	UmCon[0861] 40S ribosomal protein S30	Cogeme	2e-42	GO:0010494, stress granule; GO:0022627, cytosolic small ribosomal subunit;	GO:0003735, structural constituent of ribosome;	GO:0006412, translation;		03010, Ribosome;	PGTG_14686 hypothetical protein (translation) (67 aa)	4e-14
Contig5692	HP457037	0	0	0	3	0	0	0	0	0	1	1	1	UmCon[0962] 60S ribosomal protein L33	Cogeme	2e-46	GO:0022625, cytosolic large ribosomal subunit;	GO:0003735, structural constituent of ribosome;	GO:0006412, translation;		03010, Ribosome;	PGTG_10811 conserved hypothetical protein (translation) (191 aa)	2e-57
PT03110.K17.C21.ptt	GR495111	0	0	0	0	0	0	0	1	0	0	1	1	UmCon[1803] 60S ribosomal protein L39	Cogeme	2e-24	GO:0022625, cytosolic large ribosomal subunit;	GO:0003735, structural constituent of ribosome;	GO:0006412, translation;		03010, Ribosome;	PGTG_08189 hypothetical protein (translation) (132 aa)	6e-09
PT0062a.B01.BR1.ptg	EC400905	0	0	1	0	0	0	0	0	0	0	1	1	gb|EDL21096.1| mitochondrial ribosomal protein L3, isoform CRA_a [Mus musculus]	NR	4e-88	GO:0005762, mitochondrial large ribosomal subunit; GO:0005739, mitochondrion;		GO:0006412, translation;			PGTG_01020 50S ribosomal protein L3 (translation) (368 aa)	7e-08
Contig7458	EZ116193	0	0	0	2	0	0	1	0	0	1	1	1	PGTG_00074 | 60S ribosomal protein L6-A (translation) (244 aa)	Pgt prots	1e-131	GO:0022625, cytosolic large ribosomal subunit;	GO:0003735, structural constituent of ribosome; GO:0003723, RNA binding; GO:0003677, DNA binding;	GO:0006412, translation; GO:0006355, regulation of transcription DNA-dependent;		03010, Ribosome;	PGTG_00074 60S ribosomal protein L6-A (translation) (244 aa)	1e-131
PTDH.cn2158.na.ptih	GR504971	0	0	0	0	0	1	0	0	0	1	1	1	PGTG_08841 | 60S ribosomal protein L8 (translation) (254 aa)	Pgt prots	6e-86	GO:0022625, cytosolic large ribosomal subunit;	GO:0003735, structural constituent of ribosome;	GO:0006412, translation; GO:0042493, response to drug;		03010, Ribosome;	PGTG_08841 60S ribosomal protein L8 (translation) (254 aa)	6e-86
Contig5669	HP457014	0	0	0	2	0	0	0	0	0	1	1	1	PGTG_01884 | eukaryotic translation initiation factor 1B (translation) (115 aa)	Pgt prots	5e-45	GO:0043614, multi-eIF complex;	GO:0003743, translation initiation factor activity;	GO:0006413, translational initiation;			PGTG_01884 eukaryotic translation initiation factor 1B (translation) (115 aa)	5e-45
Contig7471	HP458666	0	0	0	0	0	0	1	0	1	1	1	1	PGTG_11332 | eukaryotic translation initiation factor 1A (translation) (142 aa)	Pgt prots	6e-63	GO:0005737, cytoplasm;	GO:0008135, translation factor activity nucleic acid binding;	GO:0006413, translational initiation;			PGTG_11332 eukaryotic translation initiation factor 1A (translation) (142 aa)	6e-63
Contig5693	HP457038	0	0	0	1	0	0	0	0	0	1	1	1	PGTG_19816 | eukaryotic translation initiation factor 3 39 kDa subunit (translation) (388 aa)	Pgt prots	2e-71	GO:0005852, eukaryotic translation initiation factor 3 complex;	GO:0003743, translation initiation factor activity;	GO:0006413, translational initiation;			PGTG_19816 eukaryotic translation initiation factor 3 39 kDa subunit (translation) (388 aa)	2e-71
Contig5234	HP456607	0	0	1	0	0	0	0	0	0	1	1	1	PGTG_07969 | elongation factor 2 (translation) (843 aa)	Pgt prots	1e-109	GO:0005829, cytosol; GO:0005737, cytoplasm;	GO:0003746, translation elongation factor activity;	GO:0006414, translational elongation;			PGTG_07969 elongation factor 2 (translation) (843 aa)	1e-109
PT0133d.A06.BR.pth.chim2	EC415603	0	0	0	1	0	0	0	0	0	0	1	1	dbj|BAD52586.1| leucyl-tRNA synthetase [Oryza sativa Japonica Group]	NR	4e-26		GO:0004823, leucine-tRNA ligase activity;	GO:0006429, leucyl-tRNA aminoacylation;	6.1.1.4, Leucine--tRNAligase;	00290, Valine;00970, Aminoacyl-tRNA biosynthesis;	no Pgt prot homolog
Contig5264	HP456634	0	0	1	0	0	0	0	0	0	1	1	1	PGTG_11539 | phenylalanyl-tRNA synthetase alpha chain (translation) (528 aa)	Pgt prots	3e-48	GO:0009328, phenylalanine-tRNA ligase complex; GO:0005737, cytoplasm;	GO:0004826, phenylalanine-tRNA ligase activity; GO:0005515, protein binding;	GO:0006432, phenylalanyl-tRNA aminoacylation;	6.1.1.20, Phenylalanine--tRNAligase;	00970, Aminoacyl-tRNA biosynthesis;	PGTG_11539 phenylalanyl-tRNA synthetase alpha chain (translation) (528 aa)	3e-48
PT0315.O21.C21.ptt	GR495567	0	0	0	0	0	0	0	1	0	1	1	1	PGTG_10847 | threonyl-tRNA synthetase (translation) (766 aa)	Pgt prots	2e-66	GO:0005739, mitochondrion; GO:0005737, cytoplasm;	GO:0004829, threonine-tRNA ligase activity; GO:0005515, protein binding;	GO:0006435, threonyl-tRNA aminoacylation; GO:0006412, translation;	6.1.1.3, Threonine--tRNAligase;	00970, Aminoacyl-tRNA biosynthesis;	PGTG_10847 threonyl-tRNA synthetase (translation) (766 aa)	2e-66
PT0312.N03.C21.ptt	GR494449	0	0	0	0	0	0	0	1	0	1	0	1	PGTG_10613 | eukaryotic translation initiation factor 3 subunit 7 (translation) (610 aa)	Pgt prots	5e-17	GO:0005852, eukaryotic translation initiation factor 3 complex;	GO:0003743, translation initiation factor activity;	GO:0006446, regulation of translational initiation;			PGTG_10613 eukaryotic translation initiation factor 3 subunit 7 (translation) (610 aa)	5e-17
PT0132a.D09.BR.pth	EC415374	0	0	0	1	0	0	0	0	0	0	1	1	gb|ABO15891.1| translation initiation factor eIF1 [synthetic construct]	NR	5e-26	GO:0005737, cytoplasm;	GO:0008135, translation factor activity nucleic acid binding; GO:0003743, translation initiation factor activity;	GO:0006446, regulation of translational initiation; GO:0006413, translational initiation; GO:0006950, response to stress;			PGTG_01884 eukaryotic translation initiation factor 1B (translation) (115 aa)	3e-14
PT0317.N13.C21.ptt	GR496251	0	0	0	0	0	0	0	1	0	0	0	0	Cg609684 translation initiation regulator	Cogeme	5e-26	GO:0022626, cytosolic ribosome; GO:0005829, cytosol;	GO:0005515, protein binding;	GO:0006448, regulation of translational elongation;			PGTG_04265 protein GCN20 (translation) (407 aa)	7e-06
TaLr.Contig683.NA.pti		0	0	0	0	1	0	0	0	0	0	1	1	emb|CAD89783.1| peptidylprolyl cis-trans isomerase [Oryza sativa (indica cultivar-group)]	NR	3e-33	GO:0005622, intracellular; GO:0005730, nucleolus; GO:0005737, cytoplasm; GO:0005634, nucleus;	GO:0005528, FK506 binding; GO:0031072, heat shock protein binding; GO:0030674, protein binding bridging; GO:0005515, protein binding;	GO:0006457, protein folding;	5.2.1.8, Peptidylprolylisomerase;		PGTG_09128 FK506-binding nuclear protein (translation) (432 aa)	5e-08
PT0318.C24.C21.ptt	GR496371	0	0	0	0	0	0	0	1	0	1	1	1	PGTG_04245 | prefoldin subunit 2 (translation) (123 aa)	Pgt prots	5e-48	GO:0016272, prefoldin complex;	GO:0051082, unfolded protein binding; GO:0005515, protein binding;	GO:0006457, protein folding;			PGTG_04245 hypothetical protein similar to prefoldin subunit 2 (translation) (123 aa)	5e-48
Contig5541	HP456895	0	0	0	1	0	0	0	0	0	1	1	1	PGTG_07286 | T-complex (cytosolic chaperonin) protein 1 subunit delta (translation) (474 aa)	Pgt prots	4e-50	GO:0005737, cytoplasm;	GO:0051082, unfolded protein binding;	GO:0006457, protein folding;			PGTG_07286 T-complex protein 1 subunit delta (translation) (474 aa)	4e-50
Contig2939	HP454592	0	0	0	0	0	0	0	0	2	1	1	1	Um37403268 DNAJ domain protein (Hsp40)	Cogeme	7e-34	GO:0005783, endoplasmic reticulum;		GO:0006457, protein folding;			PGTG_20008 hypothetical protein (translation) (316 aa)	1e-118
PT0319.G01.C21.ptt	GR496797	0	0	0	0	0	0	0	1	0	1	1	1	PGTG_15441 | Hsp10 (translation) (105 aa)	Pgt prots	6e-24	GO:0005739, mitochondrion;	GO:0005507, copper ion binding;	GO:0006457, protein folding; GO:0009408, response to heat;			PGTG_15441 hypothetical protein similar to Hsp10 (translation) (105 aa)	6e-24
PTDG.cn1406.na.ptg	GR503368	0	0	1	0	0	0	0	0	0	1	1	1	gb|EED55719.1| disulfide isomerase [Aspergillus flavus NRRL3357]	NR	1e-22	GO:0005788, endoplasmic reticulum lumen; GO:0005739, mitochondrion;		GO:0006457, protein folding; GO:0034605, cellular response to heat;	5.3.4.1, Proteindisulfide-isomerase;		PGTG_03850 hypothetical protein (translation) (192 aa)	1e-77
PTDG.cn1201.na.ptg	GR503203	0	0	1	0	0	0	0	0	0	1	1	1	PsCon[0084] peptidyl prolyl isomerase H (cyclophilin H)	Cogeme	3e-64	GO:0071001, U4/U6 snRNP; GO:0046540, U4/U6 x U5 tri-snRNP complex; GO:0016607, nuclear speck; GO:0005681, spliceosomal complex; GO:0005737, cytoplasm;	GO:0016018, cyclosporin A binding; GO:0043021, ribonucleoprotein binding; GO:0003755, peptidyl-prolyl cis-trans isomerase activity; GO:0005515, protein binding;	GO:0006461, protein complex assembly; GO:0000398, nuclear mRNA splicing via spliceosome; GO:0006457, protein folding;	5.2.1.8, Peptidylprolylisomerase;	03040, Spliceosome;	PGTG_06366 41 kDa peptidyl-prolyl cis-trans isomerase (translation) (446 aa)	1e-32
PTDH.cn645.na.ptih	GR503964	0	0	0	0	0	1	0	0	0	0	1	1	ref|YP_540966.1| selenophosphate synthetase [Escherichia coli UTI89]	NR	4e-89		GO:0005525, GTP binding; GO:0005524, ATP binding;	GO:0006464, protein modification process;	2.7.9.3, Selenide,waterdikinase;	00450, Selenoamino acid metabolism;	no Pgt prot homolog
Contig267	EZ116165	0	0	0	1	0	0	0	0	0	1	1	1	CpCEST-10-E-03 subunit of signal peptidase complex	Cogeme	2e-10	GO:0005787, signal peptidase complex;	GO:0005515, protein binding;	GO:0006465, signal peptide processing; GO:0045047, protein targeting to ER;			PGTG_13496 hypothetical protein (translation) (228 aa)	1e-106
PT0301.G12.CPTR.ptp	GR492314	0	0	0	0	0	0	1	0	0	1	1	1	MagCon[3224] flavin-linked sulfhydryl oxidase localized to the endoplasmic reticulum lumen, involved in disulfide bond formation within the ER	Cogeme	3e-51	GO:0005792, microsome;	GO:0016972, thiol oxidase activity;	GO:0006467, protein thiol-disulfide exchange;	1.8.3.2, Thioloxidase;		PGTG_03107 conserved hypothetical protein (translation) (254 aa)	1e-85
Pte.35.R.pth	EC415992	0	1	0	1	0	0	0	0	0	0	1	1	gb|AAO72648.1| possible protein kinase CK2 regulatory subunit [Oryza sativa (japonica cultivar-group)]	NR	2e-50	GO:0005956, protein kinase CK2 complex;	GO:0019887, protein kinase regulator activity; GO:0005515, protein binding;	GO:0006468, protein amino acid phosphorylation;		04310, Wnt signaling pathway;04520, Adherens junction;04530, Tight junction;04712, Circadian rhythm - plant;	PGTG_18311 casein kinase II subunit beta-2 (translation) (271 aa)	2e-23
Contig6797	HP458050	0	0	0	1	0	0	0	0	0	0	1	1	PnCon[0042] ADP-ribosylation factor	Cogeme	7e-25			GO:0006471, protein amino acid ADP-ribosylation; GO:0016192, vesicle-mediated transport; GO:0006886, intracellular protein transport;			PGTG_00026 conserved hypothetical protein (translation) (182 aa)	2e-20
PT03110.A12.C21.ptt	GR494887	0	0	0	0	0	0	0	1	0	0	1	1	MagCon[2707a] prenyltransferase	Cogeme	1e-28	GO:0005811, lipid particle; GO:0005635, nuclear envelope; GO:0005783, endoplasmic reticulum;		GO:0006486, protein amino acid glycosylation;	2.5.1.31, Di-trans,poly-cis-decaprenylcistransferase;		no Pgt prot homolog
PTDH.cn1098.na.ptih	GR504304	0	0	0	0	0	1	0	0	0	1	1	1	SSPG112 class I alpha-mannosidase 1A	Cogeme	8e-25	GO:0030173, integral to Golgi membrane;	GO:0004571, mannosyl-oligosaccharide 1 2-alpha-mannosidase activity; GO:0005509, calcium ion binding;	GO:0006487, protein amino acid N-linked glycosylation;	3.2.1.113, Mannosyl-oligosaccharide1,2-alpha-mannosidase;	00510, N-Glycan biosynthesis;00513, High-mannose type N-glycan biosynthesis;	PGTG_03556 predicted protein (translation) (709 aa)	1e-98
PT0319.B01.C21.ptt	GR496685	0	0	0	0	0	0	0	1	0	1	1	1	PGTG_12159 | N-acetylglucosaminyl-phosphatidylinositol de-N-acetylase (translation) (394 aa)	Pgt prots	1e-72	GO:0005783, endoplasmic reticulum;	GO:0000225, N-acetylglucosaminylphosphatidylinositol deacetylase activity;	GO:0006506, GPI anchor biosynthetic process;	3.5.1.89, N-acetylglucosaminylphosphatidylinositoldeacetylase;	00563, Glycosylphosphatidylinositol(GPI)-anchor biosynthesis;	PGTG_12159 N-acetylglucosaminyl-phosphatidylinositol de-N-acetylase (translation) (394 aa)	1e-72
PT0305.K01.C21.ptp	GR490589	0	0	0	0	0	0	1	0	0	1	1	1	PGTG_10450 | proteasome subunit beta type 6 precursor (translation) (220 aa)	Pgt prots	3e-93	GO:0005737, cytoplasm; GO:0005634, nucleus;	GO:0008233, peptidase activity;	GO:0006508, proteolysis;	3.4.25.1, Proteasomeendopeptidasecomplex;	03050, Proteasome;	PGTG_10450 proteasome subunit beta type 6 precursor (translation) (220 aa)	3e-93
PT0305.K01.CPTR.ptp	GR493838	0	0	0	0	0	0	1	0	0	1	0	1	PGTG_10450 | proteasome subunit beta type 6 precursor (translation) (220 aa)	Pgt prots	2e-26	GO:0005737, cytoplasm; GO:0005634, nucleus;	GO:0008233, peptidase activity;	GO:0006508, proteolysis;	3.4.25.1, Proteasomeendopeptidasecomplex;	03050, Proteasome;	PGTG_10450 proteasome subunit beta type 6 precursor (translation) (220 aa)	2e-26
Contig7401	HP458604	0	1	0	0	0	0	1	0	0	1	1	1	W0AA008ZA04C1 microsomal signal peptidase 12kDa subunit	Cogeme	2e-16	GO:0005787, signal peptidase complex; GO:0030176, integral to endoplasmic reticulum membrane;		GO:0006508, proteolysis;		03060, Protein export;	PGTG_06473 hypothetical protein (translation) (102 aa)	9e-51
Contig47	HP451864	0	1	3	0	0	0	0	1	10	1	1	1	BfCon[0925] tripeptidyl peptidase	Cogeme	3e-34	GO:0005576, extracellular region;	GO:0004252, serine-type endopeptidase activity;	GO:0006508, proteolysis;	3.4.21.103, Physarolisin;	04142, Lysosome;	PGTG_16628 conserved hypothetical protein (translation) (554 aa)	6e-41
PT0315.M05.C21.ptt	GR495504	0	0	0	0	0	0	0	1	0	1	1	1	PGTG_16629 | aorsin precursor (translation) (516 aa)	Pgt prots	1e-127	GO:0005576, extracellular region;	GO:0004252, serine-type endopeptidase activity;	GO:0006508, proteolysis;	3.4.14.9, Tripeptidyl-peptidaseI;	04142, Lysosome;	PGTG_16629 aorsin precursor (translation) (516 aa)	1e-127
PT0313.J13.C21.ptt	GR497563	0	0	0	0	0	0	0	1	0	0	1	1	GzCon[2474] glutamate carboxypeptidase	Cogeme	3e-54		GO:0016805, dipeptidase activity; GO:0008233, peptidase activity;	GO:0006508, proteolysis;	3.4.13.3, Xaa-Hisdipeptidase;		PGTG_01490 conserved hypothetical protein (translation) (1029 aa)	3e-11
Contig7481	HP458676	0	0	0	0	0	0	10	0	0	1	1	1	ref|XP_567754.1| prenyl-dependent CAAX protease [Cryptococcus neoformans var. neoformans JEC21]	NR	5e-27	GO:0005887, integral to plasma membrane;	GO:0004222, metalloendopeptidase activity;	GO:0006508, proteolysis;			PGTG_10585 predicted protein (translation) (309 aa)	1e-104
Contig7574	HP458761	0	0	0	0	0	0	0	2	0	0	1	1	MagCon[2875a] 20S proteasome alpha-type subunit 7	Cogeme	1e-126	GO:0019773, proteasome core complex alpha-subunit complex; GO:0034515, proteasome storage granule; GO:0005829, cytosol; GO:0005739, mitochondrion;	GO:0004175, endopeptidase activity; GO:0005515, protein binding;	GO:0006511, ubiquitin-dependent protein catabolic process;	3.4.25.1, Proteasomeendopeptidasecomplex;	03050, Proteasome;	PGTG_10903 proteasome subunit alpha type 7 (translation) (266 aa)	2e-82
PT0065b.G06.BR.ptg	EC401804	0	0	1	0	0	0	0	0	0	1	1	1	PGTG_09509 | 26S protease regulatory subunit 8 (translation) (408 aa)	Pgt prots	5e-52	GO:0008540, proteasome regulatory particle base subcomplex; GO:0034515, proteasome storage granule; GO:0005634, nucleus;	GO:0004175, endopeptidase activity; GO:0016887, ATPase activity; GO:0005515, protein binding;	GO:0006511, ubiquitin-dependent protein catabolic process;	3.6.4.3, Microtubule-severingATPase;	03050, Proteasome;	PGTG_09509 26S protease regulatory subunit 8 (translation) (408 aa)	5e-52
PT0063b.G02.BR1.ptg	EC401370	0	0	1	0	0	0	0	0	0	1	1	1	PGTG_14120 | proteasome component PRE2 precursor (translation) (320 aa)	Pgt prots	7e-52	GO:0019774, proteasome core complex beta-subunit complex;	GO:0004175, endopeptidase activity; GO:0005515, protein binding;	GO:0006511, ubiquitin-dependent protein catabolic process;	3.4.25.1, Proteasome endopeptidase complex;	03050, Proteasome;	PGTG_14120 proteasome component PRE2 precursor (translation) (320 aa)	7e-52
Contig5441	HP456798	0	0	0	3	0	0	0	0	0	0	1	1	BfCon[0297] ubiquitin-conjugating enzyme E2-16 kDa	Cogeme	1e-77	GO:0005886, plasma membrane;	GO:0004842, ubiquitin-protein ligase activity;	GO:0006511, ubiquitin-dependent protein catabolic process;	6.3.2.19, Ubiquitin--proteinligase;	04120, Ubiquitin mediated proteolysis;	PGTG_02279 ubiquitin-conjugating enzyme E2 4 (translation) (148 aa)	3e-60
Contig5442	HP456799	0	0	0	4	0	0	0	0	0	0	1	1	BfCon[0297] ubiquitin-conjugating enzyme E2-16 kDa	Cogeme	1e-77	GO:0005886, plasma membrane;	GO:0004842, ubiquitin-protein ligase activity;	GO:0006511, ubiquitin-dependent protein catabolic process;	6.3.2.19, Ubiquitin--proteinligase;	04120, Ubiquitin mediated proteolysis;	PGTG_02279 ubiquitin-conjugating enzyme E2 4 (translation) (148 aa)	2e-60
PT0132c.B01.BR.pth	EC415293	0	0	0	1	0	0	0	0	0	0	1	1	PsCon[7781] ubiquitin-conjugating enzyme E2	Cogeme	3e-42	GO:0031372, UBC13-MMS2 complex; GO:0005886, plasma membrane;	GO:0004842, ubiquitin-protein ligase activity; GO:0005515, protein binding;	GO:0006511, ubiquitin-dependent protein catabolic process;	6.3.2.19, Ubiquitin--proteinligase;	04120, Ubiquitin mediated proteolysis;	PGTG_11345 ubiquitin-conjugating enzyme E2 (translation) (152 aa)	8e-34
PT0062c.E12.BR1.ptg	EC401022	0	0	1	0	0	0	0	0	0	1	1	1	UmCon[1723] ubiquitin-conjugating enzyme	Cogeme	3e-23	GO:0005789, endoplasmic reticulum membrane;	GO:0004842, ubiquitin-protein ligase activity; GO:0005515, protein binding;	GO:0006513, protein monoubiquitination; GO:0000209, protein polyubiquitination; GO:0030433, ER-associated protein catabolic process;	6.3.2.19, Ubiquitin--proteinligase;	05012, Parkinsons disease;04120, Ubiquitin mediated proteolysis;	PGTG_19501 conserved hypothetical protein (translation) (170 aa)	4e-36
Contig6758	HP458014	0	0	0	1	0	0	0	0	0	0	1	1	gb|ABG22500.1| Glycosyl hydrolases family 38 protein, expressed [Oryza sativa (japonica cultivar-group)]	NR	2e-94		GO:0004559, alpha-mannosidase activity;	GO:0006517, protein deglycosylation; GO:0006464, protein modification process;	3.2.1.24, Alpha-mannosidase;	00511, Other glycan degradation;04142, Lysosome;	no Pgt prot homolog
PT0317.N24.C21.ptt	GR496260	0	0	0	0	0	0	0	1	0	0	1	1	EnCon[0710] aspartate transaminase, aminotransferase	Cogeme	5e-85	GO:0005829, cytosol; GO:0005634, nucleus;	GO:0004069, L-aspartate:2-oxoglutarate aminotransferase activity;	GO:0006531, aspartate metabolic process; GO:0006536, glutamate metabolic process; GO:0006103, 2-oxoglutarate metabolic process;	2.6.1.1, Aspartatetransaminase;	00350, Tyrosine metabolism;00401, Novobiocin biosynthesis;00710, Carbon fixation in photosynthetic organisms;00950, Isoquinoline alkaloid biosynthesis;00360, Phenylalanine metabolism;00960, Tropane;00250, Alanine;00400, Phenylalanine;00270, Cysteine and m	PGTG_10702 aspartate aminotransferase (translation) (418 aa)	1e-46
Contig775	HP452514	1	0	0	0	0	0	1	1	0	1	1	1	UmCon[0726] NAD+-specific isocitrate dehydrogenase	Cogeme	6e-73	GO:0005737, cytoplasm;	GO:0004449, isocitrate dehydrogenase (NAD+) activity;	GO:0006537, glutamate biosynthetic process; GO:0006102, isocitrate metabolic process; GO:0006099, tricarboxylic acid cycle;	1.1.1.41, Isocitratedehydrogenase(NAD(+));	00020, Citrate cycle (TCA cycle);	PGTG_02188 3-isopropylmalate dehydrogenase (translation) (380 aa)	1e-12
Contig5655	HP457003	0	0	0	1	0	0	0	0	0	0	1	1	Pi10230868 3-methylcrotonoyl-CoA carboxylase beta subunit	Cogeme	7e-18	GO:0005739, mitochondrion;	GO:0004485, methylcrotonoyl-CoA carboxylase activity; GO:0050897, cobalt ion binding; GO:0008270, zinc ion binding;	GO:0006552, leucine catabolic process;	6.4.1.4, Methylcrotonoyl-CoAcarboxylase;	00280, Valine;	no Pgt prot homolog
Contig5581	HP456932	0	0	0	2	0	0	0	0	0	0	1	1	gb|ABJ15731.1| S-adenosylmethionine synthetase 1 [Triticum monococcum]	NR	2e-37	GO:0005618, cell wall; GO:0016020, membrane; GO:0005730, nucleolus; GO:0005886, plasma membrane;		GO:0006555, methionine metabolic process; GO:0009809, lignin biosynthetic process; GO:0009409, response to cold;	2.5.1.6, Methionineadenosyltransferase;	00450, Selenoamino acid metabolism;00270, Cysteine and methionine metabolism;	PGTG_11729 S-adenosylmethionine synthetase (translation) (400 aa)	2e-10
PTDH.cn2268.na.ptih	GR505062	0	0	0	0	0	1	0	0	0	1	1	1	PGTG_19585 | homoserine dehydrogenase (translation) (384 aa)	Pgt prots	4e-44	GO:0005737, cytoplasm; GO:0005634, nucleus;	GO:0004412, homoserine dehydrogenase activity;	GO:0006566, threonine metabolic process; GO:0006555, methionine metabolic process; GO:0042493, response to drug;	1.1.1.3, Homoserinedehydrogenase;	00300, Lysine biosynthesis;00260, Glycine;00270, Cysteine and methionine metabolism;	PGTG_19585 homoserine dehydrogenase (translation) (384 aa)	4e-44
PT0304.I18.CPTR.ptp	GR493420	0	0	0	0	0	0	1	0	0	1	1	1	PGTG_01339 | phospho-2-dehydro-3-deoxyheptonate aldolase (translation) (383 aa)	Pgt prots	8e-85	GO:0005829, cytosol; GO:0005634, nucleus;		GO:0006570, tyrosine metabolic process; GO:0006558, L-phenylalanine metabolic process; GO:0006568, tryptophan metabolic process;	2.5.1.54, 3-deoxy-7-phosphoheptulonatesynthase;	00400, Phenylalanine;	PGTG_01339 phospho-2-dehydro-3-deoxyheptonate aldolase (translation) (383 aa)	8e-85
PTDH.cn206.na.ptih	GR503631	0	0	0	0	0	1	0	0	0	1	1	1	PGTG_02942 | prephenate dehydrogenase (translation) (451 aa)	Pgt prots	1e-65	GO:0005829, cytosol;	GO:0004665, prephenate dehydrogenase (NADP+) activity;	GO:0006571, tyrosine biosynthetic process;	1.3.1.13, Prephenatedehydrogenase(NADP(+));	00400, Phenylalanine;	PGTG_02942 prephenate dehydrogenase (translation) (451 aa)	1e-65
Contig8032	EZ116210	0	0	0	0	0	1	1	0	0	1	1	1	PGTG_07188 | dihydrolipoyl dehydrogenase, mitochondrial precursor (translation) (512 aa)	Pgt prots	1e-119	GO:0009353, mitochondrial oxoglutarate dehydrogenase complex; GO:0005960, glycine cleavage complex; GO:0042645, mitochondrial nucleoid; GO:0005739, mitochondrion;	GO:0004738, pyruvate dehydrogenase activity; GO:0004375, glycine dehydrogenase (decarboxylating) activity; GO:0004148, dihydrolipoyl dehydrogenase activity; GO:0004591, oxoglutarate dehydrogenase (succinyl-transferring) activity; GO:0005515, protein bindi	GO:0006574, valine catabolic process; GO:0006550, isoleucine catabolic process; GO:0006546, glycine catabolic process; GO:0006552, leucine catabolic process; GO:0006564, L-serine biosynthetic process; GO:0042743, hydrogen peroxide metabolic process; GO:00	1.8.1.4, Dihydrolipoyldehydrogenase;	00020, Citrate cycle (TCA cycle);00260, Glycine;00280, Valine;00620, Pyruvate metabolism;00010, Glycolysis / Gluconeogenesis;	PGTG_07188 dihydrolipoyl dehydrogenase, mitochondrial precursor (translation) (512 aa)	1e-119
PT0065d.B01.BR.ptg	EC401604	0	0	1	0	0	0	0	0	0	1	1	1	PGTG_07707 | acetylornithine aminotransferase, mitochondrial precursor (translation) (489 aa)	Pgt prots	1e-75	GO:0005759, mitochondrial matrix; GO:0005739, mitochondrion;	GO:0003992, N2-acetyl-L-ornithine:2-oxoglutarate 5-aminotransferase activity;	GO:0006592, ornithine biosynthetic process; GO:0006526, arginine biosynthetic process;	2.6.1.11, Acetylornithinetransaminase;	00330, Arginine and proline metabolism;	PGTG_07707 acetylornithine aminotransferase, mitochondrial precursor (translation) (489 aa)	1e-75
PT0303.L13.CPTR.ptp	GR493137	0	0	0	0	0	0	1	0	0	1	1	1	PGTG_18443 | S-adenosylmethionine decarboxylase (translation) (428 aa)	Pgt prots	4e-48	GO:0005829, cytosol; GO:0005634, nucleus;		GO:0006597, spermine biosynthetic process; GO:0008295, spermidine biosynthetic process;	4.1.1.50, Adenosylmethioninedecarboxylase;	00270, Cysteine and methionine metabolism;00330, Arginine and proline metabolism;	PGTG_18443 hypothetical protein similar to S-adenosylmethionine decarboxylase (translation) (428 aa)	4e-48
Contig5550	HP456904	0	0	0	2	0	0	0	0	0	0	1	1	emb|CAH66792.1| amine oxidase (flavin containing)? [Oryza sativa (indica cultivar-group)]	NR	8e-73	GO:0005777, peroxisome;	GO:0046592, polyamine oxidase activity;	GO:0006598, polyamine catabolic process;	1.5.3.17, Non-specificpolyamineoxidase;		no Pgt prot homolog
PTDH.cn761.na.ptih	GR504050	0	0	0	0	0	1	0	0	0	1	1	1	PGTG_08347 | importin beta-4 subunit (translation) (1099 aa)	Pgt prots	1e-154	GO:0031965, nuclear membrane; GO:0005643, nuclear pore; GO:0005635, nuclear envelope; GO:0005829, cytosol; GO:0005634, nucleus;	GO:0008565, protein transporter activity;	GO:0006605, protein targeting; GO:0006913, nucleocytoplasmic transport;			PGTG_08347 importin beta-4 subunit (translation) (1099 aa)	1e-154
Contig2	HP451828	0	0	0	0	0	0	0	1	0	1	1	1	emb|CAG26758.1| nuclear pore membrane protein [Ustilago maydis]	NR	2e-30	GO:0070762, NDC1 complex; GO:0005643, nuclear pore; GO:0005739, mitochondrion;	GO:0005198, structural molecule activity; GO:0005515, protein binding;	GO:0006609, mRNA-binding (hnRNP) protein import into nucleus; GO:0006608, snRNP protein import into nucleus; GO:0006409, tRNA export from nucleus; GO:0006610, ribosomal protein import into nucleus; GO:0006408, snRNA export from nucleus; GO:0006999, nuclea			PGTG_09455 conserved hypothetical protein (translation) (1366 aa)	3e-87
Contig7903	HP459069	0	0	0	0	0	0	1	0	0	1	1	1	PGTG_09714 | meiotically up-regulated gene 87 protein (translation) (1092 aa)	Pgt prots	6e-93	GO:0055125, Nic96 complex; GO:0005643, nuclear pore;	GO:0005198, structural molecule activity; GO:0005515, protein binding;	GO:0006609, mRNA-binding (hnRNP) protein import into nucleus; GO:0006608, snRNP protein import into nucleus; GO:0006409, tRNA export from nucleus; GO:0006610, ribosomal protein import into nucleus; GO:0006408, snRNA export from nucleus; GO:0006999, nuclea			PGTG_09714 meiotically up-regulated gene 87 protein (translation) (1092 aa)	6e-93
PT03010.K18.C21.ptp	GR489528	0	0	0	0	0	0	1	0	0	1	1	1	MagCon[10827a] heat shock protein 70	Cogeme	4e-37	GO:0005737, cytoplasm; GO:0005634, nucleus;	GO:0051082, unfolded protein binding;	GO:0006616, SRP-dependent cotranslational protein targeting to membrane translocation; GO:0006457, protein folding; GO:0034605, cellular response to heat; GO:0006950, response to stress;		04010, MAPK signaling pathway;04144, Endocytosis;04612, Antigen processing and presentation;03040, Spliceosome;	PGTG_15321 conserved hypothetical protein (translation) (655 aa)	2e-44
Contig76	HP451888	0	0	1	1	0	0	0	2	1	1	1	1	gb|EDZ68653.1| YPR157Wp-like protein [Saccharomyces cerevisiae AWRI1631]	NR	2e-14		GO:0005515, protein binding;	GO:0006623, protein targeting to vacuole;			PGTG_04934 predicted protein (translation) (393 aa)	5e-91
PT0306.E23.C21.ptp	GR490837	0	0	0	0	0	0	1	0	0	1	1	1	PGTG_11395 | 3-ketoacyl-CoA thiolase A (translation) (418 aa)	Pgt prots	3e-73	GO:0005777, peroxisome; GO:0005739, mitochondrion;	GO:0003985, acetyl-CoA C-acetyltransferase activity;	GO:0006631, fatty acid metabolic process;	2.3.1.16, Acetyl-CoAC-acyltransferase;	00071, Fatty acid metabolism;00280, Valine;00362, Benzoate degradation via hydroxylation;01040, Biosynthesis of unsaturated fatty acids;03320, PPAR signaling pathway;04146, Peroxisome;	PGTG_11395 3-ketoacyl-CoA thiolase A (translation) (418 aa)	3e-73
Contig2948	HP454601	0	0	0	0	0	0	0	0	2	1	1	1	PGTG_13966 | acyl-CoA dehydrogenase (translation) (447 aa)	Pgt prots	2e-54	GO:0005739, mitochondrion;	GO:0003995, acyl-CoA dehydrogenase activity;	GO:0006631, fatty acid metabolic process;	1.3.99.2, Butyryl-CoAdehydrogenase;	03020, RNA polymerase;05016, Huntingtons disease;00230, Purine metabolism;00240, Pyrimidine metabolism;	PGTG_13966 acyl-CoA dehydrogenase (translation) (447 aa)	2e-54
PT0311.C13.C21.ptt	GR497067	0	0	0	0	0	0	0	1	0	0	1	1	sp|P15368| fatty acid synthase subunit alpha, acyl carrier, 3-oxoacyl-[acyl-carrier-protein] reductase, beta-ketoacyl reductase [Penicillium patulum]	NR	1e-78	GO:0005835, fatty acid synthase complex; GO:0005829, cytosol; GO:0005739, mitochondrion; GO:0005737, cytoplasm;	GO:0008897, holo-[acyl-carrier-protein] synthase activity; GO:0005515, protein binding;	GO:0006633, fatty acid biosynthetic process;	2.3.1.86, Fatty-acyl-CoAsynthase; 1.1.1.100, 3-oxoacyl-[acyl-carrier-protein]reductase; 2.3.1.41, Beta-ketoacyl-acyl-carrier-proteinsynthaseI;	00061, Fatty acid biosynthesis;	PGTG_10589 fatty acid synthase subunit alpha reductase (translation) (2616 aa)	1e-19
Contig7373	HP458578	0	0	0	1	0	0	1	0	0	1	1	1	PGTG_14334 | acetyl-CoA carboxylase (translation) (2259 aa)	Pgt prots	1e-159	GO:0005739, mitochondrion;	GO:0003989, acetyl-CoA carboxylase activity;	GO:0006633, fatty acid biosynthetic process;	6.3.4.14, Biotincarboxylase; 6.4.1.2, Acetyl-CoAcarboxylase;	00640, Propanoate metabolism;04910, Insulin signaling pathway;00620, Pyruvate metabolism;00061, Fatty acid biosynthesis;	PGTG_14334 acetyl-CoA carboxylase (translation) (2259 aa)	1e-159
PT0309.H13.C21.ptp	GR491975	0	0	0	0	0	0	1	0	0	1	1	1	PGTG_00088 | Delta(12) fatty acid desaturase (translation) (473 aa)	Pgt prots	1e-110	GO:0016021, integral to membrane;	GO:0016491, oxidoreductase activity;	GO:0006633, fatty acid biosynthetic process;	1.14.99.33, Delta(12)-fattyaciddehydrogenase;	01040, Biosynthesis of unsaturated fatty acids;	PGTG_00088 Delta(12) fatty acid desaturase (translation) (473 aa)	1e-110
PT0309.H13.CPTR.ptp	GR494126	0	0	0	0	0	0	1	0	0	1	1	1	PGTG_00088 | Delta(12) fatty acid desaturase (translation) (473 aa)	Pgt prots	4e-97	GO:0016021, integral to membrane;	GO:0016491, oxidoreductase activity;	GO:0006633, fatty acid biosynthetic process;	1.14.99.33, Delta(12)-fattyaciddehydrogenase;	01040, Biosynthesis of unsaturated fatty acids;	PGTG_00088 Delta(12) fatty acid desaturase (translation) (473 aa)	4e-97
PTDG.cn1396.na.ptg	GR503360	0	0	1	0	0	0	0	0	0	1	1	1	PGTG_00121 | Delta(12) fatty acid desaturase (translation) (454 aa)	Pgt prots	3e-57	GO:0016021, integral to membrane;	GO:0016491, oxidoreductase activity;	GO:0006633, fatty acid biosynthetic process;	1.14.99.33, Delta(12)-fattyaciddehydrogenase;	01040, Biosynthesis of unsaturated fatty acids;	PGTG_00121 Delta(12) fatty acid desaturase (translation) (454 aa)	3e-57
Contig8004	HP459159	0	0	0	0	0	1	1	3	0	1	1	1	PGTG_07540 | delta-9 fatty acid desaturase (translation) (508 aa)	Pgt prots	1e-83	GO:0031227, intrinsic to endoplasmic reticulum membrane; GO:0005783, endoplasmic reticulum;		GO:0006633, fatty acid biosynthetic process;	1.14.19.1, Stearoyl-CoA9-desaturase;	03320, PPAR signaling pathway;01040, Biosynthesis of unsaturated fatty acids;	PGTG_07540 delta-9 fatty acid desaturase (translation) (508 aa)	1e-83
PT0121c.E12.BR.pth	EC414777	0	0	0	1	0	0	0	0	0	0	1	1	gb|ACG35559.1| acyl carrier protein [Zea mays]	NR	7e-25	GO:0005759, mitochondrial matrix; GO:0005739, mitochondrion;		GO:0006633, fatty acid biosynthetic process;		05010, Alzheimers disease;05012, Parkinsons disease;05016, Huntingtons disease;00190, Oxidative phosphorylation;	PGTG_13047 hypothetical protein similar to acyl carrier protein (translation) (154 aa)	1e-14
Contig106	HP451750	0	1	0	0	0	0	0	0	1	1	1	1	PGTG_01160 | medium-chain specific acyl-CoA dehydrogenase, mitochondrial precursor (translation) (360 aa)	Pgt prots	4e-85		GO:0003995, acyl-CoA dehydrogenase activity;	GO:0006635, fatty acid beta-oxidation;	1.3.99.3, Acyl-CoAdehydrogenase;	00640, Propanoate metabolism;00410, beta-Alanine metabolism;00071, Fatty acid metabolism;00280, Valine;03320, PPAR signaling pathway;	PGTG_01160 medium-chain specific acyl-CoA dehydrogenase, mitochondrial precursor (translation) (360 aa)	4e-85
PT0319.A15.C21.ptt	GR496675	0	0	0	0	0	0	0	1	0	0	1	1	EnCon[1701] soluble fumarate reductase	Cogeme	8e-48	GO:0005624, membrane fraction; GO:0005887, integral to plasma membrane;		GO:0006636, unsaturated fatty acid biosynthetic process;	1.7.1.1, Nitratereductase(NADH);	03320, PPAR signaling pathway;00592, alpha-Linolenic acid metabolism;01040, Biosynthesis of unsaturated fatty acids;	PGTG_15327 osmotic growth protein 1 (translation) (630 aa)	3e-21
Contig2789	HP454451	0	0	0	0	0	0	0	0	1	1	1	1	UmCon[2308] multifunctional beta-oxidation enzyme	Cogeme	5e-18	GO:0005777, peroxisome; GO:0005739, mitochondrion;	GO:0004770, sterol carrier protein X-related thiolase activity; GO:0005515, protein binding;	GO:0006637, acyl-CoA metabolic process; GO:0007031, peroxisome organization;	2.3.1.176, Propanoyl-CoAC-acyltransferase;	03320, PPAR signaling pathway;00120, Primary bile acid biosynthesis;04146, Peroxisome;	PGTG_14151 hypothetical protein (translation) (185 aa)	3e-86
PT0292.O15.C21.pte	GR488612	0	1	0	0	0	0	0	0	0	1	1	1	UmCon[2797] Zn-dependent hydrolases of the beta-lactamase fold	Cogeme	3e-16		GO:0004620, phospholipase activity;	GO:0006644, phospholipid metabolic process;			no Pgt prot homolog
PTDH.cn1000.na.ptih	GR504226	0	0	0	0	0	1	0	0	0	1	1	1	PGTG_07180 | methylene-fatty-acyl-phospholipid synthase (translation) (241 aa)	Pgt prots	1e-15	GO:0005783, endoplasmic reticulum;		GO:0006656, phosphatidylcholine biosynthetic process;	2.1.1.16, Methylene-fatty-acyl-phospholipidsynthase;		PGTG_07180 methylene-fatty-acyl-phospholipid synthase (translation) (241 aa)	1e-15
Contig7613	HP458798	0	0	0	0	0	0	0	3	0	1	1	1	PGTG_09202 | lysophospholipase 1 precursor (translation) (561 aa)	Pgt prots	1e-51	GO:0005576, extracellular region;	GO:0004622, lysophospholipase activity;	GO:0006660, phosphatidylserine catabolic process; GO:0030384, phosphoinositide metabolic process;	3.1.1.5, Lysophospholipase;	00564, Glycerophospholipid metabolism;	PGTG_09202 lysophospholipase 1 precursor (translation) (561 aa)	1e-51
PTDH.cn1761.na.ptih	GR504639	0	0	0	0	0	1	0	0	0	1	1	1	ref|XP_001214505.1| lysophospholipase precursor [Aspergillus terreus NIH2624] gb|EAU34396.1| lysophospholipase precursor [Aspergillus terreus NIH2624]	NR	3e-13	GO:0005576, extracellular region;	GO:0004622, lysophospholipase activity;	GO:0006660, phosphatidylserine catabolic process; GO:0030384, phosphoinositide metabolic process;	3.1.1.5, Lysophospholipase;	00564, Glycerophospholipid metabolism;	PGTG_09155 predicted protein (translation) (630 aa)	5e-32
PTDG.cn718.na.ptg	GR502850	0	0	1	0	0	0	0	0	0	1	1	1	PGTG_00181 | 3-ketodihydrosphingosine reductase TSC10 (translation) (343 aa)	Pgt prots	1e-114	GO:0005615, extracellular space; GO:0005783, endoplasmic reticulum;	GO:0047560, 3-dehydrosphinganine reductase activity;	GO:0006666, 3-keto-sphinganine metabolic process;	1.1.1.102, 3-dehydrosphinganinereductase;	00600, Sphingolipid metabolism;	PGTG_00181 3-ketodihydrosphingosine reductase TSC10 (translation) (343 aa)	1e-114
Contig7200	HP451811	0	0	2	0	0	0	0	0	0	1	1	1	PGTG_02316 | inositolphosphorylceramide-B C-26 hydroxylase (translation) (359 aa)	Pgt prots	1e-81	GO:0005783, endoplasmic reticulum;	GO:0080132, fatty acid alpha-hydroxylase activity; GO:0005515, protein binding;	GO:0006674, inositol phosphorylceramide metabolic process;			PGTG_02316 inositolphosphorylceramide-B C-26 hydroxylase (translation) (359 aa)	1e-81
Contig2847	HP454508	0	0	0	0	0	0	0	1	1	1	1	1	ref|XP_571153.1| leukotriene-A4 hydrolase [Cryptococcus neoformans var. neoformans JEC21]	NR	2e-46	GO:0005829, cytosol; GO:0005634, nucleus;		GO:0006691, leukotriene metabolic process;	3.3.2.6, Leukotriene-A(4)hydrolase;	00590, Arachidonic acid metabolism;	PGTG_09219 hypothetical protein similar to novel protein (translation) (627 aa)	1e-108
Contig7538	HP458729	0	0	0	0	0	0	2	0	0	1	1	1	PGTG_02068 | hydroxymethylglutaryl-CoA synthase (translation) (525 aa)	Pgt prots	1e-108		GO:0004421, hydroxymethylglutaryl-CoA synthase activity; GO:0005515, protein binding;	GO:0006696, ergosterol biosynthetic process;	2.3.3.10, Hydroxymethylglutaryl-CoAsynthase;	00072, Synthesis and degradation of ketone bodies;00280, Valine;00650, Butanoate metabolism;00900, Terpenoid backbone biosynthesis;	PGTG_02068 hydroxymethylglutaryl-CoA synthase (translation) (525 aa)	1e-108
Contig7412	HP458615	0	0	0	0	0	0	2	0	0	1	1	1	PGTG_17808 | Delta(24(24(1)))-sterol reductase (translation) (468 aa)	Pgt prots	1e-132	GO:0005783, endoplasmic reticulum;	GO:0000246, delta24(24-1) sterol reductase activity; GO:0005515, protein binding;	GO:0006696, ergosterol biosynthetic process;	1.3.1.71, Delta(24(24(1)))-sterolreductase;	00100, Steroid biosynthesis;	PGTG_17808 Delta(24(24(1)))-sterol reductase (translation) (468 aa)	1e-132
Contig7716	HP458895	0	0	0	0	0	0	0	1	0	1	1	1	ref|XP_001941536.1| Erg28 protein, endoplasmic reticulum membrane protein, involved in ergosterol biosynthesis [Pyrenophora tritici-repentis Pt-1C-BFP]	NR	1e-22	GO:0005789, endoplasmic reticulum membrane;	GO:0030674, protein binding bridging; GO:0005515, protein binding;	GO:0006696, ergosterol biosynthetic process;			PGTG_18964 hypothetical protein (translation) (135 aa)	1e-52
PTDG.cn1410.na.ptg	GR503372	0	0	1	0	0	0	0	0	0	0	1	1	GzCon[2646] NADH-cytochrome b5 reductase	Cogeme	3e-62	GO:0031307, integral to mitochondrial outer membrane; GO:0005758, mitochondrial intermembrane space; GO:0005741, mitochondrial outer membrane; GO:0005739, mitochondrion;	GO:0004128, cytochrome-b5 reductase activity; GO:0005515, protein binding;	GO:0006696, ergosterol biosynthetic process; GO:0006979, response to oxidative stress;	1.6.2.2, Cytochrome-b5reductase;	00520, Amino sugar and nucleotide sugar metabolism;	PGTG_00846 hypothetical protein similar to NADH-cytochrome b5 reductase (translation) (385 aa)	1e-31
Contig7976	HP459136	0	0	0	0	0	0	0	1	0	0	1	1	Um37414976 3-oxoacyl-[acyl-carrier protein] reductase / short-chain alcohol dehydrogenase	Cogeme	1e-35		GO:0004303, estradiol 17-beta-dehydrogenase activity;	GO:0006703, estrogen biosynthetic process;	1.1.1.100, 3-oxoacyl-[acyl-carrier-protein]reductase;	00061, Fatty acid biosynthesis;01040, Biosynthesis of unsaturated fatty acids;	PGTG_03048 hypothetical protein similar to 2,4-dienoyl-CoA reductase (translation) (293 aa)	2e-51
PT0133c.B06.BR.pth	EC415645	0	0	0	1	0	0	0	0	0	0	1	1	gb|ACG45132.1| NAD kinase 1 [Zea mays]	NR	2e-18		GO:0042736, NADH kinase activity; GO:0003951, NAD+ kinase activity; GO:0005516, calmodulin binding;	GO:0006741, NADP biosynthetic process;	2.7.1.23, NAD(+)kinase;		no Pgt prot homolog
PT0301.C11.CPTR.ptp	GR492224	0	0	0	0	0	0	1	0	0	1	1	1	PGTG_12261 | 3-demethylubiquinone-9 3-methyltransferase (translation) (348 aa)	Pgt prots	1e-111	GO:0005739, mitochondrion;		GO:0006744, ubiquinone biosynthetic process;	2.1.1.114, Hexaprenyldihydroxybenzoatemethyltransferase;	00130, Ubiquinone and other terpenoid-quinone biosynthesis;	PGTG_12261 3-demethylubiquinone-9 3-methyltransferase (translation) (348 aa)	1e-111
Contig5544	HP456898	0	0	0	1	0	0	0	0	0	1	1	1	gb|EEE91284.1| glutaredoxin C3 [Populus trichocarpa]	NR	6e-17	GO:0005792, microsome;	GO:0004791, thioredoxin-disulfide reductase activity;	GO:0006749, glutathione metabolic process;	1.8.1.9, Thioredoxin-disulfidereductase;	00240, Pyrimidine metabolism;	PGTG_11737 predicted protein (translation) (176 aa)	4e-12
Contig7700	HP458880	0	0	0	0	0	0	0	1	1	1	1	1	ref|NP_001135162.1| glutathione S-transferase kappa 1-like [Salmo salar]	NR	8e-33	GO:0005743, mitochondrial inner membrane; GO:0005739, mitochondrion;	GO:0004602, glutathione peroxidase activity; GO:0004364, glutathione transferase activity;	GO:0006749, glutathione metabolic process;	2.5.1.18, Glutathionetransferase;	00480, Glutathione metabolism;00980, Metabolism of xenobiotics by cytochrome P450;04146, Peroxisome;00982, Drug metabolism - cytochrome P450;	PGTG_14747 predicted protein (translation) (145 aa)	7e-57
PT0317.D02.C21.ptt	GR496013	0	0	0	0	0	0	0	1	0	0	1	1	MagCon[11291a] mitochondrial protein involved in respiratory function and iron homeostasis, frataxin	Cogeme	5e-26	GO:0005759, mitochondrial matrix; GO:0005739, mitochondrion;	GO:0034986, iron chaperone activity; GO:0004322, ferroxidase activity; GO:0008198, ferrous iron binding;	GO:0006749, glutathione metabolic process; GO:0006879, cellular iron ion homeostasis; GO:0016226, iron-sulfur cluster assembly;			PGTG_11242 conserved hypothetical protein (translation) (231 aa)	4e-16
PT0304.D19.CPTR.ptp	GR493312	0	0	0	0	0	0	1	0	0	1	1	1	PGTG_14626 | glutathione synthetase (translation) (540 aa)	Pgt prots	4e-69	GO:0005622, intracellular;	GO:0004363, glutathione synthase activity; GO:0043295, glutathione binding; GO:0000287, magnesium ion binding; GO:0005524, ATP binding; GO:0042802, identical protein binding; GO:0042803, protein homodimerization activity; GO:0005515, protein binding;	GO:0006750, glutathione biosynthetic process;	6.3.2.3, Glutathionesynthase;	00480, Glutathione metabolism;	PGTG_14626 glutathione synthetase (translation) (540 aa)	4e-69
PT0312.A06.C21.ptt	GR494160	0	0	0	0	0	0	0	1	0	1	1	1	PGTG_14626 | glutathione synthetase (translation) (540 aa)	Pgt prots	2e-25	GO:0005622, intracellular;	GO:0004363, glutathione synthase activity; GO:0043295, glutathione binding; GO:0000287, magnesium ion binding; GO:0005524, ATP binding; GO:0042802, identical protein binding; GO:0042803, protein homodimerization activity; GO:0005515, protein binding;	GO:0006750, glutathione biosynthetic process;	6.3.2.3, Glutathionesynthase;	00480, Glutathione metabolism;	PGTG_14626 glutathione synthetase (translation) (540 aa)	2e-25
PT0312.A07.C21.ptt	GR494161	0	0	0	0	0	0	0	1	0	0	1	1	PsCon[3115] FAD/FMN-containing dehydrogenase	Cogeme	4e-10	GO:0005739, mitochondrion;	GO:0008720, D-lactate dehydrogenase activity; GO:0005515, protein binding;	GO:0006754, ATP biosynthetic process;	1.1.2.4, D-lactatedehydrogenase(cytochrome);	00620, Pyruvate metabolism;	PGTG_04847 hypothetical protein similar to lactate dehydrogenase D (translation) (624 aa)	8e-13
Contig7388	HP458591	0	0	0	0	0	0	1	0	0	1	1	1	PGTG_10455 | biotin synthase (translation) (403 aa)	Pgt prots	1e-141	GO:0005739, mitochondrion;		GO:0006766, vitamin metabolic process; GO:0009102, biotin biosynthetic process;	2.8.1.6, Biotinsynthase;	00780, Biotin metabolism;	PGTG_10455 biotin synthase (translation) (403 aa)	1e-141
PT03012.N24.C21.ptp	GR490321	0	0	0	0	0	0	1	0	0	1	1	1	PGTG_07491 | cytochrome c oxidase assembly protein COX15 (translation) (514 aa)	Pgt prots	3e-55	GO:0044429, mitochondrial part; GO:0005746, mitochondrial respiratory chain;	GO:0004129, cytochrome-c oxidase activity;	GO:0006784, heme a biosynthetic process; GO:0008535, respiratory chain complex IV assembly; GO:0006123, mitochondrial electron transport cytochrome c to oxygen; GO:0045333, cellular respiration; GO:0007585, respiratory gaseous exchange; GO:0055114, oxidat		00190, Oxidative phosphorylation;00860, Porphyrin and chlorophyll metabolism;02020, Two-component system;	PGTG_07491 cytochrome c oxidase assembly protein COX15 (translation) (514 aa)	3e-55
PT0316.F06.C21.ptt	GR495712	0	0	0	0	0	0	0	1	0	0	1	1	Gz48689820 3prime- (2prime-), 5prime- bisphosphate nucleotidase required for sulphate assimilation, involved in salt tolerance and methionine biogenesis	Cogeme	2e-12	GO:0005829, cytosol; GO:0005634, nucleus;	GO:0004441, inositol-1 4-bisphosphate 1-phosphatase activity; GO:0008441, 3{prime}(2{prime}) 5{prime}-bisphosphate nucleotidase activity;	GO:0006790, sulfur metabolic process;	3.1.3.7, 3{prime}(2{prime}),5{prime}-bisphosphatenucleotidase;	00920, Sulfur metabolism;	PGTG_08711 SAL1 phosphatase (translation) (428 aa)	2e-12
PTDG.cn883.na.ptg	GR502967	0	0	1	0	0	0	0	0	0	1	1	1	PGTG_11800 | inorganic phosphate transporter PHO87 (translation) (1006 aa)	Pgt prots	1e-114	GO:0005774, vacuolar membrane;	GO:0015114, phosphate transmembrane transporter activity;	GO:0006797, polyphosphate metabolic process; GO:0006817, phosphate transport;			PGTG_11800 inorganic phosphate transporter PHO87 (translation) (1006 aa)	1e-114
PTDH_P012.F08.r1.pth	GR505385	0	0	0	1	0	0	0	0	0	0	0	0	ref|NP_418166.1| multidrug efflux system protein [Escherichia coli]	NR	2e-79	GO:0016021, integral to membrane;	GO:0019534, toxin transporter activity;	GO:0006810, transport;			PGTG_15200 conserved hypothetical protein (translation) (572 aa)	3e-06
Contig7986	HP459145	0	0	0	0	0	0	0	1	0	1	1	1	PGTG_00878 | ATP-dependent bile acid permease (translation) (1704 aa)	Pgt prots	4e-62	GO:0005624, membrane fraction; GO:0005886, plasma membrane;	GO:0008559, xenobiotic-transporting ATPase activity; GO:0042802, identical protein binding; GO:0005515, protein binding;	GO:0006810, transport; GO:0042493, response to drug;	3.6.3.44, Xenobiotic-transportingATPase;	02010, ABC transporters;	PGTG_00878 ATP-dependent bile acid permease (translation) (1704 aa)	4e-62
PT0318.N10.C21.ptt	GR496605	0	0	0	0	0	0	0	1	0	1	1	1	PGTG_20487 | chloride channel protein 5 (translation) (970 aa)	Pgt prots	9e-60	GO:0012506, vesicle membrane; GO:0005770, late endosome; GO:0005769, early endosome; GO:0016324, apical plasma membrane; GO:0005622, intracellular; GO:0005794, Golgi apparatus; GO:0016020, membrane; GO:0016021, integral to membrane; GO:0005886, plasma mem	GO:0005244, voltage-gated ion channel activity; GO:0005247, voltage-gated chloride channel activity; GO:0005216, ion channel activity; GO:0005254, chloride channel activity; GO:0030165, PDZ domain binding;	GO:0006811, ion transport; GO:0006821, chloride transport;			PGTG_20487 chloride channel protein 5 (translation) (970 aa)	9e-60
PTDH.cn933.na.ptih	GR504176	0	0	0	0	0	1	0	0	0	1	1	1	PGTG_11110 | outer mitochondrial membrane protein porin (translation) (300 aa)	Pgt prots	1e-62	GO:0031307, integral to mitochondrial outer membrane; GO:0005741, mitochondrial outer membrane; GO:0005739, mitochondrion;	GO:0008308, voltage-gated anion channel activity; GO:0005515, protein binding;	GO:0006811, ion transport; GO:0007005, mitochondrion organization; GO:0006915, apoptosis;		05012, Parkinsons disease;05016, Huntingtons disease;04020, Calcium signaling pathway;	PGTG_11110 outer mitochondrial membrane protein porin (translation) (300 aa)	1e-62
PTDG.cn1129.na.ptg	GR503146	0	0	1	0	0	0	0	0	0	1	1	1	ref|XP_002149581.1| zinc/cadmium resistance/transporter protein [Penicillium marneffei ATCC 18224]	NR	2e-17	GO:0000324, fungal-type vacuole;	GO:0005385, zinc ion transmembrane transporter activity;	GO:0006824, cobalt ion transport; GO:0006882, cellular zinc ion homeostasis; GO:0006829, zinc ion transport; GO:0006749, glutathione metabolic process;			no Pgt prot homolog
PTDG.cn1021.na.ptg	GR503065	0	0	1	0	0	0	0	0	0	1	1	1	PGTG_17782 | protein SCO1, mitochondrial precursor (translation) (301 aa)	Pgt prots	1e-105	GO:0005743, mitochondrial inner membrane; GO:0005739, mitochondrion;	GO:0005507, copper ion binding;	GO:0006825, copper ion transport; GO:0006461, protein complex assembly;			PGTG_17782 protein SCO1, mitochondrial precursor (translation) (301 aa)	1e-105
Contig7588	HP458775	0	0	0	0	0	0	0	1	0	1	1	1	An10181525 copper chaperone / copper homeostasis factor	Cogeme	1e-20	GO:0005829, cytosol;	GO:0016531, copper chaperone activity; GO:0005515, protein binding;	GO:0006825, copper ion transport; GO:0006879, cellular iron ion homeostasis; GO:0006979, response to oxidative stress;			PGTG_02604 hypothetical protein (translation) (85 aa)	3e-38
Contig7966	HP459126	0	0	0	0	0	0	0	1	0	1	1	1	dbj|BAG50328.1| diphenol oxidase (laccase?) [Cryptococcus neoformans var. grubii]	NR	1e-25	GO:0000329, fungal-type vacuole membrane;	GO:0004322, ferroxidase activity; GO:0005515, protein binding;	GO:0006826, iron ion transport;	1.10.3.2, Laccase;		PGTG_00185 conserved hypothetical protein (translation) (537 aa)	3e-80
Contig5161	EZ116175	0	0	4	6	0	0	0	1	8	1	1	1	GzCon[0025] ADP/ATP carrier protein	Cogeme	1e-151	GO:0005743, mitochondrial inner membrane; GO:0005739, mitochondrion;	GO:0005471, ATP:ADP antiporter activity;	GO:0006839, mitochondrial transport;		05012, Parkinsons disease;05016, Huntingtons disease;04020, Calcium signaling pathway;	PGTG_14813 ADP,ATP carrier protein (translation) (247 aa)	1e-121
PTDG.cn840.na.ptg	GR502938	0	0	1	0	0	0	0	0	0	1	1	1	PGTG_01916 | mitochondrial carnitine/acylcarnitine carrier protein (translation) (334 aa)	Pgt prots	6e-33	GO:0005740, mitochondrial envelope;	GO:0005215, transporter activity;	GO:0006839, mitochondrial transport; GO:0009792, embryonic development ending in birth or egg hatching;			PGTG_01916 mitochondrial carnitine/acylcarnitine carrier protein (translation) (334 aa)	6e-33
Contig5720	EZ116185	0	0	0	1	0	1	0	0	0	1	1	1	PGTG_07877 | mitochondrial DNA replication protein YHM2 (translation) (304 aa)	Pgt prots	7e-58	GO:0042645, mitochondrial nucleoid; GO:0005739, mitochondrion;	GO:0005371, tricarboxylate secondary active transmembrane transporter activity; GO:0003677, DNA binding; GO:0005515, protein binding;	GO:0006842, tricarboxylic acid transport; GO:0000002, mitochondrial genome maintenance;			PGTG_07877 mitochondrial DNA replication protein YHM2 (translation) (304 aa)	7e-58
PTDH.cn898.na.ptih	GR504149	0	0	0	0	0	1	0	0	0	1	1	1	PGTG_04889 | mitochondrial carrier protein RIM2 (translation) (416 aa)	Pgt prots	2e-93	GO:0005739, mitochondrion;	GO:0015218, pyrimidine nucleotide transmembrane transporter activity;	GO:0006864, pyrimidine nucleotide transport; GO:0000002, mitochondrial genome maintenance; GO:0055085, transmembrane transport;			PGTG_04889 mitochondrial carrier protein RIM2 (translation) (416 aa)	2e-93
Contig225	HP452015	0	0	0	0	0	0	0	0	0	1	1	1	PGTG_07026 | proline-specific permease (translation) (535 aa)	Pgt prots	4e-50		GO:0015171, amino acid transmembrane transporter activity; GO:0042802, identical protein binding; GO:0005515, protein binding;	GO:0006865, amino acid transport;			PGTG_07026 proline-specific permease (translation) (535 aa)	4e-50
PTDH.cn1048.na.ptih	GR504266	0	0	0	0	0	1	0	0	0	0	1	1	ref|ZP_03070823.1| lipid A export permease/ATP-binding protein MsbA [Escherichia coli 101-1]	NR	9e-86	GO:0016020, membrane;	GO:0015437, lipopolysaccharide-transporting ATPase activity; GO:0005319, lipid transporter activity; GO:0005524, ATP binding;	GO:0006869, lipid transport;	3.6.3.44, Xenobiotic-transportingATPase;	02010, ABC transporters;	PGTG_14945 heavy metal tolerance protein precursor (translation) (917 aa)	1e-32
PT0131d.C05.BR.pth	EC415010	0	0	0	1	0	0	0	0	0	0	1	1	gb|AAK20395.1|AF334185_1 lipid transfer protein precursor [Triticum aestivum]	NR	7e-42			GO:0006869, lipid transport; GO:0009414, response to water deprivation; GO:0009737, response to abscisic acid stimulus;			no Pgt prot homolog
Contig36	HP451745	0	0	0	0	0	0	0	1	1	1	1	1	PGTG_14272 | calcium ion transporter (translation) (542 aa)	Pgt prots	4e-89	GO:0005783, endoplasmic reticulum;		GO:0006874, cellular calcium ion homeostasis;			PGTG_14272 hypothetical protein similar to calcium ion transporter (translation) (542 aa)	4e-89
Contig8123	HP459244	0	0	0	0	0	1	0	0	0	1	1	1	ref|XP_002171728.1| metallochaperone Cox17 [Schizosaccharomyces japonicus yFS275]	NR	3e-11	GO:0005829, cytosol; GO:0005634, nucleus;		GO:0006878, cellular copper ion homeostasis;		00190, Oxidative phosphorylation;	PGTG_11232 hypothetical protein (translation) (69 aa)	4e-32
Contig5162	HP456539	0	0	1	0	0	1	1	0	0	1	1	1	PGTG_04325 | SNARE YKT6 vesicle membrane protein with acyltransferase activity (translation) (208 aa)	Pgt prots	3e-92	GO:0005829, cytosol; GO:0005634, nucleus;		GO:0006886, intracellular protein transport;		04130, SNARE interactions in vesicular transport;	PGTG_04325 hypothetical protein similar to vesicle membrane protein with acyltransferase activity (translation) (208 aa)	3e-92
Contig8177	HP459282	0	0	0	0	0	1	0	0	0	1	1	1	PGTG_04104 | clathrin heavy chain (translation) (1694 aa)	Pgt prots	1e-103	GO:0005737, cytoplasm;		GO:0006886, intracellular protein transport;		04144, Endocytosis;04142, Lysosome;05016, Huntingtons disease;	PGTG_04104 clathrin heavy chain (translation) (1694 aa)	1e-103
PT0132b.G10.BR.pth	EC415514	0	0	0	1	0	0	0	0	0	0	1	1	gb|ACG31192.1| AP-2 complex subunit sigma-1, clathrin coat assembly protein [Zea mays]	NR	3e-26	GO:0005829, cytosol; GO:0005634, nucleus;		GO:0006886, intracellular protein transport;		04144, Endocytosis;05016, Huntingtons disease;	PGTG_08325 AP-2 complex subunit sigma (translation) (200 aa)	1e-19
PT0133c.F06.BR.pth	EC415822	0	0	0	1	0	0	0	0	0	0	1	1	mg[1316] endoplasmic reticulum KDEL receptor, protein retention receptor	Cogeme	8e-14	GO:0005794, Golgi apparatus; GO:0005783, endoplasmic reticulum;		GO:0006886, intracellular protein transport;		05110, Vibrio cholerae infection;	PGTG_00340 ER lumen protein retaining receptor (translation) (214 aa)	9e-12
Contig383	HP452146	0	0	0	0	0	0	0	0	0	1	1	1	PGTG_00340 | ER lumen KDEL protein retaining receptor (translation) (214 aa)	Pgt prots	3e-89	GO:0005793, ER-Golgi intermediate compartment; GO:0005624, membrane fraction; GO:0016021, integral to membrane;	GO:0005046, KDEL sequence binding; GO:0005515, protein binding;	GO:0006886, intracellular protein transport;		05110, Vibrio cholerae infection;	PGTG_00340 ER lumen protein retaining receptor (translation) (214 aa)	3e-89
PT0303.J18.CPTR.ptp	GR493095	0	0	0	0	0	0	1	0	0	1	1	1	BgCon[1007] COPII-coated vesicle membrane protein	Cogeme	1e-52	GO:0005794, Golgi apparatus; GO:0005783, endoplasmic reticulum;		GO:0006886, intracellular protein transport;			PGTG_07065 conserved hypothetical protein (translation) (216 aa)	4e-66
PT0316.D22.C21.ptt	GR495681	0	0	0	0	0	0	0	1	0	0	1	1	GzCon[0558] ADP-ribosylation factor	Cogeme	1e-61	GO:0005794, Golgi apparatus;		GO:0006886, intracellular protein transport;			PGTG_00026 conserved hypothetical protein (translation) (182 aa)	7e-47
PT0306.L18.C21.ptp	GR490990	0	0	0	0	0	0	1	0	0	1	1	1	PnCon[0042] ADP-ribosylation factor	Cogeme	1e-50	GO:0005794, Golgi apparatus;		GO:0006886, intracellular protein transport;			PGTG_00026 conserved hypothetical protein (translation) (182 aa)	4e-47
PT03110.I13.C21.ptt	GR495061	0	0	0	0	0	0	0	1	0	1	1	1	ref|XP_001889834.1| TRAPP (TRAnsport Protein Particle) complex subunit bet5 [Laccaria bicolor S238N-H82]	NR	3e-26	GO:0005829, cytosol; GO:0005634, nucleus;		GO:0006886, intracellular protein transport;			PGTG_10180 conserved hypothetical protein (translation) (291 aa)	3e-87
PT0311.E14.C21.ptt	GR497108	0	0	0	0	0	0	0	1	0	0	1	1	Cg609418 COPII-coated vesicle membrane protein	Cogeme	1e-31	GO:0005793, ER-Golgi intermediate compartment;	GO:0005515, protein binding;	GO:0006888, ER to Golgi vesicle-mediated transport;			PGTG_14201 conserved hypothetical protein (translation) (422 aa)	9e-14
PT0132d.C02.BR.pth	EC415340	0	0	0	1	0	0	0	0	0	0	1	1	BgCon[1532] RER1, involved in retention of membrane proteins in the ER	Cogeme	3e-20	GO:0005794, Golgi apparatus;		GO:0006890, retrograde vesicle-mediated transport Golgi to ER;			PGTG_03129 hypothetical protein similar to retention in endoplasmic reticulum protein 1 (translation) (358 aa)	5e-12
Contig7620	HP458805	0	0	0	0	0	0	1	1	0	1	1	1	ref|XP_001268929.1| coatomer subunit epsilon [Aspergillus clavatus NRRL 1]	NR	3e-21	GO:0030126, COPI vesicle coat; GO:0005794, Golgi apparatus;		GO:0006891, intra-Golgi vesicle-mediated transport;			PGTG_03640 conserved hypothetical protein (translation) (323 aa)	1e-112
Contig2940	HP454593	0	0	0	0	0	0	0	0	2	1	1	1	PGTG_06808 | phospholipid-transporting ATPase 1 (translation) (1473 aa)	Pgt prots	4e-27	GO:0005802, trans-Golgi network;	GO:0004012, phospholipid-translocating ATPase activity; GO:0005515, protein binding;	GO:0006892, post-Golgi vesicle-mediated transport; GO:0045332, phospholipid translocation; GO:0000028, ribosomal small subunit assembly; GO:0006897, endocytosis; GO:0006886, intracellular protein transport;	3.6.3.1, Phospholipid-translocatingATPase;		PGTG_06808 phospholipid-transporting ATPase 1 (translation) (1473 aa)	4e-27
Contig2891	HP454549	0	0	0	0	0	0	0	0	1	1	1	1	PGTG_04449 | lactoylglutathione lyase (translation) (158 aa)	Pgt prots	8e-82		GO:0004462, lactoylglutathione lyase activity;	GO:0006916, anti-apoptosis;	4.4.1.5, Lactoylglutathionelyase;	00620, Pyruvate metabolism;04011, MAPK signaling pathway - yeast;	PGTG_04449 hypothetical protein similar to lactoylglutathione lyase (translation) (158 aa)	8e-82
Contig8203	HP459302	0	0	0	0	0	1	0	0	0	0	1	1	gb|AAR06374.1| putative metacaspase [Oryza sativa (japonica cultivar-group)]	NR	4e-59		GO:0004197, cysteine-type endopeptidase activity;	GO:0006917, induction of apoptosis;			no Pgt prot homolog
PT0314.K22.C21.ptt	GR494759	0	0	0	0	0	0	0	1	0	1	1	1	PGTG_02218 | actin (translation) (402 aa)	Pgt prots	9e-56	GO:0005885, Arp2/3 protein complex; GO:0015629, actin cytoskeleton;	GO:0005515, protein binding;	GO:0006928, cellular component movement;		04810, Regulation of actin cytoskeleton;04530, Tight junction;05410, Hypertrophic cardiomyopathy (HCM);05110, Vibrio cholerae infection;04510, Focal adhesion;05412, Arrhythmogenic right ventricular cardiomyopathy (ARVC);04670, Leukocyte transendothelial m	PGTG_02218 actin (translation) (402 aa)	9e-56
PT0133a.F01.BR.pth	EC415790	0	0	0	1	0	0	0	0	0	0	1	1	gb|AAM03044.1| putative dihydroorotate dehydrogenase [Oryza sativa]	NR	4e-55		GO:0051536, iron-sulfur cluster binding; GO:0005515, protein binding;	GO:0006928, cellular component movement;			no Pgt prot homolog
Contig5371	HP456732	0	0	0	1	0	0	0	0	0	1	1	1	LmCon[0257] vacuolar sorting protein 1, dynamin family protein Vps1	Cogeme	2e-23	GO:0005794, Golgi apparatus; GO:0005737, cytoplasm;		GO:0006944, cellular membrane fusion; GO:0007031, peroxisome organization;	3.6.5.5, DynaminGTPase;	04144, Endocytosis;04666, Fc gamma R-mediated phagocytosis;	PGTG_15816 vacuolar protein sorting-associated protein 1 (translation) (703 aa)	3e-21
PT0132a.H03.BR.pth	EC415541	0	0	0	1	0	0	0	0	0	0	1	1	gb|AAX49505.2| UDP-D-glucose epimerase 2 [Hordeum vulgare]	NR	3e-45		GO:0003978, UDP-glucose 4-epimerase activity; GO:0046983, protein dimerization activity;	GO:0006950, response to stress;	5.1.3.2, UDP-glucose4-epimerase;	00052, Galactose metabolism;00520, Amino sugar and nucleotide sugar metabolism;	PGTG_14524 GAL10 bifunctional protein (translation) (452 aa)	9e-16
PT0132d.C01.BR.pth	EC415338	0	0	0	1	0	0	0	0	0	1	1	1	PGTG_06468 | stress-induced-phosphoprotein 1 (translation) (338 aa)	Pgt prots	1e-39	GO:0005794, Golgi apparatus; GO:0005634, nucleus;	GO:0005515, protein binding;	GO:0006950, response to stress;		05020, Prion diseases;	PGTG_06468 stress-induced-phosphoprotein 1 (translation) (338 aa)	1e-39
Contig5599	HP456949	0	0	0	2	0	0	0	0	0	0	1	1	gb|AAO72593.1| fibrillin-like protein [Oryza sativa (japonica cultivar-group)]	NR	1e-28	GO:0009535, chloroplast thylakoid membrane;		GO:0006950, response to stress;			no Pgt prot homolog
PTDH.cn1063.na.ptih	GR504279	0	0	0	0	0	1	0	0	0	0	1	1	gb|AAO25525.1| large anti-HSV-glycoprotein D single chain antibody [synthetic construct]	NR	1e-123	GO:0005576, extracellular region;	GO:0003823, antigen binding;	GO:0006955, immune response;			no Pgt prot homolog
Contig5622	HP456971	0	0	0	4	0	0	0	0	0	0	1	1	gb|AAW21813.1| cysteine protease [Triticum aestivum]	NR	5e-52	GO:0005773, vacuole; GO:0005634, nucleus;		GO:0006970, response to osmotic stress; GO:0042742, defense response to bacterium; GO:0009651, response to salt stress;	3.4.22.15, CathepsinL;	04142, Lysosome;	no Pgt prot homolog
PT0191.F13.CPTR.ptm	EC418114	0	0	0	0	0	0	0	0	0	0	1	1	ref|YP_001071481.1| integrase catalytic subunit [Mycobacterium sp. JLS]	NR	8e-42			GO:0006974, response to DNA damage stimulus;			no Pgt prot homolog
PT0131a.D07.BR.pth	EC415036	0	0	0	1	0	0	0	0	0	0	1	1	gb|AAP15456.1| methylmalonate semialdehyde dehydrogenase [Triticum aestivum]	NR	2e-21	GO:0005739, mitochondrion;	GO:0005507, copper ion binding;	GO:0006979, response to oxidative stress;	1.2.1.27, Methylmalonate-semialdehydedehydrogenase(acylating);	00640, Propanoate metabolism;00280, Valine;00562, Inositol phosphate metabolism;	PGTG_05046 methylmalonate-semialdehyde dehydrogenase, mitochondrial precursor (translation) (542 aa)	3e-08
Contig5483	HP456837	0	0	0	2	0	0	0	0	0	1	1	1	gb|AAG02280.1| inducible phenylalanine ammonia-lyase [Triticum aestivum]	NR	4e-53			GO:0006979, response to oxidative stress;	4.3.1.24, Phenylalanineammonia-lyase;	00940, Phenylpropanoid biosynthesis;00910, Nitrogen metabolism;00360, Phenylalanine metabolism;	PGTG_10006 phenylalanine ammonia-lyase (translation) (705 aa)	3e-27
Contig7419	HP458622	0	0	0	0	0	0	2	0	0	1	1	1	PGTG_12283 | phenylalanine ammonia-lyase (translation) (691 aa)	Pgt prots	1e-112			GO:0006979, response to oxidative stress;	4.3.1.24, Phenylalanineammonia-lyase;	00940, Phenylpropanoid biosynthesis;00910, Nitrogen metabolism;00360, Phenylalanine metabolism;	PGTG_12283 phenylalanine ammonia-lyase (translation) (691 aa)	1e-112
PT0132b.G02.BR.pth.chim1	EC415499	0	0	0	1	0	0	0	0	0	0	1	1	gb|ACG40942.1| 3-beta hydroxysteroid dehydrogenase/isomerase family protein [Zea mays]	NR	1e-12	GO:0010287, plastoglobule; GO:0009579, thylakoid; GO:0009507, chloroplast;		GO:0006979, response to oxidative stress;			no Pgt prot homolog
TaLr.1174C01.R.pti	BG909126	0	0	0	0	1	0	0	0	0	1	1	1	PGTG_16632 | Sec23/Sec24 family protein (translation) (868 aa)	Pgt prots	5e-66			GO:0006979, response to oxidative stress;			PGTG_16632 hypothetical protein similar to Sec23/Sec24 family protein (translation) (868 aa)	5e-66
Contig8211	HP459310	0	0	0	0	0	1	0	0	0	1	1	1	sp|Q6C443| oxidation resistance protein 1 [Yarrowia lipolytica]	NR	1e-28	GO:0005739, mitochondrion;		GO:0006979, response to oxidative stress;			PGTG_02064 conserved hypothetical protein (translation) (477 aa)	1e-64
Contig2890	HP454548	0	0	0	0	0	0	0	0	1	1	1	1	sp|A1DMW6| autophagy-related (ubiquitin-like modifier) protein, atg12	NR	8e-19	GO:0005829, cytosol; GO:0005634, nucleus;		GO:0006995, cellular response to nitrogen starvation; GO:0006914, autophagy; GO:0030437, ascospore formation;		04622, RIG-I-like receptor signaling pathway;04140, Regulation of autophagy;	PGTG_07878 hypothetical protein (translation) (115 aa)	1e-48
PT0141.P19.C21.ptm	EC416526	0	0	0	0	0	0	0	0	0	1	1	1	sp|Q2GSG9| autophagy-related protein 12; autophagy-related ubiquitin-like modifier [Chaetomium globosum]	NR	9e-09	GO:0005829, cytosol; GO:0005634, nucleus;		GO:0006995, cellular response to nitrogen starvation; GO:0006914, autophagy; GO:0030437, ascospore formation;		04622, RIG-I-like receptor signaling pathway;04140, Regulation of autophagy;	PGTG_07878 hypothetical protein (translation) (115 aa)	2e-27
Contig5099	HP456482	0	0	6	0	0	0	0	0	0	1	1	1	PGTG_07869 | protein transport protein WEB1 (Sc SEC31?) involved in the budding of transport vesicles from the endoplasmic reticulum (translation) (1487 aa)	Pgt prots	1e-37	GO:0005829, cytosol; GO:0005737, cytoplasm;		GO:0006998, nuclear envelope organization; GO:0006888, ER to Golgi vesicle-mediated transport; GO:0006886, intracellular protein transport;			PGTG_07869 protein WEB1 (translation) (1487 aa)	1e-37
Contig129	HP451933	0	0	0	1	0	0	0	0	0	1	1	1	PsCon[1298] tubulin-specific chaperone A (tubulin-folding cofactor A)	Cogeme	1e-14	GO:0005737, cytoplasm;	GO:0051087, chaperone binding;	GO:0007023, post-chaperonin tubulin folding pathway; GO:0006457, protein folding;			PGTG_05410 hypothetical protein (translation) (116 aa)	2e-51
Contig7723	HP458902	0	1	1	0	0	0	0	2	0	1	1	1	PGTG_05961 | vacuolar ATP synthase subunit F (translation) (123 aa)	Pgt prots	1e-61	GO:0000221, vacuolar proton-transporting V-type ATPase V1 domain; GO:0000329, fungal-type vacuole membrane;	GO:0046961, proton-transporting ATPase activity rotational mechanism; GO:0005515, protein binding;	GO:0007035, vacuolar acidification;		00190, Oxidative phosphorylation;05110, Vibrio cholerae infection;05120, Epithelial cell signaling in Helicobacter pylori infection;	PGTG_05961 vacuolar ATP synthase subunit F (translation) (123 aa)	1e-61
PT0131c.C10.BR.pth	EC415019	0	0	0	1	0	0	0	0	0	1	1	1	PGTG_18067 | vacuolar ATP synthase subunit D (translation) (256 aa)	Pgt prots	8e-37	GO:0000221, vacuolar proton-transporting V-type ATPase V1 domain; GO:0000329, fungal-type vacuole membrane;	GO:0046961, proton-transporting ATPase activity rotational mechanism; GO:0005515, protein binding;	GO:0007035, vacuolar acidification;		00190, Oxidative phosphorylation;05110, Vibrio cholerae infection;05120, Epithelial cell signaling in Helicobacter pylori infection;	PGTG_18067 vacuolar ATP synthase subunit D (translation) (256 aa)	8e-37
PT0316.G12.C21.ptt	GR495739	0	0	0	0	0	0	0	1	0	0	1	1	BgCon[0120] vacuolar ATPase V0 domain subunit a	Cogeme	6e-51	GO:0000220, vacuolar proton-transporting V-type ATPase V0 domain; GO:0005770, late endosome; GO:0005794, Golgi apparatus;	GO:0046961, proton-transporting ATPase activity rotational mechanism; GO:0005515, protein binding;	GO:0007035, vacuolar acidification;		04142, Lysosome;00190, Oxidative phosphorylation;05110, Vibrio cholerae infection;05120, Epithelial cell signaling in Helicobacter pylori infection;	PGTG_13228 vacuolar ATP synthase subunit a (translation) (938 aa)	5e-34
PT0315.J12.C21.ptt	GR495444	0	0	0	0	0	0	0	1	0	1	1	1	PGTG_10664 | vacuolar ATP synthase 16 kDa proteolipid subunit (translation) (147 aa)	Pgt prots	3e-56	GO:0005783, endoplasmic reticulum;	GO:0046961, proton-transporting ATPase activity rotational mechanism;	GO:0007035, vacuolar acidification; GO:0006897, endocytosis;		04142, Lysosome;00190, Oxidative phosphorylation;05110, Vibrio cholerae infection;05120, Epithelial cell signaling in Helicobacter pylori infection;	PGTG_10664 vacuolar ATP synthase 16 kDa proteolipid subunit (translation) (147 aa)	3e-56
Contig7691	HP458872	0	0	0	0	0	0	0	2	0	0	1	1	gb|AAF23726.1| subtilisin-like protease?, allergen [Penicillium chrysogenum]	NR	4e-43	GO:0000328, fungal-type vacuole lumen; GO:0000324, fungal-type vacuole;	GO:0004252, serine-type endopeptidase activity;	GO:0007039, vacuolar protein catabolic process; GO:0009267, cellular response to starvation; GO:0030435, sporulation resulting in formation of a cellular spore;	3.4.21.64, PeptidaseK;		PGTG_10045 aqualysin-1 precursor (translation) (488 aa)	3e-08
PT0307.I19.C21.ptp	GR491283	0	0	0	0	0	0	1	0	0	1	1	1	PGTG_14481 | niemann-Pick C1 protein precursor (translation) (1392 aa)	Pgt prots	7e-86	GO:0005635, nuclear envelope; GO:0048471, perinuclear region of cytoplasm; GO:0005887, integral to plasma membrane; GO:0005783, endoplasmic reticulum;		GO:0007041, lysosomal transport; GO:0008206, bile acid metabolic process; GO:0042632, cholesterol homeostasis;		04142, Lysosome;	PGTG_14481 niemann-Pick C1 protein precursor (translation) (1392 aa)	7e-86
PTDG.cn1408.na.ptg	GR503370	0	0	1	0	0	0	0	0	0	1	1	1	gb|ABD65457.1| Arf10, ADP-ribosylation factor 10 [Suberites domuncula]	NR	2e-51	GO:0051233, spindle midzone; GO:0030496, midbody; GO:0005737, cytoplasm;	GO:0043014, alpha-tubulin binding; GO:0048487, beta-tubulin binding; GO:0005525, GTP binding; GO:0003924, GTPase activity;	GO:0007059, chromosome segregation;			PGTG_17212 conserved hypothetical protein (translation) (183 aa)	1e-80
PT0315.L11.C21.ptt	GR495486	0	0	0	0	0	0	0	1	0	1	1	1	gb|AAW82048.1| SGT1, involved in CBF3 kinetochore and the SCF ubiquitin ligase complexes [Nicotiana benthamiana]	NR	1e-17	GO:0000151, ubiquitin ligase complex; GO:0000776, kinetochore;		GO:0007067, mitosis;		04621, NOD-like receptor signaling pathway;04626, Plant-pathogen interaction;	PGTG_15420 conserved hypothetical protein (translation) (230 aa)	6e-45
PTDH.cn275Part1.na.ptih	GR503684	0	0	0	0	0	1	0	0	0	1	1	1	ref|NP_189227.1| mitotic spindle checkpoint protein (MAD2) [Arabidopsis thaliana]	NR	9e-12	GO:0010369, chromocenter; GO:0000776, kinetochore;		GO:0007094, mitotic cell cycle spindle assembly checkpoint;		04114, Oocyte meiosis;04914, Progesterone-mediated oocyte maturation;04111, Cell cycle - yeast;04113, Meiosis - yeast;04110, Cell cycle;	PGTG_03243 conserved hypothetical protein (translation) (214 aa)	1e-26
PT0317.O12.C21.ptt	GR496271	0	0	0	0	0	0	0	1	0	1	1	1	PGTG_09705 | cell polarity protein mor2 (translation) (2439 aa)	Pgt prots	4e-48	GO:0005933, cellular bud; GO:0000131, incipient cellular bud site; GO:0043332, mating projection tip; GO:0005739, mitochondrion;	GO:0005515, protein binding;	GO:0007114, cell budding; GO:0007118, budding cell apical bud growth; GO:0000902, cell morphogenesis;			PGTG_09705 hypothetical protein similar to cell polarity protein mor2 (translation) (2439 aa)	4e-48
Ptg.46.R.ptg	EC415957	0	0	1	0	0	0	0	0	0	1	1	1	PGTG_13103 | cell division control protein 3 (translation) (369 aa)	Pgt prots	1e-64	GO:0001400, mating projection base; GO:0000144, cellular bud neck septin ring; GO:0031105, septin complex; GO:0005619, ascospore wall; GO:0005628, prospore membrane; GO:0043332, mating projection tip;	GO:0005545, phosphatidylinositol binding; GO:0005200, structural constituent of cytoskeleton; GO:0042802, identical protein binding; GO:0005515, protein binding;	GO:0007120, axial cellular bud site selection; GO:0000747, conjugation with cellular fusion; GO:0030010, establishment of cell polarity; GO:0031505, fungal-type cell wall organization; GO:0000902, cell morphogenesis; GO:0000910, cytokinesis;		05012, Parkinsons disease;	PGTG_13103 cell division control protein 3 (translation) (369 aa)	1e-64
PT03110.H06.C21.ptt	GR495034	0	0	0	0	0	0	0	1	0	1	1	1	Nc4220036 ascospore maturation protein Ama-1	Cogeme	1e-15	GO:0005634, nucleus;	GO:0043565, sequence-specific DNA binding; GO:0003700, transcription factor activity; GO:0005515, protein binding;	GO:0007124, pseudohyphal growth; GO:0045944, positive regulation of transcription from RNA polymerase II promoter;		04113, Meiosis - yeast;	PGTG_03082 predicted protein (translation) (650 aa)	8e-50
Contig7938	HP459100	0	0	0	0	0	0	1	0	0	1	1	1	ref|XP_002148430.1| DNA mismatch repair protein Msh4, putative [Penicillium marneffei ATCC 18224]	NR	2e-25	GO:0005634, nucleus;	GO:0003677, DNA binding;	GO:0007131, reciprocal meiotic recombination;			PGTG_03119 conserved hypothetical protein (translation) (769 aa)	1e-116
Contig7404	HP458607	0	0	0	0	0	0	3	3	1	1	1	1	UmCon[2502] meiotic sister-chromatid recombination	Cogeme	9e-33	GO:0001950, plasma membrane enriched fraction; GO:0005783, endoplasmic reticulum; GO:0005739, mitochondrion;		GO:0007131, reciprocal meiotic recombination; GO:0034605, cellular response to heat;			PGTG_04736 conserved hypothetical protein (translation) (705 aa)	0
Contig7890	HP459057	0	0	0	0	0	0	1	0	0	1	1	1	UmCon[1186] protein tyrosine phosphatase	Cogeme	2e-17	GO:0005783, endoplasmic reticulum;		GO:0007165, signal transduction;		01040, Biosynthesis of unsaturated fatty acids;	no Pgt prot homolog
Contig6993	HP458235	0	0	1	0	0	0	0	0	0	1	1	1	PGTG_06180 | casein kinase II beta chain (translation) (353 aa)	Pgt prots	1e-132	GO:0005634, nucleus;		GO:0007165, signal transduction;		04310, Wnt signaling pathway;04520, Adherens junction;04530, Tight junction;04712, Circadian rhythm - plant;	PGTG_06180 casein kinase II beta chain (translation) (353 aa)	1e-132
PT0315.I05.C21.ptt	GR495416	0	0	0	0	0	0	0	1	0	0	1	1	SSPG716 calcineurin B regulatory subunit	Cogeme	2e-89	GO:0005829, cytosol; GO:0005634, nucleus;	GO:0008597, calcium-dependent protein serine/threonine phosphatase regulator activity;	GO:0007165, signal transduction;	2.3.1.23, 1-acylglycerophosphocholineO-acyltransferase; 2.3.1.67, 1-alkylglycerophosphocholineO-acetyltransferase;	04310, Wnt signaling pathway;05010, Alzheimers disease;05014, Amyotrophic lateral sclerosis (ALS);04370, VEGF signaling pathway;04020, Calcium signaling pathway;04662, B cell receptor signaling pathway;04360, Axon guidance;04650, Natural killer cell media	PGTG_04308 conserved hypothetical protein (translation) (176 aa)	3e-64
PT0315.O09.CPTR.ptt	GR497763	0	0	0	0	0	0	0	1	0	1	1	1	PGTG_15089 | casein kinase II subunit alpha (translation) (347 aa)	Pgt prots	5e-82	GO:0016580, Sin3 complex; GO:0016581, NuRD complex; GO:0005886, plasma membrane; GO:0005634, nucleus;	GO:0047485, protein N-terminus binding; GO:0004674, protein serine/threonine kinase activity; GO:0005515, protein binding;	GO:0007165, signal transduction; GO:0006468, protein amino acid phosphorylation;	2.7.11.1, Non-specificserine/threonineproteinkinase;	04310, Wnt signaling pathway;04520, Adherens junction;04530, Tight junction;04712, Circadian rhythm - plant;	PGTG_15089 casein kinase II subunit alpha (translation) (347 aa)	5e-82
PT0065a.E04.BR.ptg	EC401711	0	0	1	0	0	0	0	0	0	1	1	1	Mag30407254 transmembrane osmosensor	Cogeme	3e-12	GO:0043332, mating projection tip;	GO:0005034, osmosensor activity; GO:0042802, identical protein binding; GO:0005515, protein binding;	GO:0007232, osmosensory signaling pathway via Sho1 osmosensor; GO:0007124, pseudohyphal growth;		04011, MAPK signaling pathway - yeast;	PGTG_17839 predicted protein (translation) (472 aa)	6e-23
PT0313.G10.C21.ptt	GR497493	0	0	0	0	0	0	0	1	0	0	1	1	ref|XP_001270538.1| sensor histidine kinase/response regulator [Aspergillus clavatus NRRL 1]	NR	4e-25	GO:0005737, cytoplasm;	GO:0000156, two-component response regulator activity; GO:0008047, enzyme activator activity; GO:0005515, protein binding;	GO:0007234, osmosensory signaling pathway via two-component system; GO:0042542, response to hydrogen peroxide;	2.7.13.3, Histidinekinase;	04011, MAPK signaling pathway - yeast;	PGTG_15390 conserved hypothetical protein (translation) (2153 aa)	5e-12
Contig8042	HP459185	0	0	1	0	0	1	0	0	0	1	1	1	PGTG_07011 | sensor histidine kinase/response regulator (translation) (236 aa)	Pgt prots	8e-50		GO:0000155, two-component sensor activity; GO:0004673, protein histidine kinase activity; GO:0005034, osmosensor activity; GO:0005515, protein binding;	GO:0007234, osmosensory signaling pathway via two-component system; GO:0042542, response to hydrogen peroxide; GO:0006468, protein amino acid phosphorylation;	2.7.13.3, Histidinekinase;	02020, Two-component system;	PGTG_07011 hypothetical protein similar to sensor histidine kinase/response regulator (translation) (236 aa)	8e-50
PT0319.P08.C21.ptt	GR497004	0	0	0	0	0	0	0	1	0	0	1	1	Gz22505518 member of the DRG family of GTP-binding proteins, interacts with translating ribosomes	Cogeme	1e-84	GO:0005829, cytosol; GO:0005634, nucleus;		GO:0007264, small GTPase mediated signal transduction;			PGTG_08309 developmentally-regulated GTP-binding protein 1 (translation) (296 aa)	2e-53
PT0294.I05.C21.pte	GR489129	0	1	0	0	0	0	0	0	0	1	1	1	PGTG_05399 | GTP-binding protein YPTM2 (translation) (176 aa)	Pgt prots	1e-59	GO:0005829, cytosol; GO:0005634, nucleus;	GO:0005525, GTP binding; GO:0003924, GTPase activity;	GO:0007264, small GTPase mediated signal transduction; GO:0006886, intracellular protein transport;			PGTG_05399 GTP-binding protein YPTM2 (translation) (176 aa)	1e-59
Contig6873	HP458124	0	1	0	0	0	0	0	0	1	1	1	1	PGTG_18502 | GTP-binding protein yptV3 (translation) (237 aa)	Pgt prots	1e-122	GO:0005622, intracellular;	GO:0003924, GTPase activity;	GO:0007264, small GTPase mediated signal transduction; GO:0006897, endocytosis;			PGTG_18502 GTP-binding protein yptV3 (translation) (237 aa)	1e-122
Contig35	HP451855	0	1	1	0	0	0	0	1	7	1	1	1	ref|NP_001117710.1| RNA binding protein, pumilio-family, translation repressor, pumilio-2 [Oncorhynchus mykiss] dbj|BAE93116.1| pumilio-2A [Oncorhynchus mykiss]	NR	1e-30		GO:0000900, translation repressor activity nucleic acid binding; GO:0032183, SUMO binding; GO:0003730, mRNA 3{prime}-UTR binding; GO:0003729, mRNA binding; GO:0005515, protein binding;	GO:0007280, pole cell migration; GO:0008582, regulation of synaptic growth at neuromuscular junction; GO:0000288, nuclear-transcribed mRNA catabolic process deadenylation-dependent decay; GO:0050804, regulation of synaptic transmission; GO:0042078, germ-l			PGTG_01885 conserved hypothetical protein (translation) (808 aa)	7e-93
PTDG.cn731.na.ptg	GR502859	0	0	1	0	0	0	0	0	0	1	1	1	PGTG_16694 | protein FAM50A (translation) (321 aa)	Pgt prots	3e-93	GO:0005634, nucleus;		GO:0007283, spermatogenesis;			PGTG_16694 protein FAM50A (translation) (321 aa)	3e-93
Contig7563	HP458751	0	0	0	0	0	0	0	1	1	1	1	1	gb|EEE20129.1| ubiquitin-conjugating enzyme domain-containing protein, putative [Toxoplasma gondii GT1]	NR	5e-12			GO:0007291, sperm individualization; GO:0007286, spermatid development;			PGTG_01748 predicted protein (translation) (232 aa)	1e-105
Contig39	HP451858	0	1	0	0	0	0	0	0	0	1	1	1	Gz31371248 protein-tyrosine-phosphatase	Cogeme	2e-31	GO:0005829, cytosol; GO:0005634, nucleus;		GO:0007346, regulation of mitotic cell cycle; GO:0007165, signal transduction;	3.1.3.2, Acidphosphatase; 3.1.3.48, Protein-tyrosine-phosphatase;	00740, Riboflavin metabolism;00361, gamma-Hexachlorocyclohexane degradation;	PGTG_10493 predicted protein (translation) (138 aa)	6e-41
Contig8232	EZ116216	0	0	0	0	0	2	0	0	0	1	1	1	PGTG_05935 | chaperone protein dnaK (translation) (636 aa)	Pgt prots	1e-104	GO:0005829, cytosol;		GO:0007346, regulation of mitotic cell cycle; GO:0033554, cellular response to stress;		04010, MAPK signaling pathway;04144, Endocytosis;04612, Antigen processing and presentation;03040, Spliceosome;	PGTG_05935 chaperone protein dnaK (translation) (636 aa)	1e-104
PT0305.D22.C21.ptp	GR490451	0	0	0	0	0	0	1	0	0	1	1	1	SSPG831F U2 small nuclear ribonucleoprotein B	Cogeme	5e-13	GO:0030532, small nuclear ribonucleoprotein complex; GO:0043234, protein complex; GO:0005634, nucleus;	GO:0005515, protein binding;	GO:0007539, primary sex determination soma; GO:0019099, female germ-line sex determination; GO:0000381, regulation of alternative nuclear mRNA splicing via spliceosome; GO:0008380, RNA splicing; GO:0048477, oogenesis;		03040, Spliceosome;	PGTG_03660 hypothetical protein (translation) (312 aa)	4e-45
Contig8067	HP459204	0	0	0	0	0	1	0	0	0	0	1	1	sp|P05167| thiol protease aleurain [Hordeum vulgare]	NR	3e-39	GO:0005773, vacuole;	GO:0005515, protein binding;	GO:0007568, aging;	3.4.22.16, CathepsinH;	04142, Lysosome;	no Pgt prot homolog
Contig2836	HP454497	0	0	0	0	0	0	0	0	1	1	1	1	PGTG_09898 | defender against cell death 1; OST, oligosaccharyltransferase subunit (translation) (124 aa)	Pgt prots	9e-42			GO:0007584, response to nutrient; GO:0042493, response to drug;	2.4.1.119, Dolichyl-diphosphooligosaccharide--proteinglycotransferase;	00510, N-Glycan biosynthesis;	PGTG_09898 hypothetical protein similar to defender against cell death 1 (translation) (124 aa)	9e-42
Contig7514	HP458707	0	0	0	0	0	0	2	0	0	1	1	1	VD0101E12 NADH-ubiquinone oxidoreductase 13 kDa subunit	Cogeme	5e-35		GO:0003954, NADH dehydrogenase activity; GO:0008137, NADH dehydrogenase (ubiquinone) activity;	GO:0007585, respiratory gaseous exchange; GO:0006979, response to oxidative stress;			PGTG_02672 conserved hypothetical protein (translation) (140 aa)	2e-74
PT0063d.H01.BR1.ptg	EC401428	0	0	1	0	0	0	0	0	0	1	1	1	PGTG_19286 | lipid particle protein (translation) (609 aa)	Pgt prots	1e-106	GO:0005576, extracellular region;		GO:0007586, digestion;	3.1.1.13, Sterolesterase;	00960, Tropane;00623, 2,4-Dichlorobenzoate degradation;	PGTG_19286 hypothetical protein similar to lipid particle protein (translation) (609 aa)	1e-106
Contig2676	HP454345	0	0	1	0	0	0	0	0	0	1	1	1	P09794, alpha-amylase, 1,4-alpha-D-glucan glucanohydrolase (EC 3.2.1.1) [Streptomyces albidoflavus]	NR	1e-19		GO:0004556, alpha-amylase activity; GO:0005515, protein binding;	GO:0007586, digestion; GO:0005975, carbohydrate metabolic process;	3.2.1.1, Alpha-amylase;	00500, Starch and sucrose metabolism;	PGTG_05203 hypothetical protein (translation) (575 aa)	3e-76
Contig116	HP451922	0	0	5	1	0	0	1	1	0	1	1	1	Um34331253 ubiquitin-conjugating enzyme E2-16 kDa	Cogeme	2e-83	GO:0005829, cytosol; GO:0005634, nucleus;	GO:0004842, ubiquitin-protein ligase activity;	GO:0008054, cyclin catabolic process; GO:0000070, mitotic sister chromatid segregation; GO:0016567, protein ubiquitination;	6.3.2.19, Ubiquitin--proteinligase;	04120, Ubiquitin mediated proteolysis;	PGTG_02279 ubiquitin-conjugating enzyme E2 4 (translation) (148 aa)	2e-79
PT0306.N13.CPTR.ptp	GR493930	0	0	0	0	0	0	1	0	0	1	1	1	PGTG_08942 | anaphase-promoting complex subunit 2 (translation) (543 aa)	Pgt prots	8e-57	GO:0005680, anaphase-promoting complex; GO:0005829, cytosol; GO:0005634, nucleus;	GO:0004842, ubiquitin-protein ligase activity; GO:0005515, protein binding;	GO:0008054, cyclin catabolic process; GO:0007091, mitotic metaphase/anaphase transition; GO:0031145, anaphase-promoting complex-dependent proteasomal ubiquitin-dependent protein catabolic process; GO:0016567, protein ubiquitination;		04114, Oocyte meiosis;04914, Progesterone-mediated oocyte maturation;04113, Meiosis - yeast;04110, Cell cycle;04120, Ubiquitin mediated proteolysis;04111, Cell cycle - yeast;	PGTG_08942 anaphase-promoting complex subunit 2 (translation) (543 aa)	8e-57
PT0306.N13.C21.ptp	GR491029	0	0	0	0	0	0	1	0	0	1	1	1	PGTG_08942 | anaphase-promoting complex subunit 2 (translation) (543 aa)	Pgt prots	1e-120	GO:0005680, anaphase-promoting complex;	GO:0004842, ubiquitin-protein ligase activity;	GO:0008054, cyclin catabolic process; GO:0070979, protein K11-linked ubiquitination; GO:0000079, regulation of cyclin-dependent protein kinase activity; GO:0006511, ubiquitin-dependent protein catabolic process;		04114, Oocyte meiosis;04914, Progesterone-mediated oocyte maturation;04113, Meiosis - yeast;04110, Cell cycle;04120, Ubiquitin mediated proteolysis;04111, Cell cycle - yeast;	PGTG_08942 anaphase-promoting complex subunit 2 (translation) (543 aa)	1e-120
Contig5516	HP456870	0	0	0	2	0	0	0	0	0	0	1	1	gb|ACG28561.1| chaperone protein dnaJ 11 [Zea mays]	NR	3e-28			GO:0008284, positive regulation of cell proliferation;			PGTG_18357 hypothetical protein similar to endoplasmic reticulum protein (translation) (458 aa)	3e-10
PT0132d.A12.BR.pth	EC415269	0	0	0	1	0	0	0	0	0	0	1	1	gb|ACG28561.1| chaperone protein dnaJ 11 [Zea mays]	NR	2e-25			GO:0008284, positive regulation of cell proliferation;			PGTG_18357 hypothetical protein similar to endoplasmic reticulum protein (translation) (458 aa)	8e-10
Contig7773	HP458947	0	0	0	0	0	0	1	0	0	1	1	1	gb|AAX73257.1| high-affinity phosphodiesterase [Cryptococcus neoformans var. grubii]	NR	7e-17			GO:0008542, visual learning; GO:0007626, locomotory behavior; GO:0007165, signal transduction;			no Pgt prot homolog
PTDH.cn1957.na.ptih	GR504805	0	0	0	0	0	1	0	0	0	0	1	1	ref|YP_002411783.1| DNA-binding transcriptional repressor [Escherichia coli UMN026]	NR	6e-93	GO:0043231, intracellular membrane-bounded organelle; GO:0005730, nucleolus; GO:0005737, cytoplasm; GO:0005634, nucleus;	GO:0003987, acetate-CoA ligase activity; GO:0016208, AMP binding; GO:0005515, protein binding;	GO:0008610, lipid biosynthetic process;	6.2.1.1, Acetate--CoAligase;		PGTG_00847 acetyl-coenzyme A synthetase (translation) (678 aa)	3e-33
Contig6618	HP457880	1	0	0	0	0	0	0	0	0	0	1	1	ref|YP_703548.1| pyridoxine biosynthesis protein [Rhodococcus jostii RHA1]	NR	1e-22	GO:0005829, cytosol;		GO:0008615, pyridoxine biosynthetic process;		00750, Vitamin B6 metabolism;	no Pgt prot homolog
PTDG.cn1108.na.ptg	GR503130	0	0	1	0	0	0	0	0	0	1	1	1	mga1797f CDP-alcohol phosphatidyltransferase	Cogeme	3e-19	GO:0016021, integral to membrane;	GO:0017169, CDP-alcohol phosphatidyltransferase activity;	GO:0008654, phospholipid biosynthetic process;		00564, Glycerophospholipid metabolism;	PGTG_04412 hypothetical protein similar to F23H11.9b (translation) (257 aa)	1e-07
PT0304.A20.CPTR.ptp	GR493249	0	0	0	0	0	0	1	0	0	1	1	1	PGTG_08717 | 6-phosphogluconate dehydrogenase (translation) (537 aa)	Pgt prots	1e-105	GO:0001950, plasma membrane enriched fraction; GO:0005829, cytosol;	GO:0004616, phosphogluconate dehydrogenase (decarboxylating) activity; GO:0042802, identical protein binding;	GO:0009051, pentose-phosphate shunt oxidative branch;	1.1.1.44, Phosphogluconatedehydrogenase(decarboxylating);	00030, Pentose phosphate pathway;00480, Glutathione metabolism;	PGTG_08717 6-phosphogluconate dehydrogenase (translation) (537 aa)	1e-105
Contig7610	HP458795	0	0	0	0	0	0	0	1	0	1	1	1	PGTG_08717 | 6-phosphogluconate dehydrogenase (translation) (537 aa)	Pgt prots	1e-115	GO:0005739, mitochondrion; GO:0005737, cytoplasm;	GO:0004616, phosphogluconate dehydrogenase (decarboxylating) activity; GO:0005515, protein binding;	GO:0009051, pentose-phosphate shunt oxidative branch; GO:0006979, response to oxidative stress;	1.1.1.44, Phosphogluconatedehydrogenase(decarboxylating);	00030, Pentose phosphate pathway;00480, Glutathione metabolism;	PGTG_08717 6-phosphogluconate dehydrogenase (translation) (537 aa)	1e-115
Contig7985	HP459144	0	0	0	0	0	0	0	1	0	1	1	1	PGTG_08717 | 6-phosphogluconate dehydrogenase (translation) (537 aa)	Pgt prots	1e-134	GO:0005739, mitochondrion; GO:0005737, cytoplasm;	GO:0004616, phosphogluconate dehydrogenase (decarboxylating) activity; GO:0005515, protein binding;	GO:0009051, pentose-phosphate shunt oxidative branch; GO:0006979, response to oxidative stress;	1.1.1.44, Phosphogluconatedehydrogenase(decarboxylating);	00030, Pentose phosphate pathway;00480, Glutathione metabolism;	PGTG_08717 6-phosphogluconate dehydrogenase (translation) (537 aa)	1e-134
PTDH.cn487.na.ptih	GR503844	0	0	0	0	0	1	0	0	0	1	1	1	PGTG_08717 | 6-phosphogluconate dehydrogenase (translation) (537 aa)	Pgt prots	3e-46	GO:0005829, cytosol;	GO:0004616, phosphogluconate dehydrogenase (decarboxylating) activity; GO:0050661, NADP or NADPH binding;	GO:0009051, pentose-phosphate shunt oxidative branch; GO:0033554, cellular response to stress;	1.1.1.44, Phosphogluconatedehydrogenase(decarboxylating);	00030, Pentose phosphate pathway;00480, Glutathione metabolism;	PGTG_08717 6-phosphogluconate dehydrogenase (translation) (537 aa)	3e-46
Contig7447	HP458645	0	0	0	0	0	0	2	1	1	1	1	1	PGTG_01669 | transaldolase (translation) (273 aa)	Pgt prots	1e-148	GO:0005829, cytosol; GO:0005634, nucleus;		GO:0009052, pentose-phosphate shunt non-oxidative branch;	2.2.1.2, Transaldolase;	00030, Pentose phosphate pathway;	PGTG_01669 transaldolase (translation) (273 aa)	1e-148
PT0131b.G06.BR.pth	EC415152	0	0	0	1	0	0	0	0	0	1	1	1	GzCon[1122] 60S ribosomal protein L34	Cogeme	2e-07		GO:0005515, protein binding;	GO:0009060, aerobic respiration;		03010, Ribosome;	PGTG_02427 predicted protein (translation) (207 aa)	1e-40
PTDG.cn1287.na.ptg	GR503264	0	0	1	0	0	0	0	0	0	1	1	1	GzCon[0460] 60S ribosomal protein L7/L12	Cogeme	5e-16	GO:0005739, mitochondrion;		GO:0009060, aerobic respiration;			PGTG_17769 hypothetical protein (translation) (212 aa)	5e-57
Contig2560	HP454234	0	0	0	0	0	0	0	0	0	0	0	0	ref|YP_002397603.1| nitrate reductase 2 (NRZ), alpha subunit [Escherichia coli ED1a]	NR	1e-26	GO:0016020, membrane;	GO:0030151, molybdenum ion binding; GO:0051539, 4 iron 4 sulfur cluster binding; GO:0005506, iron ion binding; GO:0009055, electron carrier activity; GO:0005515, protein binding;	GO:0009061, anaerobic respiration;	1.7.99.4, Nitratereductase;	00910, Nitrogen metabolism;	no Pgt prot homolog
PTDH.cn1004.na.ptih	GR504230	0	0	0	0	0	1	0	0	0	0	1	1	ref|NP_309006.2| anaerobic dimethyl sulfoxide reductase subunit A [Escherichia coli O157:H7 str. Sakai]	NR	1e-125	GO:0009390, dimethyl sulfoxide reductase complex;	GO:0030151, molybdenum ion binding; GO:0051539, 4 iron 4 sulfur cluster binding; GO:0005506, iron ion binding; GO:0009055, electron carrier activity;	GO:0009061, anaerobic respiration;	1.7.2.3, Trimethylamine-N-oxidereductase(cytochromec);		no Pgt prot homolog
PTDH.cn1853.na.ptih	GR504719	0	0	0	0	0	1	0	0	0	0	1	1	ref|NP_415517.1| trimethylamine N-oxide (TMAO) reductase I, catalytic subunit [Escherichia coli str. K-12 substr. MG1655]	NR	1e-157	GO:0042597, periplasmic space;	GO:0030151, molybdenum ion binding; GO:0009055, electron carrier activity;	GO:0009061, anaerobic respiration; GO:0009060, aerobic respiration;	1.7.2.3, Trimethylamine-N-oxidereductase(cytochromec);	02020, Two-component system;	no Pgt prot homolog
Contig7926	HP459090	0	0	0	0	0	0	1	0	0	1	1	1	PGTG_13490 | sporulation protein SPS19 (translation) (299 aa)	Pgt prots	1e-135	GO:0005782, peroxisomal matrix;	GO:0008670, 2 4-dienoyl-CoA reductase (NADPH) activity;	GO:0009062, fatty acid catabolic process; GO:0030437, ascospore formation;	1.3.1.34, 2,4-dienoyl-CoAreductase(NADPH);	04146, Peroxisome;	PGTG_13490 sporulation protein SPS19 (translation) (299 aa)	1e-135
Contig7785	HP458958	0	0	0	0	0	0	3	0	0	1	1	1	ref|XP_752105.1| mitochondrial acetolactate synthase small subunit [Aspergillus fumigatus Af293]	NR	5e-81	GO:0005948, acetolactate synthase complex; GO:0042645, mitochondrial nucleoid; GO:0005739, mitochondrion;	GO:0003984, acetolactate synthase activity; GO:0030234, enzyme regulator activity; GO:0042802, identical protein binding; GO:0005515, protein binding;	GO:0009082, branched chain family amino acid biosynthetic process;	2.2.1.6, Acetolactatesynthase;	00660, C5-Branched dibasic acid metabolism;00770, Pantothenate and CoA biosynthesis;00650, Butanoate metabolism;00290, Valine;	no Pgt prot homolog
PTDH.cn571.na.ptih	GR503905	0	0	0	0	0	1	0	0	0	1	1	1	ref|YP_002396091.1| fused aspartokinase I ; homoserine dehydrogenase I [Escherichia coli ED1a]	NR	4e-67			GO:0009090, homoserine biosynthetic process; GO:0009089, lysine biosynthetic process via diaminopimelate;	2.7.2.4, Aspartatekinase; 1.1.1.3, Homoserinedehydrogenase;	00300, Lysine biosynthesis;00260, Glycine;00270, Cysteine and methionine metabolism;	PGTG_19585 homoserine dehydrogenase (translation) (384 aa)	7e-11
PT0121a.C08.BR.pth	EC414658	0	0	0	1	0	0	0	0	0	1	0	1	PGTG_02188 | 3-isopropylmalate dehydrogenase (translation) (380 aa)	Pgt prots	5e-34	GO:0005625, soluble fraction;	GO:0003862, 3-isopropylmalate dehydrogenase activity;	GO:0009098, leucine biosynthetic process;	1.1.1.85, 3-isopropylmalatedehydrogenase;	00290, Valine;	PGTG_02188 3-isopropylmalate dehydrogenase (translation) (380 aa)	5e-34
PTDH.cn2194.na.ptih	GR505000	0	0	0	0	0	1	0	0	0	0	0	0	ref|YP_002410852.1| 3-isopropylmalate isomerase subunit, dehydratase component [Escherichia coli UMN026]	NR	3e-24		GO:0016866, intramolecular transferase activity;	GO:0009098, leucine biosynthetic process;	4.2.1.33, 3-isopropylmalatedehydratase;	00660, C5-Branched dibasic acid metabolism;00290, Valine;	PGTG_03290 3-isopropylmalate dehydratase (translation) (757 aa)	3e-12
PT0065d.B02.BR.ptg	EC401606	0	0	1	0	0	0	0	0	0	0	1	1	Q8FBX2_ECOL6 (Q8FBX2) Acetolactate synthase isozyme I large subunit (EC 4.1.3.18)	UniProt	8e-19	GO:0005948, acetolactate synthase complex;	GO:0003984, acetolactate synthase activity; GO:0004802, transketolase activity;	GO:0009099, valine biosynthetic process; GO:0009097, isoleucine biosynthetic process;	2.2.1.6, Acetolactatesynthase;	00660, C5-Branched dibasic acid metabolism;00770, Pantothenate and CoA biosynthesis;00650, Butanoate metabolism;00290, Valine;	no Pgt prot homolog
Contig7831	HP459003	0	0	0	0	0	0	1	0	0	1	1	1	PGTG_10245 | beta-1,4-mannosyltransferase (translation) (518 aa)	Pgt prots	1e-158	GO:0005783, endoplasmic reticulum;	GO:0000030, mannosyltransferase activity;	GO:0009103, lipopolysaccharide biosynthetic process; GO:0006486, protein amino acid glycosylation;	2.4.1.142, Chitobiosyldiphosphodolicholbeta-mannosyltransferase;	00510, N-Glycan biosynthesis;	PGTG_10245 hypothetical protein similar to beta-1,4-mannosyltransferase (translation) (518 aa)	1e-158
PT0132d.F04.BR.pth	EC415479	0	0	0	1	0	0	0	0	0	0	1	1	PsCon[5371] lipoic acid synthase	Cogeme	3e-31	GO:0005739, mitochondrion;	GO:0017140, lipoic acid synthase activity;	GO:0009105, lipoic acid biosynthetic process; GO:0032496, response to lipopolysaccharide; GO:0006954, inflammatory response; GO:0006979, response to oxidative stress;	2.8.1.8, Lipoylsynthase;	00785, Lipoic acid metabolism;	PGTG_04610 lipoic acid synthetase, mitochondrial precursor (translation) (373 aa)	5e-29
Contig2829	HP454490	0	0	0	0	0	0	0	0	1	1	1	1	PGTG_17235 | ribonucleoside-diphosphate reductase M2 subunit B (translation) (381 aa)	Pgt prots	8e-37	GO:0005971, ribonucleoside-diphosphate reductase complex; GO:0005829, cytosol; GO:0005737, cytoplasm; GO:0005634, nucleus;	GO:0004748, ribonucleoside-diphosphate reductase activity; GO:0005515, protein binding;	GO:0009216, purine deoxyribonucleoside triphosphate biosynthetic process; GO:0009212, pyrimidine deoxyribonucleoside triphosphate biosynthetic process; GO:0006213, pyrimidine nucleoside metabolic process; GO:0042278, purine nucleoside metabolic process; G	1.17.4.1, Ribonucleoside-diphosphatereductase;	04115, p53 signaling pathway;00230, Purine metabolism;00480, Glutathione metabolism;00240, Pyrimidine metabolism;	PGTG_17235 ribonucleoside-diphosphate reductase M2 subunit B (translation) (381 aa)	8e-37
Contig282	HP452061	0	0	0	1	0	0	0	0	0	1	1	1	PGTG_10151 | pyrimidine precursor biosynthesis enzyme thi3 (translation) (357 aa)	Pgt prots	1e-106	GO:0005829, cytosol; GO:0005634, nucleus;		GO:0009228, thiamin biosynthetic process;			PGTG_10151 pyrimidine precursor biosynthesis enzyme thi3 (translation) (357 aa)	1e-106
Contig5710	HP457054	0	0	0	1	0	0	0	0	0	1	1	1	PGTG_10151 | pyrimidine precursor biosynthesis enzyme thi3 (translation) (357 aa)	Pgt prots	5e-41	GO:0005829, cytosol; GO:0005634, nucleus;		GO:0009228, thiamin biosynthetic process;			PGTG_10151 pyrimidine precursor biosynthesis enzyme thi3 (translation) (357 aa)	5e-41
PTDH.cn1587.na.ptih	GR504610	0	0	0	0	0	1	0	0	0	1	1	1	PGTG_10151 | pyrimidine precursor biosynthesis enzyme Thi3 (translation) (357 aa)	Pgt prots	1e-119	GO:0005829, cytosol; GO:0005634, nucleus;		GO:0009228, thiamin biosynthetic process;			PGTG_10151 pyrimidine precursor biosynthesis enzyme thi3 (translation) (357 aa)	1e-119
PTDH.cn198.na.ptih	GR503626	0	0	0	0	0	1	0	0	0	1	1	1	PGTG_10151 | pyrimidine precursor biosynthesis enzyme thi3 (translation) (357 aa)	Pgt prots	2e-30	GO:0005829, cytosol; GO:0005634, nucleus;		GO:0009228, thiamin biosynthetic process;			PGTG_10151 pyrimidine precursor biosynthesis enzyme thi3 (translation) (357 aa)	2e-30
PT0313.K06.C21.ptt	GR497577	0	0	0	0	0	0	0	1	0	0	1	1	Gz31373260 nonribosomal peptide synthetase	Cogeme	4e-63		GO:0008667, 2 3-dihydro-2 3-dihydroxybenzoate dehydrogenase activity;	GO:0009239, enterobactin biosynthetic process;	1.1.1.276, Serine3-dehydrogenase;		PGTG_02650 conserved hypothetical protein (translation) (271 aa)	2e-13
PTDH.cn807.na.ptih	GR504079	0	0	0	0	0	1	0	0	0	1	1	1	gb|ABB62640.1| heat shock protein [Shigella dysenteriae Sd197]	NR	6e-46	GO:0016020, membrane;	GO:0016740, transferase activity;	GO:0009245, lipid A biosynthetic process;			no Pgt prot homolog
PT0339.H12.S6Wu.ptih	GR501847	0	0	0	0	0	1	0	0	0	0	1	1	gb|ABA55725.1| monogalactosyldiacylglycerol synthase type A [Vigna unguiculata]	NR	1e-138	GO:0009706, chloroplast inner membrane; GO:0009941, chloroplast envelope;	GO:0046509, 1 2-diacylglycerol 3-beta-galactosyltransferase activity; GO:0035250, UDP-galactosyltransferase activity; GO:0008194, UDP-glycosyltransferase activity;	GO:0009247, glycolipid biosynthetic process; GO:0010027, thylakoid membrane organization; GO:0009790, embryonic development;	2.4.1.46, Monogalactosyldiacylglycerolsynthase;	00561, Glycerolipid metabolism;	no Pgt prot homolog
PTDH.cn139.na.ptih	GR503582	0	0	0	0	0	1	0	0	0	0	1	1	ref|YP_540186.1| glucosyltransferase MdoH [Escherichia coli UTI89]	NR	1e-153	GO:0005887, integral to plasma membrane;	GO:0016757, transferase activity transferring glycosyl groups;	GO:0009250, glucan biosynthetic process; GO:0006970, response to osmotic stress;			no Pgt prot homolog
PTDH.cn2085.na.ptih	GR504916	0	0	0	0	0	1	0	0	0	0	1	1	gb|AAX64665.1| 3-deoxy-D-arabinoheptulosonate-7-phosphate synthase (DAHP synthetase, phenylalanine repressible) [Salmonella enterica]	NR	1e-119		GO:0008955, peptidoglycan glycosyltransferase activity; GO:0008144, drug binding;	GO:0009252, peptidoglycan biosynthetic process;	2.5.1.54, 3-deoxy-7-phosphoheptulonatesynthase;	00400, Phenylalanine;	PGTG_01339 phospho-2-dehydro-3-deoxyheptonate aldolase (translation) (383 aa)	9e-70
PTDH.cn70.na.ptih	GR503546	0	0	0	0	0	1	0	0	0	1	1	1	gb|AAZ91010.1| soluble lytic murein transglycosylase [Shigella sonnei Ss046]	NR	1e-151	GO:0030288, outer membrane-bounded periplasmic space;	GO:0008933, lytic transglycosylase activity;	GO:0009252, peptidoglycan biosynthetic process;			no Pgt prot homolog
PTDH.cn1041.na.ptih	GR504259	0	0	0	0	0	1	0	0	0	0	1	1	ref|YP_002559073.1| N-acetylmuramoyl-L-alanine amidase amiB [Escherichia coli LF82]	NR	3e-29		GO:0008745, N-acetylmuramoyl-L-alanine amidase activity;	GO:0009252, peptidoglycan biosynthetic process;	3.5.1.28, N-acetylmuramoyl-L-alanineamidase;		no Pgt prot homolog
PTDH.cn1106.na.ptih	GR504310	0	0	0	0	0	1	0	0	0	0	0	0	ref|YP_002555116.1| Penicillin-binding protein 1B [Escherichia coli LF82]	NR	1e-26	GO:0016020, membrane;	GO:0009002, serine-type D-Ala-D-Ala carboxypeptidase activity; GO:0008955, peptidoglycan glycosyltransferase activity; GO:0008658, penicillin binding; GO:0008144, drug binding; GO:0005515, protein binding;	GO:0009252, peptidoglycan biosynthetic process; GO:0046677, response to antibiotic; GO:0008360, regulation of cell shape;	2.4.1.129, Peptidoglycanglycosyltransferase;	00550, Peptidoglycan biosynthesis;	no Pgt prot homolog
PT0121c.G02.BR.pth	EC414838	0	0	0	1	0	0	0	0	0	0	1	1	gb|ABR25325.1| copper amine oxidase domain containing protein [Oryza sativa (indica cultivar-group)]	NR	8e-59	GO:0005829, cytosol;	GO:0008131, amine oxidase activity; GO:0005515, protein binding;	GO:0009310, amine catabolic process; GO:0034641, cellular nitrogen compound metabolic process; GO:0006878, cellular copper ion homeostasis;	1.4.3.21, Primary-amineoxidase;	00350, Tyrosine metabolism;00410, beta-Alanine metabolism;00950, Isoquinoline alkaloid biosynthesis;00360, Phenylalanine metabolism;00960, Tropane;00260, Glycine;	PGTG_11426 conserved hypothetical protein (translation) (786 aa)	2e-12
Contig363	HP452130	0	0	0	0	0	0	0	0	0	1	1	1	PGTG_01888 | lysosomal alpha-glucosidase (translation) (899 aa)	Pgt prots	1e-98	GO:0005576, extracellular region;	GO:0004558, alpha-glucosidase activity;	GO:0009313, oligosaccharide catabolic process;	3.2.1.20, Alpha-glucosidase;	00052, Galactose metabolism;00500, Starch and sucrose metabolism;	PGTG_01888 lysosomal alpha-glucosidase (translation) (899 aa)	1e-98
PTDG.cn768.na.ptg	GR502881	0	0	1	0	0	0	0	0	0	1	1	1	PGTG_06082 | phosphoglucomutase (translation) (562 aa)	Pgt prots	3e-85			GO:0009314, response to radiation; GO:0005975, carbohydrate metabolic process; GO:0006874, cellular calcium ion homeostasis;	5.4.2.2, Phosphoglucomutase;	00500, Starch and sucrose metabolism;00521, Streptomycin biosynthesis;00030, Pentose phosphate pathway;00010, Glycolysis / Gluconeogenesis;00052, Galactose metabolism;00520, Amino sugar and nucleotide sugar metabolism;	PGTG_06082 phosphoglucomutase (translation) (562 aa)	3e-85
Contig6317	HP457601	0	0	0	1	0	0	0	0	0	0	1	1	gb|AAS83978.1| glutathione S-transferase [Oryza sativa (japonica cultivar-group)]	NR	2e-90	GO:0005737, cytoplasm;		GO:0009407, toxin catabolic process;	2.5.1.18, Glutathionetransferase;	00350, Tyrosine metabolism;00643, Styrene degradation;	no Pgt prot homolog
Contig5689	HP457034	0	0	0	1	0	0	0	0	0	0	1	1	emb|CAD29480.1| glutathione transferase F1 [Triticum aestivum]	NR	7e-41	GO:0005618, cell wall; GO:0005773, vacuole; GO:0005739, mitochondrion; GO:0005737, cytoplasm;	GO:0043295, glutathione binding; GO:0050897, cobalt ion binding; GO:0005507, copper ion binding;	GO:0009407, toxin catabolic process; GO:0009414, response to water deprivation; GO:0042742, defense response to bacterium; GO:0009651, response to salt stress; GO:0046686, response to cadmium ion; GO:0006979, response to oxidative stress;	2.5.1.18, Glutathionetransferase;	00480, Glutathione metabolism;00980, Metabolism of xenobiotics by cytochrome P450;00982, Drug metabolism - cytochrome P450;	no Pgt prot homolog
PT0133c.D08.BR.pth	EC415737	0	0	0	1	0	0	0	0	0	0	1	1	emb|CAD29476.1| glutathione transferase F3 [Triticum aestivum]	NR	5e-48	GO:0048046, apoplast; GO:0005618, cell wall; GO:0005773, vacuole; GO:0009507, chloroplast; GO:0005886, plasma membrane; GO:0005737, cytoplasm;	GO:0043295, glutathione binding; GO:0005507, copper ion binding; GO:0005515, protein binding;	GO:0009407, toxin catabolic process; GO:0009414, response to water deprivation; GO:0046686, response to cadmium ion;	2.5.1.18, Glutathionetransferase;	00480, Glutathione metabolism;00980, Metabolism of xenobiotics by cytochrome P450;00982, Drug metabolism - cytochrome P450;	no Pgt prot homolog
PT0131b.D04.BR.pth	EC415031	0	0	0	1	0	0	0	0	0	0	1	1	gb|ABB84343.1| heat shock protein 90 [Triticum aestivum]	NR	9e-52	GO:0016020, membrane; GO:0005730, nucleolus; GO:0005886, plasma membrane;		GO:0009408, response to heat;		04914, Progesterone-mediated oocyte maturation;04612, Antigen processing and presentation;05215, Prostate cancer;04621, NOD-like receptor signaling pathway;04626, Plant-pathogen interaction;05200, Pathways in cancer;	PGTG_02586 heat shock protein 81-2 (translation) (709 aa)	8e-43
TaLr.Contig419.NA.pti		0	0	0	0	1	0	0	0	0	1	1	1	sp|P09189| heat shock cognate 70 kDa protein [Petunia x hybrida]	NR	1e-103	GO:0048046, apoplast; GO:0022626, cytosolic ribosome; GO:0005618, cell wall; GO:0005773, vacuole; GO:0009507, chloroplast; GO:0005886, plasma membrane;		GO:0009408, response to heat; GO:0046686, response to cadmium ion;		04010, MAPK signaling pathway;04144, Endocytosis;04612, Antigen processing and presentation;03040, Spliceosome;	PGTG_15321 conserved hypothetical protein (translation) (655 aa)	5e-89
PT0131d.C09.BR.pth	EC415018	0	0	0	1	0	0	0	0	0	0	0	0	gb|AAP80619.1|AF475097_1 60S acidic ribosomal protein P2a-2 [Triticum aestivum]	NR	3e-31	GO:0022626, cytosolic ribosome; GO:0016020, membrane; GO:0009507, chloroplast; GO:0005730, nucleolus; GO:0005829, cytosol; GO:0005886, plasma membrane; GO:0005634, nucleus;		GO:0009409, response to cold;		03010, Ribosome;	no Pgt prot homolog
TaLr.1138G03.F.pti	BQ620008	0	0	0	0	1	0	0	0	0	1	1	1	Ps38060771 histone H4	Cogeme	1e-48	GO:0000786, nucleosome; GO:0009579, thylakoid; GO:0005773, vacuole; GO:0009507, chloroplast; GO:0005730, nucleolus; GO:0005886, plasma membrane;		GO:0009414, response to water deprivation;		05322, Systemic lupus erythematosus;	PGTG_06937 histone H4 (translation) (105 aa)	1e-38
Contig8245	HP459332	0	0	0	1	1	0	0	0	0	0	1	1	dbj|BAD90700.1| plasma membrane intrinsic protein 2;4 [Mimosa pudica]	NR	6e-09	GO:0005886, plasma membrane;	GO:0015250, water channel activity;	GO:0009414, response to water deprivation; GO:0006970, response to osmotic stress;			no Pgt prot homolog
PT0132c.D09.BR.pth	EC415398	0	0	0	1	0	0	0	0	0	0	1	1	dbj|BAG54793.1| plasma membrance protein 3 [Puccinellia tenuiflora], stress response protein?	NR	6e-19	GO:0005624, membrane fraction;		GO:0009414, response to water deprivation; GO:0009737, response to abscisic acid stimulus; GO:0009409, response to cold; GO:0009651, response to salt stress;			PGTG_14274 plasma membrane proteolipid 3 (translation) (58 aa)	4e-06
PTDG.cn977.na.ptg	GR503033	0	0	1	0	0	0	0	0	0	1	1	1	W0AA023ZG01C1 opsin	Cogeme	4e-18	GO:0016021, integral to membrane;	GO:0005503, all-trans retinal binding;	GO:0009416, response to light stimulus;			PGTG_11121 hypothetical protein (translation) (243 aa)	1e-115
Contig5606	EZ116180	0	0	0	6	0	0	0	0	0	0	1	1	gb|AAP72270.1| ribulose-1,5-bisphosphate carboxylase activase [Triticum aestivum]	NR	3e-60	GO:0010319, stromule; GO:0010287, plastoglobule; GO:0009579, thylakoid; GO:0048046, apoplast; GO:0009535, chloroplast thylakoid membrane; GO:0005618, cell wall; GO:0009570, chloroplast stroma; GO:0009941, chloroplast envelope; GO:0016020, membrane; GO:000	GO:0046863, ribulose-1 5-bisphosphate carboxylase/oxygenase activator activity; GO:0030234, enzyme regulator activity; GO:0043531, ADP binding; GO:0005524, ATP binding; GO:0005515, protein binding;	GO:0009416, response to light stimulus; GO:0009409, response to cold; GO:0042742, defense response to bacterium;			no Pgt prot homolog
TaLr.Contig539.NA.pti		0	0	0	0	1	0	0	0	0	0	1	1	ref|NP_001105896.1| enolase1, 2-phosphoglycerate dehydratase 1, 2-phospho-D-glycerate hydro-lyase 1 [Zea mays]	NR	1e-21	GO:0005740, mitochondrial envelope; GO:0048046, apoplast; GO:0016020, membrane; GO:0009507, chloroplast; GO:0005886, plasma membrane; GO:0005739, mitochondrion; GO:0005737, cytoplasm; GO:0005634, nucleus;	GO:0004634, phosphopyruvate hydratase activity; GO:0005507, copper ion binding;	GO:0009416, response to light stimulus; GO:0009737, response to abscisic acid stimulus; GO:0009409, response to cold; GO:0009651, response to salt stress; GO:0046686, response to cadmium ion;	4.2.1.11, Phosphopyruvatehydratase;	00010, Glycolysis / Gluconeogenesis;03018, RNA degradation;	PGTG_14903 enolase (translation) (446 aa)	7e-10
PT0314.G24.C21.ptt	GR494671	0	0	0	0	0	0	0	1	0	0	1	1	An10183510 glutamine-dependent NAD synthetase	Cogeme	2e-39	GO:0005737, cytoplasm; GO:0005634, nucleus;	GO:0003952, NAD+ synthase (glutamine-hydrolyzing) activity; GO:0016811, hydrolase activity acting on carbon-nitrogen (but not peptide) bonds in linear amides; GO:0042802, identical protein binding;	GO:0009435, NAD biosynthetic process;	6.3.5.1, NAD(+)synthase(glutamine-hydrolyzing);	00760, Nicotinate and nicotinamide metabolism;	PGTG_00406 hypothetical protein similar to NAD synthetase 1 (translation) (710 aa)	9e-18
Contig5552	HP456906	0	0	0	2	0	0	0	0	0	0	1	1	gb|ACG40544.1| cyanate hydratase [Zea mays]	NR	9e-42	GO:0005737, cytoplasm;	GO:0008824, cyanate hydratase activity;	GO:0009440, cyanate catabolic process;	4.2.1.104, Cyanase;	00910, Nitrogen metabolism;	PGTG_15886 predicted protein (translation) (141 aa)	4e-08
Contig8015	HP459167	0	0	0	0	0	1	0	0	0	1	1	1	W0AA064ZC12C1 cyanate lyase	Cogeme	1e-32	GO:0005737, cytoplasm;	GO:0008824, cyanate hydratase activity;	GO:0009440, cyanate catabolic process;	4.2.1.104, Cyanase;	00910, Nitrogen metabolism;	PGTG_15886 predicted protein (translation) (141 aa)	1e-47
PT0131c.D03.BR.pth	EC415050	0	0	0	1	0	0	0	0	0	0	1	1	mga1241f N-carbamyl-L-amino acid amidohydrolase (beta-alanine synthase), pyrimidine catabolism	Cogeme	1e-13		GO:0047652, allantoate deiminase activity; GO:0030145, manganese ion binding; GO:0008270, zinc ion binding; GO:0042803, protein homodimerization activity;	GO:0009442, allantoin assimilation pathway;	3.5.1.87, N-carbamoyl-L-amino-acidhydrolase;		no Pgt prot homolog
PT03012.M22.C21.ptp	GR490296	0	0	0	0	0	0	1	0	0	1	1	1	PGTG_07214 | 4-aminobutyrate aminotransferase (translation) (529 aa)	Pgt prots	5e-26	GO:0005829, cytosol;	GO:0003867, 4-aminobutyrate transaminase activity; GO:0030170, pyridoxal phosphate binding;	GO:0009450, gamma-aminobutyric acid catabolic process; GO:0006536, glutamate metabolic process;	2.6.1.19, 4-aminobutyratetransaminase;	00640, Propanoate metabolism;00410, beta-Alanine metabolism;00280, Valine;00650, Butanoate metabolism;00250, Alanine;	PGTG_07214 4-aminobutyrate aminotransferase (translation) (529 aa)	5e-26
Contig6807	HP458059	0	0	19	0	0	0	1	0	1	1	1	1	NcCon[3219] histidine biosynthesis trifunctional protein	Cogeme	7e-26	GO:0009570, chloroplast stroma; GO:0009507, chloroplast;	GO:0004399, histidinol dehydrogenase activity;	GO:0009555, pollen development; GO:0009411, response to UV;	1.1.1.23, Histidinoldehydrogenase;	00340, Histidine metabolism;	no Pgt prot homolog
Contig208	HP452000	0	0	0	0	0	0	0	0	0	1	1	1	gb|AAQ93628.1| Far1-like [Triticum turgidum]	NR	1e-40	GO:0005634, nucleus;	GO:0016563, transcription activator activity; GO:0003700, transcription factor activity;	GO:0009585, red far-red light phototransduction; GO:0010017, red or far-red light signaling pathway; GO:0010218, response to far red light; GO:0007623, circadian rhythm;			no Pgt prot homolog
TaLr.Contig582.NA.pti		0	0	0	0	1	0	0	0	0	0	1	1	gb|AAS48163.1| LLR protein WM1.1 [Aegilops tauschii]	NR	8e-34		GO:0001653, peptide receptor activity; GO:0004888, transmembrane receptor activity;	GO:0009611, response to wounding;	2.7.11.1, Non-specificserine/threonineproteinkinase;		no Pgt prot homolog
Contig8251	HP459336	0	0	0	2	1	0	0	0	0	1	1	1	EnCon[0278] heat shock 70 kDa protein	Cogeme	2e-53	GO:0048046, apoplast; GO:0022626, cytosolic ribosome; GO:0005618, cell wall; GO:0016020, membrane; GO:0009507, chloroplast; GO:0005730, nucleolus; GO:0005886, plasma membrane; GO:0005634, nucleus;	GO:0005515, protein binding;	GO:0009615, response to virus; GO:0009409, response to cold; GO:0009408, response to heat; GO:0046686, response to cadmium ion;		04010, MAPK signaling pathway;04144, Endocytosis;04612, Antigen processing and presentation;03040, Spliceosome;	PGTG_15321 conserved hypothetical protein (translation) (655 aa)	6e-28
PT0131a.H09.BR.pth	EC415200	0	0	0	1	0	0	0	0	0	0	1	1	emb|CAA57647.1| voltage dependent anion channel (VDAC) [Triticum aestivum]	NR	2e-48	GO:0005618, cell wall; GO:0009941, chloroplast envelope; GO:0005773, vacuole; GO:0009536, plastid; GO:0016020, membrane; GO:0009507, chloroplast; GO:0005730, nucleolus; GO:0005886, plasma membrane; GO:0005739, mitochondrion;	GO:0008308, voltage-gated anion channel activity;	GO:0009617, response to bacterium; GO:0042742, defense response to bacterium;		05012, Parkinsons disease;05016, Huntingtons disease;04020, Calcium signaling pathway;	PGTG_11110 outer mitochondrial membrane protein porin (translation) (300 aa)	3e-07
Contig5577	HP456929	0	0	0	2	0	0	0	0	0	0	1	1	gb|AAL32642.1| putative Na+-dependent inorganic phosphate cotransporter [Arabidopsis thaliana]	NR	9e-08	GO:0009579, thylakoid; GO:0009535, chloroplast thylakoid membrane;	GO:0030504, inorganic diphosphate transmembrane transporter activity; GO:0005315, inorganic phosphate transmembrane transporter activity;	GO:0009624, response to nematode;			no Pgt prot homolog
PT0231.D24.C21.ptm.ka	EC419526	0	0	0	0	0	0	0	0	0	1	1	1	gb|ACF49366.1| cystatin [Triticum aestivum]	NR	4e-35		GO:0004869, cysteine-type endopeptidase inhibitor activity; GO:0050897, cobalt ion binding;	GO:0009628, response to abiotic stimulus;			no Pgt prot homolog
Contig5468	HP456822	1	0	0	1	0	1	0	0	0	0	1	1	dbj|BAB19812.1| ribulose-1,5-bisphosphate carboxylase/oxygenase small subunit [Triticum aestivum]	NR	6e-56	GO:0031977, thylakoid lumen; GO:0009579, thylakoid; GO:0048046, apoplast; GO:0022626, cytosolic ribosome; GO:0009535, chloroplast thylakoid membrane; GO:0009570, chloroplast stroma; GO:0009941, chloroplast envelope; GO:0016020, membrane; GO:0009507, chlor	GO:0005507, copper ion binding;	GO:0009637, response to blue light; GO:0010218, response to far red light; GO:0010114, response to red light; GO:0009409, response to cold;	4.1.1.39, Ribulose-bisphosphatecarboxylase;	00630, Glyoxylate and dicarboxylate metabolism;00710, Carbon fixation in photosynthetic organisms;	no Pgt prot homolog
Contig5641	EZ116181	1	0	0	4	0	0	0	0	0	0	1	1	dbj|BAB19812.1| ribulose-1,5-bisphosphate carboxylase/oxygenase small subunit [Triticum aestivum]	NR	6e-68	GO:0031977, thylakoid lumen; GO:0009579, thylakoid; GO:0048046, apoplast; GO:0022626, cytosolic ribosome; GO:0009535, chloroplast thylakoid membrane; GO:0009570, chloroplast stroma; GO:0009941, chloroplast envelope; GO:0016020, membrane; GO:0009507, chlor	GO:0005507, copper ion binding;	GO:0009637, response to blue light; GO:0010218, response to far red light; GO:0010114, response to red light; GO:0009409, response to cold;	4.1.1.39, Ribulose-bisphosphatecarboxylase;	00630, Glyoxylate and dicarboxylate metabolism;00710, Carbon fixation in photosynthetic organisms;	no Pgt prot homolog
Contig608	HP452357	1	0	0	0	1	1	0	0	0	0	1	1	dbj|BAB19812.1| ribulose-1,5-bisphosphate carboxylase/oxygenase small subunit [Triticum aestivum]	NR	2e-55	GO:0031977, thylakoid lumen; GO:0009579, thylakoid; GO:0048046, apoplast; GO:0022626, cytosolic ribosome; GO:0009535, chloroplast thylakoid membrane; GO:0009570, chloroplast stroma; GO:0009941, chloroplast envelope; GO:0016020, membrane; GO:0009507, chlor	GO:0005507, copper ion binding;	GO:0009637, response to blue light; GO:0010218, response to far red light; GO:0010114, response to red light; GO:0009409, response to cold;	4.1.1.39, Ribulose-bisphosphatecarboxylase;	00630, Glyoxylate and dicarboxylate metabolism;00710, Carbon fixation in photosynthetic organisms;	no Pgt prot homolog
PT0121c.C01.BR.pth	EC414668	0	0	0	1	0	0	0	0	0	0	1	1	dbj|BAB19812.1| ribulose-1,5-bisphosphate carboxylase/oxygenase small subunit [Triticum aestivum]	NR	1e-55	GO:0031977, thylakoid lumen; GO:0009579, thylakoid; GO:0048046, apoplast; GO:0022626, cytosolic ribosome; GO:0009535, chloroplast thylakoid membrane; GO:0009570, chloroplast stroma; GO:0009941, chloroplast envelope; GO:0016020, membrane; GO:0009507, chlor	GO:0005507, copper ion binding;	GO:0009637, response to blue light; GO:0010218, response to far red light; GO:0010114, response to red light; GO:0009409, response to cold;	4.1.1.39, Ribulose-bisphosphatecarboxylase;	00630, Glyoxylate and dicarboxylate metabolism;00710, Carbon fixation in photosynthetic organisms;	no Pgt prot homolog
Contig1519	EZ116157	2	0	0	0	2	0	0	0	0	0	1	1	emb|CAG25595.1| putative rubisco small subunit [Triticum turgidum subsp. durum]	NR	4e-67	GO:0031977, thylakoid lumen; GO:0009579, thylakoid; GO:0048046, apoplast; GO:0022626, cytosolic ribosome; GO:0009535, chloroplast thylakoid membrane; GO:0009570, chloroplast stroma; GO:0009941, chloroplast envelope; GO:0016020, membrane; GO:0009507, chlor	GO:0005507, copper ion binding;	GO:0009637, response to blue light; GO:0010218, response to far red light; GO:0010114, response to red light; GO:0009409, response to cold;	4.1.1.39, Ribulose-bisphosphatecarboxylase;	00630, Glyoxylate and dicarboxylate metabolism;00710, Carbon fixation in photosynthetic organisms;	no Pgt prot homolog
PT0105.P15.CR.pta	EC411272	1	0	0	0	0	0	0	0	0	0	1	1	emb|CAG25595.1| putative rubisco small subunit [Triticum turgidum subsp. durum]	NR	1e-54	GO:0031977, thylakoid lumen; GO:0009579, thylakoid; GO:0048046, apoplast; GO:0022626, cytosolic ribosome; GO:0009535, chloroplast thylakoid membrane; GO:0009570, chloroplast stroma; GO:0009941, chloroplast envelope; GO:0016020, membrane; GO:0009507, chlor	GO:0005507, copper ion binding;	GO:0009637, response to blue light; GO:0010218, response to far red light; GO:0010114, response to red light; GO:0009409, response to cold;	4.1.1.39, Ribulose-bisphosphatecarboxylase;	00630, Glyoxylate and dicarboxylate metabolism;00710, Carbon fixation in photosynthetic organisms;	no Pgt prot homolog
PT0133c.H12.BR.pth	EC415918	0	0	0	1	0	0	0	0	0	0	1	1	pdb|2GO5|4 Chain 4, Structure Of Signal Recognition Particle Receptor (Sr) In Complex With Signal Recognition Particle (Srp) And Ribosome Nascent Chain Complex, 60S ribosomal protein L23?	NR	7e-30	GO:0022626, cytosolic ribosome; GO:0022625, cytosolic large ribosomal subunit; GO:0016020, membrane;		GO:0009644, response to high light intensity; GO:0009409, response to cold; GO:0006979, response to oxidative stress;		03010, Ribosome;	PGTG_00058 60S ribosomal protein L25 (translation) (159 aa)	1e-17
PT0132d.B09.BR.pth	EC415308	0	0	0	1	0	0	0	0	0	0	1	1	dbj|BAB85987.1| Acyl-CoA-binding protein [Panax ginseng]	NR	1e-20	GO:0005829, cytosol; GO:0005886, plasma membrane;	GO:0031210, phosphatidylcholine binding; GO:0000062, acyl-CoA binding;	GO:0009646, response to absence of light; GO:0050826, response to freezing; GO:0006869, lipid transport; GO:0009409, response to cold;	5.3.3.8, Dodecenoyl-CoAisomerase;	03320, PPAR signaling pathway;	PGTG_05678 conserved hypothetical protein (translation) (348 aa)	8e-09
PT0133c.A04.BR.pth	EC415598	0	0	0	1	0	0	0	0	0	0	1	1	dbj|BAB85987.1| acyl-CoA-binding protein [Panax ginseng]	NR	2e-33	GO:0005829, cytosol; GO:0005886, plasma membrane;	GO:0031210, phosphatidylcholine binding; GO:0000062, acyl-CoA binding;	GO:0009646, response to absence of light; GO:0050826, response to freezing; GO:0006869, lipid transport; GO:0009409, response to cold;	5.3.3.8, Dodecenoyl-CoAisomerase;	03320, PPAR signaling pathway;	PGTG_05678 conserved hypothetical protein (translation) (348 aa)	8e-10
PT0113c.D02.BR.ptg	EC414365	0	0	1	0	0	0	0	0	0	1	1	1	PGTG_00846 | NADH-cytochrome b5 reductase (translation) (385 aa)	Pgt prots	3e-99	GO:0005758, mitochondrial intermembrane space; GO:0009505, plant-type cell wall; GO:0005739, mitochondrion;	GO:0005507, copper ion binding;	GO:0009651, response to salt stress;	1.6.2.2, Cytochrome-b5reductase;	00520, Amino sugar and nucleotide sugar metabolism;	PGTG_00846 hypothetical protein similar to NADH-cytochrome b5 reductase (translation) (385 aa)	3e-99
PTDH.cn1774.na.ptih	GR504652	0	0	0	0	0	1	0	0	0	1	1	1	PGTG_06755 | vesicle-associated membrane protein 712 (translation) (232 aa)	Pgt prots	1e-42	GO:0005773, vacuole; GO:0005794, Golgi apparatus;		GO:0009651, response to salt stress;		04130, SNARE interactions in vesicular transport;	PGTG_06755 hypothetical protein similar to vesicle-associated membrane protein 712 (translation) (232 aa)	1e-42
Contig5738	HP457080	0	0	0	1	0	0	0	0	0	0	0	0	gb|AAK55324.1|AF355456_1 thaumatin-like protein TLP6 [Hordeum vulgare]	NR	6e-25			GO:0009651, response to salt stress;			PGTG_10641 predicted protein (translation) (196 aa)	3e-06
Contig7922	HP459086	0	0	0	0	0	0	2	0	0	1	1	1	PGTG_15382 | polyadenylate-binding protein 2 (translation) (312 aa)	Pgt prots	1e-102			GO:0009651, response to salt stress;			PGTG_15382 polyadenylate-binding protein 2 (translation) (312 aa)	1e-102
TaLr.1172G03.F.pti	BG908972	0	0	0	0	1	0	0	0	0	0	1	1	gb|AAT49066.1| ent-kaurene synthase-like protein 1 [Hordeum vulgare subsp. vulgare]	NR	1e-37	GO:0009570, chloroplast stroma; GO:0009507, chloroplast;	GO:0009899, ent-kaurene synthase activity;	GO:0009686, gibberellin biosynthetic process; GO:0009740, gibberellic acid mediated signaling pathway;	4.2.3.19, Ent-kaurenesynthase;	00904, Diterpenoid biosynthesis;	no Pgt prot homolog
PTDG.cn1212.na.ptg	GR503212	0	0	1	0	0	0	0	0	0	1	1	1	ref|XP_001931812.1| naringenin,2-oxoglutarate 3-dioxygenase [Pyrenophora tritici-repentis Pt-1C-BFP]	NR	8e-30			GO:0009693, ethylene biosynthetic process;	1.14.17.4, Aminocyclopropanecarboxylateoxidase;		PGTG_09135 conserved hypothetical protein (translation) (350 aa)	3e-68
Contig8069	HP459205	0	0	0	0	0	1	0	0	0	0	1	1	gb|AAC28488.1| 1-aminocyclopropane-1-carboxylate oxidase [Sorghum bicolor]	NR	1e-92			GO:0009693, ethylene biosynthetic process; GO:0009620, response to fungus;	1.14.17.4, Aminocyclopropanecarboxylateoxidase;	00270, Cysteine and methionine metabolism;	PGTG_19479 gibberellin 20 oxidase 1 (translation) (173 aa)	2e-12
PTDH.cn2064.na.ptih	GR504898	0	0	0	0	0	1	0	0	0	0	1	1	dbj|BAD62269.1| S-adenosyl-L-methionine [Oryza sativa Japonica Group]	NR	7e-63	GO:0005737, cytoplasm;	GO:0030795, jasmonate O-methyltransferase activity;	GO:0009694, jasmonic acid metabolic process; GO:0009611, response to wounding;	2.1.1.141, JasmonateO-methyltransferase;		no Pgt prot homolog
PT03012.C20.C21.ptp	GR490070	0	0	0	0	0	0	1	0	0	1	1	1	PGTG_12283 | phenylalanine ammonia-lyase (translation) (691 aa)	Pgt prots	3e-69		GO:0045548, phenylalanine ammonia-lyase activity;	GO:0009699, phenylpropanoid biosynthetic process; GO:0006979, response to oxidative stress;	4.3.1.24, Phenylalanineammonia-lyase;	00940, Phenylpropanoid biosynthesis;00910, Nitrogen metabolism;00360, Phenylalanine metabolism;	PGTG_12283 phenylalanine ammonia-lyase (translation) (691 aa)	3e-69
Contig6913	HP458162	0	0	0	1	0	0	0	0	0	0	1	1	gb|ABA99362.2| Helix-loop-helix DNA-binding domain containing protein, expressed [Oryza sativa (japonica cultivar-group)]	NR	2e-26	GO:0005634, nucleus;	GO:0003677, DNA binding; GO:0005515, protein binding;	GO:0009704, de-etiolation; GO:0010161, red light signaling pathway; GO:0010017, red or far-red light signaling pathway;		04712, Circadian rhythm - plant;	no Pgt prot homolog
PT0181.J11.CPTR.ptm	EC417836	0	0	0	0	0	0	0	0	0	0	1	1	ref|YP_707713.1| catechol 1,2-dioxygenase [Rhodococcus jostii RHA1]	NR	1e-46		GO:0018576, catechol 1 2-dioxygenase activity; GO:0016702, oxidoreductase activity acting on single donors with incorporation of molecular oxygen incorporation of two atoms of oxygen; GO:0008199, ferric iron binding; GO:0005506, iron ion binding;	GO:0009712, catechol metabolic process; GO:0019614, catechol catabolic process;	1.13.11.37, Hydroxyquinol1,2-dioxygenase;		PGTG_01124 hypothetical protein similar to catechol 1,2-dioxygenase (translation) (328 aa)	5e-17
PT0133d.G09.BR.pth	EC415872	0	0	0	1	0	0	0	0	0	0	1	1	gb|ACG34459.1| shaggy-related protein kinase eta [Zea mays]	NR	2e-12	GO:0005886, plasma membrane;	GO:0004672, protein kinase activity; GO:0042802, identical protein binding; GO:0005515, protein binding;	GO:0009729, detection of brassinosteroid stimulus; GO:0046827, positive regulation of protein export from nucleus; GO:0009825, multidimensional cell growth; GO:0009742, brassinosteroid mediated signaling pathway; GO:0009965, leaf morphogenesis; GO:0009733	2.7.11.1, Non-specificserine/threonineproteinkinase;		no Pgt prot homolog
PTDH_P011.H11.r1.pth	GR505336	0	0	0	1	0	0	0	0	0	0	0	0	gb|AAX95007.1| wall-associated (receptor-like) protein kinase [Oryza sativa (japonica cultivar-group)]	NR	5e-39	GO:0009505, plant-type cell wall; GO:0005773, vacuole;	GO:0005515, protein binding;	GO:0009751, response to salicylic acid stimulus; GO:0007166, cell surface receptor linked signaling pathway;	2.7.11.1, Non-specificserine/threonineproteinkinase;		no Pgt prot homolog
Contig5382	HP456743	0	0	0	1	0	0	0	0	0	0	1	1	sp|P0C1M0| MAIZE ATP synthase subunit gamma, chloroplastic, F-ATPase gamma subunit, iInceptin	NR	2e-10	GO:0009544, chloroplast ATP synthase complex; GO:0009579, thylakoid; GO:0009535, chloroplast thylakoid membrane; GO:0009941, chloroplast envelope; GO:0016020, membrane; GO:0009507, chloroplast;	GO:0030234, enzyme regulator activity;	GO:0009772, photosynthetic electron transport in photosystem II; GO:0006754, ATP biosynthetic process; GO:0015986, ATP synthesis coupled proton transport;		00190, Oxidative phosphorylation;00195, Photosynthesis;	no Pgt prot homolog
PT0132c.H08.BR.pth.chim2	EC415572	0	0	0	1	0	0	0	0	0	0	1	1	ref|NP_001105792.1| pgr5 (proton gradient regulation) protein [Zea mays]	NR	5e-45	GO:0009534, chloroplast thylakoid; GO:0009535, chloroplast thylakoid membrane; GO:0009507, chloroplast;	GO:0009055, electron carrier activity;	GO:0009773, photosynthetic electron transport in photosystem I; GO:0009644, response to high light intensity; GO:0009414, response to water deprivation;			no Pgt prot homolog
Contig7846	HP459016	0	0	0	0	0	0	1	0	0	1	1	1	PGTG_13205 | pre-mRNA-splicing factor SLT11 (translation) (306 aa)	Pgt prots	1e-161	GO:0005634, nucleus;		GO:0009790, embryonic development;		03040, Spliceosome;	PGTG_13205 pre-mRNA-splicing factor SLT11 (translation) (306 aa)	1e-161
Contig7407	HP458610	0	0	0	0	0	0	2	0	0	1	1	1	PGTG_10407 | chitotriosidase-1 precursor (translation) (413 aa)	Pgt prots	1e-174			GO:0009792, embryonic development ending in birth or egg hatching;	3.2.1.14, Chitinase;	00520, Amino sugar and nucleotide sugar metabolism;	PGTG_10407 chitotriosidase-1 precursor (translation) (413 aa)	1e-174
Contig7725	HP458904	0	0	0	0	0	0	1	1	0	1	1	1	BgCon[2241] DNA directed RNA polymerase II polypeptide L	Cogeme	9e-29			GO:0009792, embryonic development ending in birth or egg hatching;	2.7.7.6, DNA-directedRNApolymerase;	03020, RNA polymerase;05016, Huntingtons disease;00230, Purine metabolism;00240, Pyrimidine metabolism;	no Pgt prot homolog
TaLr.1024D06.R.pti		0	0	0	0	1	0	0	0	0	0	1	1	dbj|BAD28899.1| putative ZF-HD homeobox protein [Oryza sativa Japonica Group]	NR	4e-25			GO:0009793, embryonic development ending in seed dormancy;			no Pgt prot homolog
PT0131c.F12.BR.pth	EC415142	0	0	0	1	0	0	0	0	0	0	1	1	emb|CAB85491.1| putative kinetochore protein [Hordeum vulgare subsp. vulgare]	NR	3e-37		GO:0005515, protein binding;	GO:0009793, embryonic development ending in seed dormancy; GO:0006511, ubiquitin-dependent protein catabolic process;		04310, Wnt signaling pathway;04114, Oocyte meiosis;04350, TGF-beta signaling pathway;04110, Cell cycle;04120, Ubiquitin mediated proteolysis;04111, Cell cycle - yeast;	PGTG_17023 glycoprotein FP21 precursor (translation) (171 aa)	4e-19
Contig7958	EZ116207	0	0	0	1	0	0	0	1	0	1	1	1	PGTG_04728 | superoxide dismutase, mitochondrial precursor (translation) (202 aa)	Pgt prots	1e-108	GO:0005739, mitochondrion;	GO:0046872, metal ion binding; GO:0005507, copper ion binding;	GO:0009793, embryonic development ending in seed dormancy; GO:0042742, defense response to bacterium; GO:0009651, response to salt stress;	1.15.1.1, Superoxidedismutase;	05016, Huntingtons disease;04146, Peroxisome;	PGTG_04728 superoxide dismutase, mitochondrial precursor (translation) (202 aa)	1e-108
PT0315.G06.C21.ptt	GR495370	0	0	0	0	0	0	0	1	0	0	1	1	PsCon[0037] sinapyl alcohol dehydrogenase	Cogeme	2e-10	GO:0048046, apoplast;	GO:0045551, cinnamyl-alcohol dehydrogenase activity; GO:0005515, protein binding;	GO:0009809, lignin biosynthetic process;	1.1.1.195, Cinnamyl-alcoholdehydrogenase;		PGTG_18065 hypothetical protein similar to NADP-dependent alcohol dehydrogenase (translation) (361 aa)	2e-07
PT0313.B15.C21.ptt	GR497391	0	0	0	0	0	0	0	1	0	0	1	1	BfCon[1205] laccase	Cogeme	1e-17		GO:0008471, laccase activity;	GO:0009809, lignin biosynthetic process; GO:0046688, response to copper ion;	1.10.3.2, Laccase;		PGTG_16569 predicted protein (translation) (555 aa)	2e-11
TaLr.1071H10.R.pti		0	0	0	0	1	0	0	0	0	0	1	1	dbj|BAD36170.1| putative RPS2 [Oryza sativa Japonica Group]	NR	3e-17		GO:0000166, nucleotide binding;	GO:0009816, defense response to bacterium incompatible interaction; GO:0009626, plant-type hypersensitive response; GO:0006952, defense response;		04626, Plant-pathogen interaction;	no Pgt prot homolog
Contig413	HP452174	0	0	0	1	0	0	0	0	0	0	0	0	gb|ACB56482.1| respiratory burst oxidase-like protein B2 [Hordeum vulgare subsp. vulgare]	NR	1e-10		GO:0016174, NAD(P)H oxidase activity;	GO:0009845, seed germination; GO:0009408, response to heat;		04626, Plant-pathogen interaction;	no Pgt prot homolog
PT0132d.A06.BR.pth	EC415257	0	0	0	1	0	0	0	0	0	0	1	1	An10181633 xanthine dehydrogenase	Cogeme	6e-31		GO:0050302, indole-3-acetaldehyde oxidase activity; GO:0004031, aldehyde oxidase activity;	GO:0009851, auxin biosynthetic process;	1.2.3.1, Aldehydeoxidase;	00380, Tryptophan metabolism;	no Pgt prot homolog
Contig5665	HP451803	0	0	0	2	1	0	0	0	0	0	1	1	gb|ABR26184.1| serine-glyoxylate aminotransferase [Oryza sativa (indica cultivar-group)]	NR	1e-37	GO:0048046, apoplast; GO:0009570, chloroplast stroma; GO:0005777, peroxisome; GO:0016020, membrane; GO:0009507, chloroplast; GO:0005886, plasma membrane;	GO:0050281, serine-glyoxylate transaminase activity; GO:0004760, serine-pyruvate transaminase activity; GO:0008453, alanine-glyoxylate transaminase activity; GO:0005515, protein binding;	GO:0009853, photorespiration;	2.6.1.45, Serine--glyoxylatetransaminase; 2.6.1.51, Serine--pyruvatetransaminase; 2.6.1.44, Alanine--glyoxylatetransaminase;	00250, Alanine;00260, Glycine;	no Pgt prot homolog
PT0132c.E11.BR.pth	EC415449	0	0	0	1	0	0	0	0	0	0	1	1	gb|ABG22107.1| ubiquitin-conjugating enzyme family protein [Oryza sativa (japonica cultivar-group)]	NR	8e-24		GO:0004842, ubiquitin-protein ligase activity;	GO:0009910, negative regulation of flower development; GO:0009965, leaf morphogenesis; GO:0006511, ubiquitin-dependent protein catabolic process;	6.3.2.19, Ubiquitin--proteinligase;	04120, Ubiquitin mediated proteolysis;	PGTG_00822 hypothetical protein similar to ubiquitin conjugating enzyme (translation) (168 aa)	3e-10
PT0132d.B03.BR.pth	EC415297	0	0	0	1	0	0	0	0	0	0	1	1	gb|ABG22107.1| ubiquitin-conjugating enzyme family protein, expressed [Oryza sativa (japonica cultivar-group)]	NR	3e-10		GO:0004842, ubiquitin-protein ligase activity;	GO:0009910, negative regulation of flower development; GO:0009965, leaf morphogenesis; GO:0006511, ubiquitin-dependent protein catabolic process;	6.3.2.19, Ubiquitin--proteinligase;	04120, Ubiquitin mediated proteolysis;	no Pgt prot homolog
Contig7867	HP459037	0	0	0	0	0	0	1	0	0	1	1	1	PGTG_00822 | ubiquitin conjugating enzyme (translation) (168 aa)	Pgt prots	4e-83		GO:0004842, ubiquitin-protein ligase activity;	GO:0009910, negative regulation of flower development; GO:0009965, leaf morphogenesis; GO:0006511, ubiquitin-dependent protein catabolic process;	6.3.2.19, Ubiquitin--proteinligase;	04120, Ubiquitin mediated proteolysis;	PGTG_00822 hypothetical protein similar to ubiquitin conjugating enzyme (translation) (168 aa)	4e-83
PT0131c.F09.BR.pth	EC415138	0	0	0	1	0	0	0	0	0	0	1	1	PsCon[0231] 26S proteasome regulatory subunit S12	Cogeme	2e-26			GO:0009965, leaf morphogenesis;		03050, Proteasome;	PGTG_20320 26S proteasome regulatory subunit rpn-8 (translation) (352 aa)	2e-21
PTDH.cn1987.na.ptih	GR504832	0	0	0	0	0	1	0	0	0	0	1	1	ref|NP_752939.1| aquaporin Z [Escherichia coli CFT073]	NR	4e-98		GO:0015250, water channel activity;	GO:0009992, cellular water homeostasis; GO:0006833, water transport; GO:0006970, response to osmotic stress;			no Pgt prot homolog
Contig8037	HP459182	0	0	0	0	0	1	0	0	0	0	1	1	gb|ABG22374.1| CCT motif family protein, expressed [Oryza sativa (japonica cultivar-group)]	NR	1e-101		GO:0030528, transcription regulator activity; GO:0005515, protein binding;	GO:0010017, red or far-red light signaling pathway; GO:0009266, response to temperature stimulus; GO:0007623, circadian rhythm;		04712, Circadian rhythm - plant;	no Pgt prot homolog
PT0132c.F08.BR.pth	EC415486	0	0	0	1	0	0	0	0	0	0	1	1	sp|A2XB18| auxin-responsive protein IAA10, indoleacetic acid-induced protein 10 [Oryza]	NR	1e-21		GO:0016564, transcription repressor activity; GO:0005515, protein binding;	GO:0010051, xylem and phloem pattern formation; GO:0048364, root development; GO:0009880, embryonic pattern specification; GO:0009733, response to auxin stimulus;			no Pgt prot homolog
TaLr.Contig658.NA.pti		0	0	0	0	1	0	0	0	0	1	1	1	PsCon[0011] actin	Cogeme	1e-147	GO:0005618, cell wall; GO:0005730, nucleolus; GO:0005886, plasma membrane; GO:0005739, mitochondrion;	GO:0005515, protein binding;	GO:0010053, root epidermal cell differentiation; GO:0048767, root hair elongation; GO:0009845, seed germination; GO:0048364, root development; GO:0009416, response to light stimulus; GO:0009733, response to auxin stimulus; GO:0051301, cell division; GO:00	2.7.10.2, Non-specificprotein-tyrosinekinase;		PGTG_05488 actin (translation) (376 aa)	1e-123
Contig5591	HP456942	0	0	0	1	0	0	0	0	0	0	1	1	sp|P36183| barley endoplasmin homolog, GRP94 homolog	NR	9e-20	GO:0005773, vacuole; GO:0016020, membrane; GO:0009507, chloroplast; GO:0005783, endoplasmic reticulum; GO:0005886, plasma membrane; GO:0005739, mitochondrion; GO:0005634, nucleus;		GO:0010075, regulation of meristem growth; GO:0009934, regulation of meristem structural organization; GO:0009306, protein secretion; GO:0009414, response to water deprivation; GO:0009409, response to cold; GO:0009651, response to salt stress; GO:0046686,			no Pgt prot homolog
Contig7162	HP458383	0	0	0	1	0	0	0	0	0	0	1	1	gb|ABF93762.1| CIPK-like protein 1, putative, expressed [Oryza sativa (japonica cultivar-group)]	NR	5e-22	GO:0005829, cytosol; GO:0005886, plasma membrane; GO:0005737, cytoplasm; GO:0005634, nucleus;	GO:0004674, protein serine/threonine kinase activity; GO:0005515, protein binding;	GO:0010107, potassium ion import; GO:0010118, stomatal movement; GO:0009414, response to water deprivation; GO:0007584, response to nutrient;	2.7.11.1, Non-specificserine/threonineproteinkinase;		no Pgt prot homolog
PT0131a.F04.BR.pth	EC415110	0	0	0	1	0	0	0	0	0	0	1	1	gb|AAW49219.1| protein kinase 1 [Aegilops tauschii]	NR	4e-57	GO:0005829, cytosol; GO:0005737, cytoplasm; GO:0005634, nucleus;	GO:0016301, kinase activity; GO:0004672, protein kinase activity; GO:0005515, protein binding;	GO:0010118, stomatal movement; GO:0010119, regulation of stomatal movement; GO:0009738, abscisic acid mediated signaling pathway; GO:0009414, response to water deprivation; GO:0006970, response to osmotic stress; GO:0009737, response to abscisic acid stim	2.7.11.1, Non-specificserine/threonineproteinkinase;		no Pgt prot homolog
TaLr.Contig818.NA.pti		0	0	0	0	1	0	0	0	0	0	1	1	sp|Q0DGS1| auxin response factor 14 [Oryza sativa]	NR	8e-38		GO:0003700, transcription factor activity;	GO:0010158, abaxial cell fate specification; GO:0010050, vegetative phase change; GO:0009850, auxin metabolic process;			no Pgt prot homolog
Contig5658	HP457006	0	0	0	2	0	0	0	0	0	0	1	1	PGTG_06872 | Ptc1p, a serine/threonine phosphatase possibly regulating the high osmolarity glycerol MAPK (translation) (426 aa)	Pgt prots	4e-07	GO:0005886, plasma membrane; GO:0005634, nucleus;	GO:0004721, phosphoprotein phosphatase activity;	GO:0010161, red light signaling pathway; GO:0006470, protein amino acid dephosphorylation;	3.1.3.16, Phosphoproteinphosphatase;		PGTG_06872 hypothetical protein similar to Ptc1p, a serine/threonine phosphatase possibly regulating the high osmolarity glycerol MAPK (translation) (426 aa)	4e-07
TaLr.Contig986.NA.pti		0	0	0	0	1	0	0	0	0	0	1	1	emb|CAJ38395.1| photosystem II, 22 kDa Protein [Plantago major]	NR	2e-15	GO:0009517, PSII associated light-harvesting complex II; GO:0009579, thylakoid; GO:0009535, chloroplast thylakoid membrane; GO:0016020, membrane; GO:0009507, chloroplast;	GO:0051738, xanthophyll binding; GO:0016168, chlorophyll binding;	GO:0010196, nonphotochemical quenching;		00195, Photosynthesis;	no Pgt prot homolog
Contig5568	HP456920	0	0	0	2	0	0	0	0	0	0	1	1	sp|Q7X9A6| WHEAT cytochrome b6-f complex iron-sulfur subunit, chloroplastic, Rieske iron-sulfur protein, RISP, plastohydroquinone:plastocyanin oxidoreductase iron-sulfur protein	NR	2e-14	GO:0009512, cytochrome b6f complex; GO:0009579, thylakoid; GO:0009535, chloroplast thylakoid membrane; GO:0009941, chloroplast envelope; GO:0016020, membrane; GO:0009507, chloroplast; GO:0005886, plasma membrane;	GO:0046028, electron transporter transferring electrons from cytochrome b6/f complex of photosystem II activity; GO:0005515, protein binding;	GO:0010196, nonphotochemical quenching; GO:0042742, defense response to bacterium;	1.10.99.1, Plastoquinol--plastocyaninreductase;	00195, Photosynthesis;	no Pgt prot homolog
PT0132c.F06.BR.pth	EC415482	0	0	0	1	0	0	0	0	0	0	1	1	gb|AAW55475.1| ER-binding protein [Malus pumila], hsp70?	NR	6e-09	GO:0005618, cell wall; GO:0005773, vacuole; GO:0016020, membrane; GO:0005730, nucleolus; GO:0005783, endoplasmic reticulum; GO:0005886, plasma membrane; GO:0005634, nucleus;		GO:0010197, polar nucleus fusion; GO:0034976, response to endoplasmic reticulum stress; GO:0046686, response to cadmium ion;		05020, Prion diseases;03060, Protein export;	no Pgt prot homolog
TaLr.1131C10.F.pti	BQ620116	0	0	0	0	1	0	0	0	0	0	1	1	emb|CAA74911.1| ring (zinc) finger protein [Hordeum vulgare]	NR	3e-09			GO:0010200, response to chitin;			PGTG_16618 predicted protein (translation) (142 aa)	5e-06
PT0131c.D09.BR.pth	EC415060	0	0	0	1	0	0	0	0	0	0	1	1	PsCon[3251] zinc finger (C3HC4-type RING finger) protein	Cogeme	2e-08			GO:0010200, response to chitin;			PGTG_13796 predicted protein (translation) (285 aa)	2e-07
PT0132a.F12.BR.pth	EC415471	0	0	0	1	0	0	0	0	0	0	1	1	gb|AAO72593.1| fibrillin-like protein [Oryza sativa (japonica cultivar-group)]	NR	5e-13	GO:0010319, stromule; GO:0031977, thylakoid lumen; GO:0010287, plastoglobule; GO:0009579, thylakoid; GO:0009535, chloroplast thylakoid membrane; GO:0009570, chloroplast stroma; GO:0009507, chloroplast; GO:0005634, nucleus;	GO:0005515, protein binding;	GO:0010205, photoinhibition; GO:0009737, response to abscisic acid stimulus; GO:0009409, response to cold;			no Pgt prot homolog
PT0132d.H09.BR.pth	EC415575	0	0	0	1	0	0	0	0	0	0	1	1	ref|NP_564563.1| FTSH1 (FtsH cell division protease 1); ATP-dependent peptidase/ ATPase/ metallopeptidase [Arabidopsis thaliana]	NR	1e-20	GO:0031977, thylakoid lumen; GO:0009535, chloroplast thylakoid membrane; GO:0016020, membrane; GO:0009507, chloroplast;	GO:0005515, protein binding;	GO:0010206, photosystem II repair; GO:0010304, PSII associated light-harvesting complex II catabolic process;			no Pgt prot homolog
Contig7422	EZ116190	0	3	2	0	0	1	7	9	3	1	1	1	BfCon[0525] polyubiquitin	Cogeme	0	GO:0005840, ribosome; GO:0022625, cytosolic large ribosomal subunit; GO:0022627, cytosolic small ribosomal subunit; GO:0005773, vacuole; GO:0005730, nucleolus; GO:0005886, plasma membrane;	GO:0005515, protein binding;	GO:0010224, response to UV-B; GO:0009751, response to salicylic acid stimulus; GO:0006464, protein modification process; GO:0006511, ubiquitin-dependent protein catabolic process; GO:0016567, protein ubiquitination;		03010, Ribosome;03320, PPAR signaling pathway;03010, Ribosome;	PGTG_13068 conserved hypothetical protein (translation) (610 aa)	0
Contig5556	EZ116178	0	0	0	8	0	62	1	2	0	1	1	1	FsCon[0364] polyubiquitin	Cogeme	2e-54	GO:0005840, ribosome; GO:0022625, cytosolic large ribosomal subunit; GO:0022627, cytosolic small ribosomal subunit; GO:0005773, vacuole; GO:0005730, nucleolus; GO:0005886, plasma membrane;	GO:0005515, protein binding;	GO:0010224, response to UV-B; GO:0009751, response to salicylic acid stimulus; GO:0006464, protein modification process; GO:0006511, ubiquitin-dependent protein catabolic process; GO:0016567, protein ubiquitination;		03010, Ribosome;03320, PPAR signaling pathway;03010, Ribosome;	PGTG_13068 conserved hypothetical protein (translation) (610 aa)	3e-44
Contig251	HP452037	0	1	0	0	0	0	1	4	0	1	1	1	PGTG_08310 | ubiquitin (translation) (160 aa)	Pgt prots	1e-58	GO:0005840, ribosome; GO:0022625, cytosolic large ribosomal subunit; GO:0022627, cytosolic small ribosomal subunit; GO:0005773, vacuole; GO:0005730, nucleolus; GO:0005886, plasma membrane;	GO:0005515, protein binding;	GO:0010224, response to UV-B; GO:0009751, response to salicylic acid stimulus; GO:0006464, protein modification process; GO:0006511, ubiquitin-dependent protein catabolic process; GO:0016567, protein ubiquitination;		03010, Ribosome;03320, PPAR signaling pathway;03010, Ribosome;	PGTG_08310 hypothetical protein similar to ubiquitin (translation) (160 aa)	1e-58
PT0306.H08.C21.ptp	GR490890	0	0	0	0	0	0	1	0	0	1	1	1	PGTG_08310 | ubiquitin (translation) (160 aa)	Pgt prots	4e-70	GO:0005840, ribosome; GO:0022625, cytosolic large ribosomal subunit; GO:0022627, cytosolic small ribosomal subunit; GO:0005773, vacuole; GO:0005730, nucleolus; GO:0005886, plasma membrane;	GO:0005515, protein binding;	GO:0010224, response to UV-B; GO:0009751, response to salicylic acid stimulus; GO:0006464, protein modification process; GO:0006511, ubiquitin-dependent protein catabolic process; GO:0016567, protein ubiquitination;		03010, Ribosome;03320, PPAR signaling pathway;03010, Ribosome;	PGTG_08310 hypothetical protein similar to ubiquitin (translation) (160 aa)	4e-70
PT03012.C05.C21.ptp	GR490056	0	0	0	0	0	0	1	0	0	1	1	1	SSPG235 polyubiquitin	Cogeme	2e-70	GO:0005840, ribosome; GO:0022625, cytosolic large ribosomal subunit; GO:0022627, cytosolic small ribosomal subunit; GO:0005773, vacuole; GO:0005730, nucleolus; GO:0005886, plasma membrane;	GO:0005515, protein binding;	GO:0010224, response to UV-B; GO:0009751, response to salicylic acid stimulus; GO:0006464, protein modification process; GO:0006511, ubiquitin-dependent protein catabolic process; GO:0016567, protein ubiquitination;		03010, Ribosome;03320, PPAR signaling pathway;03010, Ribosome;	PGTG_13068 conserved hypothetical protein (translation) (610 aa)	3e-59
Contig7253	HP458467	0	1	0	0	0	0	0	0	1	1	1	1	ref|XP_001876080.1| 20S proteasome subunit [Laccaria bicolor S238N-H82]	NR	2e-67			GO:0010243, response to organic nitrogen; GO:0014070, response to organic cyclic substance;	3.4.25.1, Proteasomeendopeptidasecomplex;	03050, Proteasome;	PGTG_04826 conserved hypothetical protein (translation) (379 aa)	2e-99
PT0065a.C11.BR.ptg	EC401640	0	0	1	0	0	0	0	0	0	1	1	1	PGTG_02112 | NEDD8-activating enzyme E1 regulatory subunit (translation) (550 aa)	Pgt prots	2e-56		GO:0005515, protein binding;	GO:0010252, auxin homeostasis; GO:0009965, leaf morphogenesis; GO:0009734, auxin mediated signaling pathway; GO:0009414, response to water deprivation; GO:0016567, protein ubiquitination; GO:0006281, DNA repair;		05010, Alzheimers disease;	PGTG_02112 NEDD8-activating enzyme E1 regulatory subunit (translation) (550 aa)	2e-56
Contig5676	HP457021	0	0	0	3	0	0	0	0	0	0	1	1	gb|ABC02754.1| PS II 10 kDa protein [Phyllostachys pubescens]	NR	1e-44	GO:0009579, thylakoid; GO:0009535, chloroplast thylakoid membrane; GO:0009507, chloroplast;		GO:0010270, photosystem II oxygen evolving complex assembly;			no Pgt prot homolog
PT0132c.H03.BR.pth	EC415563	0	0	0	1	0	0	0	0	0	1	1	1	gb|ABG57075.1| heat shock protein 90 [Triticum aestivum]	NR	4e-65	GO:0005618, cell wall; GO:0005829, cytosol; GO:0005739, mitochondrion; GO:0005634, nucleus;	GO:0005524, ATP binding; GO:0005515, protein binding;	GO:0010286, heat acclimation; GO:0009908, flower development; GO:0048366, leaf development; GO:0050821, protein stabilization; GO:0009414, response to water deprivation; GO:0006952, defense response; GO:0009651, response to salt stress;		04914, Progesterone-mediated oocyte maturation;04612, Antigen processing and presentation;05215, Prostate cancer;04621, NOD-like receptor signaling pathway;04626, Plant-pathogen interaction;05200, Pathways in cancer;	PGTG_02586 heat shock protein 81-2 (translation) (709 aa)	8e-36
Contig2605	EZ116164	1	0	31	9	0	0	2	1	1	1	1	1	PGTG_02586 | heat shock protein 81-2 (translation) (709 aa)	Pgt prots	4e-55	GO:0005618, cell wall; GO:0005829, cytosol; GO:0005739, mitochondrion; GO:0005634, nucleus;	GO:0005524, ATP binding; GO:0005515, protein binding;	GO:0010286, heat acclimation; GO:0009908, flower development; GO:0048366, leaf development; GO:0050821, protein stabilization; GO:0009414, response to water deprivation; GO:0006952, defense response; GO:0009651, response to salt stress;		04914, Progesterone-mediated oocyte maturation;04612, Antigen processing and presentation;05215, Prostate cancer;04621, NOD-like receptor signaling pathway;04626, Plant-pathogen interaction;05200, Pathways in cancer;	PGTG_02586 heat shock protein 81-2 (translation) (709 aa)	4e-55
Contig6730	HP457987	0	0	0	0	0	0	0	0	0	1	1	1	PGTG_02586 | heat shock protein 81-2 (translation) (709 aa)	Pgt prots	7e-54	GO:0005618, cell wall; GO:0005829, cytosol; GO:0005739, mitochondrion; GO:0005634, nucleus;	GO:0005524, ATP binding; GO:0005515, protein binding;	GO:0010286, heat acclimation; GO:0009908, flower development; GO:0048366, leaf development; GO:0050821, protein stabilization; GO:0009414, response to water deprivation; GO:0006952, defense response; GO:0009651, response to salt stress;		04914, Progesterone-mediated oocyte maturation;04612, Antigen processing and presentation;05215, Prostate cancer;04621, NOD-like receptor signaling pathway;04626, Plant-pathogen interaction;05200, Pathways in cancer;	PGTG_02586 heat shock protein 81-2 (translation) (709 aa)	7e-54
PT0304.C16.CPTR.ptp	GR493288	0	0	0	0	0	0	1	0	0	1	1	1	PGTG_02586 | heat shock protein 81-2 (translation) (709 aa)	Pgt prots	4e-51	GO:0005618, cell wall; GO:0005829, cytosol; GO:0005739, mitochondrion; GO:0005634, nucleus;	GO:0005524, ATP binding; GO:0005515, protein binding;	GO:0010286, heat acclimation; GO:0009908, flower development; GO:0048366, leaf development; GO:0050821, protein stabilization; GO:0009414, response to water deprivation; GO:0006952, defense response; GO:0009651, response to salt stress;		04914, Progesterone-mediated oocyte maturation;04612, Antigen processing and presentation;05215, Prostate cancer;04621, NOD-like receptor signaling pathway;04626, Plant-pathogen interaction;05200, Pathways in cancer;	PGTG_02586 heat shock protein 81-2 (translation) (709 aa)	4e-51
Contig5555	HP456908	0	0	0	3	0	0	0	0	0	0	1	1	gb|ABR25327.1| cell division protein ftsh [Oryza sativa (indica cultivar-group)]	NR	4e-64	GO:0009579, thylakoid; GO:0009535, chloroplast thylakoid membrane; GO:0009941, chloroplast envelope; GO:0016020, membrane; GO:0009507, chloroplast;		GO:0010304, PSII associated light-harvesting complex II catabolic process;			PGTG_12945 cell division protease ftsH (translation) (889 aa)	6e-13
Contig5678	HP457023	0	0	0	1	0	0	0	0	0	0	1	1	ref|NP_001056455.1| putative calcium-dependent protein kinase [Oryza sativa (japonica cultivar-group)]	NR	6e-17	GO:0005773, vacuole; GO:0005886, plasma membrane;	GO:0005515, protein binding;	GO:0010359, regulation of anion channel activity; GO:0010119, regulation of stomatal movement; GO:0009738, abscisic acid mediated signaling pathway;	2.7.11.1, Non-specificserine/threonineproteinkinase;	04626, Plant-pathogen interaction;	no Pgt prot homolog
Contig7969	HP459129	0	0	0	0	0	0	0	1	0	1	1	1	Gz48690033 peroxisome assembly protein, peroxin 10	Cogeme	4e-20	GO:0005777, peroxisome; GO:0005783, endoplasmic reticulum; GO:0005829, cytosol;	GO:0005515, protein binding;	GO:0010381, attachment of peroxisome to chloroplast; GO:0009853, photorespiration; GO:0016558, protein import into peroxisome matrix; GO:0007031, peroxisome organization; GO:0006635, fatty acid beta-oxidation; GO:0009793, embryonic development ending in s		04146, Peroxisome;	PGTG_00679 hypothetical protein (translation) (628 aa)	2e-80
Contig7776	HP458950	0	0	0	0	0	0	1	0	0	1	1	1	PGTG_14583 | Poly(A)+ RNA export protein (translation) (380 aa)	Pgt prots	1e-135	GO:0005635, nuclear envelope;	GO:0005515, protein binding;	GO:0010389, regulation of G2/M transition of mitotic cell cycle; GO:0016973, poly(A)+ mRNA export from nucleus; GO:0007094, mitotic cell cycle spindle assembly checkpoint; GO:0006606, protein import into nucleus;		04110, Cell cycle;04111, Cell cycle - yeast;	PGTG_14583 Poly(A)+ RNA export protein (translation) (380 aa)	1e-135
PTDH.cn1862.na.ptih	GR504725	0	0	0	0	0	1	0	0	0	0	1	1	ref|YP_002396563.1| putative nitrogen-containing metabolite transporter [Escherichia coli ED1a]	NR	1e-59		GO:0004359, glutaminase activity;	GO:0010447, response to acidity;	3.5.1.2, Glutaminase;	00910, Nitrogen metabolism;00330, Arginine and proline metabolism;00250, Alanine;04964, Proximal tubule bicarbonate reclamation;00471, D-Glutamine and D-glutamate metabolism;	no Pgt prot homolog
PTDG_P007.H22.f1.ptg	GR503473	0	0	1	0	0	0	0	0	0	1	0	1	gb|EEB10176.1| ubiquitin-conjugating enzyme E2 S [Pediculus humanus corporis]	NR	1e-09			GO:0010458, exit from mitosis; GO:0031145, anaphase-promoting complex-dependent proteasomal ubiquitin-dependent protein catabolic process;	6.3.2.19, Ubiquitin--proteinligase;	04120, Ubiquitin mediated proteolysis;	PGTG_07160 conserved hypothetical protein (translation) (304 aa)	1e-24
Contig7699	HP458879	0	0	1	0	0	0	0	1	0	1	1	1	UmCon[0284] glycine-rich RNA-binding protein	Cogeme	9e-14	GO:0005777, peroxisome; GO:0009507, chloroplast; GO:0005737, cytoplasm; GO:0005634, nucleus;	GO:0003697, single-stranded DNA binding; GO:0003690, double-stranded DNA binding; GO:0003723, RNA binding;	GO:0010501, RNA secondary structure unwinding; GO:0032508, DNA duplex unwinding; GO:0010119, regulation of stomatal movement; GO:0010228, vegetative to reproductive phase transition of meristem; GO:0045087, innate immune response; GO:0006406, mRNA export			PGTG_14960 hypothetical protein (translation) (180 aa)	3e-19
PTDG.cn1336.na.ptg	GR503305	0	0	1	0	0	0	0	0	0	1	1	1	ref|XP_002171573.1| cell differentiation protein rcd1 [Schizosaccharomyces japonicus yFS275] gb|EEB05280.1| cell differentiation protein rcd1 [Schizosaccharomyces japonicus yFS275]	NR	1e-30	GO:0005737, cytoplasm; GO:0005634, nucleus;	GO:0003723, RNA binding;	GO:0010515, negative regulation of induction of conjugation with cellular fusion; GO:0031138, negative regulation of conjugation with cellular fusion; GO:0006402, mRNA catabolic process; GO:0000122, negative regulation of transcription from RNA polymerase		03018, RNA degradation;	PGTG_03830 cell differentiation protein rcd1 (translation) (448 aa)	1e-28
Contig7442	HP458641	1	0	2	2	0	0	3	0	0	1	1	1	BgCon[0123] histone H3	Cogeme	3e-66	GO:0000788, nuclear nucleosome; GO:0031298, replication fork protection complex; GO:0005634, nucleus;	GO:0042802, identical protein binding; GO:0003677, DNA binding; GO:0005515, protein binding;	GO:0010526, negative regulation of transposition RNA-mediated; GO:0006333, chromatin assembly or disassembly; GO:0007094, mitotic cell cycle spindle assembly checkpoint;		05322, Systemic lupus erythematosus;	PGTG_11296 conserved hypothetical protein (translation) (137 aa)	1e-58
Contig7947	HP459109	0	0	0	0	0	0	2	1	0	1	1	1	BgCon[0123] histone H3	Cogeme	6e-66	GO:0000788, nuclear nucleosome; GO:0031298, replication fork protection complex; GO:0005634, nucleus;	GO:0042802, identical protein binding; GO:0003677, DNA binding; GO:0005515, protein binding;	GO:0010526, negative regulation of transposition RNA-mediated; GO:0006333, chromatin assembly or disassembly; GO:0007094, mitotic cell cycle spindle assembly checkpoint;		05322, Systemic lupus erythematosus;	PGTG_11296 conserved hypothetical protein (translation) (137 aa)	1e-58
PTDH.cn220.na.ptih	GR503637	0	0	0	0	0	1	0	0	0	1	1	1	BgCon[0123] histone H3	Cogeme	6e-66	GO:0000788, nuclear nucleosome; GO:0031298, replication fork protection complex; GO:0005634, nucleus;	GO:0042802, identical protein binding; GO:0003677, DNA binding; GO:0005515, protein binding;	GO:0010526, negative regulation of transposition RNA-mediated; GO:0006333, chromatin assembly or disassembly; GO:0007094, mitotic cell cycle spindle assembly checkpoint;		05322, Systemic lupus erythematosus;	PGTG_11296 conserved hypothetical protein (translation) (137 aa)	1e-58
PT0132b.H06.BR.pth	EC415547	0	0	0	1	0	0	0	0	0	0	1	1	gb|ACG29409.1| transcription elongation factor 1 [Zea mays]	NR	3e-32	GO:0005634, nucleus;	GO:0016944, RNA polymerase II transcription elongation factor activity;	GO:0010526, negative regulation of transposition RNA-mediated; GO:0006368, RNA elongation from RNA polymerase II promoter; GO:0006325, chromatin organization;			PGTG_08082 hypothetical protein (translation) (148 aa)	9e-12
PTDH.cn430.na.ptih	GR503803	0	0	0	0	0	1	0	0	0	1	1	1	sp|Q9P8J9| GTP-binding protein Rho3 [Schizophyllum commune]	NR	5e-27	GO:0005829, cytosol; GO:0005634, nucleus;	GO:0005515, protein binding;	GO:0010590, regulation of cell separation during cytokinesis; GO:0017157, regulation of exocytosis; GO:0000226, microtubule cytoskeleton organization; GO:0007264, small GTPase mediated signal transduction; GO:0007163, establishment or maintenance of cell			PGTG_14139 predicted protein (translation) (140 aa)	5e-49
Contig7438	HP458637	0	0	0	0	0	0	4	0	0	1	1	1	ref|XP_001934405.1| aquaporin-5 [Pyrenophora tritici-repentis Pt-1C-BFP]	NR	3e-43	GO:0032809, neuronal cell body membrane; GO:0043679, axon terminus; GO:0043005, neuron projection; GO:0016323, basolateral plasma membrane; GO:0016324, apical plasma membrane; GO:0005886, plasma membrane;	GO:0015250, water channel activity; GO:0005515, protein binding;	GO:0010592, positive regulation of lamellipodium assembly; GO:0010634, positive regulation of epithelial cell migration; GO:0042538, hyperosmotic salinity response; GO:0006833, water transport; GO:0006972, hyperosmotic response; GO:0043627, response to es			PGTG_02871 conserved hypothetical protein (translation) (347 aa)	1e-166
Contig2598	HP454269	0	0	27	42	0	0	0	0	15	1	1	1	PGTG_17023 | glycoprotein FP21 precursor (translation) (171 aa)	Pgt prots	6e-72	GO:0043291, RAVE complex; GO:0019005, SCF ubiquitin ligase complex; GO:0005829, cytosol; GO:0005634, nucleus;	GO:0005515, protein binding;	GO:0010849, regulation of proton-transporting ATPase activity rotational mechanism; GO:0045841, negative regulation of mitotic metaphase/anaphase transition; GO:0070072, vacuolar proton-transporting V-type ATPase complex assembly; GO:0007095, mitotic cell		04310, Wnt signaling pathway;04114, Oocyte meiosis;04350, TGF-beta signaling pathway;04110, Cell cycle;04120, Ubiquitin mediated proteolysis;04111, Cell cycle - yeast;	PGTG_17023 glycoprotein FP21 precursor (translation) (171 aa)	6e-72
Contig7590	HP451819	0	0	1	0	0	0	0	1	2	1	1	1	ref|XP_751623.1| ubiquitin conjugating enzyme (MmsB) [Aspergillus fumigatus Af293] gb|EAL89585.1| ubiquitin conjugating enzyme (MmsB), putative [Aspergillus fumigatus Af293] gb|EDP50570.1| ubiquitin conjugating enzyme (MmsB), putative [Aspergillus fumigatus A1163]	NR	4e-30	GO:0031371, ubiquitin conjugating enzyme complex; GO:0005737, cytoplasm; GO:0005634, nucleus;	GO:0004842, ubiquitin-protein ligase activity; GO:0005515, protein binding;	GO:0010994, free ubiquitin chain polymerization; GO:0006301, postreplication repair; GO:0000209, protein polyubiquitination; GO:0006974, response to DNA damage stimulus;			PGTG_19485 hypothetical protein similar to TO38-23 (translation) (140 aa)	4e-56
PT0311.L22.C21.ptt	GR497270	0	0	0	0	0	0	0	1	0	0	1	1	mgb0349f aquaporin water channel protein	Cogeme	1e-24	GO:0016020, membrane; GO:0005887, integral to plasma membrane;	GO:0015288, porin activity; GO:0015250, water channel activity;	GO:0015670, carbon dioxide transport; GO:0042538, hyperosmotic salinity response; GO:0006833, water transport; GO:0051260, protein homooligomerization;		04962, Vasopressin-regulated water reabsorption;	PGTG_02867 conserved hypothetical protein (translation) (348 aa)	6e-28
Contig8001	HP459158	0	0	1	0	0	1	0	0	0	1	1	1	ref|XP_001877928.1| copper transporter [Laccaria bicolor S238N-H82]	NR	1e-19	GO:0000329, fungal-type vacuole membrane;	GO:0015088, copper uptake transmembrane transporter activity; GO:0005375, copper ion transmembrane transporter activity; GO:0042802, identical protein binding; GO:0005515, protein binding;	GO:0015680, intracellular copper ion transport; GO:0015677, copper ion import;			PGTG_02149 hypothetical protein (translation) (302 aa)	8e-98
Contig7973	HP459133	0	0	0	0	0	0	0	1	0	1	1	1	PGTG_07900 | carboxylic acid transport protein (translation) (458 aa)	Pgt prots	1e-115	GO:0005886, plasma membrane; GO:0005739, mitochondrion;	GO:0015129, lactate transmembrane transporter activity;	GO:0015727, lactate transport;			PGTG_07900 hypothetical protein similar to carboxylic acid transport protein (translation) (458 aa)	1e-115
Contig7702	HP458882	0	0	0	0	0	1	0	2	1	1	1	1	PGTG_08014 | succinate/fumarate mitochondrial transporter (translation) (314 aa)	Pgt prots	1e-101	GO:0005739, mitochondrion;	GO:0005469, succinate:fumarate antiporter activity;	GO:0015741, fumarate transport; GO:0015744, succinate transport;			PGTG_08014 succinate/fumarate mitochondrial transporter (translation) (314 aa)	1e-101
PTDH.cn1194.na.ptih	GR504374	0	0	0	0	0	1	0	0	0	1	1	1	PGTG_18584 | HXT1p, hexose transporter (translation) (436 aa)	Pgt prots	8e-42	GO:0005886, plasma membrane;	GO:0005536, glucose binding; GO:0005355, glucose transmembrane transporter activity; GO:0004872, receptor activity;	GO:0015761, mannose transport; GO:0051594, detection of glucose; GO:0045835, negative regulation of meiosis; GO:0015755, fructose transport; GO:0015758, glucose transport; GO:0007165, signal transduction;			PGTG_18584 hypothetical protein similar to HXT1p (translation) (436 aa)	8e-42
Contig6796	HP458049	0	0	3	0	0	0	0	0	0	1	1	1	PsCon[6380] UDP-galactose transporter	Cogeme	4e-18		GO:0005459, UDP-galactose transmembrane transporter activity;	GO:0015785, UDP-galactose transport; GO:0006012, galactose metabolic process;			PGTG_10183 conserved hypothetical protein (translation) (380 aa)	2e-50
PT0319.M05.C21.ptt	GR496935	0	0	0	0	0	0	0	1	0	0	1	1	Um34331468 sugar transporter	Cogeme	9e-38	GO:0005886, plasma membrane;	GO:0015295, solute:hydrogen symporter activity;	GO:0015793, glycerol transport; GO:0055085, transmembrane transport;		04113, Meiosis - yeast;	PGTG_03293 conserved hypothetical protein (translation) (421 aa)	5e-47
PT0316.L20.C21.ptt	GR495858	0	0	0	0	0	0	0	1	0	0	1	1	En2843684 sugar transporter	Cogeme	2e-33	GO:0005886, plasma membrane;	GO:0015295, solute:hydrogen symporter activity;	GO:0015793, glycerol transport; GO:0055085, transmembrane transport;			PGTG_05198 hypothetical protein similar to sugar transporter (translation) (513 aa)	9e-14
Contig48	HP451865	0	1	0	0	0	0	0	0	1	1	1	1	PGTG_05198 | MFS monosaccharide transporter (translation) (513 aa)	Pgt prots	3e-56	GO:0005886, plasma membrane;	GO:0015295, solute:hydrogen symporter activity;	GO:0015793, glycerol transport; GO:0055085, transmembrane transport;			PGTG_05198 hypothetical protein similar to sugar transporter (translation) (513 aa)	3e-56
Contig1479	HP453190	1	0	0	0	0	0	0	0	0	0	1	1	ref|YP_258568.1| phenylacetic acid-specific porin [Pseudomonas fluorescens Pf-5]	NR	2e-64	GO:0045203, integral to cell outer membrane;	GO:0015288, porin activity; GO:0008236, serine-type peptidase activity;	GO:0015802, basic amino acid transport;			no Pgt prot homolog
Contig5610	HP456959	0	0	0	1	0	0	0	0	0	1	1	1	PGTG_11352 | mitochondrial S-adenosylmethionine transporter (translation) (284 aa)	Pgt prots	8e-75	GO:0005743, mitochondrial inner membrane;	GO:0000095, S-adenosylmethionine transmembrane transporter activity;	GO:0015805, S-adenosylmethionine transport;			PGTG_11352 hypothetical protein similar to mitochondrial S-adenosylmethionine transporter (translation) (284 aa)	8e-75
Contig7882	HP459050	0	0	0	0	0	0	1	0	0	1	1	1	PGTG_11352 | mitochondrial S-adenosylmethionine transporter (translation) (284 aa)	Pgt prots	1e-127	GO:0005739, mitochondrion;	GO:0000095, S-adenosylmethionine transmembrane transporter activity;	GO:0015805, S-adenosylmethionine transport;			PGTG_11352 hypothetical protein similar to mitochondrial S-adenosylmethionine transporter (translation) (284 aa)	1e-127
Contig7409	HP458612	0	0	0	0	0	1	1	0	0	1	1	1	NcCon[0469] H(+)-driven lysosomal cystine transporter	Cogeme	2e-41	GO:0005765, lysosomal membrane; GO:0005770, late endosome; GO:0005769, early endosome; GO:0005764, lysosome;	GO:0015184, L-cystine transmembrane transporter activity;	GO:0015811, L-cystine transport; GO:0050890, cognition; GO:0046034, ATP metabolic process; GO:0006520, cellular amino acid metabolic process; GO:0006749, glutathione metabolic process; GO:0007420, brain development;		04142, Lysosome;	PGTG_13361 conserved hypothetical protein (translation) (277 aa)	1e-137
PT0121c.H02.BR.pth	EC414879	0	0	0	1	0	0	0	0	0	0	1	1	gb|ABO36621.1| mitochondrial carrier protein [Solanum lycopersicum]	NR	5e-38	GO:0009536, plastid; GO:0009507, chloroplast; GO:0005739, mitochondrion;		GO:0015822, ornithine transport; GO:0006839, mitochondrial transport;			PGTG_01916 mitochondrial carnitine/acylcarnitine carrier protein (translation) (334 aa)	8e-16
Contig6829	HP458080	0	0	20	0	0	0	0	0	1	1	1	1	ref|XP_001940328.1| mitochondrial carnitine/acylcarnitine carrier protein [Pyrenophora tritici-repentis Pt-1C-BFP]	NR	6e-24	GO:0009536, plastid; GO:0009507, chloroplast; GO:0005739, mitochondrion;		GO:0015822, ornithine transport; GO:0006839, mitochondrial transport;			PGTG_17083 conserved hypothetical protein (translation) (325 aa)	1e-54
PTDH.cn688.na.ptih	GR503997	0	0	0	0	0	1	0	0	0	0	1	1	ref|YP_002331892.1| proline/glycine betaine transporter [Escherichia coli O127:H6 str. E2348/69] emb|CAS11987.1| proline/glycine betaine transporter [Escherichia coli O127:H6 str. E2348/69]	NR	3e-73	GO:0016021, integral to membrane;	GO:0015295, solute:hydrogen symporter activity; GO:0015292, uniporter activity;	GO:0015824, proline transport; GO:0042538, hyperosmotic salinity response; GO:0006970, response to osmotic stress; GO:0006810, transport;	2.7.13.3, Histidinekinase;		no Pgt prot homolog
Contig5634	HP456983	0	0	0	1	0	0	0	0	0	0	1	1	gb|ABR25551.1| serine incorporator 3 [Oryza sativa (indica cultivar-group)]	NR	8e-29	GO:0005789, endoplasmic reticulum membrane; GO:0005886, plasma membrane;	GO:0015194, L-serine transmembrane transporter activity; GO:0005515, protein binding;	GO:0015825, L-serine transport; GO:0006658, phosphatidylserine metabolic process; GO:0051347, positive regulation of transferase activity; GO:0006665, sphingolipid metabolic process;			PGTG_13562 membrane protein TMS1 (translation) (516 aa)	2e-14
PTDH.cn2137.na.ptih	GR504954	0	0	0	0	0	1	0	0	0	0	1	1	ref|YP_539877.1| putrescine ABC transporter membrane protein [Escherichia coli UTI89]	NR	1e-137	GO:0043190, ATP-binding cassette (ABC) transporter complex;	GO:0015594, putrescine-importing ATPase activity;	GO:0015847, putrescine transport;		02010, ABC transporters;	no Pgt prot homolog
Contig7748	HP458923	0	0	0	0	0	0	1	0	0	1	1	1	gb|EED55324.1| nucleoside transporter family [Aspergillus flavus NRRL3357]	NR	5e-15	GO:0005624, membrane fraction; GO:0005887, integral to plasma membrane;	GO:0005337, nucleoside transmembrane transporter activity; GO:0005515, protein binding;	GO:0015858, nucleoside transport; GO:0006139, nucleobase nucleoside nucleotide and nucleic acid metabolic process;			PGTG_11733 conserved hypothetical protein (translation) (532 aa)	1e-111
Contig5601	HP456951	0	0	0	1	0	0	0	0	0	1	1	1	PGTG_12627 | mitochondrial carrier protein LEU5 (translation) (368 aa)	Pgt prots	2e-64	GO:0005743, mitochondrial inner membrane; GO:0005739, mitochondrion;	GO:0015228, coenzyme A transmembrane transporter activity;	GO:0015880, coenzyme A transport;			PGTG_12627 mitochondrial carrier protein LEU5 (translation) (368 aa)	2e-64
Contig7897		0	0	0	0	0	0	2	0	0	1	1	1	PGTG_08753 | flavin-adenine dinucleotide transporter (translation) (369 aa)	Pgt prots	1e-145	GO:0005739, mitochondrion;	GO:0015230, FAD transmembrane transporter activity;	GO:0015883, FAD transport;		04146, Peroxisome;	PGTG_08753 hypothetical protein similar to flavin-adenine dinucleotide transporter (translation) (369 aa)	1e-145
Contig7448	HP458646	0	0	0	0	0	0	4	0	0	1	1	1	PGTG_10564 | multidrug resistance protein 11 (translation) (1610 aa)	Pgt prots	0	GO:0046581, intercellular canaliculus;	GO:0042623, ATPase activity coupled;	GO:0015893, drug transport;	3.6.3.44, Xenobiotic-transportingATPase;	02010, ABC transporters;	PGTG_10564 multidrug resistance protein 11 (translation) (1610 aa)	0
PT0315.M20.C21.ptt	GR495518	0	0	0	0	0	0	0	1	0	0	1	1	Fs14661024 ABC-transporter (Brefeldin A-resistance protein?)	Cogeme	7e-40	GO:0005886, plasma membrane; GO:0005739, mitochondrion;	GO:0008559, xenobiotic-transporting ATPase activity; GO:0042802, identical protein binding; GO:0005515, protein binding;	GO:0015893, drug transport; GO:0042493, response to drug;		02010, ABC transporters;	PGTG_14836 brefeldin A resistance protein (translation) (1464 aa)	2e-25
Contig7351	HP451814	0	0	1	0	0	0	1	0	0	1	1	1	PGTG_17404 | long-chain-fatty-acid-CoA ligase 1 (translation) (680 aa)	Pgt prots	1e-132	GO:0001950, plasma membrane enriched fraction; GO:0005741, mitochondrial outer membrane; GO:0005811, lipid particle; GO:0005739, mitochondrion;	GO:0004467, long-chain-fatty-acid-CoA ligase activity; GO:0005515, protein binding;	GO:0015909, long-chain fatty acid transport; GO:0001676, long-chain fatty acid metabolic process; GO:0034605, cellular response to heat;	6.2.1.3, Long-chain-fatty-acid--CoAligase;	00071, Fatty acid metabolism;04146, Peroxisome;04920, Adipocytokine signaling pathway;03320, PPAR signaling pathway;	PGTG_17404 long-chain-fatty-acid-CoA ligase 1 (translation) (680 aa)	1e-132
Contig8070	HP459206	0	0	0	3	0	1	0	0	0	1	1	1	UmCon[1281] acyl-CoA-binding protein	Cogeme	8e-30	GO:0005737, cytoplasm; GO:0005634, nucleus;	GO:0005324, long-chain fatty acid transporter activity; GO:0005515, protein binding;	GO:0015909, long-chain fatty acid transport; GO:0006631, fatty acid metabolic process;	5.3.3.8, Dodecenoyl-CoAisomerase;	03320, PPAR signaling pathway;	PGTG_02387 predicted protein (translation) (167 aa)	2e-29
PT0308.H20.C21.ptp	GR491614	0	0	0	0	0	0	1	0	0	1	0	1	PGTG_04365 | carnitine O-acetyltransferase, mitochondrial precursor (translation) (635 aa)	Pgt prots	5e-39	GO:0005777, peroxisome; GO:0005783, endoplasmic reticulum;		GO:0015980, energy derivation by oxidation of organic compounds; GO:0006091, generation of precursor metabolites and energy;	2.3.1.7, CarnitineO-acetyltransferase;	04146, Peroxisome;	PGTG_04365 carnitine O-acetyltransferase, mitochondrial precursor (translation) (635 aa)	5e-39
Contig5661	EZ116182	0	0	0	2	0	0	0	1	0	1	1	1	PGTG_10707 | ATP synthase gamma chain, mitochondrial precursor (translation) (308 aa)	Pgt prots	1e-113	GO:0005756, mitochondrial proton-transporting ATP synthase central stalk; GO:0045261, proton-transporting ATP synthase complex catalytic core F(1); GO:0005739, mitochondrion;	GO:0046933, hydrogen ion transporting ATP synthase activity rotational mechanism; GO:0016887, ATPase activity; GO:0005515, protein binding;	GO:0015986, ATP synthesis coupled proton transport;		05010, Alzheimers disease;05012, Parkinsons disease;05016, Huntingtons disease;00190, Oxidative phosphorylation;	PGTG_10707 ATP synthase gamma chain, mitochondrial precursor (translation) (308 aa)	1e-113
Contig95	HP451905	0	0	0	0	0	0	0	0	0	1	1	1	PGTG_15044 | ATP synthase subunit 4, mitochondrial precursor (translation) (242 aa)	Pgt prots	1e-70	GO:0005753, mitochondrial proton-transporting ATP synthase complex; GO:0005739, mitochondrion;	GO:0046933, hydrogen ion transporting ATP synthase activity rotational mechanism; GO:0016887, ATPase activity; GO:0005515, protein binding;	GO:0015986, ATP synthesis coupled proton transport;		05010, Alzheimers disease;05012, Parkinsons disease;05016, Huntingtons disease;00190, Oxidative phosphorylation;	PGTG_15044 ATP synthase subunit 4, mitochondrial precursor (translation) (242 aa)	1e-70
PTDG.cn980.na.ptg	GR503035	0	0	1	0	0	0	0	0	0	1	1	1	PGTG_00463 | vacuolar ATP synthase subunit cprimeprime (translation) (202 aa)	Pgt prots	4e-49	GO:0016471, vacuolar proton-transporting V-type ATPase complex; GO:0005783, endoplasmic reticulum;	GO:0046961, proton-transporting ATPase activity rotational mechanism; GO:0005524, ATP binding;	GO:0015991, ATP hydrolysis coupled proton transport; GO:0007035, vacuolar acidification;		04142, Lysosome;00190, Oxidative phosphorylation;05110, Vibrio cholerae infection;05120, Epithelial cell signaling in Helicobacter pylori infection;	PGTG_00463 vacuolar ATP synthase subunit cprimeprime (translation) (202 aa)	4e-49
Contig7893	HP459060	0	0	0	0	0	0	1	0	0	1	1	1	UmCon[1636] vacuolar ATP synthase subunit H (vacuolar proton pump H subunit)	Cogeme	8e-53	GO:0000221, vacuolar proton-transporting V-type ATPase V1 domain;	GO:0030234, enzyme regulator activity; GO:0016887, ATPase activity; GO:0005515, protein binding;	GO:0015991, ATP hydrolysis coupled proton transport; GO:0007035, vacuolar acidification; GO:0006897, endocytosis;		04142, Lysosome;00190, Oxidative phosphorylation;05110, Vibrio cholerae infection;05120, Epithelial cell signaling in Helicobacter pylori infection;	PGTG_10141 conserved hypothetical protein (translation) (534 aa)	1e-129
Contig7291	HP458503	0	0	0	0	0	0	4	0	0	1	1	1	ref|NP_001003454.1| beta-1,3-glucuronyltransferase 2 (glucuronosyltransferase S) [Danio rerio] gb|AAH78400.1| Beta-1,3-glucuronyltransferase 2 (glucuronosyltransferase S) [Danio rerio] emb|CAP09491.1| beta-1,3-glucuronyltransferase 3 (glucuronosyltransferase I), like [Danio rerio] emb|CAP09323.1| beta-1,3-glucuronyltransferase 3 (glucuronosyltransferase I), like [Danio rerio] gb|AAI64109.1| B3gat…	NR	2e-08		GO:0015018, galactosylgalactosylxylosylprotein 3-beta-glucuronosyltransferase activity;	GO:0016051, carbohydrate biosynthetic process;	2.4.1.135, Galactosylgalactosylxylosylprotein3-beta-glucuronosyltransferase;	00532, Glycosaminoglycan biosynthesis - chondroitin sulfate;00534, Glycosaminoglycan biosynthesis - heparan sulfate;	PGTG_07817 predicted protein (translation) (477 aa)	1e-160
Contig122	HP451928	0	0	0	0	0	0	0	0	2	1	1	1	PiCon[0029] calmodulin	Cogeme	2e-85	GO:0031476, myosin VI complex; GO:0016028, rhabdomere; GO:0000922, spindle pole; GO:0005737, cytoplasm;	GO:0070855, myosin VI head/neck binding; GO:0032036, myosin heavy chain binding; GO:0005515, protein binding;	GO:0016061, regulation of light-activated channel activity; GO:0016062, adaptation of rhodopsin mediated signaling; GO:0016060, metarhodopsin inactivation; GO:0051383, kinetochore organization; GO:0016056, rhodopsin mediated signaling pathway; GO:0016059,	2.7.11.1, Non-specificserine/threonineproteinkinase;	04070, Phosphatidylinositol signaling system;04910, Insulin signaling pathway;05010, Alzheimers disease;04020, Calcium signaling pathway;04720, Long-term potentiation;04626, Plant-pathogen interaction;04912, GnRH signaling pathway;04270, Vascular smooth m	PGTG_11337 centrin-1 (translation) (150 aa)	2e-74
PTDG.cn1083.na.ptg	GR503112	0	0	1	0	0	0	0	0	0	1	1	1	W0AA065ZA11C1 regulates proper expression of subunits 6 and 8 of the F0-F1 ATP synthase	Cogeme	3e-15	GO:0005741, mitochondrial outer membrane; GO:0005739, mitochondrion;		GO:0016071, mRNA metabolic process; GO:0009060, aerobic respiration; GO:0034605, cellular response to heat;			PGTG_06820 conserved hypothetical protein (translation) (726 aa)	2e-86
PT03336.F03.C21.ptih	GR500794	0	0	0	0	0	1	0	0	0	1	1	1	PGTG_06637 | diphosphomevalonate decarboxylase (translation) (428 aa)	Pgt prots	2e-47		GO:0004163, diphosphomevalonate decarboxylase activity; GO:0042802, identical protein binding; GO:0005515, protein binding;	GO:0016126, sterol biosynthetic process;	4.1.1.33, Diphosphomevalonatedecarboxylase;	00900, Terpenoid backbone biosynthesis;	PGTG_06637 diphosphomevalonate decarboxylase (translation) (428 aa)	2e-47
Contig7477	HP458672	0	0	0	0	0	0	1	1	0	1	1	1	ref|XP_570806.1| vacuole protein, palmitoyltransferase (protein fatty acyltransferase)? [Cryptococcus neoformans var. neoformans JEC21]	NR	7e-39		GO:0016409, palmitoyltransferase activity;	GO:0016188, synaptic vesicle maturation; GO:0018345, protein palmitoylation; GO:0045184, establishment of protein localization;		00350, Tyrosine metabolism;00632, Benzoate degradation via CoA ligation;00903, Limonene and pinene degradation;00624, 1- and 2-Methylnaphthalene degradation;00360, Phenylalanine metabolism;00642, Ethylbenzene degradation;	PGTG_09447 predicted protein (translation) (312 aa)	4e-88
PT0304.M14.CPTR.ptp	GR493507	0	0	0	0	0	0	1	0	0	1	1	1	En2843957 Rab GTPase activator	Cogeme	5e-29	GO:0005737, cytoplasm;	GO:0005097, Rab GTPase activator activity; GO:0042802, identical protein binding;	GO:0016192, vesicle-mediated transport;			PGTG_09704 conserved hypothetical protein (translation) (798 aa)	1e-71
Contig6844	HP458095	0	0	0	0	0	0	0	0	0	1	1	1	PGTG_09448 | adaptin 3 (translation) (189 aa)	Pgt prots	5e-51	GO:0005802, trans-Golgi network;		GO:0016192, vesicle-mediated transport; GO:0006886, intracellular protein transport;		04142, Lysosome;	PGTG_09448 hypothetical protein similar to adaptin 3 (translation) (189 aa)	5e-51
Contig8153	HP459267	0	0	3	0	0	1	0	0	0	1	1	1	UmCon[0162] vacuolar transporter chaperone 4 involved in distributing V-ATPase and other membrane proteins	Cogeme	4e-47	GO:0031310, intrinsic to vacuolar membrane; GO:0033254, vacuolar transporter chaperone complex; GO:0005783, endoplasmic reticulum;	GO:0005515, protein binding;	GO:0016237, microautophagy; GO:0006797, polyphosphate metabolic process; GO:0007034, vacuolar transport; GO:0042144, vacuole fusion non-autophagic;			PGTG_15519 vacuolar transporter chaperone 4 (translation) (887 aa)	2e-21
Contig7957	HP459118	0	0	0	0	0	0	0	1	0	1	1	1	PGTG_02559 | vacuolar protease A precursor (translation) (431 aa)	Pgt prots	1e-158	GO:0000328, fungal-type vacuole lumen; GO:0000324, fungal-type vacuole; GO:0005739, mitochondrion;	GO:0008233, peptidase activity;	GO:0016237, microautophagy; GO:0051603, proteolysis involved in cellular protein catabolic process; GO:0007039, vacuolar protein catabolic process; GO:0009267, cellular response to starvation; GO:0030435, sporulation resulting in formation of a cellular s	3.4.23.25, Saccharopepsin;		PGTG_02559 vacuolar protease A precursor (translation) (431 aa)	1e-158
Contig255	HP452041	0	0	1	0	0	0	0	0	0	1	1	1	PGTG_13609 | ADP-ribosylation factor (translation) (185 aa)	Pgt prots	1e-96	GO:0055037, recycling endosome; GO:0001726, ruffle; GO:0005769, early endosome; GO:0005886, plasma membrane;		GO:0016358, dendrite development; GO:0030036, actin cytoskeleton organization;		04144, Endocytosis;04666, Fc gamma R-mediated phagocytosis;	PGTG_13609 ADP-ribosylation factor (translation) (185 aa)	1e-96
PT03011.L02.C21.ptp	GR489893	0	0	0	0	0	0	1	0	0	1	1	1	ref|XP_002148901.1| RNA-dependent RNA polymerase [Penicillium marneffei ATCC 18224]	NR	3e-27	GO:0031380, nuclear RNA-directed RNA polymerase complex; GO:0031934, mating-type region heterochromatin; GO:0005724, nuclear telomeric heterochromatin; GO:0005721, centromeric heterochromatin; GO:0005829, cytosol; GO:0005634, nucleus;	GO:0003968, RNA-directed RNA polymerase activity;	GO:0016441, posttranscriptional gene silencing; GO:0031060, regulation of histone methylation; GO:0031048, chromatin silencing by small RNA; GO:0045141, meiotic telomere clustering; GO:0030702, chromatin silencing at centromere; GO:0034613, cellular prote	2.7.7.48, RNA-directedRNApolymerase;		PGTG_09533 conserved hypothetical protein (translation) (1237 aa)	3e-91
PT0312.J13.C21.ptt	GR494369	0	0	0	0	0	0	0	1	0	1	1	1	PGTG_06457 | peroxisome assembly protein 12 (translation) (381 aa)	Pgt prots	1e-75	GO:0005778, peroxisomal membrane; GO:0005777, peroxisome;		GO:0016558, protein import into peroxisome matrix; GO:0048598, embryonic morphogenesis; GO:0007031, peroxisome organization; GO:0006635, fatty acid beta-oxidation;		04146, Peroxisome;	PGTG_06457 peroxisome assembly protein 12 (translation) (381 aa)	1e-75
PT0132b.A03.BR.pth	EC415229	0	0	0	1	0	0	0	0	0	0	1	1	gb|ACG47247.1| peroxisomal membrane protein PEX11-1 [Zea mays]	NR	9e-36	GO:0005779, integral to peroxisomal membrane;		GO:0016559, peroxisome fission; GO:0007031, peroxisome organization;			no Pgt prot homolog
PT0306.E06.C21.ptp	GR490820	0	0	0	0	0	0	1	0	0	1	1	1	ref|XP_002153474.1| peroxisome biosynthesis protein (PAS8/Peroxin-6) [Penicillium marneffei ATCC 18224]	NR	3e-66	GO:0005777, peroxisome; GO:0005625, soluble fraction; GO:0005624, membrane fraction; GO:0005829, cytosol;	GO:0016887, ATPase activity; GO:0046982, protein heterodimerization activity; GO:0005515, protein binding;	GO:0016562, protein import into peroxisome matrix receptor recycling; GO:0001302, replicative cell aging;	3.6.4.3, Microtubule-severingATPase;	04146, Peroxisome;	PGTG_12706 cell division cycle protein 48 (translation) (819 aa)	1e-42
Contig7915	HP459079	0	0	0	0	0	0	2	0	0	1	1	1	PGTG_08291 | ubiquitin fusion degradation protein 4 (translation) (1956 aa)	Pgt prots	1e-109		GO:0046966, thyroid hormone receptor binding; GO:0004842, ubiquitin-protein ligase activity;	GO:0016567, protein ubiquitination;		04120, Ubiquitin mediated proteolysis;	PGTG_08291 ubiquitin fusion degradation protein 4 (translation) (1956 aa)	1e-109
PT0319.E23.C21.ptt	GR496772	0	0	0	0	0	0	0	1	0	1	1	1	Um34330578 ubiquitin-conjugating enzyme	Cogeme	5e-20			GO:0016567, protein ubiquitination;	6.3.2.19, Ubiquitin--proteinligase;	04120, Ubiquitin mediated proteolysis;	PGTG_16969 predicted protein (translation) (150 aa)	3e-35
PTDH.cn2254.na.ptih	GR505050	0	0	0	0	0	1	0	0	0	1	1	1	GzCon[0361] RING zinc finger protein	Cogeme	3e-34	GO:0005840, ribosome; GO:0005634, nucleus;	GO:0004842, ubiquitin-protein ligase activity;	GO:0016568, chromatin modification; GO:0006348, chromatin silencing at telomere; GO:0016567, protein ubiquitination;			no Pgt prot homolog
Contig5207	HP451786	0	0	1	0	0	0	0	0	1	1	1	1	PGTG_09152 | E3 ubiquitin-protein ligase BRE1 (translation) (786 aa)	Pgt prots	1e-74	GO:0005634, nucleus;	GO:0016874, ligase activity;	GO:0016570, histone modification; GO:0016574, histone ubiquitination; GO:0006513, protein monoubiquitination; GO:0006911, phagocytosis engulfment;			PGTG_09152 E3 ubiquitin-protein ligase BRE1 (translation) (786 aa)	1e-74
TaLr.1171C05.F.pti	BG908795	0	0	0	0	1	0	0	0	0	0	1	1	gb|ACG32838.1| ubiquitin carboxyl-terminal hydrolase 6 [Zea mays]	NR	6e-16		GO:0004843, ubiquitin-specific protease activity; GO:0005516, calmodulin binding;	GO:0016579, protein deubiquitination;	3.1.2.15, Ubiquitinthiolesterase;		no Pgt prot homolog
PT0304.H22.CPTR.ptp	GR493402	0	0	0	0	0	0	1	0	0	1	1	1	ref|XP_002173046.1| transcription initiation factor TFIID subunit 7 [Schizosaccharomyces japonicus yFS275]	NR	4e-12	GO:0005669, transcription factor TFIID complex; GO:0005829, cytosol; GO:0005634, nucleus;		GO:0016973, poly(A)+ mRNA export from nucleus;		03022, Basal transcription factors;	PGTG_01179 conserved hypothetical protein (translation) (597 aa)	9e-53
PT0318.C20.C21.ptt	GR496368	0	0	0	0	0	0	0	1	0	0	1	1	En3773056 glycylpeptide N-tetradecanoyltransferase	Cogeme	4e-29	GO:0005829, cytosol;	GO:0004379, glycylpeptide N-tetradecanoyltransferase activity;	GO:0018008, N-terminal peptidyl-glycine N-myristoylation; GO:0001302, replicative cell aging;	2.3.1.97, GlycylpeptideN-tetradecanoyltransferase;		PGTG_00180 N-myristoyltransferase (translation) (639 aa)	7e-17
PTDH.cn2257.na.ptih	GR505053	0	0	0	0	0	1	0	0	0	1	1	1	PGTG_01941 | cytochrome c heme lyase (translation) (283 aa)	Pgt prots	9e-39	GO:0005758, mitochondrial intermembrane space; GO:0005739, mitochondrion;	GO:0004408, holocytochrome-c synthase activity; GO:0005515, protein binding;	GO:0018063, cytochrome c-heme linkage;	4.4.1.17, Holocytochrome-csynthase;	00860, Porphyrin and chlorophyll metabolism;	PGTG_01941 cytochrome c heme lyase (translation) (283 aa)	9e-39
Contig5782	HP457120	0	0	0	0	0	0	0	0	0	0	0	0	ref|YP_002556888.1| Protein erfK/srfK [Escherichia coli LF82] emb|CAP76495.1|	NR	6e-14		GO:0008954, peptidoglycan synthetase activity; GO:0016755, transferase activity transferring amino-acyl groups; GO:0016807, cysteine-type carboxypeptidase activity; GO:0005515, protein binding;	GO:0018104, peptidoglycan-protein cross-linking; GO:0043164, Gram-negative-bacterium-type cell wall biogenesis;			no Pgt prot homolog
Contig280	HP452059	0	0	0	1	0	0	0	0	0	1	1	1	PGTG_01304 | THI2p, Thiazole biosynthetic enzyme, mitochondrial (translation) (337 aa)	Pgt prots	4e-60	GO:0005829, cytosol; GO:0005634, nucleus;		GO:0018131, oxazole or thiazole biosynthetic process; GO:0009228, thiamin biosynthetic process;			PGTG_01304 hypothetical protein similar to THI2p (translation) (337 aa)	4e-60
Contig7734	HP458912	0	0	0	0	0	0	1	1	0	1	1	1	Gz22501393 oligosaccharyl transferase subunit (gamma)	Cogeme	2e-27	GO:0008250, oligosaccharyltransferase complex;	GO:0004579, dolichyl-diphosphooligosaccharide-protein glycotransferase activity;	GO:0018279, protein amino acid N-linked glycosylation via asparagine;		00510, N-Glycan biosynthesis;	PGTG_01612 conserved hypothetical protein (translation) (340 aa)	6e-82
Contig7482	HP458677	0	0	0	0	0	0	2	0	0	1	1	1	PGTG_12413 | cysteine desulfurase, mitochondrial precursor (translation) (524 aa)	Pgt prots	2e-94	GO:0005759, mitochondrial matrix; GO:0005739, mitochondrion; GO:0005634, nucleus;		GO:0018283, iron incorporation into metallo-sulfur cluster;	2.8.1.7, Cysteinedesulfurase;	00730, Thiamine metabolism;	PGTG_12413 cysteine desulfurase, mitochondrial precursor (translation) (524 aa)	2e-94
PT0301.N10.CPTR.ptp	GR492463	0	0	0	0	0	0	1	0	0	1	1	1	PGTG_07602 | mitochondrion protein (translation) (230 aa)	Pgt prots	2e-58	GO:0005759, mitochondrial matrix;		GO:0018293, protein-FAD linkage; GO:0006121, mitochondrial electron transport succinate to ubiquinone;			PGTG_07602 hypothetical protein similar to mitochondrion protein (translation) (230 aa)	2e-58
PTDG_P009.A05.r1.ptg	GR503496	0	0	1	0	0	0	0	0	0	1	0	1	PGTG_09358 | molybdenum cofactor sulfurase (translation) (538 aa)	Pgt prots	2e-68		GO:0009000, selenocysteine lyase activity; GO:0008265, Mo-molybdopterin cofactor sulfurase activity;	GO:0018315, molybdenum incorporation into molybdenum-molybdopterin complex; GO:0009688, abscisic acid biosynthetic process; GO:0010118, stomatal movement; GO:0010182, sugar mediated signaling pathway; GO:0009734, auxin mediated signaling pathway; GO:00069			PGTG_09358 molybdenum cofactor sulfurase (translation) (538 aa)	2e-68
PTDH.cn14.na.ptih	GR503524	0	0	0	0	0	1	0	0	0	0	1	1	ref|ZP_02903496.1| MiaB-like tRNA modifying enzyme YliG [Escherichia albertii TW07627]	NR	1e-116		GO:0050497, transferase activity transferring alkylthio groups; GO:0051539, 4 iron 4 sulfur cluster binding;	GO:0018339, peptidyl-L-beta-methylthioaspartic acid biosynthetic process from peptidyl-aspartic acid;			no Pgt prot homolog
PTDH_P002.E23.r1.pth	GR505101	0	0	0	1	0	0	0	0	0	0	0	0	ref|ZP_03065430.1| MiaB-like tRNA modifying enzyme YliG [Shigella dysenteriae 1012]	NR	2e-32		GO:0050497, transferase activity transferring alkylthio groups; GO:0051539, 4 iron 4 sulfur cluster binding;	GO:0018339, peptidyl-L-beta-methylthioaspartic acid biosynthetic process from peptidyl-aspartic acid;			no Pgt prot homolog
Contig2755	HP454419	0	0	0	0	0	0	0	0	1	1	1	1	PGTG_00514 | farnesyl pyrophosphate synthetase (translation) (370 aa)	Pgt prots	2e-33	GO:0005829, cytosol; GO:0005634, nucleus;	GO:0004161, dimethylallyltranstransferase activity; GO:0004660, protein farnesyltransferase activity; GO:0005515, protein binding;	GO:0018342, protein prenylation; GO:0045337, farnesyl diphosphate biosynthetic process; GO:0006696, ergosterol biosynthetic process;	2.5.1.10, Geranyltranstransferase; 2.5.1.1, Dimethylallyltranstransferase;	00900, Terpenoid backbone biosynthesis;	PGTG_00514 farnesyl pyrophosphate synthetase (translation) (370 aa)	2e-33
PTDG.cn706.na.ptg	GR502842	0	0	1	0	0	0	0	0	0	1	1	1	Mag30410486 Rab geranylgeranyl transferase type II beta subunit	Cogeme	5e-22		GO:0004663, Rab geranylgeranyltransferase activity;	GO:0018348, protein amino acid geranylgeranylation;	2.5.1.60, ProteingeranylgeranyltransferasetypeII;		no Pgt prot homolog
PT03011.A03.C21.ptp	GR489646	0	0	0	0	0	0	1	0	0	1	1	1	PGTG_09922 | coatomer subunit delta (translation) (544 aa)	Pgt prots	2e-50			GO:0018996, molting cycle collagen and cuticulin-based cuticle; GO:0040035, hermaphrodite genitalia development; GO:0040011, locomotion; GO:0040010, positive regulation of growth rate; GO:0002119, nematode larval development; GO:0000003, reproduction; GO:			PGTG_09922 coatomer subunit delta (translation) (544 aa)	2e-50
PT0132a.G02.BR.pth	EC415498	0	0	0	1	0	0	0	0	0	0	1	1	emb|CAA30152.1| GADPH (383 AA) [Zea mays]	NR	6e-39	GO:0010319, stromule; GO:0048046, apoplast; GO:0009535, chloroplast thylakoid membrane; GO:0009570, chloroplast stroma; GO:0016020, membrane; GO:0009507, chloroplast;	GO:0008943, glyceraldehyde-3-phosphate dehydrogenase activity; GO:0005515, protein binding;	GO:0019253, reductive pentose-phosphate cycle; GO:0009744, response to sucrose stimulus; GO:0009416, response to light stimulus; GO:0009409, response to cold;	1.2.1.13, Glyceraldehyde-3-phosphatedehydrogenase(NADP(+))(phosphorylating);	00710, Carbon fixation in photosynthetic organisms;	PGTG_04956 glyceraldehyde-3-phosphate dehydrogenase (translation) (335 aa)	1e-13
TaLr.1138B08.R.pti	BG905224	0	0	0	0	1	0	0	0	0	0	1	1	pdb|2PKR| crystal Structure Of (A+cte)4 Chimeric Form Of Photosyntetic Glyceraldehyde-3-Phosphate Dehydrogenase, Complexed With Nadp	NR	2e-13	GO:0010319, stromule; GO:0048046, apoplast; GO:0009535, chloroplast thylakoid membrane; GO:0009570, chloroplast stroma; GO:0016020, membrane; GO:0009507, chloroplast;	GO:0008943, glyceraldehyde-3-phosphate dehydrogenase activity; GO:0005515, protein binding;	GO:0019253, reductive pentose-phosphate cycle; GO:0009744, response to sucrose stimulus; GO:0009416, response to light stimulus; GO:0009409, response to cold;	1.2.1.13, Glyceraldehyde-3-phosphatedehydrogenase(NADP(+))(phosphorylating);	00710, Carbon fixation in photosynthetic organisms;	no Pgt prot homolog
PTDH.cn666.na.ptih	GR503981	0	0	0	0	0	1	0	0	0	1	1	1	ref|YP_001462136.1| 3-deoxy-manno-octulosonate cytidylyltransferase [Escherichia coli E24377A]	NR	2e-97		GO:0008690, 3-deoxy-manno-octulosonate cytidylyltransferase activity; GO:0000287, magnesium ion binding; GO:0005515, protein binding;	GO:0019294, keto-3-deoxy-D-manno-octulosonic acid biosynthetic process;	2.7.7.38, 3-deoxy-manno-octulosonatecytidylyltransferase;	00540, Lipopolysaccharide biosynthesis;	no Pgt prot homolog
PT0314.N20.C21.ptt	GR494828	0	0	0	0	0	0	0	1	0	0	1	1	EnCon[1604] ribose/galactose isomerase	Cogeme	4e-79		GO:0008786, allose 6-phosphate isomerase activity; GO:0004751, ribose-5-phosphate isomerase activity; GO:0005515, protein binding;	GO:0019316, D-allose catabolic process;	5.3.1.6, Ribose-5-phosphateisomerase;	00710, Carbon fixation in photosynthetic organisms;00030, Pentose phosphate pathway;	no Pgt prot homolog
PT0306.H16.C21.ptp	GR490898	0	0	0	0	0	0	1	0	0	1	1	1	PGTG_09375 | homoserine O-acetyltransferase (translation) (479 aa)	Pgt prots	2e-53	GO:0005739, mitochondrion;	GO:0004414, homoserine O-acetyltransferase activity;	GO:0019344, cysteine biosynthetic process;	2.3.1.31, HomoserineO-acetyltransferase;	00920, Sulfur metabolism;00270, Cysteine and methionine metabolism;	PGTG_09375 hypothetical protein similar to homoserine O-acetyltransferase (translation) (479 aa)	2e-53
PT0131a.G09.BR.pth	EC415157	0	0	0	1	0	0	0	0	0	0	1	1	gb|ACJ54643.1| mitochondrial cysteine synthase precursor (O-acetylserine(thiol)lyase / cysteine synthase) [Aegilops speltoides]	NR	5e-91	GO:0048046, apoplast; GO:0009570, chloroplast stroma; GO:0009941, chloroplast envelope; GO:0009536, plastid; GO:0009507, chloroplast; GO:0005739, mitochondrion;	GO:0004124, cysteine synthase activity;	GO:0019344, cysteine biosynthetic process; GO:0046686, response to cadmium ion;	2.5.1.47, Cysteinesynthase;	00920, Sulfur metabolism;00270, Cysteine and methionine metabolism;00450, Selenoamino acid metabolism;	PGTG_00600 cystathionine beta-synthase (translation) (420 aa)	2e-23
PT0092c.D05.B21.pth	EC408173	0	0	0	1	0	0	0	0	0	0	1	1	sp|P31300|CYSKP_CAPAN O-acetylserine sulfhydrylase, (Thiol)-lyase [Capsicum annuum]	NR	3e-13	GO:0048046, apoplast; GO:0009570, chloroplast stroma; GO:0009941, chloroplast envelope; GO:0009536, plastid; GO:0009507, chloroplast; GO:0005739, mitochondrion;	GO:0004124, cysteine synthase activity;	GO:0019344, cysteine biosynthetic process; GO:0046686, response to cadmium ion;	2.5.1.47, Cysteinesynthase;	00920, Sulfur metabolism;00270, Cysteine and methionine metabolism;00450, Selenoamino acid metabolism;	no Pgt prot homolog
Contig7537	HP458728	0	0	0	0	0	0	2	0	0	1	1	1	PGTG_08342 | cystathionine gamma-synthase (translation) (633 aa)	Pgt prots	4e-44	GO:0005737, cytoplasm; GO:0005634, nucleus;	GO:0003962, cystathionine gamma-synthase activity;	GO:0019346, transsulfuration; GO:0006790, sulfur metabolic process;	2.5.1.48, Cystathioninegamma-synthase;	00920, Sulfur metabolism;00270, Cysteine and methionine metabolism;00450, Selenoamino acid metabolism;	PGTG_08342 cystathionine gamma-synthase (translation) (633 aa)	4e-44
Contig341	HP452112	0	0	0	0	0	0	0	0	0	1	1	1	PGTG_15008 | aldehyde dehydrogenase (translation) (501 aa)	Pgt prots	9e-68	GO:0005739, mitochondrion;	GO:0004030, aldehyde dehydrogenase [NAD(P)+] activity; GO:0005515, protein binding;	GO:0019413, acetate biosynthetic process;	1.2.1.3, Aldehydedehydrogenase(NAD(+));	00640, Propanoate metabolism;00053, Ascorbate and aldarate metabolism;00071, Fatty acid metabolism;00903, Limonene and pinene degradation;00620, Pyruvate metabolism;00650, Butanoate metabolism;00561, Glycerolipid metabolism;00310, Lysine degradation;00641	PGTG_15008 aldehyde dehydrogenase (translation) (501 aa)	9e-68
Contig5319	HP456682	0	0	1	0	0	1	0	1	0	1	1	1	GzCon[2193] glutaredoxin	Cogeme	4e-19	GO:0005829, cytosol; GO:0005634, nucleus;		GO:0019430, removal of superoxide radicals; GO:0034599, cellular response to oxidative stress; GO:0010043, response to zinc ion; GO:0034605, cellular response to heat; GO:0033554, cellular response to stress;			PGTG_07652 conserved hypothetical protein (translation) (101 aa)	2e-33
PT0313.F03.C21.ptt	GR497467	0	0	0	0	0	0	0	1	0	0	1	1	MagCon[0523a] glutaredoxin	Cogeme	2e-31	GO:0005829, cytosol; GO:0005634, nucleus;		GO:0019430, removal of superoxide radicals; GO:0034599, cellular response to oxidative stress; GO:0010043, response to zinc ion; GO:0034605, cellular response to heat; GO:0033554, cellular response to stress;	1.8.1.9, Thioredoxin-disulfidereductase;		PGTG_07652 conserved hypothetical protein (translation) (101 aa)	2e-14
PT0318.N22.C21.ptt	GR496617	0	0	0	0	0	0	0	1	0	0	1	1	Um34330801 glutaredoxin	Cogeme	4e-35	GO:0005829, cytosol; GO:0005634, nucleus;		GO:0019430, removal of superoxide radicals; GO:0034599, cellular response to oxidative stress; GO:0010043, response to zinc ion; GO:0034605, cellular response to heat; GO:0033554, cellular response to stress;	1.8.1.9, Thioredoxin-disulfidereductase;		PGTG_07652 conserved hypothetical protein (translation) (101 aa)	9e-16
PT03110.H17.C21.ptt	GR495044	0	0	0	0	0	0	0	1	0	0	1	1	EnCon[3496] glycerol dehydrogenase	Cogeme	1e-59	GO:0005737, cytoplasm; GO:0005634, nucleus;	GO:0004033, aldo-keto reductase activity; GO:0004032, aldehyde reductase activity; GO:0016491, oxidoreductase activity; GO:0005515, protein binding;	GO:0019568, arabinose catabolic process; GO:0042843, D-xylose catabolic process; GO:0006979, response to oxidative stress;	1.1.1.21, Aldehydereductase;	00591, Linoleic acid metabolism;00051, Fructose and mannose metabolism;00650, Butanoate metabolism;00363, Bisphenol A degradation;00625, Tetrachloroethene degradation;	PGTG_16497 rho crystallin (translation) (326 aa)	5e-21
PT0317.K06.C21.ptt	GR496178	0	0	0	0	0	0	0	1	0	0	1	1	EnCon[3496] glycerol dehydrogenase	Cogeme	6e-75	GO:0005737, cytoplasm; GO:0005634, nucleus;	GO:0004033, aldo-keto reductase activity; GO:0004032, aldehyde reductase activity; GO:0016491, oxidoreductase activity; GO:0005515, protein binding;	GO:0019568, arabinose catabolic process; GO:0042843, D-xylose catabolic process; GO:0006979, response to oxidative stress;	1.1.1.21, Aldehydereductase;	00591, Linoleic acid metabolism;00051, Fructose and mannose metabolism;00650, Butanoate metabolism;00363, Bisphenol A degradation;00625, Tetrachloroethene degradation;	PGTG_08701 aldehyde reductase 1 (Alcohol dehydrogenase [NADP+]) (translation) (301 aa)	2e-23
Contig7805	HP458978	0	0	0	0	0	0	1	0	0	1	1	1	PGTG_14347 | kynurenine 3-monooxygenase (translation) (494 aa)	Pgt prots	0	GO:0005741, mitochondrial outer membrane;	GO:0004502, kynurenine 3-monooxygenase activity;	GO:0019674, NAD metabolic process;	1.14.13.9, Kynurenine3-monooxygenase;	00380, Tryptophan metabolism;	PGTG_14347 kynurenine 3-monooxygenase (translation) (494 aa)	0
PT0132d.H02.BR.pth	EC415562	0	0	0	1	0	0	0	0	0	0	1	1	gb|ABB47747.2| glutamine synthetase [Oryza sativa (japonica cultivar-group)]	NR	3e-52	GO:0016020, membrane; GO:0005829, cytosol;	GO:0004356, glutamate-ammonia ligase activity;	GO:0019676, ammonia assimilation cycle; GO:0019740, nitrogen utilization;	6.3.1.2, Glutamate--ammonialigase;	00910, Nitrogen metabolism;00330, Arginine and proline metabolism;02020, Two-component system;00250, Alanine;	PGTG_06623 hypothetical protein similar to glutamine synthetase (translation) (491 aa)	3e-13
Contig2556	HP454230	0	0	0	0	0	0	0	0	0	1	0	1	PGTG_00038 | triosephosphate isomerase (translation) (256 aa)	Pgt prots	2e-25		GO:0004807, triose-phosphate isomerase activity;	GO:0019682, glyceraldehyde-3-phosphate metabolic process;	5.3.1.1, Triose-phosphateisomerase;	00051, Fructose and mannose metabolism;00562, Inositol phosphate metabolism;00010, Glycolysis / Gluconeogenesis;00710, Carbon fixation in photosynthetic organisms;	PGTG_00038 triosephosphate isomerase (translation) (256 aa)	2e-25
PTDH_P010.I22.f1.pth	GR505309	0	0	0	1	0	0	0	0	0	0	0	0	ref|YP_002394529.1| putative DNA-binding transcriptional regulator [Escherichia coli S88]	NR	7e-92	GO:0016020, membrane; GO:0005829, cytosol;	GO:0004731, purine-nucleoside phosphorylase activity; GO:0005515, protein binding;	GO:0019686, purine nucleoside interconversion; GO:0006152, purine nucleoside catabolic process;	2.4.2.1, Purine-nucleosidephosphorylase;	00230, Purine metabolism;00240, Pyrimidine metabolism;00760, Nicotinate and nicotinamide metabolism;	no Pgt prot homolog
PT0104.K24.C7.pta	EC410325	1	0	0	0	0	0	0	0	0	0	1	1	ref|YP_274857.1| 2-dehydro-3-deoxygluconokinase [Pseudomonas syringae pv. phaseolicola 1448A]	NR	3e-47		GO:0008673, 2-dehydro-3-deoxygluconokinase activity;	GO:0019698, D-galacturonate catabolic process; GO:0042840, D-glucuronate catabolic process;	2.7.1.45, 2-dehydro-3-deoxygluconokinase;	00030, Pentose phosphate pathway;00040, Pentose and glucuronate interconversions;	no Pgt prot homolog
Contig7007	HP458248	0	0	0	0	0	0	0	0	1	1	1	1	PGTG_06479 | calcium/calmodulin-dependent protein kinase I (translation) (389 aa)	Pgt prots	0	GO:0005829, cytosol; GO:0005634, nucleus;	GO:0004683, calmodulin-dependent protein kinase activity;	GO:0019722, calcium-mediated signaling; GO:0007346, regulation of mitotic cell cycle; GO:0006468, protein amino acid phosphorylation;	2.7.11.17, Calcium/calmodulin-dependentproteinkinase;		PGTG_06479 calcium/calmodulin-dependent protein kinase I (translation) (389 aa)	0
PT0316.P08.C21.ptt	GR495934	0	0	0	0	0	0	0	1	0	1	1	1	PGTG_12071 | glutamine synthetase (translation) (362 aa)	Pgt prots	2e-46	GO:0005829, cytosol; GO:0005634, nucleus;	GO:0004356, glutamate-ammonia ligase activity;	GO:0019740, nitrogen utilization; GO:0006536, glutamate metabolic process;	6.3.1.2, Glutamate--ammonialigase;	00910, Nitrogen metabolism;00330, Arginine and proline metabolism;02020, Two-component system;00250, Alanine;	PGTG_12071 glutamine synthetase (translation) (362 aa)	2e-46
Contig5305	HP456670	0	0	1	0	0	0	0	1	1	1	1	1	mg[0723] glyxoxylate pathway regulator / GPR/FUN34 family protein	Cogeme	2e-38	GO:0005886, plasma membrane; GO:0005739, mitochondrion;	GO:0008519, ammonium transmembrane transporter activity; GO:0005515, protein binding;	GO:0019740, nitrogen utilization; GO:0015696, ammonium transport;			PGTG_01615 hypothetical protein (translation) (250 aa)	6e-76
Contig2908	HP451777	0	0	0	0	0	0	0	0	2	1	0	1	PGTG_18451 | GDP-L-fucose synthetase (translation) (360 aa)	Pgt prots	1e-51		GO:0005488, binding;	GO:0019835, cytolysis;	1.1.1.271, GDP-L-fucosesynthase;	00051, Fructose and mannose metabolism;00520, Amino sugar and nucleotide sugar metabolism;	PGTG_18451 GDP-L-fucose synthetase (translation) (360 aa)	1e-51
Contig248	HP452034	0	0	0	0	0	0	0	0	1	1	1	1	PGTG_05046 | methylmalonate-semialdehyde dehydrogenase, mitochondrial precursor (translation) (542 aa)	Pgt prots	6e-64		GO:0018478, malonate-semialdehyde dehydrogenase (acetylating) activity; GO:0004491, methylmalonate-semialdehyde dehydrogenase (acylating) activity; GO:0000062, acyl-CoA binding;	GO:0019859, thymine metabolic process; GO:0006573, valine metabolic process;	1.2.1.18, Malonate-semialdehydedehydrogenase(acetylating); 1.2.1.27, Methylmalonate-semialdehydedehydrogenase(acylating);	00640, Propanoate metabolism;00280, Valine;00562, Inositol phosphate metabolism;	PGTG_05046 methylmalonate-semialdehyde dehydrogenase, mitochondrial precursor (translation) (542 aa)	6e-64
Contig7319	HP458529	0	0	0	0	0	0	1	0	0	1	1	1	PGTG_12721 | saccharopine dehydrogenase (translation) (372 aa)	Pgt prots	1e-165	GO:0005737, cytoplasm;		GO:0019878, lysine biosynthetic process via aminoadipic acid;	1.5.1.7, Saccharopinedehydrogenase(NAD(+),L-lysine-forming);	00300, Lysine biosynthesis;00310, Lysine degradation;	PGTG_12721 saccharopine dehydrogenase (translation) (372 aa)	1e-165
PT03011.D07.CPTR.ptp	GR493663	0	0	0	0	0	0	1	0	0	1	1	1	PGTG_12721 | saccharopine dehydrogenase (translation) (372 aa)	Pgt prots	2e-71	GO:0005737, cytoplasm;		GO:0019878, lysine biosynthetic process via aminoadipic acid;	1.5.1.7, Saccharopinedehydrogenase(NAD(+),L-lysine-forming);	00300, Lysine biosynthesis;00310, Lysine degradation;	PGTG_12721 saccharopine dehydrogenase (translation) (372 aa)	2e-71
Contig62	HP451875	0	0	0	1	0	0	0	0	0	1	1	1	PGTG_14274 | plasma membrane proteolipid 3 (translation) (58 aa)	Pgt prots	2e-27	GO:0005886, plasma membrane; GO:0005737, cytoplasm;		GO:0030003, cellular cation homeostasis; GO:0043157, response to cation stress; GO:0006812, cation transport; GO:0042391, regulation of membrane potential; GO:0033554, cellular response to stress;			PGTG_14274 plasma membrane proteolipid 3 (translation) (58 aa)	2e-27
Contig7891	HP459058	0	0	0	0	0	0	1	0	0	1	1	1	PGTG_10420 | serine/threonine-protein kinase hal4 (translation) (694 aa)	Pgt prots	1e-152	GO:0005829, cytosol;	GO:0004674, protein serine/threonine kinase activity; GO:0005515, protein binding;	GO:0030003, cellular cation homeostasis; GO:0043157, response to cation stress; GO:0042391, regulation of membrane potential; GO:0042493, response to drug;	2.7.11.1, Non-specificserine/threonineproteinkinase;		PGTG_10420 serine/threonine-protein kinase hal4 (translation) (694 aa)	1e-152
Contig7361	HP458567	0	0	0	0	0	0	3	1	0	1	1	1	PGTG_12376 | cofilin (translation) (141 aa)	Pgt prots	5e-55	GO:0030479, actin cortical patch; GO:0051286, cell tip; GO:0032153, cell division site;		GO:0030042, actin filament depolymerization; GO:0000915, cytokinesis actomyosin contractile ring assembly;		04810, Regulation of actin cytoskeleton;04666, Fc gamma R-mediated phagocytosis;04360, Axon guidance;	PGTG_12376 cofilin (translation) (141 aa)	5e-55
PT03322.H01.S6Wu.ptih	GR499322	0	0	0	0	0	1	0	0	0	0	1	1	gb|ACG31366.1| peptide methionine sulfoxide reductase msrB [Zea mays]	NR	1e-54	GO:0005783, endoplasmic reticulum; GO:0005739, mitochondrion;	GO:0000318, protein-methionine-R-oxide reductase activity; GO:0008270, zinc ion binding;	GO:0030091, protein repair;	1.8.4.12, Peptide-methionine(R)-S-oxidereductase;		PGTG_14367 conserved hypothetical protein (translation) (204 aa)	1e-17
Contig157	HP451959	0	0	0	0	0	0	1	0	0	1	1	1	PGTG_01770 | serine palmitoyltransferase 1 (translation) (552 aa)	Pgt prots	3e-91	GO:0017059, serine C-palmitoyltransferase complex; GO:0005792, microsome; GO:0005624, membrane fraction;	GO:0004758, serine C-palmitoyltransferase activity; GO:0005515, protein binding;	GO:0030148, sphingolipid biosynthetic process;	2.3.1.50, SerineC-palmitoyltransferase;	00600, Sphingolipid metabolism;	PGTG_01770 serine palmitoyltransferase 1 (translation) (552 aa)	3e-91
PT0306.P23.C21.ptp	GR491080	0	0	0	0	0	0	1	0	0	1	1	1	GzCon[4831] DnaJ-like translocase of the inner mitochondrial membrane	Cogeme	2e-18	GO:0001405, presequence translocase-associated import motor; GO:0005744, mitochondrial inner membrane presequence translocase complex; GO:0005739, mitochondrion;	GO:0001671, ATPase activator activity; GO:0005515, protein binding;	GO:0030150, protein import into mitochondrial matrix;			no Pgt prot homolog
Contig7981	HP459140	0	0	1	0	0	0	0	1	0	1	1	1	PGTG_06651 | 26S proteasome non-ATPase regulatory subunit 14 (translation) (312 aa)	Pgt prots	1e-171	GO:0005634, nucleus;		GO:0030163, protein catabolic process; GO:0009651, response to salt stress;	3.1.2.15, Ubiquitinthiolesterase;	03050, Proteasome;	PGTG_06651 26S proteasome non-ATPase regulatory subunit 14 (translation) (312 aa)	1e-171
PT0291.P15.C21.pte	GR488310	0	1	0	0	0	0	0	0	0	1	1	1	gb|EED17395.1| autophagy regulatory protein Atg2 [Talaromyces stipitatus ATCC 10500]	NR	7e-30	GO:0000407, pre-autophagosomal structure; GO:0019898, extrinsic to membrane; GO:0005737, cytoplasm;	GO:0005515, protein binding;	GO:0030242, peroxisome degradation; GO:0032258, CVT pathway; GO:0034727, piecemeal microautophagy of nucleus; GO:0000422, mitochondrion degradation; GO:0000045, autophagic vacuole assembly; GO:0006914, autophagy;			PGTG_11479 conserved hypothetical protein (translation) (1961 aa)	2e-74
PTDH.cn283.na.ptih	GR503693	0	0	0	0	0	1	0	0	0	0	1	1	ref|ZP_03051672.1| chromosome partition protein MukB [Escherichia coli E110019]	NR	1e-136	GO:0000796, condensin complex;	GO:0005525, GTP binding; GO:0005524, ATP binding; GO:0003677, DNA binding; GO:0005515, protein binding;	GO:0030261, chromosome condensation; GO:0051301, cell division; GO:0007059, chromosome segregation;			no Pgt prot homolog
Contig8007	HP459162	0	0	0	1	0	1	0	0	0	1	1	1	UmCon[1618] NADH-ubiquinone oxidoreductase B16.6 subunit	Cogeme	1e-35	GO:0005746, mitochondrial respiratory chain; GO:0005747, mitochondrial respiratory chain complex I; GO:0031966, mitochondrial membrane; GO:0005654, nucleoplasm; GO:0005739, mitochondrion; GO:0005737, cytoplasm;	GO:0003954, NADH dehydrogenase activity; GO:0008137, NADH dehydrogenase (ubiquinone) activity;	GO:0030262, apoptotic nuclear change; GO:0008624, induction of apoptosis by extracellular signals; GO:0017148, negative regulation of translation; GO:0006800, oxygen and reactive oxygen species metabolic process; GO:0030308, negative regulation of cell gr			PGTG_02318 hypothetical protein (translation) (124 aa)	5e-56
Contig7719	HP458898	0	0	0	0	0	0	1	1	0	1	1	1	MagCon[4370a] ubiquitin-conjugating enzyme	Cogeme	2e-57	GO:0005783, endoplasmic reticulum; GO:0005829, cytosol;	GO:0005515, protein binding;	GO:0030433, ER-associated protein catabolic process;	6.3.2.19, Ubiquitin--proteinligase;	05012, Parkinsons disease;04120, Ubiquitin mediated proteolysis;	PGTG_07579 conserved hypothetical protein (translation) (179 aa)	8e-99
Contig7955	HP459116	0	0	1	0	0	0	1	1	0	1	1	1	ref|NP_596465.1| ubiquitin conjugating (protein ligase 15) enzyme Ubc15 [Schizosaccharomyces pombe 972h-]	NR	2e-60			GO:0030466, chromatin silencing at silent mating-type cassette;	6.3.2.19, Ubiquitin--proteinligase;	05012, Parkinsons disease;04120, Ubiquitin mediated proteolysis;	PGTG_07410 conserved hypothetical protein (translation) (153 aa)	1e-75
PT0314.M17.C21.ptt	GR494802	0	0	0	0	0	0	0	1	0	1	1	1	ref|NP_596465.1| ubiquitin conjugating enzyme Ubc15, E2 [Schizosaccharomyces pombe 972h-]	NR	2e-59			GO:0030466, chromatin silencing at silent mating-type cassette;	6.3.2.19, Ubiquitin--proteinligase;	05012, Parkinsons disease;04120, Ubiquitin mediated proteolysis;	PGTG_07410 conserved hypothetical protein (translation) (153 aa)	1e-75
Contig7009	HP458250	0	0	0	0	0	0	0	0	1	1	1	1	PGTG_08574 | chitin deacetylase precursor (translation) (421 aa)	Pgt prots	1e-106		GO:0004099, chitin deacetylase activity;	GO:0030476, ascospore wall assembly;	3.5.1.41, Chitindeacetylase;	00520, Amino sugar and nucleotide sugar metabolism;	PGTG_08574 chitin deacetylase precursor (translation) (421 aa)	1e-106
Contig7451	HP458649	0	0	3	0	0	0	2	4	2	1	1	1	PGTG_11773 | chitin deacetylase (translation) (472 aa)	Pgt prots	1e-135		GO:0004099, chitin deacetylase activity;	GO:0030476, ascospore wall assembly;	3.5.1.41, Chitindeacetylase;	00520, Amino sugar and nucleotide sugar metabolism;	PGTG_11773 hypothetical protein similar to chitin deacetylase (translation) (472 aa)	1e-135
Contig7878	HP459046	0	0	0	0	0	0	1	0	0	1	1	1	PGTG_15885 | chitin deacetylase precursor (translation) (432 aa)	Pgt prots	1e-107		GO:0004099, chitin deacetylase activity;	GO:0030476, ascospore wall assembly;	3.5.1.41, Chitindeacetylase;	00520, Amino sugar and nucleotide sugar metabolism;	PGTG_15885 chitin deacetylase precursor (translation) (432 aa)	1e-107
PT0303.I22.CPTR.ptp	GR493075	0	0	0	0	0	0	1	0	0	1	1	1	PGTG_00745 | ADAM protease ADM-B (translation) (766 aa)	Pgt prots	1e-113	GO:0005619, ascospore wall; GO:0005789, endoplasmic reticulum membrane; GO:0009986, cell surface; GO:0005783, endoplasmic reticulum;		GO:0030476, ascospore wall assembly;			PGTG_00745 hypothetical protein similar to ADAM protease ADM-B (translation) (766 aa)	1e-113
Contig8115	HP459240	0	0	4	0	0	1	0	6	2	1	1	1	ref|XP_001875217.1| glycoside hydrolase family 16 protein [Laccaria bicolor S238N-H82]	NR	3e-28	GO:0005619, ascospore wall;		GO:0030476, ascospore wall assembly;	2.4.1.207, Xyloglucan:xyloglucosyltransferase;		PGTG_16989 hypothetical protein (translation) (282 aa)	1e-147
Contig6978	HP458221	0	0	0	1	0	0	0	0	0	1	1	1	ref|XP_002173913.1| synaptic glycoprotein SC2 [Schizosaccharomyces japonicus yFS275]	NR	9e-25	GO:0005783, endoplasmic reticulum;	GO:0016631, enoyl-[acyl-carrier-protein] reductase activity;	GO:0030497, fatty acid elongation;	1.3.1.38, Trans-2-enoyl-CoAreductase(NADPH);	01040, Biosynthesis of unsaturated fatty acids;	PGTG_02971 conserved hypothetical protein (translation) (306 aa)	5e-75
Contig2791	HP454453	0	0	0	0	0	0	0	0	1	1	1	1	ref|XP_001881103.1| ADF (Actin-Depolymerizing Factor )-like domain-containing protein [Laccaria bicolor S238N-H82], actin-binding protein	NR	9e-24	GO:0045335, phagocytic vesicle; GO:0005813, centrosome;	GO:0051015, actin filament binding;	GO:0030833, regulation of actin filament polymerization; GO:0009617, response to bacterium;			PGTG_02422 conserved hypothetical protein (translation) (145 aa)	4e-41
Contig7952	EZ116206	0	0	0	0	0	0	2	1	0	1	1	1	PGTG_12706 | cell division cycle protein 48 (translation) (819 aa)	Pgt prots	1e-180		GO:0005515, protein binding;	GO:0030968, endoplasmic reticulum unfolded protein response; GO:0051301, cell division; GO:0007126, meiosis; GO:0000910, cytokinesis; GO:0040011, locomotion; GO:0040010, positive regulation of growth rate; GO:0002119, nematode larval development; GO:00097	3.6.4.3, Microtubule-severingATPase;		PGTG_12706 cell division cycle protein 48 (translation) (819 aa)	1e-180
PT0261.K07.C21.ptm	EC420642	0	0	0	0	0	0	0	0	0	1	1	1	ref|NP_001018296.1| glucan endo-1,3-alpha-glucosidase Agn1 [Schizosaccharomyces pombe 972h-]	NR	2e-12	GO:0043188, cell septum edging; GO:0009986, cell surface; GO:0005576, extracellular region;	GO:0051118, glucan endo-1 3-alpha-glucosidase activity;	GO:0030995, cell septum edging catabolic process; GO:0009313, oligosaccharide catabolic process; GO:0000920, cytokinetic cell separation;	3.2.1.59, Glucanendo-1,3-alpha-glucosidase;		PGTG_00147 conserved hypothetical protein (translation) (451 aa)	1e-62
Contig104	HP451913	0	1	2	0	0	0	0	4	1	1	1	1	ref|XP_002174591.1| glucan endo-1,3-alpha-glucosidase Agn1 [Schizosaccharomyces japonicus yFS275] gb|EEB08298.1| glucan endo-1,3-alpha-glucosidase Agn1 [Schizosaccharomyces japonicus yFS275]	NR	4e-42	GO:0043188, cell septum edging; GO:0009986, cell surface; GO:0005576, extracellular region;	GO:0051118, glucan endo-1 3-alpha-glucosidase activity;	GO:0030995, cell septum edging catabolic process; GO:0009313, oligosaccharide catabolic process; GO:0000920, cytokinetic cell separation;	3.2.1.59, Glucanendo-1,3-alpha-glucosidase;		PGTG_00156 conserved hypothetical protein (translation) (517 aa)	1e-143
PT0314.P16.C21.ptt	GR494870	0	0	0	0	0	0	0	1	0	1	1	1	PGTG_11919 | thioredoxin reductase (translation) (336 aa)	Pgt prots	1e-44	GO:0005829, cytosol; GO:0005634, nucleus;		GO:0031000, response to caffeine; GO:0034599, cellular response to oxidative stress;	1.8.1.9, Thioredoxin-disulfidereductase;	00240, Pyrimidine metabolism;	PGTG_11919 thioredoxin reductase (translation) (336 aa)	1e-44
Contig7183	HP458403	0	0	0	0	0	0	0	0	1	1	1	1	PGTG_07438 | septum-promoting GTP-binding protein 1 (translation) (240 aa)	Pgt prots	2e-38	GO:0005816, spindle pole body;	GO:0005525, GTP binding; GO:0003924, GTPase activity; GO:0005515, protein binding;	GO:0031028, septation initiation signaling; GO:0000917, barrier septum formation; GO:0034613, cellular protein localization; GO:0000910, cytokinesis;			PGTG_07438 septum-promoting GTP-binding protein 1 (translation) (240 aa)	2e-38
PT0121d.C09.BR.pth	EC414684	0	0	0	1	0	0	0	0	0	0	1	1	gb|AAX92726.1| Dcp1-like (mRNA) decapping family [Oryza sativa (japonica cultivar-group)]	NR	3e-29	GO:0000932, cytoplasmic mRNA processing body; GO:0005737, cytoplasm;	GO:0050072, m7G(5{prime})pppN diphosphatase activity; GO:0042803, protein homodimerization activity;	GO:0031087, deadenylation-independent decapping of nuclear-transcribed mRNA;			no Pgt prot homolog
Contig7545	HP458736	0	0	0	0	0	0	7	0	0	1	1	1	gb|EEB15175.1| 3prime histone mRNA exonuclease, exoribonuclease [Pediculus humanus corporis]	NR	3e-16	GO:0071204, histone pre-mRNA 3{prime}end processing complex; GO:0005730, nucleolus; GO:0005737, cytoplasm; GO:0005634, nucleus;	GO:0071207, histone pre-mRNA stem-loop binding; GO:0019843, rRNA binding; GO:0008408, 3{prime}-5{prime} exonuclease activity; GO:0043022, ribosome binding;	GO:0031125, rRNA 3{prime}-end processing; GO:0071044, histone mRNA catabolic process;			PGTG_06518 hypothetical protein (translation) (310 aa)	1e-151
Contig7971	HP459131	0	0	0	0	0	0	1	1	0	1	1	1	PGTG_09250 | calcium ion binding protein (translation) (191 aa)	Pgt prots	1e-110	GO:0005829, cytosol; GO:0005886, plasma membrane; GO:0005737, cytoplasm; GO:0005634, nucleus;	GO:0005509, calcium ion binding;	GO:0031137, regulation of conjugation with cellular fusion; GO:0019933, cAMP-mediated signaling; GO:0006874, cellular calcium ion homeostasis;	2.7.11.17, Calcium/calmodulin-dependentproteinkinase;	04740, Olfactory transduction;	PGTG_09250 hypothetical protein similar to calcium ion binding protein (translation) (191 aa)	1e-110
PTDG.cn1452.na.ptg	GR503411	0	0	1	0	0	0	0	0	0	1	1	1	PGTG_10323 | lysophospholipase 1 precursor (translation) (624 aa)	Pgt prots	4e-60	GO:0009897, external side of plasma membrane; GO:0005576, extracellular region; GO:0005829, cytosol; GO:0005634, nucleus;		GO:0031138, negative regulation of conjugation with cellular fusion; GO:0046475, glycerophospholipid catabolic process; GO:0031670, cellular response to nutrient; GO:0006970, response to osmotic stress; GO:0007165, signal transduction;	3.1.1.5, Lysophospholipase;	00564, Glycerophospholipid metabolism;	PGTG_10323 lysophospholipase 1 precursor (translation) (624 aa)	4e-60
Contig7901	HP459067	0	0	0	0	0	0	1	0	0	1	1	1	PGTG_06690 | sexual differentiation process protein isp4 (translation) (1075 aa)	Pgt prots	6e-69	GO:0005783, endoplasmic reticulum;	GO:0022857, transmembrane transporter activity;	GO:0031142, induction of conjugation upon nitrogen starvation; GO:0000747, conjugation with cellular fusion;			PGTG_06690 sexual differentiation process protein isp4 (translation) (1075 aa)	6e-69
PTDH.cn1960.na.ptih	GR504807	0	0	0	0	0	1	0	0	0	1	1	1	PGTG_06041 | serine/threonine-protein kinase gad8 (translation) (578 aa)	Pgt prots	1e-135		GO:0004674, protein serine/threonine kinase activity; GO:0005524, ATP binding; GO:0005515, protein binding;	GO:0031142, induction of conjugation upon nitrogen starvation; GO:0031929, TOR signaling pathway; GO:0007242, intracellular signaling cascade; GO:0006468, protein amino acid phosphorylation;	2.7.11.1, Non-specificserine/threonineproteinkinase;		PGTG_06041 serine/threonine-protein kinase gad8 (translation) (578 aa)	1e-135
Contig1527	HP453236	1	0	0	0	0	0	0	0	0	1	1	1	ref|XP_001260942.1| HLH transcription factor (Hpa3), putative [Neosartorya fischeri NRRL 181]	NR	4e-16	GO:0005634, nucleus;	GO:0003704, specific RNA polymerase II transcription factor activity; GO:0003700, transcription factor activity;	GO:0031142, induction of conjugation upon nitrogen starvation; GO:0032569, gene-specific transcription from RNA polymerase II promoter; GO:0045893, positive regulation of transcription DNA-dependent;			PGTG_13964 conserved hypothetical protein (translation) (642 aa)	1e-47
PT0313.J16.C21.ptt	GR497566	0	0	0	0	0	0	0	1	0	1	1	1	ref|XP_001939158.1| postreplication repair E3 ubiquitin-protein ligase rad18 [Pyrenophora tritici-repentis Pt-1C-BFP]	NR	1e-12	GO:0000790, nuclear chromatin;	GO:0004842, ubiquitin-protein ligase activity;	GO:0031144, proteasome localization; GO:0006301, postreplication repair; GO:0000077, DNA damage checkpoint; GO:0016567, protein ubiquitination;			PGTG_13023 predicted protein (translation) (591 aa)	1e-106
Contig6550	HP457815	2	0	0	0	0	0	0	0	0	1	1	1	ref|YP_708264.1| thioredoxin-disulfide reductase [Rhodococcus jostii RHA1]	NR	8e-32	GO:0005624, membrane fraction;	GO:0004791, thioredoxin-disulfide reductase activity;	GO:0031154, culmination during sorocarp development; GO:0045454, cell redox homeostasis; GO:0006909, phagocytosis;	1.8.1.9, Thioredoxin-disulfidereductase;	00240, Pyrimidine metabolism;	no Pgt prot homolog
PTDH.cn500.na.ptih	GR503855	0	0	0	0	0	1	0	0	0	0	1	1	ref|YP_309924.1| 23S rRNA m(2)G2445 methyltransferase [Shigella sonnei Ss046]	NR	0	GO:0005737, cytoplasm;	GO:0008990, rRNA (guanine-N2-)-methyltransferase activity;	GO:0031167, rRNA methylation; GO:0070475, rRNA base methylation;	2.1.1.52, rRNA(guanine-N(2)-)-methyltransferase;		no Pgt prot homolog
Contig7783	HP458956	0	0	0	0	0	0	2	0	0	1	1	1	PGTG_01032 | serine/threonine-protein kinase chk1 (translation) (426 aa)	Pgt prots	2e-96	GO:0005813, centrosome; GO:0005829, cytosol;	GO:0004691, cAMP-dependent protein kinase activity; GO:0005524, ATP binding;	GO:0031285, regulation of sorocarp stalk cell differentiation; GO:0042173, regulation of sporulation resulting in formation of a cellular spore; GO:0030435, sporulation resulting in formation of a cellular spore;	2.7.11.11, cAMP-dependentproteinkinase;	04310, Wnt signaling pathway;04910, Insulin signaling pathway;04742, Taste transduction;05110, Vibrio cholerae infection;04720, Long-term potentiation;04113, Meiosis - yeast;04010, MAPK signaling pathway;04114, Oocyte meiosis;04062, Chemokine signaling pa	PGTG_01032 serine/threonine-protein kinase chk1 (translation) (426 aa)	2e-96
PT0132d.A10.BR.pth	EC415265	0	0	0	1	0	0	0	0	0	0	1	1	gb|ABA98685.2| autophagocytosis associated protein, C-terminal domain containing protein [Oryza sativa (japonica cultivar-group)]	NR	1e-35		GO:0005515, protein binding;	GO:0031401, positive regulation of protein modification process; GO:0006497, protein amino acid lipidation;			no Pgt prot homolog
PT0291.O23.C21.pte	GR488296	0	1	0	0	0	0	0	0	0	1	1	1	GzCon[2203] involved in cell wall biogenesis	Cogeme	3e-23	GO:0005737, cytoplasm; GO:0005634, nucleus;		GO:0031505, fungal-type cell wall organization;			PGTG_15923 predicted protein (translation) (150 aa)	1e-54
Contig7668	HP458850	0	0	0	0	0	0	0	3	0	1	1	1	ref|XP_001878783.1| thaumatin-like protein [Laccaria bicolor S238N-H82]	NR	2e-87	GO:0048046, apoplast; GO:0005618, cell wall; GO:0005773, vacuole;	GO:0005515, protein binding;	GO:0031540, regulation of anthocyanin biosynthetic process; GO:0009627, systemic acquired resistance; GO:0010224, response to UV-B; GO:0046686, response to cadmium ion;	3.2.1.39, Glucanendo-1,3-beta-D-glucosidase;		PGTG_11823 conserved hypothetical protein (translation) (253 aa)	1e-127
Contig7747	HP458922	0	0	0	0	0	0	1	0	0	1	1	1	PGTG_01835 | mitogen-activated protein kinase mpk-1 (translation) (746 aa)	Pgt prots	1e-114	GO:0005730, nucleolus; GO:0005634, nucleus;	GO:0008353, RNA polymerase II carboxy-terminal domain kinase activity; GO:0004693, cyclin-dependent protein kinase activity;	GO:0031566, contractile ring maintenance involved in cell cycle cytokinesis; GO:0031031, positive regulation of septation initiation signaling; GO:0070816, phosphorylation of RNA polymerase II C-terminal domain;	2.7.11.23, [RNA-polymerase]-subunitkinase;		PGTG_01835 mitogen-activated protein kinase mpk-1 (translation) (746 aa)	1e-114
Contig8209	HP459308	0	1	0	0	0	1	0	0	3	1	1	1	PGTG_00492 | guanine nucleotide-binding protein alpha-2 subunit (translation) (336 aa)	Pgt prots	2e-62	GO:0005834, heterotrimeric G-protein complex; GO:0005768, endosome; GO:0005886, plasma membrane;	GO:0003924, GTPase activity; GO:0005515, protein binding;	GO:0031684, heterotrimeric G-protein complex cycle; GO:0000743, nuclear migration during conjugation with cellular fusion; GO:0000754, adaptation of signaling pathway by response to pheromone involved in conjugation with cellular fusion; GO:0048017, inosi			PGTG_00492 guanine nucleotide-binding protein alpha-2 subunit (translation) (336 aa)	2e-62
PT0111b.H12.BR.ptg	EC413850	0	0	1	0	0	0	0	0	0	1	1	1	PGTG_12050 | target of rapamycin complex subunit LST8 (translation) (353 aa)	Pgt prots	1e-40	GO:0031931, TORC1 complex; GO:0031932, TORC2 complex; GO:0005829, cytosol; GO:0005634, nucleus;	GO:0005515, protein binding;	GO:0031929, TOR signaling pathway; GO:0006397, mRNA processing; GO:0000226, microtubule cytoskeleton organization; GO:0007059, chromosome segregation;		04150, mTOR signaling pathway;	PGTG_12050 target of rapamycin complex subunit LST8 (translation) (353 aa)	1e-40
PTDG.cn1440.na.ptg	GR503400	0	0	1	0	0	0	0	0	0	1	1	1	ref|XP_568890.1| tafazzin (phospholipid cardiolipin, the signature lipid of the mitochondrial inner membrane) exon 5 and exon 9 deleted variant short form [Cryptococcus neoformans var. neoformans JEC21]	NR	3e-14	GO:0005739, mitochondrion;	GO:0047184, 1-acylglycerophosphocholine O-acyltransferase activity;	GO:0032049, cardiolipin biosynthetic process; GO:0042407, cristae formation; GO:0042775, mitochondrial ATP synthesis coupled electron transport; GO:0032981, mitochondrial respiratory chain complex I assembly; GO:0048738, cardiac muscle tissue development;		00564, Glycerophospholipid metabolism;	PGTG_06957 conserved hypothetical protein (translation) (267 aa)	1e-42
PT03010.G21.C21.ptp	GR489442	0	0	0	0	0	0	1	0	0	1	1	1	gb|AAC28215.1| contains similarity to helicases [Arabidopsis thaliana]	NR	2e-32	GO:0000784, nuclear chromosome telomeric region;	GO:0033682, ATP-dependent 5{prime}-3{prime} DNA/RNA helicase activity; GO:0043141, ATP-dependent 5{prime}-3{prime} DNA helicase activity; GO:0017116, single-stranded DNA-dependent ATP-dependent DNA helicase activity; GO:0042162, telomeric DNA binding; GO:	GO:0032204, regulation of telomere maintenance; GO:0051974, negative regulation of telomerase activity;
Contig5145	HP456525	0	0	3	0	0	0	0	0	0	1	1	1	PGTG_12152 | DNA excision repair protein ERCC-1 (translation) (265 aa)	Pgt prots	1e-108	GO:0000109, nucleotide-excision repair complex; GO:0000784, nuclear chromosome telomeric region;	GO:0043566, structure-specific DNA binding; GO:0000014, single-stranded DNA specific endodeoxyribonuclease activity; GO:0003684, damaged DNA binding; GO:0003697, single-stranded DNA binding; GO:0008022, protein C-terminus binding; GO:0005515, protein bind	GO:0032205, negative regulation of telomere maintenance; GO:0006295, nucleotide-excision repair DNA incision 3{prime}-to lesion; GO:0006296, nucleotide-excision repair DNA incision 5{prime}-to lesion; GO:0006312, mitotic recombination; GO:0006979, respons		03420, Nucleotide excision repair;	PGTG_12152 DNA excision repair protein ERCC-1 (translation) (265 aa)	1e-108
Contig5102	HP456485	0	0	27	2	0	0	2	0	0	1	1	1	UmCon[0198] tropomyosin	Cogeme	4e-43	GO:0032432, actin filament bundle; GO:0005826, actomyosin contractile ring; GO:0005737, cytoplasm;	GO:0003779, actin binding;	GO:0032220, plasma membrane fusion during cytogamy; GO:0000915, cytokinesis actomyosin contractile ring assembly; GO:0000910, cytokinesis;			PGTG_16709 conserved hypothetical protein (translation) (162 aa)	7e-60
Contig5136	HP456516	0	0	1	1	0	0	0	0	0	1	1	1	UmCon[0198] tropomyosin	Cogeme	1e-38	GO:0032432, actin filament bundle; GO:0005826, actomyosin contractile ring; GO:0005737, cytoplasm;	GO:0003779, actin binding;	GO:0032220, plasma membrane fusion during cytogamy; GO:0000915, cytokinesis actomyosin contractile ring assembly; GO:0000910, cytokinesis;			PGTG_16709 conserved hypothetical protein (translation) (162 aa)	1e-54
Contig7026	HP458266	0	0	36	0	0	0	0	0	1	1	1	1	UmCon[0198] tropomyosin	Cogeme	8e-33	GO:0032432, actin filament bundle; GO:0005826, actomyosin contractile ring; GO:0005737, cytoplasm;	GO:0003779, actin binding;	GO:0032220, plasma membrane fusion during cytogamy; GO:0000915, cytokinesis actomyosin contractile ring assembly; GO:0000910, cytokinesis;			PGTG_16709 conserved hypothetical protein (translation) (162 aa)	2e-46
PT0066b.H11.BR.ptg	EC402055	0	0	1	0	0	0	0	0	0	1	1	1	UmCon[0198] tropomyosin	Cogeme	4e-32	GO:0032432, actin filament bundle; GO:0005826, actomyosin contractile ring; GO:0005737, cytoplasm;	GO:0003779, actin binding;	GO:0032220, plasma membrane fusion during cytogamy; GO:0000915, cytokinesis actomyosin contractile ring assembly; GO:0000910, cytokinesis;			PGTG_16709 conserved hypothetical protein (translation) (162 aa)	9e-46
Contig2554	HP454228	0	0	0	0	0	0	0	1	0	1	1	1	PGTG_11747 | profilin-2 (translation) (127 aa)	Pgt prots	4e-56	GO:0005937, mating projection; GO:0005826, actomyosin contractile ring; GO:0030479, actin cortical patch; GO:0005829, cytosol; GO:0005634, nucleus;	GO:0003785, actin monomer binding; GO:0005085, guanyl-nucleotide exchange factor activity;	GO:0032220, plasma membrane fusion during cytogamy; GO:0000915, cytokinesis actomyosin contractile ring assembly; GO:0030041, actin filament polymerization;		04810, Regulation of actin cytoskeleton;	PGTG_11747 profilin-2 (translation) (127 aa)	4e-56
PT00111b.C01.B7.ptu	EC395275	0	0	0	0	0	0	0	0	1	1	1	1	PGTG_11747 | profilin-2 (translation) (127 aa)	Pgt prots	1e-46	GO:0005937, mating projection; GO:0005826, actomyosin contractile ring; GO:0030479, actin cortical patch; GO:0005829, cytosol; GO:0005634, nucleus;	GO:0003785, actin monomer binding; GO:0005085, guanyl-nucleotide exchange factor activity;	GO:0032220, plasma membrane fusion during cytogamy; GO:0000915, cytokinesis actomyosin contractile ring assembly; GO:0030041, actin filament polymerization;		04810, Regulation of actin cytoskeleton;	PGTG_11747 profilin-2 (translation) (127 aa)	1e-46
TaLr.1173D05.R.pti	BG909044	0	0	0	0	1	0	0	0	0	0	1	1	gb|ABF98259.1| unconventional myosin heavy chain [Oryza sativa (japonica cultivar-group)]	NR	4e-97	GO:0042642, actomyosin myosin complex part; GO:0030141, secretory granule; GO:0008021, synaptic vesicle; GO:0043005, neuron projection; GO:0030424, axon; GO:0043025, neuronal cell body; GO:0005737, cytoplasm;	GO:0043008, ATP-dependent protein binding; GO:0017075, syntaxin-1 binding; GO:0000149, SNARE binding; GO:0003774, motor activity; GO:0048306, calcium-dependent protein binding; GO:0000146, microfilament motor activity; GO:0046983, protein dimerization act	GO:0032252, secretory granule localization; GO:0030050, vesicle transport along actin filament; GO:0030048, actin filament-based movement; GO:0017157, regulation of exocytosis; GO:0043473, pigmentation;			PGTG_17458 myosin-2 (translation) (1614 aa)	4e-18
PT0301.G20.CPTR.ptp	GR492321	0	0	0	0	0	0	1	0	0	1	1	1	PGTG_05787 | ras GTPase activator (translation) (2771 aa)	Pgt prots	3e-97	GO:0014069, postsynaptic density; GO:0019717, synaptosome; GO:0030424, axon; GO:0030425, dendrite; GO:0043234, protein complex; GO:0005624, membrane fraction; GO:0005737, cytoplasm; GO:0005634, nucleus;	GO:0045545, syndecan binding; GO:0008017, microtubule binding; GO:0005515, protein binding;	GO:0032318, regulation of Ras GTPase activity; GO:0021897, forebrain astrocyte development; GO:0042992, negative regulation of transcription factor import into nucleus; GO:0045685, regulation of glial cell differentiation; GO:0032320, positive regulation		04010, MAPK signaling pathway;	PGTG_05787 hypothetical protein similar to ras GTPase activator (translation) (2771 aa)	3e-97
Contig114	HP451920	19	0	85	30	0	0	0	0	2	1	1	1	NcCon[2433] phosphatidylglycerol/phosphatidylinositol transfer protein	Cogeme	1e-18	GO:0000328, fungal-type vacuole lumen; GO:0000324, fungal-type vacuole;		GO:0032366, intracellular sterol transport;			PGTG_07000 conserved hypothetical protein (translation) (203 aa)	5e-59
PT0316.C07.C21.ptt	GR495643	0	0	0	0	0	0	0	1	0	0	1	1	ref|XP_001941457.1| phosphatidylglycerol/phosphatidylinositol transfer protein precursor [Pyrenophora tritici-repentis Pt-1C-BFP]	NR	7e-38	GO:0000328, fungal-type vacuole lumen; GO:0000324, fungal-type vacuole;		GO:0032366, intracellular sterol transport;			PGTG_07000 conserved hypothetical protein (translation) (203 aa)	7e-15
PT0281.C11.C21.ptm	EC421111	0	0	0	0	0	0	0	0	0	1	1	1	ref|XP_570234.1| phosphatidylglycerol/phosphatidylinositol transfer protein, vacuole protein [Cryptococcus neoformans var. neoformans JEC21]	NR	4e-12	GO:0000328, fungal-type vacuole lumen; GO:0000324, fungal-type vacuole;		GO:0032366, intracellular sterol transport;			PGTG_07000 conserved hypothetical protein (translation) (203 aa)	3e-28
Contig2123	HP453817	1	0	1	0	0	0	0	0	0	1	1	1	ref|XP_570234.1| vacuole protein [Cryptococcus neoformans var. neoformans JEC21], phosphatidylglycerol/phosphatidylinositol transfer protein?	NR	6e-27	GO:0000328, fungal-type vacuole lumen; GO:0000324, fungal-type vacuole;		GO:0032366, intracellular sterol transport;			PGTG_07000 conserved hypothetical protein (translation) (203 aa)	7e-52
Contig7093	HP458325	0	0	1	0	0	0	0	0	0	1	1	1	PGTG_04454 | coatomer betaprime subunit (translation) (869 aa)	Pgt prots	2e-43	GO:0030126, COPI vesicle coat;	GO:0005515, protein binding;	GO:0032511, late endosome to vacuole transport via multivesicular body sorting pathway; GO:0006890, retrograde vesicle-mediated transport Golgi to ER; GO:0006888, ER to Golgi vesicle-mediated transport;			PGTG_04454 coatomer betaprime subunit (translation) (869 aa)	2e-43
PT0062a.D10.BR1.ptg	EC400977	0	0	1	0	0	0	0	0	0	1	1	1	gb|EED83647.1| mitochondrial 30S ribosomal protein S19 [Postia placenta Mad-698-R]	NR	2e-29	GO:0005763, mitochondrial small ribosomal subunit; GO:0005739, mitochondrion;	GO:0003735, structural constituent of ribosome;	GO:0032543, mitochondrial translation;		03010, Ribosome;	no Pgt prot homolog
Contig7756	HP458931	0	0	0	0	0	0	1	0	0	1	1	1	gb|EED83737.1| mitochondrial ribosomal protein S15 [Postia placenta Mad-698-R]	NR	6e-23	GO:0005763, mitochondrial small ribosomal subunit; GO:0005739, mitochondrion;	GO:0003735, structural constituent of ribosome;	GO:0032543, mitochondrial translation;		03010, Ribosome;	PGTG_10601 conserved hypothetical protein (translation) (352 aa)	1e-124
Contig7902	HP459068	0	0	0	0	0	0	1	0	0	1	1	1	gb|EED84914.1| mitochondrial ribosomal protein S5/S7 [Postia placenta Mad-698-R]	NR	3e-17	GO:0005763, mitochondrial small ribosomal subunit; GO:0005739, mitochondrion;	GO:0003735, structural constituent of ribosome; GO:0005515, protein binding;	GO:0032543, mitochondrial translation;		03010, Ribosome;	PGTG_15416 conserved hypothetical protein (translation) (252 aa)	2e-81
Contig7287	HP458500	0	0	1	0	0	0	1	1	3	1	1	1	PGTG_01020 | 50S ribosomal protein L3 (translation) (368 aa)	Pgt prots	1e-132	GO:0005737, cytoplasm;		GO:0032543, mitochondrial translation;		03010, Ribosome;	PGTG_01020 50S ribosomal protein L3 (translation) (368 aa)	1e-132
PTDG_P007.F21.r1.ptg	GR503470	0	0	1	0	0	0	0	0	0	1	0	1	PGTG_07665 | 50s ribosomal protein l19 (translation) (243 aa)	Pgt prots	2e-70	GO:0005739, mitochondrion;		GO:0032543, mitochondrial translation;		03010, Ribosome;	PGTG_07665 hypothetical protein similar to 50s ribosomal protein l19 (translation) (243 aa)	2e-70
PT0302.A19.CPTR.ptp	GR492539	0	0	0	0	0	0	1	0	0	1	1	1	PGTG_07709 | 54S ribosomal protein L19, mitochondrial precursor (translation) (172 aa)	Pgt prots	6e-66	GO:0005762, mitochondrial large ribosomal subunit; GO:0005739, mitochondrion;	GO:0003735, structural constituent of ribosome;	GO:0032543, mitochondrial translation;		03010, Ribosome;	PGTG_07709 54S ribosomal protein L19, mitochondrial precursor (translation) (172 aa)	6e-66
Contig7963	HP459123	0	0	0	0	0	0	0	1	0	1	1	1	PGTG_17155 | 54S ribosomal protein L23, mitochondrial precursor (translation) (230 aa)	Pgt prots	3e-81	GO:0005762, mitochondrial large ribosomal subunit; GO:0005739, mitochondrion;	GO:0003735, structural constituent of ribosome;	GO:0032543, mitochondrial translation;		03010, Ribosome;	PGTG_17155 54S ribosomal protein L23, mitochondrial precursor (translation) (230 aa)	3e-81
Contig2583	HP454255	0	0	0	0	0	0	0	0	0	1	0	1	Pi10229618 50S ribosomal protein L33	Cogeme	4e-13	GO:0005739, mitochondrion;		GO:0032543, mitochondrial translation;		03010, Ribosome;	PGTG_12718 hypothetical protein (translation) (56 aa)	3e-26
PT0313.H07.C21.ptt	GR497513	0	0	0	0	0	0	0	1	0	0	1	1	En3140123 mitochondrial ribosomal protein L11	Cogeme	2e-27	GO:0005737, cytoplasm;		GO:0032543, mitochondrial translation;			no Pgt prot homolog
Contig7960	HP459120	0	0	0	0	0	0	0	1	0	1	1	1	gb|EED54644.1| 60S ribosomal protein L3 [Aspergillus flavus NRRL3357]	NR	4e-14	GO:0005762, mitochondrial large ribosomal subunit; GO:0005739, mitochondrion;	GO:0003735, structural constituent of ribosome;	GO:0032543, mitochondrial translation;			PGTG_15163 conserved hypothetical protein (translation) (374 aa)	4e-56
Contig7984	HP459143	0	0	0	0	0	0	0	1	0	1	1	1	Gz47835170 density-regulated protein	Cogeme	2e-22	GO:0005739, mitochondrion;		GO:0032543, mitochondrial translation;			PGTG_10495 predicted protein (translation) (215 aa)	2e-51
Contig7281	HP458494	0	0	0	0	0	0	1	1	0	1	1	1	GzCon[1262] mitochondrial ribosomal protein S10	Cogeme	1e-16	GO:0005763, mitochondrial small ribosomal subunit; GO:0005739, mitochondrion;	GO:0003735, structural constituent of ribosome;	GO:0032543, mitochondrial translation;			PGTG_07078 conserved hypothetical protein (translation) (325 aa)	1e-121
Contig272	HP452053	0	0	0	0	0	0	0	0	0	1	1	1	NcCon[2598] eukaryotic translation initiation factor	Cogeme	3e-12	GO:0005739, mitochondrion;		GO:0032543, mitochondrial translation;			PGTG_10495 predicted protein (translation) (215 aa)	8e-36
Contig7398	HP458601	0	0	0	0	0	0	1	1	0	1	1	1	PGTG_07575 | mitochondrial 37S ribosomal protein S8 (translation) (158 aa)	Pgt prots	3e-71	GO:0005763, mitochondrial small ribosomal subunit; GO:0005739, mitochondrion;	GO:0003735, structural constituent of ribosome;	GO:0032543, mitochondrial translation;			PGTG_07575 mitochondrial 37S ribosomal protein S8 (translation) (158 aa)	3e-71
Contig8159	HP459271	0	0	0	0	0	1	0	0	0	1	1	1	mgc18d12f zinc finger protein	Cogeme	5e-17	GO:0005634, nucleus;	GO:0003704, specific RNA polymerase II transcription factor activity;	GO:0032569, gene-specific transcription from RNA polymerase II promoter;			PGTG_08233 hypothetical protein (translation) (502 aa)	3e-83
Contig5198	HP456575	0	0	2	0	0	0	0	1	0	1	1	1	ref|XP_002175046.1| HMG-box variant [Schizosaccharomyces japonicus yFS275]	NR	1e-22	GO:0005829, cytosol; GO:0005634, nucleus;	GO:0003704, specific RNA polymerase II transcription factor activity;	GO:0032569, gene-specific transcription from RNA polymerase II promoter;			PGTG_18356 conserved hypothetical protein (translation) (222 aa)	1e-50
PTDH.cn2036.na.ptih	GR504876	0	0	0	0	0	1	0	0	0	0	0	0	ref|YP_002384835.1| DNA-binding transcriptional repressor [Escherichia fergusonii ATCC 35469]	NR	3e-21		GO:0016566, specific transcriptional repressor activity; GO:0016563, transcription activator activity; GO:0003700, transcription factor activity;	GO:0032582, negative regulation of gene-specific transcription;			no Pgt prot homolog
TaLr.1175F10.F.pti	BG909277	0	0	0	0	1	0	0	0	0	0	1	1	gb|AAY23366.1| retinoblastoma-related protein 1 [Triticum aestivum]	NR	2e-37			GO:0032875, regulation of DNA endoreduplication; GO:0051782, negative regulation of cell division;			no Pgt prot homolog
Contig5834	HP457170	0	0	0	0	0	0	0	0	1	1	1	1	PsCon[2492] small nuclear ribonucleoprotein polypeptide F	Cogeme	2e-29		GO:0005515, protein binding;	GO:0032940, secretion by cell; GO:0040027, negative regulation of vulval development; GO:0040039, inductive cell migration; GO:0018996, molting cycle collagen and cuticulin-based cuticle; GO:0006898, receptor-mediated endocytosis; GO:0040007, growth; GO:0		03040, Spliceosome;	PGTG_00170 hypothetical protein similar to Lsm6 protein (translation) (101 aa)	4e-11
PT0314.I03.C21.ptt	GR494697	0	0	0	0	0	0	0	1	0	1	1	1	PGTG_12641 | calcium-independent protein kinase C (translation) (1062 aa)	Pgt prots	1e-68	GO:0030428, cell septum; GO:0051286, cell tip; GO:0032153, cell division site;	GO:0004697, protein kinase C activity; GO:0005515, protein binding;	GO:0032949, regulation of alpha-glucan biosynthetic process; GO:0032953, regulation of 1 3-beta-glucan biosynthetic process; GO:0032995, regulation of fungal-type cell wall biogenesis; GO:0032878, regulation of establishment or maintenance of cell polarit	2.7.11.13, ProteinkinaseC;	04310, Wnt signaling pathway;04070, Phosphatidylinositol signaling system;04370, VEGF signaling pathway;05110, Vibrio cholerae infection;04720, Long-term potentiation;05223, Non-small cell lung cancer;04666, Fc gamma R-mediated phagocytosis;04010, MAPK si	PGTG_12641 calcium-independent protein kinase C (translation) (1062 aa)	1e-68
PTDH.cn138.na.ptih	GR503581	0	0	0	0	0	1	0	0	0	0	1	1	ref|YP_002386541.1| glucan biosynthesis protein, periplasmic [Escherichia coli IAI1]	NR	1e-145	GO:0030288, outer membrane-bounded periplasmic space;		GO:0032951, regulation of beta-glucan biosynthetic process;			no Pgt prot homolog
PT0318.D21.C21.ptt	GR496391	0	0	0	0	0	0	0	1	0	0	0	0	mg[0549] NADH-ubiquinone oxidoreductase 23 kD subunit	Cogeme	2e-17	GO:0005747, mitochondrial respiratory chain complex I; GO:0005739, mitochondrion;	GO:0003954, NADH dehydrogenase activity; GO:0008137, NADH dehydrogenase (ubiquinone) activity;	GO:0032981, mitochondrial respiratory chain complex I assembly; GO:0006979, response to oxidative stress;	1.6.99.3, NADHdehydrogenase; 1.6.5.3, NADHdehydrogenase(ubiquinone);	05010, Alzheimers disease;05012, Parkinsons disease;05016, Huntingtons disease;00190, Oxidative phosphorylation;	PGTG_10555 NADH-quinone oxidoreductase subunit I (translation) (260 aa)	3e-09
PTDH_P008.G06.f1.pth	GR505252	0	0	0	1	0	0	0	0	0	1	0	1	ref|XP_572435.1| cleft lip and palate associated transmembrane protein [Cryptococcus neoformans]	UniProt	7e-40	GO:0009897, external side of plasma membrane;		GO:0033081, regulation of T cell differentiation in the thymus;			no Pgt prot homolog
PT0131d.G08.BR.pth	EC415180	0	0	0	1	0	0	0	0	0	0	1	1	gb|ACG33705.1| transmembrane 9 superfamily protein member 1 precursor [Zea mays], syntaxin?	NR	6e-42	GO:0005887, integral to plasma membrane;	GO:0004888, transmembrane receptor activity;	GO:0033299, secretion of lysosomal enzymes; GO:0031589, cell-substrate adhesion; GO:0030587, sorocarp development; GO:0006909, phagocytosis; GO:0008283, cell proliferation;			PGTG_09235 hypothetical protein similar to Tm9sf4 protein (translation) (173 aa)	1e-10
Contig765	HP452504	1	0	0	0	0	0	0	0	0	0	1	1	sp|Q9ZEP8| [Pseudomonas fluorescens] 3-methyl-2-oxobutanoate hydroxymethyltransferase; AltName: Ketopantoate hydroxymethyltransferase	NR	4e-87	GO:0016020, membrane; GO:0005829, cytosol;	GO:0003864, 3-methyl-2-oxobutanoate hydroxymethyltransferase activity; GO:0000287, magnesium ion binding;	GO:0033317, pantothenate biosynthetic process from valine;	2.1.2.11, 3-methyl-2-oxobutanoatehydroxymethyltransferase;	00770, Pantothenate and CoA biosynthesis;	PGTG_09130 3-methyl-2-oxobutanoate hydroxymethyltransferase (translation) (293 aa)	3e-19
Contig7970	HP459130	0	0	0	0	0	0	0	1	0	1	1	1	ref|XP_001931792.1| aldose 1-epimerase [Pyrenophora tritici-repentis Pt-1C-BFP]	NR	1e-25	GO:0005737, cytoplasm;	GO:0004034, aldose 1-epimerase activity;	GO:0033499, galactose catabolic process via UDP-galactose;	5.1.3.3, Aldose1-epimerase;	00010, Glycolysis / Gluconeogenesis;	PGTG_14634 conserved hypothetical protein (translation) (498 aa)	1e-110
PT0294.J09.C21.pte	GR489153	0	1	0	0	0	0	0	0	0	1	1	1	PGTG_09872 | NADPH-dependent D-xylose reductase (translation) (296 aa)	Pgt prots	6e-78	GO:0005829, cytosol; GO:0005634, nucleus;	GO:0047019, indole-3-acetaldehyde reductase (NADPH) activity; GO:0016652, oxidoreductase activity acting on NADH or NADPH NAD or NADP as acceptor; GO:0047018, indole-3-acetaldehyde reductase (NADH) activity;	GO:0033554, cellular response to stress;	1.1.1.191, Indole-3-acetaldehydereductase(NADPH); 1.1.1.190, Indole-3-acetaldehydereductase(NADH);	00591, Linoleic acid metabolism;00051, Fructose and mannose metabolism;00650, Butanoate metabolism;00363, Bisphenol A degradation;00625, Tetrachloroethene degradation;	PGTG_09872 NADPH-dependent D-xylose reductase (translation) (296 aa)	6e-78
PT0316.C09.C21.ptt	GR495645	0	0	0	0	0	0	0	1	0	0	1	1	EnCon[0025] aldehyde dehydrogenase 1A3	Cogeme	7e-39	GO:0005794, Golgi apparatus; GO:0005829, cytosol; GO:0005737, cytoplasm; GO:0005634, nucleus;		GO:0033554, cellular response to stress;	1.2.1.3, Aldehydedehydrogenase(NAD(+));	00640, Propanoate metabolism;00053, Ascorbate and aldarate metabolism;00071, Fatty acid metabolism;00903, Limonene and pinene degradation;00620, Pyruvate metabolism;00650, Butanoate metabolism;00561, Glycerolipid metabolism;00310, Lysine degradation;00641	PGTG_15009 aldehyde dehydrogenase 1A3 (translation) (336 aa)	2e-18
Contig5232	EZ116176	0	0	1	0	0	0	2	0	0	1	1	1	MagCon[10827a] heat shock protein 70	Cogeme	9e-93	GO:0005829, cytosol;		GO:0033554, cellular response to stress;	1.4.1.2, Glutamatedehydrogenase;	04010, MAPK signaling pathway;04144, Endocytosis;04612, Antigen processing and presentation;03040, Spliceosome;	PGTG_15321 conserved hypothetical protein (translation) (655 aa)	6e-99
Contig7759	HP458934	0	0	0	0	0	0	2	0	0	1	1	1	PGTG_06181 | ubiquitin-conjugating enzyme E2-24 kDa (translation) (186 aa)	Pgt prots	3e-56			GO:0033554, cellular response to stress;	6.3.2.19, Ubiquitin--proteinligase;	04120, Ubiquitin mediated proteolysis;	PGTG_06181 ubiquitin-conjugating enzyme E2-24 kDa (translation) (186 aa)	3e-56
PT0133a.C08.BR.pth	EC415670	0	0	0	1	0	0	0	0	0	0	1	1	gb|AAC50046.1| potassium channel beta subunit protein [Oryza sativa]	NR	2e-36	GO:0005829, cytosol; GO:0005634, nucleus;	GO:0016491, oxidoreductase activity;	GO:0033554, cellular response to stress;			PGTG_04291 voltage-gated potassium channel subunit beta-1 (translation) (407 aa)	2e-13
PTDH.cn1813.na.ptih	GR504685	0	0	0	0	0	1	0	0	0	1	1	1	gb|AAK51574.1|AC022352_10 Putative retroelement [Oryza sativa]	NR	1e-166	GO:0005634, nucleus;	GO:0003964, RNA-directed DNA polymerase activity;	GO:0033554, cellular response to stress;	2.7.7.49, RNA-directedDNApolymerase;		PGTG_19185 pol polyprotein (translation) (815 aa)	8e-36
PTDH.cn955.na.ptih	GR504190	0	0	0	0	0	1	0	0	0	1	1	1	gb|AAT85251.1| putative polyprotein [Oryza sativa (japonica cultivar-group)]	NR	2e-59	GO:0005634, nucleus;	GO:0003964, RNA-directed DNA polymerase activity;	GO:0033554, cellular response to stress;	2.7.7.49, RNA-directedDNApolymerase;		PGTG_19185 pol polyprotein (translation) (815 aa)	1e-05
Contig362	HP452129	0	0	0	0	0	0	0	0	0	1	1	1	gb|ABI96971.1| putative gag-pol polyprotein [Triticum monococcum subsp. aegilopoides]	NR	0	GO:0005634, nucleus;	GO:0003964, RNA-directed DNA polymerase activity;	GO:0033554, cellular response to stress;	2.7.7.49, RNA-directedDNApolymerase; 2.7.7.7, DNA-directedDNApolymerase; 3.1.26.4, RibonucleaseH;		PGTG_19185 pol polyprotein (translation) (815 aa)	4e-09
PT0131c.B11.BR.pth	EC414979	0	0	0	1	0	0	0	0	0	0	1	1	gb|ACG37071.1| transmembrane BAX inhibitor motif-containing protein 4 [Zea mays]	NR	2e-28	GO:0000329, fungal-type vacuole membrane; GO:0005794, Golgi apparatus;		GO:0033554, cellular response to stress;			PGTG_09266 conserved hypothetical protein (translation) (287 aa)	2e-13
PT0121a.E12.BR.pth	EC414754	0	0	0	1	0	0	0	0	0	0	1	1	gb|ACG42872.1| oxysterol-binding protein OBPa [Zea mays]	NR	1e-57	GO:0005829, cytosol; GO:0005634, nucleus;		GO:0033554, cellular response to stress;			PGTG_20275 conserved hypothetical protein (translation) (409 aa)	3e-07
Contig7315	HP458525	0	1	7	0	0	0	12	9	0	1	1	1	mg[0194] stress response protein	Cogeme	5e-41	GO:0005783, endoplasmic reticulum;		GO:0033554, cellular response to stress;			PGTG_06207 conserved hypothetical protein (translation) (331 aa)	1e-147
Contig2785	HP454448	0	17	13	0	0	0	1	14	11	1	1	1	NcCon[2462] conidiation specific protein 6	Cogeme	4e-17	GO:0005829, cytosol; GO:0005634, nucleus;		GO:0033554, cellular response to stress;			PGTG_17334 hypothetical protein (translation) (82 aa)	4e-37
Contig6872	HP458123	1	0	7	0	0	0	0	1	1	1	1	1	NcCon[2462] conidiation specific protein 6	Cogeme	1e-11	GO:0005829, cytosol; GO:0005634, nucleus;		GO:0033554, cellular response to stress;			PGTG_17350 hypothetical protein (translation) (84 aa)	3e-36
Contig7016	HP458256	1	0	12	0	0	0	0	1	5	1	1	1	NcCon[2462] conidiation specific protein 6	Cogeme	1e-11	GO:0005829, cytosol; GO:0005634, nucleus;		GO:0033554, cellular response to stress;			PGTG_17350 hypothetical protein (translation) (84 aa)	3e-36
Contig5284	HP456651	0	0	1	0	0	0	0	0	0	1	1	1	PGTG_08567 | flavoprotein (translation) (521 aa)	Pgt prots	4e-52	GO:0005829, cytosol;		GO:0033554, cellular response to stress;			PGTG_08567 hypothetical protein similar to flavoprotein (translation) (521 aa)	4e-52
Contig2854	HP454515	0	0	1	0	0	0	0	0	3	1	1	1	PGTG_10303 | voltage-gated potassium channel beta-2 subunit (translation) (363 aa)	Pgt prots	3e-39	GO:0005829, cytosol; GO:0005634, nucleus;	GO:0016491, oxidoreductase activity;	GO:0033554, cellular response to stress;			PGTG_10303 voltage-gated potassium channel beta-2 subunit (translation) (363 aa)	3e-39
Contig420	HP452181	0	0	0	0	0	0	0	1	1	1	1	1	PGTG_13573 | voltage-gated potassium channel subunit beta-2 (translation) (348 aa)	Pgt prots	1e-119	GO:0005829, cytosol; GO:0005634, nucleus;	GO:0016491, oxidoreductase activity;	GO:0033554, cellular response to stress;			PGTG_13573 voltage-gated potassium channel subunit beta-2 (translation) (348 aa)	1e-119
PTDH.cn455.na.ptih	GR503824	0	0	0	0	0	1	0	0	0	1	1	1	PGTG_13573 | voltage-gated potassium channel subunit beta-2 (translation) (348 aa)	Pgt prots	5e-75	GO:0005829, cytosol; GO:0005634, nucleus;	GO:0016491, oxidoreductase activity;	GO:0033554, cellular response to stress;			PGTG_13573 voltage-gated potassium channel subunit beta-2 (translation) (348 aa)	5e-75
Contig273	HP452054	0	0	0	0	0	0	0	0	0	1	1	1	PGTG_16497 | rho crystallin (translation) (326 aa)	Pgt prots	8e-57	GO:0005829, cytosol; GO:0005737, cytoplasm; GO:0005634, nucleus;		GO:0033554, cellular response to stress;	1.1.1.283, Methylglyoxalreductase(NADPH-dependent);		PGTG_16497 rho crystallin (translation) (326 aa)	8e-57
Contig5160	HP456538	0	0	1	0	0	0	0	3	0	1	1	1	PGTG_16708 | UDP-glucose:glycoprotein glucosyltransferase precursor (translation) (1672 aa)	Pgt prots	1e-130	GO:0005783, endoplasmic reticulum;	GO:0003980, UDP-glucose:glycoprotein glucosyltransferase activity;	GO:0033554, cellular response to stress;			PGTG_16708 UDP-glucose:glycoprotein glucosyltransferase precursor (translation) (1672 aa)	1e-130
PTDH.cn708.na.ptih	GR504009	0	0	0	0	0	1	0	0	0	1	1	1	PsCon[1763] pol polyprotein	Cogeme	6e-38	GO:0005634, nucleus;	GO:0003964, RNA-directed DNA polymerase activity;	GO:0033554, cellular response to stress;	2.7.7.49, RNA-directedDNApolymerase; 2.7.7.7, DNA-directedDNApolymerase; 3.1.26.4, RibonucleaseH;		PGTG_19185 pol polyprotein (translation) (815 aa)	2e-14
Contig69	HP451882	0	0	0	1	0	0	0	1	0	1	1	1	ref|XP_569609.1| endoplasmic reticulum protein [Cryptococcus neoformans var. neoformans JEC21] gb|AAW42302.1| endoplasmic reticulum protein, putative [Cryptococcus neoformans var. neoformans JEC21]	NR	7e-45	GO:0005794, Golgi apparatus; GO:0005783, endoplasmic reticulum;		GO:0033554, cellular response to stress;			PGTG_04246 conserved hypothetical protein (translation) (287 aa)	1e-148
Contig98	HP451908	0	0	0	0	0	0	2	0	1	1	1	1	ref|XP_572743.1| peptidase [Cryptococcus neoformans var. neoformans JEC21] gb|AAW45436.1| peptidase, putative [Cryptococcus neoformans var. neoformans JEC21]	NR	1e-59	GO:0005829, cytosol; GO:0005634, nucleus;		GO:0033554, cellular response to stress;			PGTG_08444 hypothetical protein similar to alanyl dipeptidyl peptidase (translation) (638 aa)	1e-10
PT0303.P12.CPTR.ptp	GR493223	0	0	0	0	0	0	1	0	0	1	1	1	sp|Q9Y7U1| sfk1p, plasma membrane protein that may act together with or upstream of Stt4p to generate normal levels of the essential phospholipid PI4P, uppressor of PI 4-kinase? [Schizosaccharomyces pombe]	NR	9e-11			GO:0033554, cellular response to stress;			PGTG_09910 conserved hypothetical protein (translation) (200 aa)	6e-87
Contig6918	HP458167	0	0	0	1	0	0	0	0	0	1	1	1	Um34331099 apoptosis-related DNA-binding protein	Cogeme	4e-18			GO:0033554, cellular response to stress;			PGTG_17021 predicted protein (translation) (112 aa)	2e-42
Contig7815	HP458987	0	0	0	0	0	0	1	0	0	1	1	1	Um34331099 apoptosis-related DNA-binding protein	Cogeme	5e-08			GO:0033554, cellular response to stress;			PGTG_17021 predicted protein (translation) (112 aa)	9e-44
Contig5188	HP456565	0	0	4	0	0	0	0	0	0	1	1	1	Um37405927 involved in lipid metabolism	Cogeme	1e-11	GO:0005739, mitochondrion;		GO:0033554, cellular response to stress;			PGTG_09516 conserved hypothetical protein (translation) (483 aa)	8e-49
Contig2745	HP454411	0	0	0	2	0	0	0	0	1	1	1	1	UmCon[1077] cytochrome c oxidase polypeptide VIb	Cogeme	1e-34	GO:0005751, mitochondrial respiratory chain complex IV; GO:0005739, mitochondrion;	GO:0004129, cytochrome-c oxidase activity;	GO:0033617, mitochondrial respiratory chain complex IV assembly;		05010, Alzheimers disease;05012, Parkinsons disease;00190, Oxidative phosphorylation;04260, Cardiac muscle contraction;05016, Huntingtons disease;	PGTG_12722 hypothetical protein (translation) (95 aa)	2e-49
Contig8225	HP459318	0	0	0	0	0	2	0	0	0	1	1	1	gb|EEC12391.1| conserved oligomeric golgi complex subunit [Ixodes scapularis]	NR	9e-14	GO:0017119, Golgi transport complex; GO:0005794, Golgi apparatus;		GO:0034067, protein localization in Golgi apparatus; GO:0033365, protein localization in organelle; GO:0006890, retrograde vesicle-mediated transport Golgi to ER; GO:0050821, protein stabilization; GO:0006486, protein amino acid glycosylation; GO:0006886,			PGTG_09981 conserved hypothetical protein (translation) (1003 aa)	0
Contig77	HP451889	0	0	0	0	0	0	0	0	0	1	1	1	gb|EED53262.1| ATP binding protein, putative [Aspergillus flavus NRRL3357]	NR	2e-35	GO:0005737, cytoplasm;		GO:0034087, establishment of mitotic sister chromatid cohesion;			PGTG_00189 conserved hypothetical protein (translation) (1225 aa)	3e-73
Contig6815	HP458067	0	0	0	0	0	0	0	0	1	1	1	1	ref|XP_001863330.1| ATP-binding domain 1 family member B [Culex quinquefasciatus]	NR	8e-17	GO:0005737, cytoplasm;		GO:0034087, establishment of mitotic sister chromatid cohesion;			PGTG_00189 conserved hypothetical protein (translation) (1225 aa)	1e-49
Contig7474	HP458669	0	0	0	0	0	0	2	0	0	1	1	1	PGTG_02042 | oligosaccharide translocation protein RFT1 (translation) (560 aa)	Pgt prots	1e-146	GO:0005789, endoplasmic reticulum membrane;	GO:0034202, glycolipid-translocating activity; GO:0005515, protein binding;	GO:0034203, glycolipid translocation; GO:0006487, protein amino acid N-linked glycosylation;		00510, N-Glycan biosynthesis;	PGTG_02042 oligosaccharide translocation protein RFT1 (translation) (560 aa)	1e-146
PTDH.cn359.na.ptih	GR503745	0	0	0	0	0	1	0	0	0	0	1	1	ref|YP_403665.1| putative virulence factor [Shigella dysenteriae Sd197]	NR	1e-125		GO:0005319, lipid transporter activity;	GO:0034204, lipid translocation; GO:0009252, peptidoglycan biosynthetic process;		00550, Peptidoglycan biosynthesis;	no Pgt prot homolog
Contig5752	HP457092	0	0	1	0	0	0	0	0	0	1	1	1	PGTG_02527 | chitin synthase (translation) (970 aa)	Pgt prots	5e-77	GO:0005783, endoplasmic reticulum;	GO:0004100, chitin synthase activity;	GO:0034217, ascospore wall chitin biosynthetic process; GO:0030476, ascospore wall assembly; GO:0030437, ascospore formation;	2.4.1.16, Chitinsynthase;	00520, Amino sugar and nucleotide sugar metabolism;	PGTG_02527 chitin synthase (translation) (970 aa)	5e-77
Contig229	HP452018	0	1	2	0	0	0	3	2	3	1	1	1	PGTG_17815 | chitin synthase B (translation) (871 aa)	Pgt prots	1e-170	GO:0005783, endoplasmic reticulum;	GO:0004100, chitin synthase activity;	GO:0034217, ascospore wall chitin biosynthetic process; GO:0030476, ascospore wall assembly; GO:0030437, ascospore formation;	2.4.1.16, Chitinsynthase;	00520, Amino sugar and nucleotide sugar metabolism;	PGTG_17815 chitin synthase B (translation) (871 aa)	1e-170
Contig5713	HP457057	0	0	1	0	0	0	0	0	0	1	1	1	PGTG_11338 | chitin synthase regulator 1 (translation) (868 aa)	Pgt prots	1e-156	GO:0051286, cell tip; GO:0032153, cell division site; GO:0005816, spindle pole body; GO:0005829, cytosol; GO:0005634, nucleus;		GO:0034223, regulation of ascospore wall chitin biosynthetic process;			PGTG_11338 hypothetical protein similar to chitin synthase regulator 1 (translation) (868 aa)	1e-156
PT0301.B01.CPTR.ptp	GR492191	0	0	0	0	0	0	1	0	0	1	1	1	PGTG_08210 | 3-hydroxyanthranilate 3,4-dioxygenase (translation) (139 aa)	Pgt prots	5e-77	GO:0005737, cytoplasm;	GO:0000334, 3-hydroxyanthranilate 3 4-dioxygenase activity;	GO:0034354, de novo NAD biosynthetic process from tryptophan;	1.13.11.6, 3-hydroxyanthranilate3,4-dioxygenase;	00380, Tryptophan metabolism;	PGTG_08210 hypothetical protein similar to 3-hydroxyanthranilate 3,4-dioxygenase (translation) (139 aa)	5e-77
Contig7990	HP459149	0	0	0	0	0	0	0	1	0	0	1	1	MagCon[5111a] diacylglycerol O-acyltransferase	Cogeme	5e-74		GO:0004144, diacylglycerol O-acyltransferase activity; GO:0008415, acyltransferase activity;	GO:0034379, very-low-density lipoprotein particle assembly; GO:0019432, triglyceride biosynthetic process; GO:0006641, triglyceride metabolic process;	2.3.1.20, DiacylglycerolO-acyltransferase;	00561, Glycerolipid metabolism;00830, Retinol metabolism;	PGTG_16235 conserved hypothetical protein (translation) (570 aa)	1e-26
PT0303.B14.CPTR.ptp	GR492910	0	0	0	0	0	0	1	0	0	1	1	1	PGTG_15875 | lipid binding protein (translation) (488 aa)	Pgt prots	1e-80	GO:0000407, pre-autophagosomal structure; GO:0000300, peripheral to membrane of membrane fraction; GO:0005769, early endosome; GO:0005829, cytosol;	GO:0032266, phosphatidylinositol-3-phosphate binding; GO:0005515, protein binding;	GO:0034498, early endosome to Golgi transport; GO:0032258, CVT pathway; GO:0034727, piecemeal microautophagy of nucleus; GO:0000422, mitochondrion degradation; GO:0006623, protein targeting to vacuole;			PGTG_15875 hypothetical protein similar to lipid binding protein (translation) (488 aa)	1e-80
Contig102	HP451911	0	1	0	0	0	0	0	1	1	1	1	1	gb|EED79376.1| catalase-like protein [Postia placenta Mad-698-R]	NR	4e-68	GO:0005829, cytosol; GO:0005634, nucleus;		GO:0034599, cellular response to oxidative stress;	1.11.1.6, Catalase;	05014, Amyotrophic lateral sclerosis (ALS);04146, Peroxisome;00380, Tryptophan metabolism;00680, Methane metabolism;	PGTG_10338 hypothetical protein (translation) (546 aa)	1e-172
PT0065d.F05.BR.ptg	EC401779	0	0	1	0	0	0	0	0	0	1	1	1	PGTG_14885 | peroxisomal catalase (translation) (531 aa)	Pgt prots	3e-82	GO:0005829, cytosol; GO:0005634, nucleus;		GO:0034599, cellular response to oxidative stress;	1.11.1.6, Catalase;	05014, Amyotrophic lateral sclerosis (ALS);04146, Peroxisome;00380, Tryptophan metabolism;00680, Methane metabolism;	PGTG_14885 peroxisomal catalase (translation) (531 aa)	3e-82
PT00110c.D12.B7.ptu.chim1	EC395056	0	0	0	0	0	0	0	0	1	1	1	1	PGTG_16679 | thioredoxin reductase (translation) (503 aa)	Pgt prots	5e-29	GO:0005739, mitochondrion;	GO:0004362, glutathione-disulfide reductase activity;	GO:0034599, cellular response to oxidative stress; GO:0006749, glutathione metabolic process;	1.8.1.7, Glutathione-disulfidereductase;	00480, Glutathione metabolism;	PGTG_16679 thioredoxin reductase (translation) (503 aa)	5e-29
Contig7547	EZ116196	0	0	0	0	0	0	2	0	0	1	1	1	mg[0171] heat shock protein 70	Cogeme	9e-89	GO:0005829, cytosol; GO:0005634, nucleus;		GO:0034605, cellular response to heat;	1.4.1.2, Glutamatedehydrogenase;	04010, MAPK signaling pathway;04144, Endocytosis;04612, Antigen processing and presentation;03040, Spliceosome;	PGTG_15321 conserved hypothetical protein (translation) (655 aa)	2e-84
PT0313.J20.C21.ptt	GR497569	0	0	0	0	0	0	0	1	0	0	1	1	EnCon[2742] DnaJ domain protein, HSP40 family chaperone	Cogeme	2e-27	GO:0005829, cytosol; GO:0005634, nucleus;		GO:0034605, cellular response to heat;			no Pgt prot homolog
PT0312.E03.C21.ptt	GR494246	0	0	0	0	0	0	0	1	0	0	1	1	ref|XP_001269854.1| NADH-quinone oxidoreductase [Aspergillus clavatus NRRL 1]	NR	5e-26	GO:0001950, plasma membrane enriched fraction; GO:0045121, membrane raft; GO:0005739, mitochondrion; GO:0005737, cytoplasm;	GO:0042802, identical protein binding; GO:0005515, protein binding;	GO:0034605, cellular response to heat;			PGTG_18059 NADH-quinone oxidoreductase (translation) (206 aa)	9e-09
PT0314.G19.C21.ptt	GR494666	0	0	0	0	0	0	0	1	0	0	1	1	gb|EED55699.1| proliferating cell nuclear antigen (PCNA) [Aspergillus flavus NRRL3357]	NR	6e-34	GO:0043626, PCNA complex; GO:0043596, nuclear replication fork; GO:0005829, cytosol; GO:0005634, nucleus;	GO:0005515, protein binding;	GO:0034644, cellular response to UV; GO:0006271, DNA strand elongation during DNA replication; GO:0006301, postreplication repair; GO:0000077, DNA damage checkpoint; GO:0010212, response to ionizing radiation; GO:0051726, regulation of cell cycle;		03430, Mismatch repair;03030, DNA replication;03410, Base excision repair;03420, Nucleotide excision repair;04110, Cell cycle;	PGTG_16695 hypothetical protein similar to PCNA (translation) (488 aa)	7e-09
PT0315.H01.C21.ptt	GR495388	0	0	0	0	0	0	0	1	0	1	1	1	PGTG_16695 | PCNA, proliferating cell nuclear antigen, DNA polymerase delta accessory protein? (translation) (488 aa)	Pgt prots	7e-26	GO:0043626, PCNA complex; GO:0043596, nuclear replication fork; GO:0005829, cytosol; GO:0005634, nucleus;	GO:0005515, protein binding;	GO:0034644, cellular response to UV; GO:0006271, DNA strand elongation during DNA replication; GO:0006301, postreplication repair; GO:0000077, DNA damage checkpoint; GO:0010212, response to ionizing radiation; GO:0051726, regulation of cell cycle;		03430, Mismatch repair;03030, DNA replication;03410, Base excision repair;03420, Nucleotide excision repair;04110, Cell cycle;	PGTG_16695 hypothetical protein similar to PCNA (translation) (488 aa)	7e-26
Contig7803	HP458976	0	0	0	0	0	0	1	0	0	1	1	1	ref|XP_002175961.1| trm112, subunit of an adoMet-dependent tRNA methyltransferase (MTase) complex [Schizosaccharomyces japonicus yFS275]	NR	8e-16			GO:0035265, organ growth; GO:0051726, regulation of cell cycle; GO:0042127, regulation of cell proliferation;			PGTG_19500 predicted protein (translation) (134 aa)	4e-63
Contig8165	HP459275	0	0	0	0	0	1	0	0	0	1	1	1	PGTG_08241 | GPI mannosyltransferase 1 (translation) (422 aa)	Pgt prots	2e-68	GO:0005783, endoplasmic reticulum;		GO:0035268, protein amino acid mannosylation;		00563, Glycosylphosphatidylinositol(GPI)-anchor biosynthesis;	PGTG_08241 GPI mannosyltransferase 1 (translation) (422 aa)	2e-68
Contig7324	EZ116188	0	0	1	0	0	0	7	0	0	1	1	1	Pi10229506 argonaute (involved in post transcriptional gene silencing)	Cogeme	7e-46			GO:0035278, negative regulation of translation involved in gene silencing by miRNA; GO:0006402, mRNA catabolic process;			PGTG_11327 conserved hypothetical protein (translation) (860 aa)	1e-127
PTDH_P010.C07.f1.pth	GR505292	0	0	0	1	0	0	0	0	0	1	0	1	gb|ACG37765.1| 3-5 exonuclease/ nucleic acid binding protein [Zea mays]	NR	4e-15	GO:0005654, nucleoplasm; GO:0005730, nucleolus; GO:0005634, nucleus;	GO:0008408, 3{prime}-5{prime} exonuclease activity; GO:0005515, protein binding;	GO:0040009, regulation of growth rate; GO:0006259, DNA metabolic process; GO:0010259, multicellular organismal aging; GO:0001302, replicative cell aging; GO:0000723, telomere maintenance; GO:0006260, DNA replication;			no Pgt prot homolog
PT0292.I23.C21.pte	GR488498	0	1	0	0	0	0	0	0	0	1	1	1	PsCon[0356] histone H3	Cogeme	1e-32		GO:0005515, protein binding;	GO:0040017, positive regulation of locomotion; GO:0040035, hermaphrodite genitalia development; GO:0040007, growth; GO:0040010, positive regulation of growth rate; GO:0002119, nematode larval development; GO:0000003, reproduction; GO:0009792, embryonic de		05322, Systemic lupus erythematosus;	PGTG_01303 hypothetical protein (translation) (162 aa)	6e-60
PT0303.A18.CPTR.ptp	GR492891	0	0	0	0	0	0	1	0	0	1	1	1	PsCon[0356] histone H3	Cogeme	7e-34		GO:0005515, protein binding;	GO:0040017, positive regulation of locomotion; GO:0040035, hermaphrodite genitalia development; GO:0040007, growth; GO:0040010, positive regulation of growth rate; GO:0002119, nematode larval development; GO:0000003, reproduction; GO:0009792, embryonic de			PGTG_01303 hypothetical protein (translation) (162 aa)	1e-55
PTDG.cn1329.na.ptg	GR503300	0	0	1	0	0	0	0	0	0	1	1	1	UmCon[0274] enolase (2-phosphoglycerate dehydratase)	Cogeme	2e-95			GO:0040018, positive regulation of multicellular organism growth; GO:0006898, receptor-mediated endocytosis; GO:0008340, determination of adult lifespan; GO:0040035, hermaphrodite genitalia development; GO:0040007, growth; GO:0040010, positive regulation	4.2.1.11, Phosphopyruvatehydratase;	00010, Glycolysis / Gluconeogenesis;03018, RNA degradation;	PGTG_14903 enolase (translation) (446 aa)	5e-78
Contig2759	HP454423	0	0	0	0	0	0	0	0	1	1	1	1	ref|XP_001878961.1| histone methyltransferase [Laccaria bicolor S238N-H82]	NR	2e-28	GO:0005634, nucleus;	GO:0042800, histone methyltransferase activity (H3-K4 specific);	GO:0040029, regulation of gene expression epigenetic; GO:0031152, aggregation involved in sorocarp development; GO:0016571, histone methylation;	2.1.1.43, Histone-lysineN-methyltransferase;	00310, Lysine degradation;	PGTG_01930 conserved hypothetical protein (translation) (1015 aa)	3e-37
PT0319.B14.C21.ptt	GR496698	0	0	0	0	0	0	0	1	0	0	0	0	AnCon[0216] 60S ribosomal protein L37	Cogeme	2e-22			GO:0040035, hermaphrodite genitalia development; GO:0040007, growth; GO:0040010, positive regulation of growth rate; GO:0002119, nematode larval development; GO:0000003, reproduction; GO:0009792, embryonic development ending in birth or egg hatching;		03010, Ribosome;	PGTG_19079 conserved hypothetical protein (translation) (254 aa)	6e-13
Contig7179	HP458399	0	0	0	0	0	0	0	0	3	1	1	1	PGTG_14228 | ATP-dependent Clp protease ATP-binding subunit clpX (translation) (585 aa)	Pgt prots	7e-71	GO:0005759, mitochondrial matrix; GO:0005739, mitochondrion;	GO:0005515, protein binding;	GO:0042026, protein refolding;		04112, Cell cycle - Caulobacter;	PGTG_14228 ATP-dependent Clp protease ATP-binding subunit clpX (translation) (585 aa)	7e-71
Contig5578	HP456930	0	0	0	2	0	0	0	0	0	0	1	1	gb|AAZ30058.1| glutamine synthetase isoform GS1b [Triticum aestivum]	NR	2e-20	GO:0005829, cytosol;	GO:0004356, glutamate-ammonia ligase activity;	GO:0042128, nitrate assimilation;	6.3.1.2, Glutamate--ammonialigase;	00910, Nitrogen metabolism;00330, Arginine and proline metabolism;02020, Two-component system;00250, Alanine;	PGTG_12071 glutamine synthetase (translation) (362 aa)	9e-12
Contig2856	HP454516	0	0	0	0	0	0	0	0	1	1	1	1	PGTG_15327 | osmotic growth protein 1 (translation) (630 aa)	Pgt prots	3e-43	GO:0005829, cytosol;	GO:0008940, nitrate reductase activity; GO:0005515, protein binding;	GO:0042128, nitrate assimilation; GO:0006809, nitric oxide biosynthetic process; GO:0009416, response to light stimulus;	1.7.1.1, Nitratereductase(NADH);	00910, Nitrogen metabolism;	PGTG_15327 osmotic growth protein 1 (translation) (630 aa)	3e-43
Contig5603	HP456953	0	0	0	1	0	0	0	0	0	1	1	1	PGTG_14896 | vacuolar protein sorting-associated protein VPS29 (translation) (296 aa)	Pgt prots	3e-45	GO:0030906, retromer complex inner shell; GO:0030904, retromer complex; GO:0005768, endosome;	GO:0008565, protein transporter activity; GO:0042802, identical protein binding; GO:0005515, protein binding;	GO:0042147, retrograde transport endosome to Golgi;			PGTG_14896 vacuolar protein sorting-associated protein 29 (translation) (296 aa)	3e-45
Contig146	HP451754	0	0	3	0	0	0	0	2	0	1	1	1	PGTG_17369 | 28 kda golgi snare protein (translation) (236 aa)	Pgt prots	3e-90	GO:0031201, SNARE complex; GO:0005794, Golgi apparatus;	GO:0005484, SNAP receptor activity;	GO:0042147, retrograde transport endosome to Golgi; GO:0006891, intra-Golgi vesicle-mediated transport;		04130, SNARE interactions in vesicular transport;	PGTG_17369 hypothetical protein similar to 28 kda golgi snare protein (translation) (236 aa)	3e-90
PTDH_P009.I22.r1.pth	GR505279	0	0	0	1	0	0	0	0	0	1	0	1	ref|YP_002385349.1| aminopeptidase A, a cyteinylglycinase [Escherichia fergusonii]	NR	5e-94		GO:0016564, transcription repressor activity; GO:0003677, DNA binding;	GO:0042150, plasmid recombination; GO:0043171, peptide catabolic process; GO:0006350, transcription;	3.4.11.1, Leucylaminopeptidase;	00480, Glutathione metabolism;	PGTG_17379 leucine aminopeptidase 2 (translation) (482 aa)	1e-15
PTDH_P009.I22.f1.pth	GR505280	0	0	0	1	0	0	0	0	0	0	0	0	ref|ZP_03066185.1| leucyl aminopeptidase [Shigella dysenteriae]	NR	2e-65		GO:0016564, transcription repressor activity; GO:0003677, DNA binding;	GO:0042150, plasmid recombination; GO:0043171, peptide catabolic process; GO:0006350, transcription;	3.4.11.1, Leucylaminopeptidase;	00480, Glutathione metabolism;	no Pgt prot homolog
Contig7742	EZ116200	0	0	0	0	0	0	0	2	0	1	1	1	AnCon[0014] ubiquitin / ribosomal protein S27A	Cogeme	9e-83	GO:0022625, cytosolic large ribosomal subunit; GO:0005739, mitochondrion;	GO:0003735, structural constituent of ribosome; GO:0005515, protein binding;	GO:0042254, ribosome biogenesis; GO:0016567, protein ubiquitination; GO:0006412, translation;		03010, Ribosome;03320, PPAR signaling pathway;03010, Ribosome;	PGTG_08310 hypothetical protein similar to ubiquitin (translation) (160 aa)	1e-52
PT0318.P11.C21.ptt	GR496651	0	0	0	0	0	0	0	1	0	1	1	1	VD0103D02 polyubiquitin	Cogeme	3e-54	GO:0022625, cytosolic large ribosomal subunit; GO:0005739, mitochondrion;	GO:0003735, structural constituent of ribosome; GO:0005515, protein binding;	GO:0042254, ribosome biogenesis; GO:0016567, protein ubiquitination; GO:0006412, translation;		03010, Ribosome;03320, PPAR signaling pathway;03010, Ribosome;	PGTG_13068 conserved hypothetical protein (translation) (610 aa)	2e-44
PTDH.cn892.na.ptih	GR504144	0	0	0	0	0	1	0	0	0	1	1	1	PGTG_01320 | ribosome biogenesis protein TSR1 (translation) (853 aa)	Pgt prots	8e-87	GO:0005730, nucleolus;		GO:0042255, ribosome assembly;			PGTG_01320 ribosome biogenesis protein TSR1 (translation) (853 aa)	8e-87
Contig7266	HP458479	0	1	0	1	0	0	0	0	0	1	1	1	PGTG_02545 | 60S ribosomal protein L26 (translation) (135 aa)	Pgt prots	6e-61	GO:0022625, cytosolic large ribosomal subunit;	GO:0003735, structural constituent of ribosome; GO:0003723, RNA binding; GO:0005515, protein binding;	GO:0042273, ribosomal large subunit biogenesis; GO:0006364, rRNA processing; GO:0006412, translation;		03010, Ribosome;	PGTG_02545 60S ribosomal protein L26 (translation) (135 aa)	6e-61
PT0302.E20.CPTR.ptp	GR492628	0	0	0	0	0	0	1	0	0	1	1	1	PGTG_05389 | 40S ribosomal protein S0-A (translation) (369 aa)	Pgt prots	3e-52	GO:0015935, small ribosomal subunit; GO:0022626, cytosolic ribosome; GO:0005829, cytosol; GO:0005634, nucleus;	GO:0005515, protein binding;	GO:0042274, ribosomal small subunit biogenesis; GO:0006412, translation;		03010, Ribosome;	PGTG_05389 40S ribosomal protein S0-A (translation) (369 aa)	3e-52
PT03012.K18.C21.ptp	GR490253	0	0	0	0	0	0	1	0	0	1	1	1	UmCon[1201] ATP synthase subunit g	Cogeme	6e-20	GO:0000276, mitochondrial proton-transporting ATP synthase complex coupling factor F(o); GO:0005739, mitochondrion;	GO:0005198, structural molecule activity;	GO:0042407, cristae formation; GO:0015986, ATP synthesis coupled proton transport; GO:0051259, protein oligomerization; GO:0006461, protein complex assembly;		00190, Oxidative phosphorylation;	PGTG_11927 conserved hypothetical protein (translation) (221 aa)	6e-36
Contig5172	HP456549	0	0	1	0	0	0	0	0	0	1	1	1	PGTG_01933 | NADPH oxidase (translation) (562 aa)	Pgt prots	8e-40	GO:0043020, NADPH oxidase complex;	GO:0016175, superoxide-generating NADPH oxidase activity; GO:0005515, protein binding;	GO:0042554, superoxide anion generation; GO:0000302, response to reactive oxygen species; GO:0006800, oxygen and reactive oxygen species metabolic process; GO:0048661, positive regulation of smooth muscle cell proliferation; GO:0007165, signal transductio	1.6.3.1, NAD(P)Hoxidase;	04670, Leukocyte transendothelial migration;	PGTG_01933 hypothetical protein similar to NADPH oxidase (translation) (562 aa)	8e-40
Contig5375	HP456736	0	0	0	31	0	0	0	0	0	0	1	1	sp|P40880| barley carbonic anhydrase, chloroplastic, carbonate dehydratase	NR	1e-118	GO:0048046, apoplast; GO:0009535, chloroplast thylakoid membrane; GO:0009570, chloroplast stroma; GO:0009941, chloroplast envelope; GO:0009507, chloroplast; GO:0005829, cytosol; GO:0005737, cytoplasm;	GO:0005515, protein binding;	GO:0042742, defense response to bacterium;	4.2.1.1, Carbonatedehydratase;	00910, Nitrogen metabolism;	PGTG_07128 hypothetical protein similar to carbonic anhydrase 2 (translation) (218 aa)	3e-11
Contig5402	HP456762	0	0	0	19	0	0	0	0	0	0	1	1	sp|P40880| barley carbonic anhydrase, chloroplastic, carbonate dehydratase	NR	5e-69	GO:0048046, apoplast; GO:0009535, chloroplast thylakoid membrane; GO:0009570, chloroplast stroma; GO:0009941, chloroplast envelope; GO:0009507, chloroplast; GO:0005829, cytosol; GO:0005737, cytoplasm;	GO:0005515, protein binding;	GO:0042742, defense response to bacterium;	4.2.1.1, Carbonatedehydratase;	00910, Nitrogen metabolism;	no Pgt prot homolog
Contig5407	HP456766	0	0	0	4	0	0	0	0	0	0	1	1	sp|P40880| barley carbonic anhydrase, chloroplastic, carbonate dehydratase	NR	3e-68	GO:0048046, apoplast; GO:0009535, chloroplast thylakoid membrane; GO:0009570, chloroplast stroma; GO:0009941, chloroplast envelope; GO:0009507, chloroplast; GO:0005829, cytosol; GO:0005737, cytoplasm;	GO:0005515, protein binding;	GO:0042742, defense response to bacterium;	4.2.1.1, Carbonatedehydratase;	00910, Nitrogen metabolism;	no Pgt prot homolog
PT0317.P18.C21.ptt	GR496301	0	0	0	0	0	0	0	1	0	0	1	1	PGTG_15605 | ATP synthase subunit alpha (translation) (560 aa)	Pgt prots	5e-25	GO:0005754, mitochondrial proton-transporting ATP synthase catalytic core;	GO:0046933, hydrogen ion transporting ATP synthase activity rotational mechanism; GO:0046961, proton-transporting ATPase activity rotational mechanism;	GO:0042776, mitochondrial ATP synthesis coupled proton transport;	3.6.3.14, H(+)-transportingtwo-sectorATPase;	00190, Oxidative phosphorylation;00195, Photosynthesis;	PGTG_15605 ATP synthase subunit alpha (translation) (560 aa)	5e-25
Contig2893	HP451775	0	0	0	0	0	0	0	0	1	1	1	1	PGTG_17202 | cullin-1 (translation) (752 aa)	Pgt prots	4e-73	GO:0019005, SCF ubiquitin ligase complex; GO:0005829, cytosol;	GO:0005515, protein binding;	GO:0042787, protein ubiquitination during ubiquitin-dependent protein catabolic process; GO:0000278, mitotic cell cycle;		04310, Wnt signaling pathway;04114, Oocyte meiosis;04350, TGF-beta signaling pathway;04110, Cell cycle;04120, Ubiquitin mediated proteolysis;04111, Cell cycle - yeast;	PGTG_17202 cullin-1 (translation) (752 aa)	4e-73
PTDH.cn825.na.ptih	GR504091	0	0	0	0	0	1	0	0	0	1	1	1	PGTG_11170 | DNA-directed RNA polymerase I polypeptide 2 (translation) (1225 aa)	Pgt prots	1e-124	GO:0005736, DNA-directed RNA polymerase I complex;	GO:0003899, DNA-directed RNA polymerase activity; GO:0005515, protein binding;	GO:0042790, transcription of nuclear rRNA large RNA polymerase I transcript;	2.7.7.6, DNA-directedRNApolymerase;	03020, RNA polymerase;00230, Purine metabolism;00240, Pyrimidine metabolism;	PGTG_11170 DNA-directed RNA polymerase I polypeptide 2 (translation) (1225 aa)	1e-124
Contig7036	HP458276	0	0	1	0	0	0	0	0	0	1	1	1	ref|XP_001260365.1| pyridoxine [Neosartorya fischeri NRRL 181]	NR	2e-34	GO:0005829, cytosol;	GO:0004359, glutaminase activity; GO:0046982, protein heterodimerization activity;	GO:0042819, vitamin B6 biosynthetic process;		00750, Vitamin B6 metabolism;	PGTG_15569 conserved hypothetical protein (translation) (254 aa)	1e-101
PTDH.cn768.na.ptih	GR504056	0	0	0	0	0	1	0	0	0	1	1	1	ref|YP_690158.1| dehydrogenase, 3-hydroxyisobutyrate dehydrogenase, valine catabolism? [Shigella flexneri 5 str. 8401] gb|ABF04853.1|	NR	3e-60		GO:0008679, 2-hydroxy-3-oxopropionate reductase activity;	GO:0042838, D-glucarate catabolic process; GO:0019582, D-galactarate catabolic process;	1.1.1.60, 2-hydroxy-3-oxopropionatereductase;		PGTG_17543 3-hydroxyisobutyrate dehydrogenase (translation) (374 aa)	9e-09
Contig6316	HP457600	0	0	0	1	0	1	0	0	0	0	1	1	gb|AAM22749.1| alanine aminotransferase [Deschampsia antarctica]	NR	4e-69		GO:0004021, L-alanine:2-oxoglutarate aminotransferase activity;	GO:0042851, L-alanine metabolic process; GO:0006103, 2-oxoglutarate metabolic process;	2.6.1.2, Alaninetransaminase;	00710, Carbon fixation in photosynthetic organisms;00250, Alanine;	PGTG_07510 alanine aminotransferase 2 (translation) (469 aa)	1e-25
PTDH_P010.O14.f1.pth	GR505315	0	0	0	1	0	0	0	0	0	0	0	0	gb|AAF28110.1| peptide transport system ATP-binding protein SapD, multidrug resistance protein [Shigella dysenteriae]	NR	1e-107		GO:0042936, dipeptide transporter activity;	GO:0042938, dipeptide transport;	3.6.3.27, Phosphate-transportingATPase;	02010, ABC transporters;	PGTG_06804 ATP-binding cassette sub-family B member 10, mitochondrial precursor (translation) (713 aa)	3e-06
Contig326	HP452097	0	0	0	0	0	0	0	0	0	0	1	1	ref|YP_539850.1| Heme-binding protein precursor (hemin-binding lipoprotein) [Escherichia coli UTI89] gb|ABE06319.1| Heme-binding protein precursor (hemin-binding lipoprotein) [Escherichia coli UTI89]	NR	0		GO:0042936, dipeptide transporter activity;	GO:0042938, dipeptide transport;	3.6.3.24, Nickel-transportingATPase;	02010, ABC transporters;	PGTG_06804 ATP-binding cassette sub-family B member 10, mitochondrial precursor (translation) (713 aa)	4e-10
PTDH_P010.O14.r1.pth	GR505314	0	0	0	1	0	0	0	0	0	0	0	0	ref|YP_688815.1| peptide transport permease protein [Shigella flexneri]	NR	1e-113		GO:0042936, dipeptide transporter activity;	GO:0042938, dipeptide transport;		02010, ABC transporters;	no Pgt prot homolog
PTDH_P010.E14.r1.pth	GR505300	0	0	0	1	0	0	0	0	0	1	0	1	sp|Q0T6D1| glutathione transport system permease protein gsiC [Shigella flexneri]	NR	1e-135		GO:0042936, dipeptide transporter activity;	GO:0042938, dipeptide transport;		02010, ABC transporters;	no Pgt prot homolog
PT0181.J20.CPTR.ptm	EC417843	0	0	0	0	0	0	0	0	0	0	1	1	ref|YP_702189.1| ABC peptide transporter, permease component [Rhodococcus jostii RHA1]	NR	1e-104		GO:0042936, dipeptide transporter activity; GO:0042277, peptide binding;	GO:0042938, dipeptide transport;		02010, ABC transporters;02030, Bacterial chemotaxis;	no Pgt prot homolog
PTDH.cn916.na.ptih	GR504162	0	0	0	0	0	1	0	0	0	0	1	1	ref|ZP_03068743.1| ABC transporter periplasmic-binding protein yddS precursor [Escherichia coli 101-1]	NR	1e-149	GO:0042597, periplasmic space;		GO:0042939, tripeptide transport;	3.4.13.22, D-Ala-D-Aladipeptidase;	02010, ABC transporters;	no Pgt prot homolog
PT0133b.F01.BR.pth	EC415791	0	0	0	1	0	0	0	0	0	0	1	1	gb|ACG41138.1| peptide transporter PTR2 [Zea mays]	NR	8e-31	GO:0000325, plant-type vacuole; GO:0005774, vacuolar membrane; GO:0005773, vacuole; GO:0005886, plasma membrane;	GO:0015334, high affinity oligopeptide transporter activity; GO:0042937, tripeptide transporter activity; GO:0015112, nitrate transmembrane transporter activity; GO:0042936, dipeptide transporter activity;	GO:0042939, tripeptide transport; GO:0042938, dipeptide transport; GO:0015833, peptide transport;			no Pgt prot homolog
Contig7735	HP458913	0	2	4	0	0	1	0	5	10	1	1	1	emb|CAG46545.1| PSME3, proteasome activator complex subunit 3 [Homo sapiens]	NR	2e-15		GO:0070215, MDM2 binding; GO:0008538, proteasome activator activity; GO:0002039, p53 binding;	GO:0042981, regulation of apoptosis;		03050, Proteasome;04612, Antigen processing and presentation;	PGTG_13053 hypothetical protein (translation) (257 aa)	3e-21
Contig7256	HP458470	0	1	2	0	0	0	0	0	3	1	1	1	gb|ACH44498.1| putative proteaseome (prosome macropain) 28 subunit 3 [Taeniopygia guttata]	NR	5e-14		GO:0070215, MDM2 binding; GO:0008538, proteasome activator activity; GO:0002039, p53 binding;	GO:0042981, regulation of apoptosis;		03050, Proteasome;04612, Antigen processing and presentation;	PGTG_13053 hypothetical protein (translation) (257 aa)	1e-17
PT0305.G17.C21.ptp	GR490516	0	0	0	0	0	0	1	0	0	1	1	1	ref|XP_639930.1| class II aldolase/adducin, N-terminal domain-containing protein [Dictyostelium discoideum AX4]	NR	3e-09			GO:0043066, negative regulation of apoptosis;		00270, Cysteine and methionine metabolism;	PGTG_13779 conserved hypothetical protein (translation) (385 aa)	5e-29
Contig7665	HP458847	0	0	0	0	0	0	1	1	0	1	1	1	PGTG_00178 | 26S proteasome regulatory subunit RPN9 (translation) (492 aa)	Pgt prots	0	GO:0005634, nucleus;	GO:0005515, protein binding;	GO:0043161, proteasomal ubiquitin-dependent protein catabolic process;		03050, Proteasome;	PGTG_00178 26S proteasome regulatory subunit RPN9 (translation) (492 aa)	0
PT0315.I23.C21.ptt	GR495432	0	0	0	0	0	0	0	1	0	1	0	1	CpCEST-23-G-03 ubiquitin carboxyl-terminal hydrolase	Cogeme	1e-34	GO:0005829, cytosol; GO:0005634, nucleus;	GO:0031593, polyubiquitin binding;	GO:0043161, proteasomal ubiquitin-dependent protein catabolic process;	3.1.2.15, Ubiquitinthiolesterase;		PGTG_18872 hypothetical protein similar to BRCA1 associated protein (translation) (849 aa)	1e-07
PT0303.J16.CPTR.ptp	GR493093	0	0	0	0	0	0	1	0	0	1	1	1	PGTG_04105 | 26S protease regulatory subunit 7 (translation) (394 aa)	Pgt prots	1e-111	GO:0005829, cytosol; GO:0005634, nucleus;		GO:0043161, proteasomal ubiquitin-dependent protein catabolic process; GO:0051726, regulation of cell cycle;	3.6.4.3, Microtubule-severingATPase;	03050, Proteasome;	PGTG_04105 26S protease regulatory subunit 7 (translation) (394 aa)	1e-111
Contig2925	EZ116168	0	0	0	0	0	0	0	0	1	1	1	1	PGTG_13400 | proteasome subunit alpha type 5 (translation) (263 aa)	Pgt prots	1e-53	GO:0005829, cytosol; GO:0005634, nucleus;		GO:0043161, proteasomal ubiquitin-dependent protein catabolic process; GO:0051726, regulation of cell cycle;	3.4.25.1, Proteasomeendopeptidasecomplex;	03050, Proteasome;	PGTG_13400 proteasome subunit alpha type 5 (translation) (263 aa)	1e-53
Contig6870	HP458121	0	0	0	0	0	0	0	0	1	1	1	1	PGTG_15023 | 26S proteasome non-ATPase regulatory subunit 3 (translation) (543 aa)	Pgt prots	5e-37	GO:0005634, nucleus;		GO:0043161, proteasomal ubiquitin-dependent protein catabolic process; GO:0051726, regulation of cell cycle;		03050, Proteasome;	PGTG_15023 26S proteasome non-ATPase regulatory subunit 3 (translation) (543 aa)	5e-37
PT0317.K23.C21.ptt	GR496193	0	0	0	0	0	0	0	1	0	0	1	1	W0AA018ZB12C1 26S ATP/ubiquitin-dependent proteinase chain	Cogeme	6e-29	GO:0008540, proteasome regulatory particle base subcomplex; GO:0005829, cytosol; GO:0005634, nucleus;	GO:0005524, ATP binding; GO:0005515, protein binding;	GO:0043161, proteasomal ubiquitin-dependent protein catabolic process; GO:0051726, regulation of cell cycle;		03050, Proteasome;	PGTG_04038 26S protease regulatory subunit 4 (translation) (440 aa)	1e-21
Contig5280	HP456648	0	0	1	0	0	0	0	0	0	1	1	1	PGTG_13422 | vacuolar protein sorting-associated protein Vps28 (translation) (210 aa)	Pgt prots	2e-88	GO:0000813, ESCRT I complex; GO:0005768, endosome;	GO:0005515, protein binding;	GO:0043162, ubiquitin-dependent protein catabolic process via the multivesicular body sorting pathway; GO:0006612, protein targeting to membrane; GO:0006623, protein targeting to vacuole;		04144, Endocytosis;	PGTG_13422 hypothetical protein similar to vps28 protein (translation) (210 aa)	2e-88
PT0309.P14.C21.ptp	GR492157	0	0	0	0	0	0	1	0	0	1	1	1	PGTG_05909 | vacuolar protein sorting-associated protein 46 (translation) (122 aa)	Pgt prots	4e-57			GO:0043162, ubiquitin-dependent protein catabolic process via the multivesicular body sorting pathway; GO:0006623, protein targeting to vacuole;		04144, Endocytosis;	PGTG_05909 vacuolar protein sorting-associated protein 46 (translation) (122 aa)	4e-57
PTDH.cn337.na.ptih	GR503726	0	0	0	0	0	1	0	0	0	0	1	1	ref|YP_001880821.1| tyrosine-protein kinase etk [Shigella boydii CDC 3083-94]	NR	2e-95	GO:0009279, cell outer membrane;	GO:0005515, protein binding;	GO:0043165, Gram-negative-bacterium-type cell outer membrane assembly; GO:0010033, response to organic substance;			no Pgt prot homolog
PTDH.cn2077.na.ptih	GR504910	0	0	0	0	0	1	0	0	0	0	1	1	ref|YP_002411308.1| DNA-binding transcriptional activator of the allD operon [Escherichia coli UMN026]	NR	4e-95		GO:0043565, sequence-specific DNA binding; GO:0016563, transcription activator activity; GO:0003700, transcription factor activity;	GO:0043193, positive regulation of gene-specific transcription;			no Pgt prot homolog
Contig5200	HP456576	0	0	1	0	0	0	0	0	0	1	1	1	PGTG_02586 | heat shock protein 81-2 (translation) (709 aa)	Pgt prots	5e-25	GO:0001950, plasma membrane enriched fraction; GO:0005739, mitochondrion; GO:0005737, cytoplasm;	GO:0051082, unfolded protein binding; GO:0005515, protein binding;	GO:0043248, proteasome assembly; GO:0000723, telomere maintenance; GO:0006457, protein folding; GO:0006950, response to stress;		04914, Progesterone-mediated oocyte maturation;04612, Antigen processing and presentation;05215, Prostate cancer;04621, NOD-like receptor signaling pathway;04626, Plant-pathogen interaction;05200, Pathways in cancer;	PGTG_02586 heat shock protein 81-2 (translation) (709 aa)	5e-25
Contig8204	HP459303	0	0	0	0	0	2	0	1	0	1	1	1	ref|XP_001387282.1| proteasome maturation factor [Pichia stipitis CBS 6054]	NR	8e-10	GO:0005737, cytoplasm; GO:0005634, nucleus;		GO:0043248, proteasome assembly; GO:0006511, ubiquitin-dependent protein catabolic process; GO:0006974, response to DNA damage stimulus;		03050, Proteasome;	PGTG_08005 hypothetical protein (translation) (140 aa)	2e-70
PT0291.P16.C21.pte	GR488311	0	1	0	0	0	0	0	0	0	1	1	1	ref|XP_001387282.1| proteasome maturation factor [Pichia stipitis CBS 6054]	NR	8e-10	GO:0005737, cytoplasm; GO:0005634, nucleus;		GO:0043248, proteasome assembly; GO:0006511, ubiquitin-dependent protein catabolic process; GO:0006974, response to DNA damage stimulus;		03050, Proteasome;	PGTG_08005 hypothetical protein (translation) (140 aa)	3e-73
Contig8113	HP459238	0	0	0	0	0	1	0	0	0	1	1	1	PGTG_15007 | membrane protein (translation) (1869 aa)	Pgt prots	0	GO:0005839, proteasome core complex; GO:0000502, proteasome complex; GO:0005634, nucleus;	GO:0008538, proteasome activator activity; GO:0005515, protein binding;	GO:0043248, proteasome assembly; GO:0030163, protein catabolic process;		03050, Proteasome;	PGTG_15007 hypothetical protein similar to membrane protein (translation) (1869 aa)	0
Contig67	HP451880	0	0	0	0	0	0	0	0	0	1	1	1	PGTG_03904 | guanine nucleotide-binding protein subunit alpha (translation) (359 aa)	Pgt prots	1e-33		GO:0004871, signal transducer activity; GO:0003924, GTPase activity;	GO:0043327, chemotaxis to cAMP; GO:0030154, cell differentiation; GO:0007186, G-protein coupled receptor protein signaling pathway; GO:0007165, signal transduction;			PGTG_03904 guanine nucleotide-binding protein subunit alpha (translation) (359 aa)	1e-33
PTDG.cn1268.na.ptg	GR503249	0	0	1	0	0	0	0	0	0	1	1	1	PGTG_20272 | alpha-1,3-mannosyltransferase alg2 (translation) (481 aa)	Pgt prots	6e-51			GO:0043413, macromolecule glycosylation;		00510, N-Glycan biosynthesis;	PGTG_20272 alpha-1,3-mannosyltransferase alg2 (translation) (481 aa)	6e-51
PT0311.O11.C21.ptt	GR497327	0	0	0	0	0	0	0	1	0	1	1	1	PGTG_00600 | cystathionine beta-synthase (translation) (420 aa)	Pgt prots	5e-63	GO:0043231, intracellular membrane-bounded organelle; GO:0005730, nucleolus; GO:0005829, cytosol; GO:0005634, nucleus;	GO:0004122, cystathionine beta-synthase activity; GO:0031625, ubiquitin protein ligase binding; GO:0030170, pyridoxal phosphate binding; GO:0019899, enzyme binding; GO:0020037, heme binding; GO:0042802, identical protein binding; GO:0042803, protein homod	GO:0043418, homocysteine catabolic process; GO:0019448, L-cysteine catabolic process; GO:0050667, homocysteine metabolic process; GO:0070814, hydrogen sulfide biosynthetic process; GO:0006565, L-serine catabolic process; GO:0006563, L-serine metabolic pro	4.2.1.22, Cystathioninebeta-synthase;	00260, Glycine;00270, Cysteine and methionine metabolism;00450, Selenoamino acid metabolism;	PGTG_00600 cystathionine beta-synthase (translation) (420 aa)	5e-63
PT0333.E06.TB24.ptih	GR502285	0	0	0	0	0	1	0	0	0	0	1	1	ref|NP_001116297.1| RNA binding motif protein 35A isoform 4 [Homo sapiens]	NR	3e-74	GO:0005634, nucleus;	GO:0003729, mRNA binding;	GO:0043484, regulation of RNA splicing;			no Pgt prot homolog
Contig8021	HP459171	0	0	0	0	0	1	0	0	0	1	1	1	PGTG_02507 | transcription elongation factor spt6 (translation) (1537 aa)	Pgt prots	1e-147	GO:0005634, nucleus;		GO:0043486, histone exchange;			PGTG_02507 transcription elongation factor spt6 (translation) (1537 aa)	1e-147
PT0317.J13.C21.ptt	GR496162	0	0	0	0	0	0	0	1	0	1	0	1	PGTG_06678 | catalytic subunit of DNA polymerase alpha (Pol1 protein) complex component CDC68/SPT16, Suppressor of Ty protein 16 (translation) (1090 aa)	Pgt prots	5e-45	GO:0035101, FACT complex; GO:0005816, spindle pole body; GO:0005634, nucleus;	GO:0005515, protein binding;	GO:0043486, histone exchange; GO:0006261, DNA-dependent DNA replication; GO:0006281, DNA repair;			PGTG_06678 FACT complex subunit SPT16 (translation) (1090 aa)	5e-45
Contig7475	HP458670	0	0	0	0	0	0	1	0	1	1	1	1	PGTG_04715 | mitogen-activated protein kinase sty1 (translation) (367 aa)	Pgt prots	3e-79	GO:0005829, cytosol; GO:0005737, cytoplasm; GO:0005634, nucleus;	GO:0004707, MAP kinase activity; GO:0005515, protein binding;	GO:0043557, regulation of translation in response to osmotic stress; GO:0070321, regulation of translation in response to nitrogen starvation; GO:0043556, regulation of translation in response to oxidative stress; GO:0010847, regulation of chromatin assem	2.7.11.24, Mitogen-activatedproteinkinase;	05140, Leishmania infection;05014, Amyotrophic lateral sclerosis (ALS);04370, VEGF signaling pathway;04622, RIG-I-like receptor signaling pathway;04011, MAPK signaling pathway - yeast;04621, NOD-like receptor signaling pathway;04670, Leukocyte transendoth	PGTG_04715 mitogen-activated protein kinase sty1 (translation) (367 aa)	3e-79
Contig37	HP451856	0	0	6	0	0	0	0	5	5	1	1	1	ref|YP_600447.1| collagen-like surface protein [Streptococcus pyogenes MGAS2096] gb|ABF35903.1| Collagen-like surface protein [Streptococcus pyogenes MGAS2096]	NR	1e-10	GO:0005588, collagen type V;	GO:0005518, collagen binding; GO:0005201, extracellular matrix structural constituent;	GO:0043588, skin development; GO:0030199, collagen fibril organization;		04510, Focal adhesion;04512, ECM-receptor interaction;	no Pgt prot homolog
Contig7269	HP458482	0	1	0	1	0	0	0	0	0	1	1	1	ref|XP_503955.1| YALI0E14773p [Yarrowia lipolytica] chromatin modification-related protein YNG2, component of histone acetyltransferase complex	NR	3e-17		GO:0004402, histone acetyltransferase activity;	GO:0043968, histone H2A acetylation; GO:0043967, histone H4 acetylation; GO:0043065, positive regulation of apoptosis;			PGTG_07538 predicted protein (translation) (356 aa)	2e-76
PTDG.cn1412.na.ptg	GR503374	0	0	1	0	0	0	0	0	0	1	1	1	PGTG_05200 | acyl CoA dehydrogenase (translation) (440 aa)	Pgt prots	1e-59	GO:0005739, mitochondrion;	GO:0016401, palmitoyl-CoA oxidase activity; GO:0004466, long-chain-acyl-CoA dehydrogenase activity;	GO:0044242, cellular lipid catabolic process; GO:0042413, carnitine catabolic process; GO:0046322, negative regulation of fatty acid oxidation; GO:0019254, carnitine metabolic process CoA-linked; GO:0033539, fatty acid beta-oxidation using acyl-CoA dehydr	1.3.99.10, Isovaleryl-CoAdehydrogenase;	03320, PPAR signaling pathway;00071, Fatty acid metabolism;	PGTG_05200 hypothetical protein similar to acyl CoA dehydrogenase (translation) (440 aa)	1e-59
Contig5704	HP457048	0	0	1	0	0	0	0	0	0	1	1	1	ref|YP_001942135.1| Methyltransferase type 11 [Chlorobium limicola DSM 245]	NR	4e-10	GO:0005829, cytosol; GO:0005634, nucleus;		GO:0044262, cellular carbohydrate metabolic process;			PGTG_00467 hypothetical protein (translation) (241 aa)	1e-64
Contig367	HP452133	0	0	0	0	0	0	0	0	0	0	1	1	ref|YP_002292276.1| putative fimbrial usher protein [Escherichia coli SE11] ref|YP_002386440.1| putative outer membrane export usher protein [Escherichia coli IAI1] ref|YP_002402082.1| putative outer membrane export usher protein [Escherichia coli 55989] dbj|BAG76525.1| putative fimbrial usher protein [Escherichia coli SE11] emb|CAU96851.1| putative outer membrane export usher protein [Escherichi…	NR	1e-127	GO:0005945, 6-phosphofructokinase complex; GO:0005737, cytoplasm;	GO:0032553, ribonucleotide binding; GO:0003872, 6-phosphofructokinase activity; GO:0005488, binding; GO:0000287, magnesium ion binding; GO:0005524, ATP binding; GO:0042802, identical protein binding; GO:0005515, protein binding;	GO:0044275, cellular carbohydrate catabolic process; GO:0006007, glucose catabolic process; GO:0016052, carbohydrate catabolic process; GO:0006096, glycolysis;	2.7.1.11, 6-phosphofructokinase;		PGTG_05736 6-phosphofructokinase subunit alpha (translation) (863 aa)	2e-27
PT0312.B19.C21.ptt	GR494194	0	0	0	0	0	0	0	1	0	0	1	1	BfCon[0791] actin related protein 2/3 complex subunit	Cogeme	3e-35	GO:0005885, Arp2/3 protein complex; GO:0030864, cortical actin cytoskeleton; GO:0030175, filopodium; GO:0031252, cell leading edge; GO:0045335, phagocytic vesicle;	GO:0051015, actin filament binding;	GO:0045010, actin nucleation; GO:0030041, actin filament polymerization; GO:0006928, cellular component movement;		04810, Regulation of actin cytoskeleton;04666, Fc gamma R-mediated phagocytosis;05130, Pathogenic Escherichia coli infection;	PGTG_02224 hypothetical protein similar to structural constituent of cytoskeleton (translation) (412 aa)	5e-12
Contig2895	HP454552	0	0	0	0	0	0	0	0	1	1	1	1	PGTG_06079 | glucose-6-phosphate 1-dehydrogenase (translation) (520 aa)	Pgt prots	2e-74	GO:0005737, cytoplasm;	GO:0004345, glucose-6-phosphate dehydrogenase activity; GO:0042802, identical protein binding;	GO:0045013, negative regulation of transcription by carbon catabolites; GO:0006740, NADPH regeneration; GO:0009051, pentose-phosphate shunt oxidative branch; GO:0042542, response to hydrogen peroxide;	1.1.1.49, Glucose-6-phosphatedehydrogenase;	00030, Pentose phosphate pathway;00480, Glutathione metabolism;	PGTG_06079 glucose-6-phosphate 1-dehydrogenase (translation) (520 aa)	2e-74
Contig7919	HP459083	0	0	0	0	0	0	1	0	0	1	1	1	PGTG_06079 | glucose-6-phosphate 1-dehydrogenase (translation) (520 aa)	Pgt prots	4e-61	GO:0005737, cytoplasm;	GO:0004345, glucose-6-phosphate dehydrogenase activity; GO:0042802, identical protein binding;	GO:0045013, negative regulation of transcription by carbon catabolites; GO:0006740, NADPH regeneration; GO:0009051, pentose-phosphate shunt oxidative branch; GO:0042542, response to hydrogen peroxide;	1.1.1.49, Glucose-6-phosphatedehydrogenase;	00030, Pentose phosphate pathway;00480, Glutathione metabolism;	PGTG_06079 glucose-6-phosphate 1-dehydrogenase (translation) (520 aa)	4e-61
Contig7780	EZ116202	0	0	0	0	0	0	2	0	0	1	1	1	PGTG_02586 | heat shock protein 81-2 (translation) (709 aa)	Pgt prots	1e-155	GO:0005829, cytosol;		GO:0045014, negative regulation of transcription by glucose; GO:0000747, conjugation with cellular fusion; GO:0019933, cAMP-mediated signaling; GO:0006457, protein folding; GO:0007584, response to nutrient;		04914, Progesterone-mediated oocyte maturation;04612, Antigen processing and presentation;05215, Prostate cancer;04621, NOD-like receptor signaling pathway;04626, Plant-pathogen interaction;05200, Pathways in cancer;	PGTG_02586 heat shock protein 81-2 (translation) (709 aa)	1e-155
Contig5812	HP457149	0	0	0	0	0	0	0	1	0	1	1	1	PGTG_08875 | mitochondrial import inner membrane translocase subunit TIM9 (translation) (89 aa)	Pgt prots	2e-37	GO:0042719, mitochondrial intermembrane space protein transporter complex; GO:0042721, mitochondrial inner membrane protein insertion complex; GO:0005739, mitochondrion;	GO:0008565, protein transporter activity; GO:0051082, unfolded protein binding; GO:0005515, protein binding;	GO:0045039, protein import into mitochondrial inner membrane;			PGTG_08875 mitochondrial import inner membrane translocase subunit TIM9 (translation) (89 aa)	2e-37
Contig5791	HP457128	0	0	0	1	0	0	0	0	0	1	1	1	PsCon[7206] ring-box 1, SCF-ubiquitin ligase complex	Cogeme	2e-63		GO:0019788, NEDD8 ligase activity;	GO:0045116, protein neddylation;	6.3.2.19, Ubiquitin--proteinligase;	04310, Wnt signaling pathway;03420, Nucleotide excision repair;04350, TGF-beta signaling pathway;05211, Renal cell carcinoma;04110, Cell cycle;05200, Pathways in cancer;04120, Ubiquitin mediated proteolysis;04111, Cell cycle - yeast;04114, Oocyte meiosis;	PGTG_18192 RING-box protein 1 (translation) (114 aa)	2e-63
Contig350	HP452118	0	0	0	0	0	0	2	1	0	1	1	1	PGTG_06303 | NEDD8-conjugating enzyme, ubc12 (translation) (181 aa); proteolytic targeting	Pgt prots	1e-100		GO:0018169, ribosomal S6-glutamic acid ligase activity; GO:0019788, NEDD8 ligase activity; GO:0004842, ubiquitin-protein ligase activity; GO:0005515, protein binding;	GO:0045116, protein neddylation; GO:0006464, protein modification process;	6.3.2.19, Ubiquitin--proteinligase;	04120, Ubiquitin mediated proteolysis;	PGTG_06303 NEDD8-conjugating enzyme ubc12 (translation) (181 aa)	1e-100
Contig5608	HP456957	0	0	0	2	0	0	0	0	0	1	1	1	gb|AAM22748.1| polyubiquitin 2 [Deschampsia antarctica]	NR	3e-53	GO:0005886, plasma membrane;	GO:0005515, protein binding;	GO:0045116, protein neddylation; GO:0009733, response to auxin stimulus;			PGTG_13068 conserved hypothetical protein (translation) (610 aa)	3e-43
PTDH.cn426.na.ptih	GR503801	0	0	0	0	0	1	0	0	0	0	1	1	gb|EDX38942.1| group 4 capsule (G4C) polysaccharide, YmcB [Escherichia coli 101-1]	NR	7e-61			GO:0045226, extracellular polysaccharide biosynthetic process;			no Pgt prot homolog
PT0132d.A05.BR.pth	EC415255	0	0	0	1	0	0	0	0	0	0	1	1	gb|AAL82595.1|AF470318_1 farnesyl pyrophosphare synthase [Musa acuminata]	NR	4e-20		GO:0004337, geranyltranstransferase activity;	GO:0045337, farnesyl diphosphate biosynthetic process;	2.5.1.10, Geranyltranstransferase; 2.5.1.1, Dimethylallyltranstransferase;	00900, Terpenoid backbone biosynthesis;	no Pgt prot homolog
PT0131c.C12.BR.pth	EC415023	0	0	0	1	0	0	0	0	0	0	1	1	gb|ACG34051.1| farnesyl pyrophosphate synthetase [Zea mays]	NR	5e-79		GO:0004337, geranyltranstransferase activity;	GO:0045337, farnesyl diphosphate biosynthetic process;	2.5.1.10, Geranyltranstransferase; 2.5.1.1, Dimethylallyltranstransferase;	00900, Terpenoid backbone biosynthesis;	PGTG_00514 farnesyl pyrophosphate synthetase (translation) (370 aa)	1e-36
Contig139	HP451943	0	0	1	0	0	0	0	0	0	1	1	1	gb|EEB14340.1| peptidyl-prolyl cis-trans isomerase E, putative cyclin [Pediculus humanus corporis]	NR	8e-12	GO:0005634, nucleus;	GO:0016018, cyclosporin A binding; GO:0003755, peptidyl-prolyl cis-trans isomerase activity; GO:0003723, RNA binding; GO:0005515, protein binding;	GO:0045449, regulation of transcription;	5.2.1.8, Peptidylprolylisomerase;	03040, Spliceosome;	PGTG_07133 hypothetical protein (translation) (142 aa)	8e-65
PT0133d.C02.BR.pth	EC415682	0	0	0	1	0	0	0	0	0	0	1	1	gb|EEE94658.1| f-box family protein [Populus trichocarpa]	NR	2e-26			GO:0045449, regulation of transcription;			no Pgt prot homolog
PT0301.I08.CPTR.ptp	GR492356	0	0	0	0	0	0	1	0	0	1	1	1	PGTG_17942 | peroxiredoxin-6 (translation) (218 aa)	Pgt prots	1e-119	GO:0005739, mitochondrion;	GO:0008379, thioredoxin peroxidase activity;	GO:0045454, cell redox homeostasis; GO:0034605, cellular response to heat; GO:0046686, response to cadmium ion; GO:0006979, response to oxidative stress;	1.11.1.15, Peroxiredoxin;		PGTG_17942 peroxiredoxin-6 (translation) (218 aa)	1e-119
Contig7490	HP458684	0	0	0	0	0	0	2	0	0	1	1	1	PGTG_01034 | cAMP-dependent protein kinase catalytic subunit (translation) (403 aa)	Pgt prots	1e-144	GO:0005634, nucleus;	GO:0016301, kinase activity;	GO:0045727, positive regulation of translation; GO:0009409, response to cold; GO:0009651, response to salt stress; GO:0009408, response to heat; GO:0006468, protein amino acid phosphorylation;	2.7.11.1, Non-specificserine/threonineproteinkinase;		PGTG_01034 cAMP-dependent protein kinase catalytic subunit (translation) (403 aa)	1e-144
Contig7853	HP459023	0	0	0	0	0	0	9	0	0	1	1	1	PGTG_01034 | cAMP-dependent protein kinase catalytic subunit (translation) (403 aa)	Pgt prots	1e-145	GO:0005634, nucleus;	GO:0016301, kinase activity;	GO:0045727, positive regulation of translation; GO:0009409, response to cold; GO:0009651, response to salt stress; GO:0009408, response to heat; GO:0006468, protein amino acid phosphorylation;	2.7.11.1, Non-specificserine/threonineproteinkinase;		PGTG_01034 cAMP-dependent protein kinase catalytic subunit (translation) (403 aa)	1e-145
PT0315.H14.C21.ptt	GR495401	0	0	0	0	0	0	0	1	0	1	1	1	EnCon[1079] histone H2A	Cogeme	1e-63	GO:0000788, nuclear nucleosome; GO:0031298, replication fork protection complex;	GO:0003677, DNA binding;	GO:0045816, negative regulation of transcription from RNA polymerase II promoter global; GO:0006333, chromatin assembly or disassembly; GO:0006281, DNA repair;		05322, Systemic lupus erythematosus;	PGTG_16084 histone H2A.1 (translation) (134 aa)	3e-38
Contig7205	HP458420	0	0	0	1	0	0	0	0	0	1	1	1	PGTG_10973 | histone H2A.1 (translation) (180 aa)	Pgt prots	6e-52	GO:0000788, nuclear nucleosome; GO:0031298, replication fork protection complex;	GO:0003677, DNA binding;	GO:0045816, negative regulation of transcription from RNA polymerase II promoter global; GO:0006333, chromatin assembly or disassembly; GO:0006281, DNA repair;		05322, Systemic lupus erythematosus;	PGTG_10973 histone H2A.1 (translation) (180 aa)	6e-52
PT0201.P12.CPTR.ptm	EC418722	0	0	0	0	0	0	0	0	0	1	1	1	PGTG_10973 | histone H2A.1 (translation) (180 aa)	Pgt prots	1e-53	GO:0000788, nuclear nucleosome; GO:0031298, replication fork protection complex;	GO:0003677, DNA binding;	GO:0045816, negative regulation of transcription from RNA polymerase II promoter global; GO:0006333, chromatin assembly or disassembly; GO:0006281, DNA repair;	2.7.11.1, Non-specificserine/threonineproteinkinase;	05322, Systemic lupus erythematosus;	PGTG_10973 histone H2A.1 (translation) (180 aa)	1e-53
Contig7327	HP458536	0	0	0	0	0	0	1	1	0	1	1	1	gb|EDZ71544.1| YIL112Wp-like protein (ankyrin repeat and SOCS box-containing) [Saccharomyces cerevisiae AWRI1631]	NR	5e-09	GO:0034967, Set3 complex;	GO:0005515, protein binding;	GO:0045835, negative regulation of meiosis; GO:0016575, histone deacetylation;			PGTG_00190 predicted protein (translation) (195 aa)	1e-73
Contig46	HP451863	0	0	0	0	0	0	0	0	4	1	1	1	ref|XP_002171440.1| meiosis protein mei2 [Schizosaccharomyces japonicus yFS275] gb|EEB05147.1| meiosis protein mei2 [Schizosaccharomyces japonicus yFS275]	NR	1e-24	GO:0034064, Tor2-Mei2-Ste11 complex; GO:0033620, Mei2 nuclear dot; GO:0005829, cytosol; GO:0005737, cytoplasm; GO:0005634, nucleus;	GO:0003723, RNA binding; GO:0005515, protein binding;	GO:0045836, positive regulation of meiosis; GO:0007127, meiosis I;			PGTG_08587 hypothetical protein (translation) (876 aa)	1e-107
Contig81	HP451893	0	0	0	0	0	0	2	0	0	1	1	1	PGTG_11380 | multiprotein-bridging factor 1 (translation) (147 aa)	Pgt prots	2e-66	GO:0005739, mitochondrion; GO:0005634, nucleus;	GO:0003713, transcription coactivator activity; GO:0005515, protein binding;	GO:0045944, positive regulation of transcription from RNA polymerase II promoter;			PGTG_11380 multiprotein-bridging factor 1 (translation) (147 aa)	2e-66
PTDH.cn413.na.ptih	GR503791	0	0	0	0	0	1	0	0	0	0	0	0	ref|YP_002382755.1| phenylacetaldehyde dehydrogenase [Escherichia fergusonii ATCC 35469]	NR	4e-23		GO:0047106, 4-hydroxyphenylacetaldehyde dehydrogenase activity; GO:0008957, phenylacetaldehyde dehydrogenase activity; GO:0016491, oxidoreductase activity;	GO:0046196, 4-nitrophenol catabolic process; GO:0009435, NAD biosynthetic process;	1.2.1.39, Phenylacetaldehydedehydrogenase;	00360, Phenylalanine metabolism;00643, Styrene degradation;	no Pgt prot homolog
PTDG.cn1469.na.ptg	GR503428	0	0	1	0	0	0	0	0	0	1	1	1	PGTG_14227 | diacylglycerol O-acyltransferase 2A (translation) (394 aa)	Pgt prots	2e-36	GO:0005783, endoplasmic reticulum; GO:0005737, cytoplasm;	GO:0004144, diacylglycerol O-acyltransferase activity;	GO:0046339, diacylglycerol metabolic process; GO:0019432, triglyceride biosynthetic process; GO:0019915, lipid storage;	2.3.1.20, DiacylglycerolO-acyltransferase;		PGTG_14227 diacylglycerol O-acyltransferase 2A (translation) (394 aa)	2e-36
Contig7698	HP451823	0	0	0	0	0	0	0	1	0	1	1	1	PGTG_10323 | lysophospholipase 1 precursor (translation) (624 aa)	Pgt prots	1e-120	GO:0009897, external side of plasma membrane; GO:0005794, Golgi apparatus; GO:0005576, extracellular region;		GO:0046475, glycerophospholipid catabolic process;	3.1.1.5, Lysophospholipase;	00564, Glycerophospholipid metabolism;	PGTG_10323 lysophospholipase 1 precursor (translation) (624 aa)	1e-120
PTDH.cn1097.na.ptih	GR504303	0	0	0	0	0	1	0	0	0	1	1	1	PGTG_16636 | cytochrome P450 (translation) (545 aa)	Pgt prots	1e-139	GO:0005792, microsome;	GO:0016712, oxidoreductase activity acting on paired donors with incorporation or reduction of molecular oxygen reduced flavin or flavoprotein as one donor and incorporation of one atom of oxygen; GO:0004497, monooxygenase activity;	GO:0046483, heterocycle metabolic process; GO:0009308, amine metabolic process; GO:0018894, dibenzo-p-dioxin metabolic process; GO:0009404, toxin metabolic process; GO:0050665, hydrogen peroxide biosynthetic process;	1.14.13.21, Flavonoid3{prime}-monooxygenase;	00944, Flavone and flavonol biosynthesis;00941, Flavonoid biosynthesis;	PGTG_16636 hypothetical protein similar to cytochrome P450 (translation) (545 aa)	1e-139
PT0317.E21.C21.ptt	GR496055	0	0	0	0	0	0	0	1	0	0	1	1	Mag30416315 ferrochelatase (protoheme ferrolyase), last step in heme biosynthesis pathway; catalyzes insertion of ferrous iron into protoporphyrin	Cogeme	6e-27		GO:0004325, ferrochelatase activity; GO:0008198, ferrous iron binding; GO:0005515, protein binding;	GO:0046501, protoporphyrinogen IX metabolic process; GO:0006783, heme biosynthetic process; GO:0006091, generation of precursor metabolites and energy; GO:0009416, response to light stimulus;	4.99.1.1, Ferrochelatase;	00860, Porphyrin and chlorophyll metabolism;	PGTG_08955 ferrochelatase, mitochondrial precursor (translation) (389 aa)	4e-20
Contig8047	HP459188	0	0	0	0	0	1	0	0	0	1	1	1	gb|ABG21899.1| transcriptional regulator, Sir2 family protein [Oryza sativa (japonica cultivar-group)]	NR	3e-31	GO:0005759, mitochondrial matrix; GO:0005739, mitochondrion;	GO:0003950, NAD+ ADP-ribosyltransferase activity;	GO:0046676, negative regulation of insulin secretion;			no Pgt prot homolog
Contig7784	HP458957	0	0	0	0	0	0	2	0	0	1	1	1	PGTG_12274 | Nas2p (translation) (254 aa)	Pgt prots	2e-97	GO:0005634, nucleus;	GO:0043425, bHLH transcription factor binding; GO:0003713, transcription coactivator activity;	GO:0046676, negative regulation of insulin secretion; GO:0032024, positive regulation of insulin secretion; GO:0045941, positive regulation of transcription;			PGTG_12274 hypothetical protein similar to Nas2p (translation) (254 aa)	2e-97
PT0133c.C09.BR.pth	EC415693	0	0	0	1	0	0	0	0	0	0	1	1	gb|ABF70168.1| phosphoglycerate kinase, chloroplast [Musa acuminata]	NR	3e-49	GO:0009579, thylakoid; GO:0009570, chloroplast stroma; GO:0016020, membrane; GO:0009507, chloroplast; GO:0005739, mitochondrion;		GO:0046686, response to cadmium ion;	2.7.2.3, Phosphoglyceratekinase;	00010, Glycolysis / Gluconeogenesis;00710, Carbon fixation in photosynthetic organisms;	PGTG_17029 phosphoglycerate kinase (translation) (470 aa)	1e-27
PT0132d.H04.BR.pth	EC415566	0	0	0	1	0	0	0	0	0	0	1	1	pdb|2CVO| Chain A, Crystal Structure Of Putative N-Acetyl-Gamma-Glutamyl- Phosphate Reductase (Ak071544) From Rice (Oryza Sativa)	NR	1e-40	GO:0009570, chloroplast stroma; GO:0016020, membrane; GO:0009507, chloroplast; GO:0005730, nucleolus;	GO:0005507, copper ion binding; GO:0005515, protein binding;	GO:0046686, response to cadmium ion;	1.2.1.38, N-acetyl-gamma-glutamyl-phosphatereductase;	00330, Arginine and proline metabolism;	no Pgt prot homolog
Contig8035	HP459180	0	0	0	1	0	1	0	0	2	1	1	1	UmCon[2689] cytochrome b5	Cogeme	2e-18	GO:0005789, endoplasmic reticulum membrane; GO:0005792, microsome; GO:0005625, soluble fraction; GO:0005783, endoplasmic reticulum;	GO:0009055, electron carrier activity;	GO:0046686, response to cadmium ion;	1.7.1.1, Nitratereductase(NADH);	00910, Nitrogen metabolism;	PGTG_14790 hypothetical protein (translation) (137 aa)	2e-49
Contig328	HP452099	0	0	0	0	0	0	0	0	0	1	1	1	PGTG_00028 | aminomethyltransferase, mitochondrial precursor (translation) (427 aa)	Pgt prots	2e-26	GO:0048046, apoplast; GO:0022626, cytosolic ribosome; GO:0009941, chloroplast envelope; GO:0016020, membrane; GO:0009507, chloroplast; GO:0005739, mitochondrion;		GO:0046686, response to cadmium ion;	2.1.2.10, Aminomethyltransferase;	00910, Nitrogen metabolism;00670, One carbon pool by folate;00260, Glycine;	PGTG_00028 aminomethyltransferase, mitochondrial precursor (translation) (427 aa)	2e-26
Contig156	HP451958	0	0	0	0	0	0	0	2	0	1	1	1	gb|ABS84672.1| AhpC/TSA-family (alkyl hydroperoxide reductase (AhpC) and thiol specific antioxidant) protein [Tetrathiobacter kashmirensis]; peroxisomal membrane protein PMP20, peroxiredoxin	NR	5e-09	GO:0016020, membrane; GO:0009507, chloroplast; GO:0005886, plasma membrane;		GO:0046686, response to cadmium ion;	1.11.1.15, Peroxiredoxin;		PGTG_01513 hypothetical protein (translation) (171 aa)	2e-32
Contig8243	EZ116218	0	0	0	1	3	0	0	0	0	1	1	1	PiCon[0005] translation elongation factor 1 alpha	Cogeme	0	GO:0005773, vacuole; GO:0016020, membrane; GO:0009507, chloroplast; GO:0005730, nucleolus; GO:0005886, plasma membrane; GO:0005739, mitochondrion; GO:0005737, cytoplasm; GO:0005634, nucleus;		GO:0046686, response to cadmium ion;	2.7.7.4, Sulfateadenylyltransferase;		PGTG_14858 elongation factor 1-alpha (translation) (475 aa)	0
PTDG.cn1457.na.ptg	GR503416	0	0	1	0	0	0	0	0	0	1	1	1	PsCon[0001] translation elongation factor 1 alpha	Cogeme	1e-157	GO:0005773, vacuole; GO:0016020, membrane; GO:0009507, chloroplast; GO:0005730, nucleolus; GO:0005886, plasma membrane; GO:0005739, mitochondrion; GO:0005737, cytoplasm; GO:0005634, nucleus;		GO:0046686, response to cadmium ion;	2.7.7.4, Sulfateadenylyltransferase;		PGTG_14858 elongation factor 1-alpha (translation) (475 aa)	1e-119
Contig5597	HP456948	0	0	0	2	0	0	0	0	0	0	1	1	ref|NP_190891.1| cell division cycle protein CDC48 [Arabidopsis thaliana]; transitional endoplasmic reticulum ATPase D	NR	2e-54	GO:0005730, nucleolus; GO:0005829, cytosol; GO:0005886, plasma membrane;		GO:0046686, response to cadmium ion;	3.6.4.3, Microtubule-severingATPase;		PGTG_12706 cell division cycle protein 48 (translation) (819 aa)	1e-37
Contig7307	HP458518	0	0	0	0	0	0	1	1	0	1	1	1	PGTG_13129 | het-c2 protein (translation) (201 aa)	Pgt prots	2e-97		GO:0017089, glycolipid transporter activity; GO:0051861, glycolipid binding; GO:0008289, lipid binding;	GO:0046836, glycolipid transport;			PGTG_13129 hypothetical protein similar to het-c2 protein (translation) (201 aa)	2e-97
PT03012.A13.C21.ptp	GR490016	0	0	0	0	0	0	1	0	0	1	1	1	PGTG_03983 | carboxypeptidase S1 (translation) (466 aa)	Pgt prots	1e-61	GO:0000324, fungal-type vacuole;	GO:0017171, serine hydrolase activity; GO:0042802, identical protein binding; GO:0005515, protein binding;	GO:0046938, phytochelatin biosynthetic process; GO:0034605, cellular response to heat;	3.4.16.6, CarboxypeptidaseD;		PGTG_03983 carboxypeptidase S1 (translation) (466 aa)	1e-61
PTDG.cn922.na.ptg	GR502993	0	0	1	0	0	0	0	0	0	1	1	1	ref|XP_001272597.1| polynucleotide kinase- 3prime-phosphatase [Aspergillus clavatus NRRL 1]	NR	6e-38	GO:0005730, nucleolus; GO:0005634, nucleus;	GO:0019201, nucleotide kinase activity; GO:0046404, ATP-dependent polydeoxyribonucleotide 5{prime}-hydroxyl-kinase activity; GO:0046403, polynucleotide 3{prime}-phosphatase activity; GO:0017076, purine nucleotide binding; GO:0004519, endonuclease activity	GO:0046939, nucleotide phosphorylation; GO:0000718, nucleotide-excision repair DNA damage removal; GO:0042769, DNA damage response detection of DNA damage; GO:0006261, DNA-dependent DNA replication; GO:0009314, response to radiation; GO:0016311, dephospho	3.1.3.32, Polynucleotide3{prime}-phosphatase; 2.7.1.78, Polynucleotide5{prime}-hydroxyl-kinase;		PGTG_18987 conserved hypothetical protein (translation) (416 aa)	2e-81
PTDH_P005.I14.f1.pth	GR505182	0	0	0	1	0	0	0	0	0	0	0	0	ref|ZP_03066570.1| auxiliary transport protein, membrane fusion protein (MFP) family [Shigella dysenteriae 1012]	NR	2e-71			GO:0046942, carboxylic acid transport; GO:0042221, response to chemical stimulus; GO:0006810, transport;		02020, Two-component system;	no Pgt prot homolog
PT0133b.D08.BR.pth	EC415714	0	0	0	1	0	0	0	0	0	0	1	1	gb|ACG37870.1| choline/ethanolamine kinase [Zea mays]	NR	7e-33		GO:0004305, ethanolamine kinase activity; GO:0004103, choline kinase activity; GO:0005515, protein binding;	GO:0046959, habituation; GO:0007638, mechanosensory behavior; GO:0055059, asymmetric neuroblast division; GO:0008306, associative learning; GO:0007616, long-term memory; GO:0016310, phosphorylation; GO:0016319, mushroom body development; GO:0009612, respo	2.7.1.82, Ethanolaminekinase;	00564, Glycerophospholipid metabolism;	no Pgt prot homolog
Contig7873	HP459043	0	0	0	0	0	0	1	0	1	1	1	1	PGTG_01699 | phosphoinositide PI4,5P(2) binding protein (translation) (485 aa)	Pgt prots	1e-153			GO:0048015, phosphoinositide-mediated signaling; GO:0033554, cellular response to stress;			PGTG_01699 hypothetical protein similar to phosphoinositide PI4,5P(2) binding protein (translation) (485 aa)	1e-153
PT03110.N07.C21.ptt	GR495168	0	0	0	0	0	0	0	1	0	1	1	1	PGTG_15313 | serine/threonine-protein kinase SRPK2 (translation) (697 aa)	Pgt prots	2e-94	GO:0032153, cell division site; GO:0005816, spindle pole body; GO:0005829, cytosol; GO:0005737, cytoplasm; GO:0005634, nucleus;	GO:0004674, protein serine/threonine kinase activity; GO:0005515, protein binding;	GO:0048024, regulation of nuclear mRNA splicing via spliceosome; GO:0007346, regulation of mitotic cell cycle; GO:0007243, protein kinase cascade; GO:0006468, protein amino acid phosphorylation;	2.7.11.1, Non-specificserine/threonineproteinkinase;		PGTG_15313 serine/threonine-protein kinase SRPK2 (translation) (697 aa)	2e-94
Contig7440	HP458639	0	0	0	0	0	0	3	0	0	1	1	1	PGTG_07083 | protein farnesyltransferase subunit beta (translation) (523 aa)	Pgt prots	1e-132		GO:0004311, farnesyltranstransferase activity; GO:0005515, protein binding;	GO:0048146, positive regulation of fibroblast proliferation; GO:0042060, wound healing; GO:0008285, negative regulation of cell proliferation; GO:0008284, positive regulation of cell proliferation;	2.5.1.58, Proteinfarnesyltransferase;		PGTG_07083 protein farnesyltransferase subunit beta (translation) (523 aa)	1e-132
PT0311.L03.C21.ptt	GR497253	0	0	0	0	0	0	0	1	0	1	1	1	PGTG_10397 | hypothetical protein required for cytoplasm-to-vacuole transport, pexophagy and autophagy (translation) (548 aa)	Pgt prots	6e-59	GO:0034045, pre-autophagosomal structure membrane; GO:0000421, autophagic vacuole membrane; GO:0000407, pre-autophagosomal structure; GO:0010008, endosome membrane; GO:0005802, trans-Golgi network; GO:0005737, cytoplasm;	GO:0030331, estrogen receptor binding; GO:0032266, phosphatidylinositol-3-phosphate binding; GO:0050681, androgen receptor binding; GO:0005102, receptor binding;	GO:0048203, vesicle targeting trans-Golgi to endosome; GO:0006914, autophagy;			PGTG_10397 hypothetical protein similar to Atg18p (translation) (548 aa)	6e-59
Contig5197	HP456574	0	0	1	0	0	0	0	0	0	1	0	1	PGTG_14472 | AP-2 (adapter-related protein) complex subunit beta, clathrin assembly protein (translation) (733 aa)	Pgt prots	7e-44	GO:0030119, AP-type membrane coat adaptor complex; GO:0030118, clathrin coat; GO:0005802, trans-Golgi network;	GO:0030276, clathrin binding; GO:0032403, protein complex binding; GO:0005515, protein binding;	GO:0048268, clathrin coat assembly;		04142, Lysosome;	PGTG_14472 AP-2 complex subunit beta (translation) (733 aa)	7e-44
Contig5681	HP457026	0	0	0	2	0	0	0	0	0	0	1	1	gb|AAP76508.1| cyclophilin [Triticum aestivum]	NR	7e-33	GO:0009507, chloroplast;		GO:0048364, root development;	5.2.1.8, Peptidylprolylisomerase;		PGTG_08352 peptidyl-prolyl cis-trans isomerase B precursor (translation) (217 aa)	7e-22
PT0314.N07.C21.ptt	GR494815	0	0	0	0	0	0	0	1	0	1	1	1	PGTG_03161 | ATP-dependent permease (translation) (986 aa)	Pgt prots	3e-54	GO:0005768, endosome;		GO:0048388, endosomal lumen acidification; GO:0006887, exocytosis; GO:0006897, endocytosis; GO:0030154, cell differentiation;		02010, ABC transporters;	PGTG_03161 hypothetical protein similar to ATP-dependent permease (translation) (986 aa)	3e-54
Contig7829	HP459001	0	0	0	0	0	0	1	0	0	1	1	1	ref|XP_001248332.1| DNA repair protein homolog [Coccidioides immitis RS]	NR	3e-32	GO:0030915, Smc5-Smc6 complex; GO:0005634, nucleus;	GO:0046982, protein heterodimerization activity; GO:0005515, protein binding;	GO:0048478, replication fork protection; GO:0000724, double-strand break repair via homologous recombination; GO:0006974, response to DNA damage stimulus; GO:0006281, DNA repair;			PGTG_19860 structural maintenance of chromosomes protein 6 (translation) (956 aa)	2e-23
PT0305.F18.C21.ptp	GR490493	0	0	0	0	0	0	1	0	0	1	1	1	PGTG_04357 | nuclear matrix protein NMP200 (translation) (532 aa)	Pgt prots	1e-122	GO:0005681, spliceosomal complex; GO:0005811, lipid particle; GO:0005737, cytoplasm; GO:0005634, nucleus;	GO:0005515, protein binding;	GO:0048711, positive regulation of astrocyte differentiation; GO:0001833, inner cell mass cell proliferation; GO:0008610, lipid biosynthetic process; GO:0045665, negative regulation of neuron differentiation;		03040, Spliceosome;04120, Ubiquitin mediated proteolysis;	PGTG_04357 hypothetical protein similar to nuclear matrix protein NMP200 (translation) (532 aa)	1e-122
PT03110.L18.C21.ptt	GR495135	0	0	0	0	0	0	0	1	0	1	1	1	PGTG_15137 | signal recognition particle receptor subunit alpha (translation) (692 aa)	Pgt prots	1e-71	GO:0005811, lipid particle; GO:0005789, endoplasmic reticulum membrane;	GO:0003723, RNA binding; GO:0005515, protein binding;	GO:0050708, regulation of protein secretion; GO:0007409, axonogenesis;		03060, Protein export;	PGTG_15137 signal recognition particle receptor subunit alpha (translation) (692 aa)	1e-71
PT0131a.C05.BR.pth	EC414990	0	0	0	1	0	0	0	0	0	0	1	1	gb|AAV88602.1| low temperature and salt (stress) responsive protein [Pennisetum glaucum]	NR	1e-21			GO:0050832, defense response to fungus;			PGTG_14274 plasma membrane proteolipid 3 (translation) (58 aa)	2e-11
PT03012.P23.C21.ptp	GR490363	0	0	0	0	0	0	1	0	0	1	1	1	UmCon[2677] homeobox-containing protein	Cogeme	1e-39	GO:0005886, plasma membrane;	GO:0008381, mechanically-gated ion channel activity;	GO:0050982, detection of mechanical stimulus;			PGTG_03823 hypothetical protein (translation) (765 aa)	8e-97
PTDG.cn1357.na.ptg	GR503321	0	0	1	0	0	0	0	0	0	1	1	1	PsCon[0096] GTP cyclohydrolase I, first enzyme in biosynthetic pathway for folic acid and tetrahydrobioptern	Cogeme	7e-30	GO:0043234, protein complex; GO:0005625, soluble fraction;	GO:0003934, GTP cyclohydrolase I activity; GO:0050662, coenzyme binding; GO:0030742, GTP-dependent protein binding; GO:0005525, GTP binding; GO:0005509, calcium ion binding; GO:0008270, zinc ion binding; GO:0005515, protein binding;	GO:0051066, dihydrobiopterin metabolic process; GO:0006729, tetrahydrobiopterin biosynthetic process; GO:0045776, negative regulation of blood pressure; GO:0048265, response to pain; GO:0042311, vasodilation; GO:0051291, protein heterooligomerization; GO:	3.5.4.16, GTPcyclohydrolaseI;	00790, Folate biosynthesis;	PGTG_19999 conserved hypothetical protein (translation) (309 aa)	2e-39
[truncated: 1,682 more rows]

## Sheet: rRNAs
sequence_id	accession #	e-value	header
[truncated: 47 more rows]
