# Supplementary material for: Gene discovery in EST sequences from the wheat leaf rust fungus Puccinia triticina sexual spores, asexual spores and haustoria, compared to other rust and corn smut fungi
Source: BMC Genomics. 2011 Mar 24;12:161. doi: 10.1186/1471-2164-12-161 (PMC3074555; doi:10.1186/1471-2164-12-161)
Supplement: Additional file 6 — Pt unigene sequences matching U. maydis ESTs. The file shows possible homologs between the two species and their representation over the various cDNA libraries (life cycle stages). [file 1471-2164-12-161-S6.XLS]

## Sheet: PtESTs_vs_Um
sequence_id	accession #	pta	pte	ptg	pth	pti	ptih	ptp	ptt	ptu	HitPt454Seqs	GeneMarkOrf	PredictedFungal	header	e-value	DB	PgramProts	ePgramProts	NR_header	e-value NR	Cogeme	e-value Cogeme	Est_others	e-value Est_others	CleanWheat	e-value_CleanWheat	tBLASTx-UmESTs	e-value_tBLASTx-UmESTs	Um annotation (MIPS)	e-value Um annotation (MIPS)	Pgt genome calls	e-value Pgt genome calls	Um (MIPS)	MipsGene	MipsDesc	HCM	MMC	MMN	D12	DIK	ZMS	TDO	T11
Contig6858	HP458109	0	0	0	1	0	0	0	0	0	1	0	1	no hit			no hit		no hit		UmCon[2417] unknown	3e-10	ClauSEQ640 Cryptococcus laurentii pBluescript (EcoRI-XhoI) Cryptococcus laurentii cDNA clone ClauSEQ640, mRNA sequence. gb|DY866979.1|	8e-12	no hit		um10168 conserved hypothetical protein	1e-10	um10168 conserved hypothetical protein	9e-09	no hit		um10168		conserved hypothetical protein	0	1	0	2	2	0	0	0
Contig7341	HP458550	0	0	0	0	0	0	21	0	0	1	1	1	no hit			no hit		no hit		no hit		CU419966 Pleurobrachia pileus library Pleurobrachia pileus cDNA clone SQ0AAA22YH17 5prime, mRNA sequence. emb|CU419966.1|	7e-07	no hit		um10566 conserved hypothetical protein	9e-06	no hit		no hit		um10566		conserved hypothetical protein	0	0	0	1	0	0	0	0
Contig7309	HP458520	0	0	0	0	0	0	17	0	0	1	1	1	no hit			no hit		no hit		no hit		CU419966 Pleurobrachia pileus library Pleurobrachia pileus cDNA clone SQ0AAA22YH17 5prime, mRNA sequence. emb|CU419966.1|	6e-07	no hit		um10566 conserved hypothetical protein	8e-06	no hit		no hit		um10566		conserved hypothetical protein	0	0	0	1	0	0	0	0
Contig7402	HP458605	0	0	0	0	0	0	5	0	0	1	1	1	no hit			no hit		no hit		no hit		CU419966 Pleurobrachia pileus library Pleurobrachia pileus cDNA clone SQ0AAA22YH17 5prime, mRNA sequence. emb|CU419966.1|	4e-09	no hit		um10566 conserved hypothetical protein	7e-06	no hit		no hit		um10566		conserved hypothetical protein	0	0	0	1	0	0	0	0
PTDH.cn2105.na.ptih	GR504929	0	0	0	0	0	1	0	0	0	1	0	1	no hit			no hit		no hit		no hit		no hit		no hit		um11028 related to WHI2 - growth regulation protein	1e-07	um11028 related to WHI2 - growth regulation protein	5e-06	no hit		no hit	no hit	no hit
PT0113a.F12.BR.ptg	EC414449	0	0	1	0	0	0	0	0	0	1	1	1	no hit			no hit		no hit		no hit		no hit		no hit		um05732 related to phytochrome	3e-09	um05732 related to phytochrome	1e-07	no hit		um05732		related to phytochrome	0	0	1	0	0	0	0	0
Contig6949	HP458194	0	0	1	0	0	0	0	0	0	1	1	1	no hit			no hit		no hit		no hit		LscoSEQ12705 Leucosporidium scottii pBluescript (EcoRI-XhoI) Leucosporidium scottii cDNA clone LscoSEQ12705, mRNA sequence. gb|EB020649.1|	4e-08	no hit		um12271 putative dioxygenase Ssp1	1e-06	um12271 putative dioxygenase Ssp1	8e-06	no hit		um12271	Ssp1	putative dioxygenase Ssp1	1	0	1	2	1	0	0	0
Contig6563	HP457827	0	0	0	1	0	0	0	0	0	1	1	1	no hit			no hit		no hit		no hit		UAHYP_26C_R_C07 UaHyphae_ARS Uromyces appendiculatus cDNA clone UAHYP_26C_C07, mRNA sequence. gb|FE667122.1|	3e-19	no hit		um05204 conserved hypothetical protein	2e-07	um05204 conserved hypothetical protein	3e-07	no hit		um05204		conserved hypothetical protein	3	0	1	2	3	0	0	2
Contig6834	HP458085	0	0	51	1	0	0	0	0	5	1	1	1	no hit			PGTG_12848 | Puccinia graminis f. sp. tritici hypothetical protein (translation) (138 aa)	4e-10	no hit		no hit		no hit		no hit		um10607 related to NADH-ubiquinone oxidoreductase MLRQ subunit	6e-06	um10607 related to NADH-ubiquinone oxidoreductase MLRQ subunit	6e-07	PGTT_12848 | PGTG_12848 | Puccinia graminis f. sp. tritici hypothetical protein (138 aa)	4e-10	um10607		related to NADH-ubiquinone oxidoreductase MLRQ subunit	4	15	7	0	3	0	2	2
PT0308.M04.C21.ptp	GR491713	0	0	0	0	0	0	1	0	0	1	0	1	no hit			PGTG_11022 | Puccinia graminis f. sp. tritici conserved hypothetical protein (translation) (768 aa)	5e-12	no hit		no hit		no hit		no hit		um11968 related to MKT1 - retroviral protease signature protein	3e-07	no hit		PGTT_11022 | PGTG_11022 | Puccinia graminis f. sp. tritici conserved hypothetical protein (768 aa)	5e-12	um11968		related to MKT1 - retroviral protease signature protein	0	0	3	1	1	0	0	0
PT0304.K14.CPTR.ptp	GR493462	0	0	0	0	0	0	1	0	0	1	1	1	no hit			PGTG_17207 | Puccinia graminis f. sp. tritici conserved hypothetical protein (translation) (955 aa)	1e-13	no hit		no hit		no hit		no hit		um00896 Kinesin-7a motor protein	2e-06	no hit		PGTT_17207 | PGTG_17207 | Puccinia graminis f. sp. tritici kinesin heavy chain (955 aa)	1e-13	no hit	no hit	no hit
Contig7177	HP458397	0	0	0	0	0	0	0	0	3	1	1	1	no hit			PGTG_15569 | Puccinia graminis f. sp. tritici conserved hypothetical protein (translation) (254 aa)	3e-15	no hit		no hit		CJ898598 Y. Ogihara unpublished cDNA library, whthkles Triticum aestivum cDNA clone whthkles16j14 5prime, mRNA sequence. dbj|CJ898598.1|	1e-114	no hit		um10970 related to Sno-type pyridoxine vitamin B6 biosynthetic protein SNO1	2e-07	um10970 related to Sno-type pyridoxine vitamin B6 biosynthetic protein SNO1	6e-06	PGTT_15569 | PGTG_15569 | Puccinia graminis f. sp. tritici glutamine amidotransferase subunit pdxT (254 aa)	3e-15	um10970		related to Sno-type pyridoxine vitamin B6 biosynthetic protein SNO1	0	3	0	0	1	0	0	0
PTDH.cn2148.na.ptih	GR504962	0	0	0	0	0	1	0	0	0	1	0	1	no hit			PGTG_01219 | Puccinia graminis f. sp. tritici conserved hypothetical protein (translation) (888 aa)	4e-16	no hit		no hit		no hit		no hit		um00208 related to SRC1 - involved in sister chromatid segregation	6e-07	no hit		PGTT_01219 | PGTG_01219 | Puccinia graminis f. sp. tritici conserved hypothetical protein (888 aa)	4e-16	um00208		related to SRC1 - involved in sister chromatid segregation	0	0	1	0	0	0	0	0
Contig7687	HP458868	0	0	0	0	0	0	0	2	0	1	1	1	no hit			PGTG_16375 | Puccinia graminis f. sp. tritici hypothetical protein (translation) (83 aa)	6e-20	no hit		Um34330490 unknown	5e-07	JGI_ACAC15687.rev ACAC Phakopsora pachyrhizi TW72-1 germinating urediniospores on water surface (20C/16 hours/dark) Phakopsora pachyrhizi cDNA clone ACAC15687 3prime, mRNA sequence. gb|EH252722.1|	4e-10	no hit		um10178 conserved hypothetical protein	2e-07	um10178 conserved hypothetical protein	4e-06	PGTT_16375 | PGTG_16375 | Puccinia graminis f. sp. tritici hypothetical protein (83 aa)	6e-20	um10178		conserved hypothetical protein	2	2	1	0	0	0	0	1
PT03110.K18.C21.ptt	GR495112	0	0	0	0	0	0	0	1	0	1	1	1	no hit			PGTG_06398 | Puccinia graminis f. sp. tritici predicted protein (translation) (238 aa)	1e-20	no hit		no hit		UAHYP_05C_R_G02 UaHyphae_ARS Uromyces appendiculatus cDNA clone UAHYP_05C_G02, mRNA sequence. gb|EH297843.1|	2e-19	no hit		um11476 related to Guanyl nucleotide exchange factor Sql2	4e-06	no hit		PGTT_06398 | PGTG_06398 | Puccinia graminis f. sp. tritici predicted protein (238 aa)	1e-20	um11476		related to Guanyl nucleotide exchange factor Sql2	1	0	0	1	0	0	0	0
PT0112d.H07.BR.ptg	EC414203	0	0	1	0	0	0	0	0	0	1	1	1	no hit			PGTG_07987 | Puccinia graminis f. sp. tritici conserved hypothetical protein (translation) (290 aa)	4e-25	no hit		BfCon[0555] unknown	2e-08	TverSEQ9284 Trametes versicolor pBluescript (EcoRI-XhoI) Trametes versicolor cDNA clone TverSEQ9284, mRNA sequence. gb|EB077677.1|	2e-08	no hit		um15020 conserved hypothetical protein	3e-06	um15020 conserved hypothetical protein	3e-07	PGTT_07987 | PGTG_07987 | Puccinia graminis f. sp. tritici conserved hypothetical protein (290 aa)	4e-25	um15020		conserved hypothetical protein	1	2	1	2	3	0	0	0
PT0055c.D03.BR.ptu.chim2	EC400014	0	0	0	0	0	0	0	0	1	1	1	1	no hit			PGTG_02926 | Puccinia graminis f. sp. tritici hypothetical protein (translation) (240 aa)	2e-25	no hit		no hit		UAHYP_25C_R_D08 UaHyphae_ARS Uromyces appendiculatus cDNA clone UAHYP_25C_D08, mRNA sequence. gb|FE666608.1|	6e-21	no hit		um10908 probable OPT1 - High-affinity glutathione transporter	1e-10	um10908 probable OPT1 - High-affinity glutathione transporter	6e-11	PGTT_02926 | PGTG_02926 | Puccinia graminis f. sp. tritici hypothetical protein (240 aa)	2e-25	um10908	opt1	probable OPT1 - High-affinity glutathione transporter	2	0	0	0	0	0	0	0
PTDG.cn974.na.ptg	GR503030	0	0	1	0	0	0	0	0	0	1	1	1	no hit			PGTG_14072 | Puccinia graminis f. sp. tritici predicted protein (translation) (340 aa)	4e-26	no hit		no hit		Uf367 haustorium-specific cDNA library Uromyces viciae-fabae cDNA similar to Lian-Aa1 retrotransposon protein, mRNA sequence. gb|DR010545.1|	1e-08	no hit		um00820 similarity to polyprotein, pseudogene	1e-06	no hit		PGTT_14072 | PGTG_14072 | Puccinia graminis f. sp. tritici predicted protein (340 aa)	4e-26	no hit	no hit	no hit
PT0311.D11.C21.ptt	GR497084	0	0	0	0	0	0	0	1	0	1	1	1	no hit			PGTG_19076 | Puccinia graminis f. sp. tritici conserved hypothetical protein (translation) (310 aa)	2e-27	no hit		no hit		ClauSEQ3521 Cryptococcus laurentii pBluescript (EcoRI-XhoI) Cryptococcus laurentii cDNA clone ClauSEQ3521, mRNA sequence. gb|DY869247.1|	6e-06	no hit		um04139 conserved hypothetical protein	2e-08	um04139 conserved hypothetical protein	6e-07	PGTT_19076 | PGTG_19076 | Puccinia graminis f. sp. tritici conserved hypothetical protein (310 aa)	2e-27	um04139		conserved hypothetical protein	1	0	0	0	0	0	1	0
PT0063d.G09.BR1.ptg	EC401403	0	0	1	0	0	0	0	0	0	1	1	1	no hit			PGTG_01723 | Puccinia graminis f. sp. tritici conserved hypothetical protein (translation) (509 aa)	5e-31	no hit		no hit		CAHC7003.fwd CAHC Laccaria bicolor Vegetative mycelium and Fruiting body (0.5-3k) Laccaria bicolor cDNA clone CAHC7003 5prime, mRNA sequence. gb|EX785906.1|	6e-07	no hit		um00851 related to BFR1 - Nuclear segregation protein	7e-09	um00851 related to BFR1 - Nuclear segregation protein	3e-07	PGTT_01723 | PGTG_01723 | Puccinia graminis f. sp. tritici conserved hypothetical protein (509 aa)	5e-31	um00851		related to BFR1 - Nuclear segregation protein	0	0	0	2	1	0	0	0
PTDG.cn941.na.ptg	GR503003	0	0	1	0	0	0	0	0	0	1	1	1	no hit			PGTG_03259 | Puccinia graminis f. sp. tritici hypothetical protein (translation) (310 aa)	8e-32	no hit		no hit		UAHYP_05D_R_G03 UaHyphae_ARS Uromyces appendiculatus cDNA clone UAHYP_05D_G03, mRNA sequence. gb|EH298026.1|	6e-23	no hit		um04936 conserved hypothetical protein	3e-06	no hit		PGTT_03259 | PGTG_03259 | Puccinia graminis f. sp. tritici hypothetical protein (310 aa)	8e-32	um04936		conserved hypothetical protein	0	0	0	1	0	0	0	0
PT0312.O08.C21.ptt	GR494475	0	0	0	0	0	0	0	1	0	1	1	1	no hit			PGTG_17172 | Puccinia graminis f. sp. tritici hypothetical protein (translation) (91 aa)	4e-32	no hit		UmCon[0830] unknown	2e-06	UAHYP_17B_F_F10 UaHyphae_ARS Uromyces appendiculatus cDNA clone UAHYP_17B_F10, mRNA sequence. gb|EH305185.1|	4e-23	no hit		um05102 conserved hypothetical protein	5e-07	um05102 conserved hypothetical protein	1e-06	PGTT_17172 | PGTG_17172 | Puccinia graminis f. sp. tritici hypothetical protein (91 aa)	4e-32	um05102		conserved hypothetical protein	3	2	1	2	0	0	0	4
PT0313.E23.C21.ptt	GR497465	0	0	0	0	0	0	0	1	0	1	1	1	no hit			PGTG_14185 | Puccinia graminis f. sp. tritici predicted protein (translation) (139 aa)	4e-33	no hit		no hit		JGI_ACAC14769.fwd ACAC Phakopsora pachyrhizi TW72-1 germinating urediniospores on water surface (20C/16 hours/dark) Phakopsora pachyrhizi cDNA clone ACAC14769 5prime, mRNA sequence. gb|EH251400.1|	4e-17	no hit		um11671.2 putative protein	5e-11	um11671.2 putative protein	4e-09	PGTT_14185 | PGTG_14185 | Puccinia graminis f. sp. tritici predicted protein (139 aa)	4e-33	um11671.2		putative protein	0	0	0	0	0	0	1	0
Contig2929	HP454582	0	0	0	0	0	0	1	0	1	1	1	1	no hit			PGTG_06392 | Puccinia graminis f. sp. tritici hypothetical protein (translation) (91 aa)	2e-33	no hit		UmCon[2592] unknown	2e-09	Ps_5454 Wheat stripe rust fungus cDNA library Puccinia striiformis f. sp. tritici cDNA 5prime, mRNA sequence. gb|ES322867.1|	1e-35	no hit		um10262 conserved hypothetical protein	7e-10	um10262 conserved hypothetical protein	2e-11	PGTT_06392 | PGTG_06392 | Puccinia graminis f. sp. tritici hypothetical protein (91 aa)	2e-33	um10262		conserved hypothetical protein	1	0	2	2	2	0	1	0
PTDG.cn1254.na.ptg	GR503239	0	0	1	0	0	0	0	0	0	1	1	1	no hit			PGTG_01723 | Puccinia graminis f. sp. tritici conserved hypothetical protein (translation) (509 aa)	3e-34	no hit		no hit		CU383796 Microbotryum violaceum 100.02 Microbotryum violaceum cDNA similar to Nuclearsegregation protein Bfr1, putative. 553 bp; Evalue=7e-22, mRNA sequence. emb|CU383796.1|	2e-08	no hit		um00851 related to BFR1 - Nuclear segregation protein	9e-09	um00851 related to BFR1 - Nuclear segregation protein	4e-07	PGTT_01723 | PGTG_01723 | Puccinia graminis f. sp. tritici conserved hypothetical protein (509 aa)	3e-34	um00851		related to BFR1 - Nuclear segregation protein	0	0	0	2	1	0	0	0
PT0305.E24.C21.ptp	GR490475	0	0	0	0	0	0	1	0	0	1	1	1	no hit			PGTG_10408 | Puccinia graminis f. sp. tritici predicted protein (translation) (101 aa)	1e-38	no hit		no hit		no hit		no hit		um10993 conserved hypothetical protein	3e-08	no hit		PGTT_10408 | PGTG_10408 | Puccinia graminis f. sp. tritici predicted protein (101 aa)	1e-38	um10993		conserved hypothetical protein	0	0	0	0	1	0	0	0
Contig7888	HP459055	0	0	0	0	0	0	1	0	0	1	1	1	no hit			PGTG_08797 | Puccinia graminis f. sp. tritici predicted protein (translation) (620 aa)	1e-38	no hit		no hit		no hit		no hit		um05443 conserved hypothetical protein	1e-06	no hit		PGTT_08797 | PGTG_08797 | Puccinia graminis f. sp. tritici predicted protein (620 aa)	1e-38	no hit	no hit	no hit
Contig5707	HP457051	0	0	0	1	0	0	0	0	0	1	1	1	no hit			PGTG_06649 | Puccinia graminis f. sp. tritici hypothetical protein (translation) (116 aa)	5e-39	no hit		no hit		JGI_ACAC12612.rev ACAC Phakopsora pachyrhizi TW72-1 germinating urediniospores on water surface (20C/16 hours/dark) Phakopsora pachyrhizi cDNA clone ACAC12612 3prime, mRNA sequence. gb|EH246689.1|	1e-15	no hit		um12231 related to PKR1 - V-ATPase Assembly Factor	6e-06	no hit		PGTT_06649 | PGTG_06649 | Puccinia graminis f. sp. tritici hypothetical protein (116 aa)	5e-39	um12231		related to PKR1 - V-ATPase Assembly Factor	0	1	0	0	0	0	0	0
Contig7486	HP458680	0	0	0	0	0	0	2	0	0	1	1	1	no hit			PGTG_03062 | Puccinia graminis f. sp. tritici predicted protein (translation) (263 aa)	2e-44	no hit		no hit		no hit		no hit		um01027 conserved hypothetical protein	8e-06	no hit		PGTT_03062 | PGTG_03062 | Puccinia graminis f. sp. tritici predicted protein (263 aa)	2e-44	um01027		conserved hypothetical protein	0	0	0	0	0	0	0	1
Contig5613	HP456962	0	0	0	1	0	0	0	0	0	1	1	1	no hit			PGTG_14466 | Puccinia graminis f. sp. tritici conserved hypothetical protein (translation) (328 aa)	2e-45	no hit		no hit		CAPI2587.rev CAPI Laccaria bicolor Mycelium interacted with signals from poplar roots H Laccaria bicolor cDNA clone CAPI2587 3prime, mRNA sequence. gb|EX803580.1|	2e-07	no hit		um03504 related to Purine-nucleoside phosphorylase	8e-06	no hit		PGTT_14466 | PGTG_14466 | Puccinia graminis f. sp. tritici conserved hypothetical protein (328 aa)	2e-45	um03504		related to Purine-nucleoside phosphorylase	0	0	0	1	0	0	0	0
Contig7473	HP458668	0	0	0	0	0	0	4	0	0	1	1	1	no hit			PGTG_08422 | Puccinia graminis f. sp. tritici hypothetical protein (translation) (126 aa)	3e-51	no hit		Um34332253 unknown	1e-13	JGI_ACAC20595.fwd ACAC Phakopsora pachyrhizi TW72-1 germinating urediniospores on water surface (20C/16 hours/dark) Phakopsora pachyrhizi cDNA clone ACAC20595 5prime, mRNA sequence. gb|EH238400.1|	1e-38	no hit		um11133 conserved hypothetical protein	2e-18	um11133 conserved hypothetical protein	3e-19	PGTT_08422 | PGTG_08422 | Puccinia graminis f. sp. tritici hypothetical protein (126 aa)	3e-51	um11133		conserved hypothetical protein	0	2	2	0	1	0	0	1
PTDG.cn1223.na.ptg	GR503221	0	0	1	0	0	0	0	0	0	1	1	1	no hit			PGTG_11416 | Puccinia graminis f. sp. tritici hypothetical protein (translation) (106 aa)	1e-51	no hit		Um34332253 unknown	2e-17	JGI_ACAC10867.fwd ACAC Phakopsora pachyrhizi TW72-1 germinating urediniospores on water surface (20C/16 hours/dark) Phakopsora pachyrhizi cDNA clone ACAC10867 5prime, mRNA sequence. gb|EH244933.1|	2e-48	no hit		um11133 conserved hypothetical protein	3e-23	um11133 conserved hypothetical protein	2e-21	PGTT_11416 | PGTG_11416 | Puccinia graminis f. sp. tritici hypothetical protein (106 aa)	1e-51	um11133		conserved hypothetical protein	0	2	2	0	1	0	0	1
Contig6933	HP458181	0	0	0	1	0	0	0	0	0	1	1	1	no hit			PGTG_15217 | Puccinia graminis f. sp. tritici predicted protein (translation) (107 aa)	2e-55	no hit		no hit		UAHYP_04C_F_G08 UaHyphae_ARS Uromyces appendiculatus cDNA clone UAHYP_04C_G08, mRNA sequence. gb|EH297217.1|	4e-51	no hit		um11053 conserved hypothetical protein	2e-09	um11053 conserved hypothetical protein	6e-10	PGTT_15217 | PGTG_15217 | Puccinia graminis f. sp. tritici predicted protein (107 aa)	2e-55	um11053		conserved hypothetical protein	1	1	1	0	0	0	1	0
PT0293.B08.C21.pte	GR488665	0	1	0	0	0	0	0	0	0	1	1	1	no hit			PGTG_09076 | Puccinia graminis f. sp. tritici predicted protein (translation) (648 aa)	1e-55	no hit		no hit		FDR202-P00023-DEPE-R_C21 FDR202 Danio rerio cDNA clone FDR202-P00023-BR_C21 3prime, mRNA sequence. gb|EH565323.1|	4e-06	no hit		um00137 putative protein	8e-06	no hit		PGTT_09076 | PGTG_09076 | Puccinia graminis f. sp. tritici predicted protein (648 aa)	1e-55	um00137		putative protein	0	0	0	1	0	0	0	0
Contig7810	HP458983	0	0	0	0	0	0	1	0	0	1	1	1	no hit			PGTG_08270 | Puccinia graminis f. sp. tritici hypothetical protein (translation) (267 aa)	2e-57	no hit		no hit		Uf301 haustorium-specific cDNA library Uromyces viciae-fabae cDNA similar to zinc RING finger protein, mRNA sequence. gb|DR010479.1|	1e-42	no hit		um11438 conserved hypothetical protein	3e-08	um02623 conserved hypothetical protein	3e-06	PGTT_08270 | PGTG_08270 | Puccinia graminis f. sp. tritici hypothetical protein (267 aa)	2e-57	no hit	no hit	no hit
Contig400	HP452162	0	0	1	0	0	0	0	0	0	1	1	1	no hit			PGTG_15001 | Puccinia graminis f. sp. tritici conserved hypothetical protein (translation) (631 aa)	4e-67	no hit		no hit		GtraSEQ11133 Gloeophyllum trabeum pBluescript (EcoRI-XhoI) Gloeophyllum trabeum cDNA clone GtraSEQ11133, mRNA sequence. gb|EB003058.1|	3e-12	no hit		um02284 conserved hypothetical protein	2e-09	um02284 conserved hypothetical protein	3e-07	PGTT_15001 | PGTG_15001 | Puccinia graminis f. sp. tritici conserved hypothetical protein (631 aa)	4e-67	no hit	no hit	no hit
PT0051a.C02.B7.ptu	EC398324	0	0	0	0	0	0	0	0	1	1	0	1	PsCon[6796] histone H4	9e-06	Cogeme	no hit		no hit		PsCon[6796] histone H4	9e-06	GA__Ea0016N22f Gossypium arboreum 7-10 dpa fiber library Gossypium arboreum cDNA clone GA__Ea0016N22f, mRNA sequence. gb|BE052729.2|	8e-06	gi|141644113|gb|CJ818304.1|CJ818304 CJ818304 Y. Ogihara unpublished cDNA library, whsct Triticum aestivum cDNA clone whsct33o01 3prime, mRNA sequence	5e-06	um02710 probable HHF1 - histone H4	9e-06	no hit		no hit		um02710	hhf1	probable HHF1 - histone H4	1	1	16	4	0	0	4	0
PTDG_P007.F11.f1.ptg	GR503469	0	0	1	0	0	0	0	0	0	1	0	1	Q5KGF6_CRYNE (Q5KGF6) Voltage-gated chloride channel, putative	8e-06	UniProt	PGTG_12671 | Puccinia graminis f. sp. tritici conserved hypothetical protein (translation) (181 aa)	2e-15	no hit		no hit		CU376386 Microbotryum violaceum 100.02 Microbotryum violaceum cDNA similar to Voltage-gatedchloride channel, putative. 897 bp; Evalue=1e-12, mRNA sequence. emb|CU376386.1|	5e-12	no hit		um03876.2 related to chloride channel protein	3e-09	um03876.2 related to chloride channel protein	2e-07	PGTT_12671 | PGTG_12671 | Puccinia graminis f. sp. tritici hypothetical protein similar to voltage-gated chloride channel (181 aa)	2e-15	um03876.2		related to chloride channel protein	0	0	0	1	0	0	0	0
Contig178	HP451977	0	0	1	0	0	0	0	0	0	1	1	1	Q6ZQP7_HUMAN (Q6ZQP7) Hypothetical protein FLJ46366	7e-06	UniProt	no hit		no hit		Ab60674732 unknown	7e-11	AM091460 Lutzomyia longipalpis Jacobina whole fly Lutzomyia longipalpis cDNA clone NSFM-02a08, mRNA sequence. emb|AM091460.1|	2e-11	gi|39009760|gb|CK171487.1|CK171487 FGAS046759 Triticum aestivum FGAS: TaLt6 Triticum aestivum cDNA, mRNA sequence	2e-08	um10566 conserved hypothetical protein	9e-06	no hit		no hit		um10566		conserved hypothetical protein	0	0	0	1	0	0	0	0
PTDG.cn1265.na.ptg	GR503247	0	0	1	0	0	0	0	0	0	1	1	1	Q5KJM7_CRYNE (Q5KJM7) Nucleus protein, putative	7e-06	UniProt	PGTG_06715 | Puccinia graminis f. sp. tritici predicted protein (translation) (189 aa)	1e-18	no hit		EnCon[0254] unknown	5e-06	JGI_ACAC2320.rev ACAC Phakopsora pachyrhizi TW72-1 germinating urediniospores on water surface (20C/16 hours/dark) Phakopsora pachyrhizi cDNA clone ACAC2320 3prime, mRNA sequence. gb|EH256411.1|	4e-17	no hit		um10901 probable polyubiquitin	3e-09	um10901 probable polyubiquitin	1e-07	PGTT_06715 | PGTG_06715 | Puccinia graminis f. sp. tritici predicted protein (189 aa)	1e-18	um10901		probable polyubiquitin	1	2	3	3	1	0	4	1
PT0316.K10.C21.ptt	GR495825	0	0	0	0	0	0	0	1	0	1	0	1	gb|EED84465.1| candidate lipase/esterase from carbohydrate esterase family CE10 [Postia placenta Mad-698-R]\n	6e-06	NR	PGTG_04305 | Puccinia graminis f. sp. tritici conserved hypothetical protein (translation) (915 aa)	3e-38	gb|EED84465.1| candidate lipase/esterase from carbohydrate esterase family CE10 [Postia placenta Mad-698-R]	6e-06	no hit		CATH14606.rev CATH Sporobolomyces roseus IAM 13481 whole cells Sporobolomyces roseus IAM 13481 cDNA clone CATH14606 3prime, mRNA sequence. gb|EY985935.1|	3e-12	no hit		um01791 conserved hypothetical protein	7e-10	um01791 conserved hypothetical protein	3e-08	PGTT_04305 | PGTG_04305 | Puccinia graminis f. sp. tritici conserved hypothetical protein (915 aa)	3e-38	um01791		conserved hypothetical protein	0	0	0	1	1	0	0	0
Contig108	HP451916	0	0	0	0	0	0	0	0	0	1	1	1	Um34332715 guanine nucleotide binding protein gamma subunit	3e-06	Cogeme	PGTG_00790 | Puccinia graminis f. sp. tritici hypothetical protein (translation) (83 aa)	6e-11	no hit		Um34332715 guanine nucleotide binding protein gamma subunit	3e-06	Ps_5596 Wheat stripe rust fungus cDNA library Puccinia striiformis f. sp. tritici cDNA 5prime, mRNA sequence. gb|ES322892.1|	7e-11	no hit		um11209 probable Guanine nucleotide-binding protein gamma subunit	9e-07	no hit		PGTT_00790 | PGTG_00790 | Puccinia graminis f. sp. tritici hypothetical protein (83 aa)	6e-11	um11209		probable Guanine nucleotide-binding protein gamma subunit	0	0	0	0	0	0	0	1
PT0294.E05.C21.pte	GR489046	0	1	0	0	0	0	0	0	0	1	0	1	ref|XP_629431.1| DNAJ heat shock N-terminal domain-containing protein [Dictyostelium discoideum AX4] sp|Q54CI5|DPH4_DICDI RecName: Full=DPH4 homolog; AltName: Full=DnaJ homolog subfamily C member 24 gb|EAL61039.1| DNAJ heat shock N-terminal domain-contain	3e-06	NR	PGTG_17259 | Puccinia graminis f. sp. tritici predicted protein (translation) (259 aa)	2e-19	ref|XP_629431.1| DNAJ heat shock N-terminal domain-containing protein [Dictyostelium discoideum AX4] sp|Q54CI5|DPH4_DICDI RecName: Full=DPH4 homolog; AltName: Full=DnaJ homolog subfamily C member 24 gb|EAL61039.1| DNAJ heat shock N-terminal domain-contain	3e-06	PsCon[4201] DNAJ heat shock protein	7e-06	no hit		no hit		um01327 related to Acetylcholinesterase precursor	6e-09	um01327 related to Acetylcholinesterase precursor	4e-07	PGTT_17259 | PGTG_17259 | Puccinia graminis f. sp. tritici predicted protein (259 aa)	2e-19	no hit	no hit	no hit
Contig7344	HP458553	0	0	0	0	0	0	9	0	0	1	1	1	Q4PG67_USTMA (Q4PG67) Hypothetical protein	3e-06	UniProt	PGTG_05905 | Puccinia graminis f. sp. tritici predicted protein (translation) (523 aa)	5e-25	no hit		no hit		no hit		no hit		um00896 Kinesin-7a motor protein	8e-08	um00896 Kinesin-7a motor protein	2e-08	PGTT_05905 | PGTG_05905 | Puccinia graminis f. sp. tritici predicted protein (523 aa)	5e-25	no hit	no hit	no hit
Contig7219	HP458434	0	0	3	0	0	0	0	0	0	1	1	1	gb|AAQ67367.1| Brh2-interacting protein Dss1 [Ustilago maydis]\n	3e-06	NR	PGTG_08936 | Puccinia graminis f. sp. tritici hypothetical protein (translation) (129 aa)	2e-29	gb|AAQ67367.1| Brh2-interacting protein Dss1 [Ustilago maydis]	3e-06	NcCon[2535] unknown	7e-09	UAHYP_11B_R_A09 UaHyphae_ARS Uromyces appendiculatus cDNA clone UAHYP_11B_A09, mRNA sequence. gb|EH301335.1|	7e-29	no hit		um10918 Brh2-interacting protein Dss1	3e-06	um10918 Brh2-interacting protein Dss1	1e-08	PGTT_08936 | PGTG_08936 | Puccinia graminis f. sp. tritici hypothetical protein (129 aa)	2e-29	um10918	Dss1	Brh2-interacting protein Dss1	2	0	0	0	1	0	1	0
PTDG.cn665.na.ptg	GR502822	0	0	1	0	0	0	0	0	0	1	1	1	ref|XP_002050744.1| GJ20039 [Drosophila virilis] gb|EDW61937.1| GJ20039 [Drosophila virilis]\n	3e-06	NR	PGTG_03919 | Puccinia graminis f. sp. tritici conserved hypothetical protein (translation) (1164 aa)	1e-53	ref|XP_002050744.1| GJ20039 [Drosophila virilis] gb|EDW61937.1| GJ20039 [Drosophila virilis]	3e-06	no hit		CATH13194.fwd CATH Sporobolomyces roseus IAM 13481 whole cells Sporobolomyces roseus IAM 13481 cDNA clone CATH13194 5prime, mRNA sequence. gb|EY983297.1|	1e-08	no hit		um05224 related to Muskelin	8e-09	no hit		PGTT_03919 | PGTG_03919 | Puccinia graminis f. sp. tritici muskelin (1164 aa)	1e-53	um05224		related to Muskelin	0	0	0	0	1	0	0	0
Contig5313	HP456677	0	0	7	0	0	0	3	0	1	1	1	1	UmCon[0095] 60S ribosomal protein L31	3e-06	Cogeme	PGTG_02565 | Puccinia graminis f. sp. tritici hypothetical protein (translation) (189 aa)	8e-54	no hit		UmCon[0095] 60S ribosomal protein L31	3e-06	no hit		no hit		um10051 probable 60S ribosomal protein L31	1e-06	no hit		PGTT_02565 | PGTG_02565 | Puccinia graminis f. sp. tritici hypothetical protein (189 aa)	8e-54	um10051		probable 60S ribosomal protein L31	22	5	7	6	1	0	9	16
Contig7472	HP458667	0	0	0	0	0	0	2	0	0	1	1	1	ref|XP_568967.1| integral to membrane protein [Cryptococcus neoformans var. neoformans JEC21] gb|AAW41660.1| integral to membrane protein, putative [Cryptococcus neoformans var. neoformans JEC21]\n	2e-06	NR	no hit		ref|XP_568967.1| integral to membrane protein [Cryptococcus neoformans var. neoformans JEC21] gb|AAW41660.1| integral to membrane protein, putative [Cryptococcus neoformans var. neoformans JEC21]	2e-06	no hit		CCAHP54TF C.neoformans strain JEC21 Cryptococcus neoformans var. neoformans cDNA clone CCAHP54, mRNA sequence. gb|CF686563.1|	9e-07	no hit		um10937 conserved hypothetical protein	2e-09	um10937 conserved hypothetical protein	1e-07	no hit		um10937		conserved hypothetical protein	0	0	0	1	1	0	0	1
Contig7136	HP458365	0	0	1	0	0	0	0	0	0	1	1	1	ref|XP_002135479.1| GA28568 [Drosophila pseudoobscura pseudoobscura] gb|EDY74106.1| GA28568 [Drosophila pseudoobscura pseudoobscura]\n	2e-06	NR	no hit		ref|XP_002135479.1| GA28568 [Drosophila pseudoobscura pseudoobscura] gb|EDY74106.1| GA28568 [Drosophila pseudoobscura pseudoobscura]	2e-06	no hit		no hit		no hit		um15084 conserved hypothetical protein	2e-06	no hit		no hit		um15084		conserved hypothetical protein	0	0	1	2	0	0	0	0
Contig7166	HP458386	0	0	1	0	0	0	0	0	0	1	1	1	UmCon[0198] tropomyosin	2e-06	Cogeme	PGTG_16709 | Puccinia graminis f. sp. tritici conserved hypothetical protein (translation) (162 aa)	5e-10	no hit		UmCon[0198] tropomyosin	2e-06	no hit		no hit		um11985 related to TPM2 - tropomyosin, isoform 2	6e-07	no hit		PGTT_16709 | PGTG_16709 | Puccinia graminis f. sp. tritici hypothetical protein similar to actin lateral binding protein (162 aa)	5e-10	um11985		related to TPM2 - tropomyosin, isoform 2	2	1	2	5	3	0	0	3
PTDG.cn1415.na.ptg	GR503376	0	0	1	0	0	0	0	0	0	1	1	1	Q4P3D3_USTMA (Q4P3D3) Hypothetical protein	2e-06	UniProt	PGTG_19598 | Puccinia graminis f. sp. tritici hypothetical protein (translation) (273 aa)	6e-53	no hit		no hit		UAHYP_02B_R_F04 UaHyphae_ARS Uromyces appendiculatus cDNA clone UAHYP_02B_F04, mRNA sequence. gb|EH295822.1|	4e-35	no hit		um05380 conserved hypothetical protein	2e-10	um05380 conserved hypothetical protein	2e-08	PGTT_19598 | PGTG_19598 | Puccinia graminis f. sp. tritici hypothetical protein (273 aa)	6e-53	um05380		conserved hypothetical protein	1	0	0	0	0	0	0	0
PT0307.P07.C21.ptp	GR491429	0	0	0	0	0	0	1	0	0	1	1	1	ref|XP_499774.1| YALI0A05137p [Yarrowia lipolytica] emb|CAG83699.1| YALI0A05137p [Yarrowia lipolytica]\n	2e-06	NR	PGTG_15977 | Puccinia graminis f. sp. tritici hypothetical protein (translation) (155 aa)	4e-65	ref|XP_499774.1| YALI0A05137p [Yarrowia lipolytica] emb|CAG83699.1| YALI0A05137p [Yarrowia lipolytica]	2e-06	BfCon[1030] unknown	1e-10	CATH11876.rev CATH Sporobolomyces roseus IAM 13481 whole cells Sporobolomyces roseus IAM 13481 cDNA clone CATH11876 3prime, mRNA sequence. gb|EY981533.1|	2e-18	no hit		um12036 conserved hypothetical protein	2e-10	um12036 conserved hypothetical protein	3e-10	PGTT_15977 | PGTG_15977 | Puccinia graminis f. sp. tritici hypothetical protein (155 aa)	4e-65	um12036		conserved hypothetical protein	0	2	1	0	0	0	0	1
Contig7752	HP458927	0	0	0	0	0	0	1	0	0	1	1	1	Q4PD73_USTMA (Q4PD73) Hypothetical protein	1e-06	UniProt	no hit		no hit		no hit		UAHYP_16D_F_B01 UaHyphae_ARS Uromyces appendiculatus cDNA clone UAHYP_16D_B01, mRNA sequence. gb|EH304754.1|	7e-62	no hit		um01940 conserved hypothetical protein	1e-07	um01940 conserved hypothetical protein	1e-08	no hit		um01940		conserved hypothetical protein	2	0	2	0	1	0	0	0
Contig58	HP451873	0	0	2	0	0	0	0	0	2	1	1	1	SSPG53 lysophospholipase	8e-07	Cogeme	PGTG_10334 | Puccinia graminis f. sp. tritici conserved hypothetical protein (translation) (640 aa)	4e-22	ref|XP_751952.1| lysophospholipase Plb1 [Aspergillus fumigatus Af293] sp|Q6U820|PLB1_ASPFU RecName: Full=Lysophospholipase 1; AltName: Full=Phospholipase B 1; Flags: Precursor gb|AAQ85122.1| lysophospholipase [Aspergillus fumigatus] gb|EAL89914.1| lysopho	5e-06	SSPG53 lysophospholipase	8e-07	Ps_1405 Wheat stripe rust fungus cDNA library Puccinia striiformis f. sp. tritici cDNA 5prime, mRNA sequence. gb|ES322309.1|	5e-14	no hit		um11266 probable lysophospholipase (lpl)	9e-06	no hit		PGTT_10334 | PGTG_10334 | Puccinia graminis f. sp. tritici hypothetical protein (640 aa)	4e-22	um11266		probable lysophospholipase (lpl)	0	0	1	1	1	0	0	0
Contig7479	HP458674	0	0	0	0	0	0	14	0	0	1	1	1	emb|CAA09887.4| allergen [Malassezia sympodialis]\n	8e-07	NR	PGTG_04340 | Puccinia graminis f. sp. tritici predicted protein (translation) (310 aa)	1e-116	emb|CAA09887.4| allergen [Malassezia sympodialis]	8e-07	mg[0220] unknown	1e-05	CATH10324.fwd CATH Sporobolomyces roseus IAM 13481 whole cells Sporobolomyces roseus IAM 13481 cDNA clone CATH10324 5prime, mRNA sequence. gb|EY978436.1|	4e-07	no hit		um03135 conserved hypothetical protein	2e-16	um03135 conserved hypothetical protein	5e-14	PGTT_04340 | PGTG_04340 | Puccinia graminis f. sp. tritici predicted protein (310 aa)	1e-116	um03135		conserved hypothetical protein	0	0	0	0	0	0	5	0
PT0302.B01.CPTR.ptp	GR492544	0	0	0	0	0	0	1	0	0	1	0	1	Q4P396_USTMA (Q4P396) Hypothetical protein	7e-07	UniProt	no hit		no hit		MagCon[1539] unknown	3e-07	JGI_ACAC15338.rev ACAC Phakopsora pachyrhizi TW72-1 germinating urediniospores on water surface (20C/16 hours/dark) Phakopsora pachyrhizi cDNA clone ACAC15338 3prime, mRNA sequence. gb|EH252234.1|	2e-13	no hit		um05417 related to F-box/WD40 repeat protein 7	1e-11	um05417 related to F-box/WD40 repeat protein 7	3e-09	no hit		um05417		related to F-box/WD40 repeat protein 7	1	0	0	0	0	0	0	0
Contig5734	HP457076	0	0	1	0	0	0	0	0	0	1	0	1	mg[0189] cation diffusion facilitator	7e-07	Cogeme	PGTG_11044 | Puccinia graminis f. sp. tritici conserved hypothetical protein (translation) (771 aa)	3e-11	no hit		mg[0189] cation diffusion facilitator	7e-07	AIAI-aad98c06.g1 Anclostoma_caninum_EST_L3_Activated Ancylostoma caninum cDNA similar to gb|EAA31778.1| hypothetical protein [Neurospora crassa] emb|CAD70923.1| conserved hypothetical protein [Neurospora crassa], mRNA sequence. gb|FC551273.1|	2e-07	no hit		um03814.2 conserved hypothetical protein	3e-09	um03814.2 conserved hypothetical protein	1e-07	PGTT_11044 | PGTG_11044 | Puccinia graminis f. sp. tritici conserved hypothetical protein (771 aa)	3e-11	um03814.2		conserved hypothetical protein	0	0	0	0	4	0	0	0
PT0316.H09.C21.ptt	GR495759	0	0	0	0	0	0	0	1	0	1	1	1	Q4WXV1_ASPFU (Q4WXV1) Hypothetical protein	7e-07	UniProt	PGTG_12306 | Puccinia graminis f. sp. tritici conserved hypothetical protein (translation) (520 aa)	5e-27	no hit		MagCon[7931a] unknown	2e-06	JGI_ACAC16783.rev ACAC Phakopsora pachyrhizi TW72-1 germinating urediniospores on water surface (20C/16 hours/dark) Phakopsora pachyrhizi cDNA clone ACAC16783 3prime, mRNA sequence. gb|EH247557.1|	1e-21	no hit		um12107 conserved hypothetical protein	2e-07	um12107 conserved hypothetical protein	1e-06	PGTT_12306 | PGTG_12306 | Puccinia graminis f. sp. tritici conserved hypothetical protein (520 aa)	5e-27	um12107		conserved hypothetical protein	0	0	0	0	1	0	0	0
Contig5154	HP456533	0	0	1	0	0	0	0	0	0	1	1	1	Q5KDQ9_CRYNE (Q5KDQ9) Hypothetical protein	7e-07	UniProt	PGTG_00693 | Puccinia graminis f. sp. tritici conserved hypothetical protein (translation) (392 aa)	8e-43	no hit		no hit		no hit		no hit		um03200 Rad51-associated protein Brh2	3e-07	um03200 Rad51-associated protein Brh2	1e-06	PGTT_00693 | PGTG_00693 | Puccinia graminis f. sp. tritici hypothetical protein similar to A Chain A (392 aa)	8e-43	um03200	Brh2	Rad51-associated protein Brh2	0	0	0	1	0	0	0	0
Contig7524	HP458715	0	0	0	0	0	0	2	0	0	1	1	1	ref|XP_001009383.1| RING finger protein [Tetrahymena thermophila SB210] gb|EAR89138.1| RING finger protein [Tetrahymena thermophila SB210]\n	6e-07	NR	PGTG_18276 | Puccinia graminis f. sp. tritici predicted protein (translation) (325 aa)	2e-22	ref|XP_001009383.1| RING finger protein [Tetrahymena thermophila SB210] gb|EAR89138.1| RING finger protein [Tetrahymena thermophila SB210]	6e-07	no hit		no hit		no hit		um06366 putative protein	5e-08	um06366 putative protein	3e-07	PGTT_18276 | PGTG_18276 | Puccinia graminis f. sp. tritici predicted protein (325 aa)	2e-22	um06366		putative protein	0	0	1	0	0	0	0	0
Contig7353	HP458560	0	0	0	0	0	0	3	0	0	1	1	1	gb|EEE27724.1| zinc finger (C3HC4 RING finger) protein [Toxoplasma gondii VEG]\n	6e-07	NR	PGTG_18276 | Puccinia graminis f. sp. tritici predicted protein (translation) (325 aa)	2e-41	gb|EEE27724.1| zinc finger (C3HC4 RING finger) protein [Toxoplasma gondii VEG]	6e-07	no hit		no hit		no hit		um06366 putative protein	3e-08	um06366 putative protein	1e-07	PGTT_18276 | PGTG_18276 | Puccinia graminis f. sp. tritici predicted protein (325 aa)	2e-41	um06366		putative protein	0	0	1	0	0	0	0	0
Contig7557	HP458746	0	0	0	1	0	0	0	1	0	1	0	1	UmCon[0805] single stranded DNA binding protein	5e-07	Cogeme	PGTG_12858 | Puccinia graminis f. sp. tritici conserved hypothetical protein (translation) (170 aa)	2e-13	gb|AAR02376.1| gag protein [Simian immunodeficiency virus]	7e-06	UmCon[0805] single stranded DNA binding protein	5e-07	Ps_1 Wheat stripe rust fungus cDNA library Puccinia striiformis f. sp. tritici cDNA 5prime, mRNA sequence. gb|ES322384.1|	1e-13	no hit		um11258 related to GIS2 - Putative zinc finger protein, proposed to be involved in the RAS/cAMP signaling pathway	2e-07	um11258 related to GIS2 - Putative zinc finger protein, proposed to be involved in the RAS/cAMP signaling pathway	3e-06	PGTT_12858 | PGTG_12858 | Puccinia graminis f. sp. tritici conserved hypothetical protein (170 aa)	2e-13	um11258		related to GIS2 - Putative zinc finger protein, proposed to be involved in the RAS/cAMP signaling pathway	0	0	0	2	0	0	0	1
PTDG.cn372.na.ptg	GR502656	0	0	1	0	0	0	0	0	0	1	1	1	ref|XP_503079.1| YALI0D20592p [Yarrowia lipolytica] emb|CAG81271.1| YALI0D20592p [Yarrowia lipolytica]\n	5e-07	NR	PGTG_09523 | Puccinia graminis f. sp. tritici hypothetical protein (translation) (332 aa)	1e-78	ref|XP_503079.1| YALI0D20592p [Yarrowia lipolytica] emb|CAG81271.1| YALI0D20592p [Yarrowia lipolytica]	5e-07	no hit		UAHYP_05D_R_F05 UaHyphae_ARS Uromyces appendiculatus cDNA clone UAHYP_05D_F05, mRNA sequence. gb|EH298001.1|	4e-54	no hit		um01595 conserved hypothetical protein	4e-07	um01595 conserved hypothetical protein	2e-06	PGTT_09523 | PGTG_09523 | Puccinia graminis f. sp. tritici hypothetical protein (332 aa)	1e-78	um01595		conserved hypothetical protein	1	0	0	0	0	0	0	0
PT0306.P16.C21.ptp	GR491074	0	0	0	0	0	0	1	0	0	1	1	1	Q4P9S8_USTMA (Q4P9S8) Hypothetical protein	5e-07	UniProt	PGTG_04340 | Puccinia graminis f. sp. tritici predicted protein (translation) (310 aa)	1e-79	no hit		no hit		no hit		no hit		um03135 conserved hypothetical protein	3e-09	um03135 conserved hypothetical protein	4e-09	PGTT_04340 | PGTG_04340 | Puccinia graminis f. sp. tritici predicted protein (310 aa)	1e-79	um03135		conserved hypothetical protein	0	0	0	0	0	0	5	0
Contig7733	HP458911	0	0	0	0	0	0	0	1	1	1	1	1	Q4PHJ8_USTMA (Q4PHJ8) Hypothetical protein	4e-07	UniProt	PGTG_11011 | Puccinia graminis f. sp. tritici conserved hypothetical protein (translation) (186 aa)	1e-23	no hit		no hit		UAHYP_25A_R_D10 UaHyphae_ARS Uromyces appendiculatus cDNA clone UAHYP_25A_D10, mRNA sequence. gb|FE666285.1|	4e-28	no hit		um00415 conserved hypothetical protein	3e-11	um00415 conserved hypothetical protein	3e-09	PGTT_11011 | PGTG_11011 | Puccinia graminis f. sp. tritici conserved hypothetical protein (186 aa)	1e-23	no hit	no hit	no hit
PTDG.cn1428.na.ptg	GR503388	0	0	1	0	0	0	0	0	0	1	1	1	Q2UQ27_ASPOR (Q2UQ27) Predicted protein	4e-07	UniProt	PGTG_04282 | Puccinia graminis f. sp. tritici hypothetical protein (translation) (116 aa)	3e-34	no hit		MagCon[11579a] unknown (homologue of Ylr099w-ap, S. cerevisiae)	3e-10	UAHYP_16B_R_C07 UaHyphae_ARS Uromyces appendiculatus cDNA clone UAHYP_16B_C07, mRNA sequence. gb|EH304471.1|	1e-24	no hit		um12091 conserved hypothetical protein	7e-08	um12091 conserved hypothetical protein	2e-06	PGTT_04282 | PGTG_04282 | Puccinia graminis f. sp. tritici hypothetical protein (116 aa)	3e-34	um12091		conserved hypothetical protein	0	1	1	1	0	0	0	0
Contig7302	HP458513	0	0	0	0	0	0	2	0	0	1	1	1	gb|AAH48323.1| PJA1 protein [Homo sapiens]\n	4e-07	NR	PGTG_18276 | Puccinia graminis f. sp. tritici predicted protein (translation) (325 aa)	2e-50	gb|AAH48323.1| PJA1 protein [Homo sapiens]	4e-07	no hit		CAII748.fwd CAII Postia placenta in rich medium Postia placenta cDNA clone CAII748 5prime, mRNA sequence. gb|FL621985.1|	2e-06	no hit		um06366 putative protein	7e-08	um01244 conserved hypothetical protein	9e-08	PGTT_18276 | PGTG_18276 | Puccinia graminis f. sp. tritici predicted protein (325 aa)	2e-50	um06366		putative protein	0	0	1	0	0	0	0	0
Contig7832	HP459004	0	0	0	0	0	0	1	0	0	1	1	1	Q4PG04_USTMA (Q4PG04) Hypothetical protein	4e-07	UniProt	PGTG_07102 | Puccinia graminis f. sp. tritici conserved hypothetical protein (translation) (515 aa)	9e-76	no hit		no hit		JGI_ACAC4878.fwd ACAC Phakopsora pachyrhizi TW72-1 germinating urediniospores on water surface (20C/16 hours/dark) Phakopsora pachyrhizi cDNA clone ACAC4878 5prime, mRNA sequence. gb|EH228679.1|	7e-38	no hit		um10587 conserved hypothetical protein	5e-11	um10587 conserved hypothetical protein	3e-09	PGTT_07102 | PGTG_07102 | Puccinia graminis f. sp. tritici conserved hypothetical protein (515 aa)	9e-76	um10587		conserved hypothetical protein	1	0	0	3	3	0	0	0
Contig8145	HP459261	0	0	0	0	0	1	0	0	0	1	1	1	ref|XP_001876669.1| mitochondrial 50S ribosomal protein L22 [Laccaria bicolor S238N-H82] gb|EDR12405.1| mitochondrial 50S ribosomal protein L22 [Laccaria bicolor S238N-H82]\n	4e-07	NR	PGTG_04286 | Puccinia graminis f. sp. tritici hypothetical protein (translation) (343 aa)	6e-93	ref|XP_001876669.1| mitochondrial 50S ribosomal protein L22 [Laccaria bicolor S238N-H82] gb|EDR12405.1| mitochondrial 50S ribosomal protein L22 [Laccaria bicolor S238N-H82]	4e-07	no hit		PchrSEQ444 Phanerochaete chrysosporium pBluescript (EcoRI-XhoI) Phanerochaete chrysosporium cDNA clone PchrSEQ444, mRNA sequence. gb|DV755232.1|	6e-06	no hit		um11584 related to 50S ribosomal protein L22	2e-08	um11584 related to 50S ribosomal protein L22	1e-10	PGTT_04286 | PGTG_04286 | Puccinia graminis f. sp. tritici hypothetical protein (343 aa)	6e-93	um11584		related to 50S ribosomal protein L22	1	1	1	1	0	0	0	0
Contig7336	HP458545	0	0	1	0	0	0	1	0	0	1	1	1	ISY1_USTMA (Q4PEZ0) Pre-mRNA splicing factor ISY1	3e-07	UniProt	no hit		no hit		no hit		CcinSEQ20420 Coprinus cinereus pBluescript (EcoRI-XhoI) Coprinopsis cinerea cDNA clone CcinSEQ20420, mRNA sequence. gb|DY852167.1|	5e-06	no hit		um01323 related to pre-mRNA splicing factor	1e-07	um01323 related to pre-mRNA splicing factor	3e-09	no hit		no hit	no hit	no hit
PTDH_P007.I10.f1.pth	GR505219	0	0	0	1	0	0	0	0	0	1	0	1	emb|CAP85728.1| Pc20g03990 [Penicillium chrysogenum Wisconsin 54-1255]\n	2e-07	NR	no hit		emb|CAP85728.1| Pc20g03990 [Penicillium chrysogenum Wisconsin 54-1255]	2e-07	no hit		CBNC8290.rev CBNC Phycomyces blakesleeanus NRRL1555 Vegetative mycelium 48h old Light H Phycomyces blakesleeanus cDNA clone CBNC8290 3prime, mRNA sequence. gb|EX850100.1|	7e-11	no hit		um01475 conserved hypothetical protein	1e-07	um01475 conserved hypothetical protein	7e-08	no hit		no hit	no hit	no hit
Contig7237	HP458451	0	0	0	0	0	0	0	0	1	1	1	1	ref|YP_001208598.1| putative short-chain dehydrogenase/reductase (SDR) [Bradyrhizobium sp. ORS278] emb|CAL80383.1| Putative short-chain dehydrogenase/reductase (SDR) [Bradyrhizobium sp. ORS278]\n	2e-07	NR	PGTG_11081 | Puccinia graminis f. sp. tritici conserved hypothetical protein (translation) (281 aa)	1e-19	ref|YP_001208598.1| putative short-chain dehydrogenase/reductase (SDR) [Bradyrhizobium sp. ORS278] emb|CAL80383.1| Putative short-chain dehydrogenase/reductase (SDR) [Bradyrhizobium sp. ORS278]	2e-07	MagCon[3382] transcription factor (homologue of white collar 2, N.crassa)	9e-06	JGI_ACAC18488.fwd ACAC Phakopsora pachyrhizi TW72-1 germinating urediniospores on water surface (20C/16 hours/dark) Phakopsora pachyrhizi cDNA clone ACAC18488 5prime, mRNA sequence. gb|EH236648.1|	3e-12	no hit		um02182 probable NADPH-dependent beta-ketoacyl reductase (rhlG)	3e-07	um02182 probable NADPH-dependent beta-ketoacyl reductase (rhlG)	5e-06	PGTT_11081 | PGTG_11081 | Puccinia graminis f. sp. tritici conserved hypothetical protein (281 aa)	1e-19	um02182		probable NADPH-dependent beta-ketoacyl reductase (rhlG)	0	1	1	2	1	0	0	0
PTDG.cn1429.na.ptg	GR503389	0	0	1	0	0	0	0	0	0	1	1	1	Q4PE84_USTMA (Q4PE84) Hypothetical protein	2e-07	UniProt	PGTG_06667 | Puccinia graminis f. sp. tritici hypothetical protein (translation) (305 aa)	5e-40	no hit		no hit		JGI_ACAC1942.rev ACAC Phakopsora pachyrhizi TW72-1 germinating urediniospores on water surface (20C/16 hours/dark) Phakopsora pachyrhizi cDNA clone ACAC1942 3prime, mRNA sequence. gb|EH253922.1|	1e-30	no hit		um11685 conserved hypothetical protein	6e-11	um11685 conserved hypothetical protein	4e-09	PGTT_06667 | PGTG_06667 | Puccinia graminis f. sp. tritici hypothetical protein (305 aa)	5e-40	no hit	no hit	no hit
Contig7495	HP458689	0	0	0	0	0	0	2	0	0	1	1	1	gb|ACG40104.1| sec12-like protein 2 [Zea mays]\n	2e-07	NR	PGTG_14839 | Puccinia graminis f. sp. tritici predicted protein (translation) (351 aa)	1e-104	gb|ACG40104.1| sec12-like protein 2 [Zea mays]	2e-07	no hit		AIAI-aac98c11.b1 Anclostoma_caninum_EST_L3_Activated Ancylostoma caninum cDNA, mRNA sequence. gb|FC539050.1|	8e-23	gi|143393116|gb|CJ831901.1|CJ831901 CJ831901 Y. Ogihara unpublished cDNA library, whatlal Triticum aestivum cDNA clone whatlal36j17 5prime, mRNA sequence	9e-10	um02499 conserved hypothetical protein	8e-30	um02499 conserved hypothetical protein	7e-27	PGTT_14839 | PGTG_14839 | Puccinia graminis f. sp. tritici predicted protein (351 aa)	1e-104	um02499		conserved hypothetical protein	0	0	0	1	0	0	0	0
Contig5153	HP456532	0	0	6	0	0	0	0	0	0	1	1	1	Q4P3V9_USTMA (Q4P3V9) Hypothetical protein	1e-07	UniProt	no hit		no hit		no hit		UAHYP_26C_R_C07 UaHyphae_ARS Uromyces appendiculatus cDNA clone UAHYP_26C_C07, mRNA sequence. gb|FE667122.1|	1e-22	no hit		um05204 conserved hypothetical protein	9e-08	um05204 conserved hypothetical protein	1e-09	no hit		um05204		conserved hypothetical protein	3	0	1	2	3	0	0	2
PTDG.cn1205.na.ptg	GR503206	0	0	1	0	0	0	0	0	0	1	1	1	emb|CAO02582.1| putative carboxylic ester hydrolase family protein [Isochrysis galbana]\n	1e-07	NR	PGTG_11305 | Puccinia graminis f. sp. tritici predicted protein (translation) (300 aa)	1e-11	emb|CAO02582.1| putative carboxylic ester hydrolase family protein [Isochrysis galbana]	1e-07	no hit		Pv036A_M13R_A06.ab1 Phaseolus vulgaris cv Early gallatin Phaseolus vulgaris cDNA, mRNA sequence. gb|FE682252.1|	5e-38	no hit		um00130 related to lysophospholipase	2e-12	um00130 related to lysophospholipase	1e-12	PGTT_11305 | PGTG_11305 | Puccinia graminis f. sp. tritici predicted protein (300 aa)	1e-11	um00130		related to lysophospholipase	1	1	1	0	2	0	0	0
Contig5334	HP456697	0	0	1	0	0	0	0	0	1	1	1	1	Q4P7S7_USTMA (Q4P7S7) Hypothetical protein	1e-07	UniProt	PGTG_05214 | Puccinia graminis f. sp. tritici hypothetical protein (translation) (221 aa)	5e-31	no hit		no hit		JGI_ACBU5149.fwd ACBU Phakopsora pachyrhizi infected soybean leaf tissue 6-8 days post inoculation with TW72-1 urediniospores Glycine max cDNA clone ACBU5149 5prime, mRNA sequence. gb|EH261849.1|	4e-23	no hit		um10511 conserved hypothetical protein	5e-16	um10511 conserved hypothetical protein	5e-13	PGTT_05214 | PGTG_05214 | Puccinia graminis f. sp. tritici hypothetical protein (221 aa)	5e-31	um10511		conserved hypothetical protein	0	0	0	0	1	0	0	1
Contig7896	HP459063	0	0	0	0	0	0	1	0	0	1	1	1	Q55IT5_CRYNE (Q55IT5) Hypothetical protein	1e-07	UniProt	PGTG_01302 | Puccinia graminis f. sp. tritici hypothetical protein (translation) (231 aa)	2e-59	no hit		no hit		Ps_1001 Wheat stripe rust fungus cDNA library Puccinia striiformis f. sp. tritici cDNA 5prime, mRNA sequence. gb|ES322245.1|	1e-30	no hit		um02880 conserved hypothetical protein	4e-06	um02880 conserved hypothetical protein	1e-09	PGTT_01302 | PGTG_01302 | Puccinia graminis f. sp. tritici hypothetical protein (231 aa)	2e-59	no hit	no hit	no hit
PTDH.cn1945.na.ptih	GR504794	0	0	0	0	0	1	0	0	0	1	1	1	BgCon[2145] calcineurin-binding protein	9e-08	Cogeme	PGTG_14329 | Puccinia graminis f. sp. tritici hypothetical protein (translation) (305 aa)	2e-58	ref|NP_592841.1| calcipressin [Schizosaccharomyces pombe] sp|Q09791|YA9F_SCHPO Uncharacterized protein C13G6.15c emb|CAA91108.1| calcipressin [Schizosaccharomyces pombe]	1e-06	BgCon[2145] calcineurin-binding protein	9e-08	JGI_ACAC8378.rev ACAC Phakopsora pachyrhizi TW72-1 germinating urediniospores on water surface (20C/16 hours/dark) Phakopsora pachyrhizi cDNA clone ACAC8378 3prime, mRNA sequence. gb|EH232487.1|	8e-20	no hit		um10108 conserved hypothetical protein	3e-12	um10108 conserved hypothetical protein	6e-10	PGTT_14329 | PGTG_14329 | Puccinia graminis f. sp. tritici hypothetical protein (305 aa)	2e-58	um10108		conserved hypothetical protein	0	0	2	2	1	0	0	2
Contig7855	HP459025	0	0	0	0	0	0	1	0	0	1	1	1	Q5KN84_CRYNE (Q5KN84) Sporulation-related protein, putative	8e-08	UniProt	PGTG_17203 | Puccinia graminis f. sp. tritici conserved hypothetical protein (translation) (986 aa)	2e-62	no hit		no hit		UAHYP_20A_F_A06 UaHyphae_ARS Uromyces appendiculatus cDNA clone UAHYP_20A_A06, mRNA sequence. gb|FE663405.1|	2e-47	no hit		um00884 related to Ral2 protein, implicated in activation of ras1	2e-09	um00884 related to Ral2 protein, implicated in activation of ras1	8e-08	PGTT_17203 | PGTG_17203 | Puccinia graminis f. sp. tritici hypothetical protein similar to regulatory protein ral2 (986 aa)	2e-62	no hit	no hit	no hit
PT0301.I18.CPTR.ptp	GR492364	0	0	0	0	0	0	1	0	0	1	1	1	ref|XP_001875606.1| kinesin-like protein [Laccaria bicolor S238N-H82] gb|EDR13108.1| kinesin-like protein [Laccaria bicolor S238N-H82]\n	7e-08	NR	PGTG_17207 | Puccinia graminis f. sp. tritici conserved hypothetical protein (translation) (955 aa)	8e-33	ref|XP_001875606.1| kinesin-like protein [Laccaria bicolor S238N-H82] gb|EDR13108.1| kinesin-like protein [Laccaria bicolor S238N-H82]	7e-08	no hit		no hit		no hit		um04524 related to Kinesin	8e-08	um04524 related to Kinesin	1e-07	PGTT_17207 | PGTG_17207 | Puccinia graminis f. sp. tritici kinesin heavy chain (955 aa)	8e-33	um04524		related to Kinesin	0	0	0	0	1	0	0	0
Contig7799	HP458972	0	0	0	0	0	0	1	0	0	1	1	1	Q5KPA0_CRYNE (Q5KPA0) Hypothetical protein	7e-08	UniProt	PGTG_11137 | Puccinia graminis f. sp. tritici hypothetical protein (translation) (172 aa)	3e-58	no hit		Mag30392388 unknown	2e-08	sp_d27_41 Sweetpotato cDNA library D Ipomoea batatas cDNA 5prime, mRNA sequence. gb|EE881409.1|	9e-12	no hit		um12142 conserved hypothetical protein	3e-11	um12142 conserved hypothetical protein	1e-09	PGTT_11137 | PGTG_11137 | Puccinia graminis f. sp. tritici hypothetical protein (172 aa)	3e-58	um12142		conserved hypothetical protein	0	0	0	1	0	0	0	0
PT0315.L21.C21.ptt	GR495496	0	0	0	0	0	0	0	1	0	1	1	1	Q5K8I2_CRYNE (Q5K8I2) Hypothetical protein	5e-08	UniProt	PGTG_06883 | Puccinia graminis f. sp. tritici hypothetical protein (translation) (238 aa)	5e-18	no hit		On117166522 unknown	9e-08	UAHYP_12A_R_E10 UaHyphae_ARS Uromyces appendiculatus cDNA clone UAHYP_12A_E10, mRNA sequence. gb|EH301975.1|	7e-19	no hit		um03019.2 conserved hypothetical protein	6e-12	um03019.2 conserved hypothetical protein	8e-10	PGTT_06883 | PGTG_06883 | Puccinia graminis f. sp. tritici hypothetical protein (238 aa)	5e-18	um03019.2		conserved hypothetical protein	1	0	0	1	0	0	2	0
PT0314.M04.C21.ptt	GR494789	0	0	0	0	0	0	0	1	0	1	1	1	emb|CAP99621.1| Pc22g23330 [Penicillium chrysogenum Wisconsin 54-1255]\n	4e-08	NR	no hit		emb|CAP99621.1| Pc22g23330 [Penicillium chrysogenum Wisconsin 54-1255]	4e-08	FsCon[0206] 5-oxoprolinase	9e-07	CBHF7739.fwd CBHF Trichoderma virens strain Gv29-8 fungal mycelium Hypocrea virens cDNA clone CBHF7739 5prime, mRNA sequence. gb|FG374112.1|	2e-07	no hit		um03902 related to 5-oxoprolinase	4e-07	um03902 related to 5-oxoprolinase	6e-06	no hit		um03902		related to 5-oxoprolinase	0	0	0	1	3	0	0	0
PT0317.C24.C21.ptt	GR496012	0	0	0	0	0	0	0	1	0	1	1	1	ref|XP_501752.2| YALI0C12210p [Yarrowia lipolytica] emb|CAG82062.2| YALI0C12210p [Yarrowia lipolytica]\n	4e-08	NR	PGTG_17541 | Puccinia graminis f. sp. tritici hypothetical protein (translation) (137 aa)	2e-39	ref|XP_501752.2| YALI0C12210p [Yarrowia lipolytica] emb|CAG82062.2| YALI0C12210p [Yarrowia lipolytica]	4e-08	UmCon[1369] unknown	2e-13	Ps_3083 Wheat stripe rust fungus cDNA library Puccinia striiformis f. sp. tritici cDNA 5prime similar to expressed protein, mRNA sequence. gb|ES322523.1|	1e-40	no hit		um11097 related to QCR10 - ubiquinol--cytochrome-c reductase 8.5 kDa subunit	2e-13	um11097 related to QCR10 - ubiquinol--cytochrome-c reductase 8.5 kDa subunit	5e-11	PGTT_17541 | PGTG_17541 | Puccinia graminis f. sp. tritici hypothetical protein (137 aa)	2e-39	um11097		related to QCR10 - ubiquinol--cytochrome-c reductase 8.5 kDa subunit	10	11	5	1	0	0	1	3
PTDG.cn705.na.ptg	GR502841	0	0	1	0	0	0	0	0	0	1	1	1	ref|XP_001616893.1| circumsporozoite protein [Plasmodium vivax SaI-1] gb|EDL47166.1| circumsporozoite protein, putative [Plasmodium vivax]\n	4e-08	NR	PGTG_09217 | Puccinia graminis f. sp. tritici hypothetical protein (translation) (166 aa)	7e-67	ref|XP_001616893.1| circumsporozoite protein [Plasmodium vivax SaI-1] gb|EDL47166.1| circumsporozoite protein, putative [Plasmodium vivax]	4e-08	PsCon[3251] zinc finger (C3HC4-type RING finger) protein	4e-07	EST566993 PyBS Plasmodium yoelii yoelii cDNA clone PYCLU56 5prime end, mRNA sequence. gb|BM164470.1|	4e-10	gi|25427442|gb|CA705649.1|CA705649 wdk1c.pk021.d17 wdk1c Triticum aestivum cDNA clone wdk1c.pk021.d17 5prime end, mRNA sequence	2e-06	um11736 putative protein	2e-06	um11736 putative protein	7e-07	PGTT_09217 | PGTG_09217 | Puccinia graminis f. sp. tritici hypothetical protein (166 aa)	7e-67	um11736		putative protein	0	0	0	1	0	0	1	0
Contig2907	HP454563	0	0	0	0	0	0	3	0	1	1	1	1	ref|XP_001616893.1| circumsporozoite protein [Plasmodium vivax SaI-1] gb|EDL47166.1| circumsporozoite protein, putative [Plasmodium vivax]\n	4e-08	NR	PGTG_09217 | Puccinia graminis f. sp. tritici hypothetical protein (translation) (166 aa)	2e-68	ref|XP_001616893.1| circumsporozoite protein [Plasmodium vivax SaI-1] gb|EDL47166.1| circumsporozoite protein, putative [Plasmodium vivax]	4e-08	PsCon[3251] zinc finger (C3HC4-type RING finger) protein	4e-07	EST566993 PyBS Plasmodium yoelii yoelii cDNA clone PYCLU56 5prime end, mRNA sequence. gb|BM164470.1|	4e-10	gi|25427442|gb|CA705649.1|CA705649 wdk1c.pk021.d17 wdk1c Triticum aestivum cDNA clone wdk1c.pk021.d17 5prime end, mRNA sequence	3e-06	um11736 putative protein	2e-06	um11736 putative protein	7e-07	PGTT_09217 | PGTG_09217 | Puccinia graminis f. sp. tritici hypothetical protein (166 aa)	2e-68	um11736		putative protein	0	0	0	1	0	0	1	0
PT0067a.C07.BR.ptg	EC402113	0	0	1	0	0	0	0	0	0	1	1	1	Fs14667933 mitochondrial folate transporter / carrier	3e-08	Cogeme	PGTG_16571 | Puccinia graminis f. sp. tritici conserved hypothetical protein (translation) (315 aa)	2e-25	ref|XP_001385402.1| mitochondrial carrier protein [Pichia stipitis CBS 6054] gb|ABN67373.1| mitochondrial carrier protein [Pichia stipitis CBS 6054]	1e-07	Fs14667933 mitochondrial folate transporter / carrier	3e-08	012G07R1.2A ESTHcyl Hebeloma cylindrosporum cDNA clone ESTHcyl012G07, mRNA sequence. gb|CK992605.1|	6e-11	gi|143382767|gb|CJ825172.1|CJ825172 CJ825172 Y. Ogihara unpublished cDNA library, whatlal Triticum aestivum cDNA clone whatlal17o09 5prime, mRNA sequence	1e-06	um10770 probable YMC1 - Protein of the mitochondrial carrier family (MCF)	1e-13	um10770 probable YMC1 - Protein of the mitochondrial carrier family (MCF)	3e-11	PGTT_16571 | PGTG_16571 | Puccinia graminis f. sp. tritici conserved hypothetical protein (315 aa)	2e-25	um10770	ymc1	probable YMC1 - Protein of the mitochondrial carrier family (MCF)	1	0	0	3	1	0	0	0
PT0317.F07.C21.ptt	GR496065	0	0	0	0	0	0	0	1	0	1	1	1	Q4PF32_USTMA (Q4PF32) Hypothetical protein	3e-08	UniProt	PGTG_05479 | Puccinia graminis f. sp. tritici hypothetical protein (translation) (563 aa)	2e-32	no hit		no hit		MMN_01_D09 Haploid cells grown in Minimal Media minus Nitrogen Ustilago maydis cDNA 5prime, mRNA sequence. gb|EH029328.1|	3e-08	no hit		um01281 related to general alpha-glucoside permease	3e-11	um01281 related to general alpha-glucoside permease	3e-10	PGTT_05479 | PGTG_05479 | Puccinia graminis f. sp. tritici hypothetical protein (563 aa)	2e-32	um01281		related to general alpha-glucoside permease	0	0	1	1	3	0	0	0
Contig5645	HP456993	0	0	0	1	0	0	0	0	0	1	1	1	YKI2_YEAST (P36080) Hypothetical 50.5 kDa protein in MDH1-VMA5 intergenic region	3e-08	UniProt	PGTG_01427 | Puccinia graminis f. sp. tritici hypothetical protein (translation) (461 aa)	1e-32	no hit		no hit		no hit		no hit		um03608 related to RRP14 - protein involved in Ribosomal RNA Processing	9e-06	um03608 related to RRP14 - protein involved in Ribosomal RNA Processing	4e-09	PGTT_01427 | PGTG_01427 | Puccinia graminis f. sp. tritici hypothetical protein (461 aa)	1e-32	um03608		related to RRP14 - protein involved in Ribosomal RNA Processing	0	0	0	1	0	0	1	0
Contig2961	HP454614	0	0	1	1	0	0	0	0	0	1	1	1	Q5KIZ0_CRYNE (Q5KIZ0) Hypothetical protein	3e-08	UniProt	PGTG_07385 | Puccinia graminis f. sp. tritici hypothetical protein (translation) (79 aa)	4e-40	no hit		UmCon[1099] unknown	4e-09	CATH7080.fwd CATH Sporobolomyces roseus IAM 13481 whole cells Sporobolomyces roseus IAM 13481 cDNA clone CATH7080 5prime, mRNA sequence. gb|FC000412.1|	9e-12	gi|143415758|gb|CJ837789.1|CJ837789 CJ837789 Y. Ogihara unpublished cDNA library, whatlal Triticum aestivum cDNA clone whatlal16h16 3prime, mRNA sequence	7e-07	um11106 conserved hypothetical protein	1e-09	um11106 conserved hypothetical protein	5e-10	PGTT_07385 | PGTG_07385 | Puccinia graminis f. sp. tritici hypothetical protein (79 aa)	4e-40	um11106		conserved hypothetical protein	11	2	8	1	0	0	7	7
Contig126	HP451931	0	0	0	1	0	0	0	0	0	1	1	1	Mag30403693 mitochondrial ribosome small subunit component	3e-08	Cogeme	PGTG_15994 | Puccinia graminis f. sp. tritici hypothetical protein (translation) (125 aa)	1e-54	no hit		Mag30403693 mitochondrial ribosome small subunit component	3e-08	UAHYP_09C_R_G05 UaHyphae_ARS Uromyces appendiculatus cDNA clone UAHYP_09C_G05, mRNA sequence. gb|EH300233.1|	5e-53	no hit		um11331.2 related to RSM27 - mitochondrial ribosomal protein, small subunit	2e-06	um11331.2 related to RSM27 - mitochondrial ribosomal protein, small subunit	1e-06	PGTT_15994 | PGTG_15994 | Puccinia graminis f. sp. tritici hypothetical protein (125 aa)	1e-54	um11331.2		related to RSM27 - mitochondrial ribosomal protein, small subunit	1	1	1	0	0	0	1	2
Contig2570	EZ116161	0	0	0	0	0	0	0	1	0	1	1	1	Q4PFG3_USTMA (Q4PFG3) Hypothetical protein	2e-08	UniProt	PGTG_09196 | Puccinia graminis f. sp. tritici hypothetical protein (translation) (110 aa)	3e-33	no hit		UmCon[1807] unknown	3e-12	Ps_1932 Wheat stripe rust fungus cDNA library Puccinia striiformis f. sp. tritici cDNA 5prime, mRNA sequence. gb|ES322368.1|	3e-35	no hit		um01150 related to COX7 - cytochrome-c oxidase, subunit VII	1e-12	um01150 related to COX7 - cytochrome-c oxidase, subunit VII	1e-10	PGTT_09196 | PGTG_09196 | Puccinia graminis f. sp. tritici hypothetical protein (110 aa)	3e-33	um01150		related to COX7 - cytochrome-c oxidase, subunit VII	10	5	22	0	0	0	2	4
Contig5548	HP456902	1	0	0	1	0	0	0	0	1	1	1	1	ref|XP_001259943.1| NADH-ubiquinone oxidoreductase B12 subunit, putative [Neosartorya fischeri NRRL 181] gb|EAW18046.1| NADH-ubiquinone oxidoreductase B12 subunit, putative [Neosartorya fischeri NRRL 181]\n	2e-08	NR	PGTG_17172 | Puccinia graminis f. sp. tritici hypothetical protein (translation) (91 aa)	8e-46	ref|XP_001259943.1| NADH-ubiquinone oxidoreductase B12 subunit, putative [Neosartorya fischeri NRRL 181] gb|EAW18046.1| NADH-ubiquinone oxidoreductase B12 subunit, putative [Neosartorya fischeri NRRL 181]	2e-08	UmCon[0830] unknown	1e-17	UAHYP_17B_F_F10 UaHyphae_ARS Uromyces appendiculatus cDNA clone UAHYP_17B_F10, mRNA sequence. gb|EH305185.1|	3e-35	no hit		um05102 conserved hypothetical protein	4e-18	um05102 conserved hypothetical protein	6e-16	PGTT_17172 | PGTG_17172 | Puccinia graminis f. sp. tritici hypothetical protein (91 aa)	8e-46	um05102		conserved hypothetical protein	3	2	1	2	0	0	0	4
Contig5189	HP456566	0	0	2	0	0	0	0	0	0	1	1	1	ref|XP_001932982.1| GTPase binding protein Rid1 [Pyrenophora tritici-repentis Pt-1C-BFP] gb|EDU45172.1| GTPase binding protein Rid1 [Pyrenophora tritici-repentis Pt-1C-BFP]\n	2e-08	NR	PGTG_03299 | Puccinia graminis f. sp. tritici conserved hypothetical protein (translation) (718 aa)	1e-93	ref|XP_001932982.1| GTPase binding protein Rid1 [Pyrenophora tritici-repentis Pt-1C-BFP] gb|EDU45172.1| GTPase binding protein Rid1 [Pyrenophora tritici-repentis Pt-1C-BFP]	2e-08	no hit		CATH6207.rev CATH Sporobolomyces roseus IAM 13481 whole cells Sporobolomyces roseus IAM 13481 cDNA clone CATH6207 3prime, mRNA sequence. gb|EY998786.1|	9e-49	no hit		um00897 conserved hypothetical protein	5e-42	um00897 conserved hypothetical protein	5e-39	PGTT_03299 | PGTG_03299 | Puccinia graminis f. sp. tritici conserved hypothetical protein (718 aa)	1e-93	no hit	no hit	no hit
PTDG.cn1369.na.ptg	GR503333	0	0	1	0	0	0	0	0	0	1	1	1	emb|CAC86376.1| lysophospholipase [Cryptococcus neoformans var. grubii]\n	1e-08	NR	no hit		emb|CAC86376.1| lysophospholipase [Cryptococcus neoformans var. grubii]	1e-08	no hit		UAHYP_15A_R_H11 UaHyphae_ARS Uromyces appendiculatus cDNA clone UAHYP_15A_H11, mRNA sequence. gb|EH303821.1|	3e-29	gi|93736791|gb|CJ595433.1|CJ595433 CJ595433 Y.Ogihara unpublished cDNA library Wh_SHDr Triticum aestivum cDNA clone rwhsd4i03 3prime, mRNA sequence	3e-07	um00085 conserved hypothetical protein	1e-06	um00085 conserved hypothetical protein	5e-09	no hit		um00085		conserved hypothetical protein	0	0	0	1	2	0	0	0
PT0131c.B04.BR.pth	EC414967	0	0	0	1	0	0	0	0	0	1	1	1	UmCon[2305] NADH-ubiquinone oxidoreductase B8 subunit	1e-08	Cogeme	PGTG_09726 | Puccinia graminis f. sp. tritici hypothetical protein (translation) (98 aa)	1e-39	emb|CAG89703.2| DEHA2F22066p [Debaryomyces hansenii]	5e-07	UmCon[2305] NADH-ubiquinone oxidoreductase B8 subunit	1e-08	UAHYP_25A_F_A03 UaHyphae_ARS Uromyces appendiculatus cDNA clone UAHYP_25A_A03, mRNA sequence. gb|FE666180.1|	7e-33	no hit		um10820 probable nadh-ubiquinone oxidoreductase 10.5 kDa subunit	3e-09	um10820 probable nadh-ubiquinone oxidoreductase 10.5 kDa subunit	7e-14	PGTT_09726 | PGTG_09726 | Puccinia graminis f. sp. tritici hypothetical protein (98 aa)	1e-39	um10820		probable nadh-ubiquinone oxidoreductase 10.5 kDa subunit	0	0	1	0	0	0	2	3
PT0112d.A03.BR.ptg	EC413902	0	0	1	0	0	0	0	0	0	1	1	1	gb|ACF74977.1| potential membrane-bound transcriptional activator [Pichia pastoris]\n	1e-08	NR	PGTG_00099 | Puccinia graminis f. sp. tritici conserved hypothetical protein (translation) (662 aa)	1e-47	gb|ACF74977.1| potential membrane-bound transcriptional activator [Pichia pastoris]	1e-08	no hit		UAHYP_05C_F_E09 UaHyphae_ARS Uromyces appendiculatus cDNA clone UAHYP_05C_E09, mRNA sequence. gb|EH297822.1|	1e-18	no hit		um05065 related to SPT23 - suppressor of TY retrotransposon	1e-15	um05065 related to SPT23 - suppressor of TY retrotransposon	7e-13	PGTT_00099 | PGTG_00099 | Puccinia graminis f. sp. tritici conserved hypothetical protein (662 aa)	1e-47	um05065		related to SPT23 - suppressor of TY retrotransposon	0	0	0	0	2	0	2	0
PTDG.cn1398.na.ptg	GR503362	0	0	1	0	0	0	0	0	0	1	1	1	ref|XP_567212.1| cytosolic small ribosomal subunit protein [Cryptococcus neoformans var. neoformans JEC21] gb|AAW41393.1| cytosolic small ribosomal subunit protein, putative [Cryptococcus neoformans var. neoformans JEC21]\n	1e-08	NR	PGTG_04057 | Puccinia graminis f. sp. tritici conserved hypothetical protein (translation) (956 aa)	5e-71	ref|XP_567212.1| cytosolic small ribosomal subunit protein [Cryptococcus neoformans var. neoformans JEC21] gb|AAW41393.1| cytosolic small ribosomal subunit protein, putative [Cryptococcus neoformans var. neoformans JEC21]	1e-08	no hit		LscoSEQ518 Leucosporidium scottii pBluescript (EcoRI-XhoI) Leucosporidium scottii cDNA clone LscoSEQ518, mRNA sequence. gb|EB025243.1|	2e-20	no hit		um03967 related to PAT1 - topoisomerase II-associated protein	2e-19	um03967 related to PAT1 - topoisomerase II-associated protein	1e-22	PGTT_04057 | PGTG_04057 | Puccinia graminis f. sp. tritici conserved hypothetical protein (956 aa)	5e-71	no hit	no hit	no hit
PT0141.P19.C21.ptm	EC416526	0	0	0	0	0	0	0	0	0	1	1	1	sp|Q2GSG9|ATG12_CHAGB RecName: Full=Autophagy-related protein 12; AltName: Full=Autophagy-related ubiquitin-like modifier ATG12\n	9e-09	NR	PGTG_07878 | Puccinia graminis f. sp. tritici hypothetical protein (translation) (115 aa)	2e-27	sp|Q2GSG9|ATG12_CHAGB RecName: Full=Autophagy-related protein 12; AltName: Full=Autophagy-related ubiquitin-like modifier ATG12	9e-09	no hit		UAHYP_15D_R_F02 UaHyphae_ARS Uromyces appendiculatus cDNA clone UAHYP_15D_F02, mRNA sequence. gb|EH304193.1|	9e-31	gi|93156196|gb|CJ527653.1|CJ527653 CJ527653 Y.Ogihara unpublished cDNA library Wh_DPA20 Triticum aestivum cDNA clone rwhdp4k13 3prime, mRNA sequence	5e-07	um12234 probable Autophagy-related protein 12	2e-25	um12234 probable Autophagy-related protein 12	3e-21	PGTT_07878 | PGTG_07878 | Puccinia graminis f. sp. tritici hypothetical protein (115 aa)	2e-27	no hit	no hit	no hit
PTDH.cn759.na.ptih	GR504048	0	0	0	0	0	1	0	0	0	1	1	1	gb|EED21995.1| sister chromatid separation protein (Src1), putative [Talaromyces stipitatus ATCC 10500]\n	9e-09	NR	PGTG_01219 | Puccinia graminis f. sp. tritici conserved hypothetical protein (translation) (888 aa)	1e-90	gb|EED21995.1| sister chromatid separation protein (Src1), putative [Talaromyces stipitatus ATCC 10500]	9e-09	no hit		CATH4596.fwd CATH Sporobolomyces roseus IAM 13481 whole cells Sporobolomyces roseus IAM 13481 cDNA clone CATH4596 5prime, mRNA sequence. gb|EY995833.1|	2e-18	no hit		um00208 related to SRC1 - involved in sister chromatid segregation	3e-11	um00208 related to SRC1 - involved in sister chromatid segregation	1e-16	PGTT_01219 | PGTG_01219 | Puccinia graminis f. sp. tritici conserved hypothetical protein (888 aa)	1e-90	um00208		related to SRC1 - involved in sister chromatid segregation	0	0	1	0	0	0	0	0
PTDH.cn824.na.ptih	GR504090	0	0	0	0	0	1	0	0	0	1	1	1	Q4PB41_USTMA (Q4PB41) Hypothetical protein	8e-09	UniProt	PGTG_09588 | Puccinia graminis f. sp. tritici predicted protein (translation) (160 aa)	1e-56	no hit		no hit		JGI_ACAC14166.fwd ACAC Phakopsora pachyrhizi TW72-1 germinating urediniospores on water surface (20C/16 hours/dark) Phakopsora pachyrhizi cDNA clone ACAC14166 5prime, mRNA sequence. gb|EH250415.1|	1e-23	no hit		um02672 conserved hypothetical protein	6e-13	um02672 conserved hypothetical protein	6e-11	PGTT_09588 | PGTG_09588 | Puccinia graminis f. sp. tritici predicted protein (160 aa)	1e-56	um02672		conserved hypothetical protein	2	1	1	2	0	0	0	0
PT0064a.E12.BR1.ptg	EC401501	0	0	1	0	0	0	0	0	0	1	1	1	Q55R73_CRYNE (Q55R73) Hypothetical protein	6e-09	UniProt	PGTG_16377 | Puccinia graminis f. sp. tritici hypothetical protein (translation) (266 aa)	6e-30	no hit		no hit		WS00938.B21_E22 IS-B-N-A-10 Picea engelmannii x Picea glauca cDNA clone WS00938_E22 3, mRNA sequence. gb|DR466416.1|	2e-17	no hit		um11300 conserved hypothetical protein	3e-10	um11300 conserved hypothetical protein	9e-11	PGTT_16377 | PGTG_16377 | Puccinia graminis f. sp. tritici hypothetical protein (266 aa)	6e-30	um11300		conserved hypothetical protein	0	0	0	0	0	0	1	0
PT03010.C01.C21.ptp	GR489331	0	0	0	0	0	0	1	0	0	1	1	1	Q4P770_USTMA (Q4P770) Predicted protein	6e-09	UniProt	PGTG_12492 | Puccinia graminis f. sp. tritici hypothetical protein (translation) (333 aa)	6e-73	no hit		Cg609969 unknown	2e-07	CNMM13835.b1_E03.ab1 CNM(LMS) spotted knapweed Centaurea maculosa cDNA clone CNMM13835, mRNA sequence. gb|EH727398.1|	8e-10	no hit		um01716 conserved hypothetical protein	1e-11	um04043 conserved hypothetical protein	5e-11	PGTT_12492 | PGTG_12492 | Puccinia graminis f. sp. tritici hypothetical protein (333 aa)	6e-73	no hit	no hit	no hit
Contig7636	HP458819	0	0	1	0	0	0	0	2	1	1	1	1	ref|YP_001068696.1| endoglucanase family protein [Mycobacterium sp. JLS] gb|ABN96205.1| endoglucanase, family 26; S-layer domain protein [Mycobacterium sp. JLS]\n	6e-09	NR	PGTG_07544 | Puccinia graminis f. sp. tritici conserved hypothetical protein (translation) (448 aa)	1e-113	ref|YP_001068696.1| endoglucanase family protein [Mycobacterium sp. JLS] gb|ABN96205.1| endoglucanase, family 26; S-layer domain protein [Mycobacterium sp. JLS]	6e-09	no hit		JGI_ACAC16394.fwd ACAC Phakopsora pachyrhizi TW72-1 germinating urediniospores on water surface (20C/16 hours/dark) Phakopsora pachyrhizi cDNA clone ACAC16394 5prime, mRNA sequence. gb|EH253731.1|	1e-113	no hit		um06336 conserved hypothetical protein	1e-35	um06336 conserved hypothetical protein	7e-39	PGTT_07544 | PGTG_07544 | Puccinia graminis f. sp. tritici conserved hypothetical protein (448 aa)	1e-113	um06336		conserved hypothetical protein	1	0	2	2	1	0	1	0
Contig7605	HP458791	0	0	0	0	0	0	0	4	0	1	1	1	Um34330978 translocase of the outer mitochondrial membrane, involved in mitochondrial protein import	5e-09	Cogeme	no hit		no hit		Um34330978 translocase of the outer mitochondrial membrane, involved in mitochondrial protein import	5e-09	UAHYP_22B_R_F07 UaHyphae_ARS Uromyces appendiculatus cDNA clone UAHYP_22B_F07, mRNA sequence. gb|FE664864.1|	3e-20	no hit		um10037 probable mitochondrial import receptor subunit tom7	2e-09	um10037 probable mitochondrial import receptor subunit tom7	1e-07	no hit		um10037		probable mitochondrial import receptor subunit tom7	4	0	3	0	0	0	3	1
Contig156	HP451958	0	0	0	0	0	0	0	2	0	1	1	1	gb|ABS84672.1| AhpC/TSA-family protein [Tetrathiobacter kashmirensis]\n	5e-09	NR	PGTG_01513 | Puccinia graminis f. sp. tritici hypothetical protein (translation) (171 aa)	2e-32	gb|ABS84672.1| AhpC/TSA-family protein [Tetrathiobacter kashmirensis]	5e-09	UmCon[0944] peroxisomal membrane protein PMP20, peroxiredoxin	5e-07	Uf197 haustorium-specific cDNA library Uromyces viciae-fabae cDNA similar to thioredoxin peroxidase, mRNA sequence. gb|DR010375.1|	7e-29	gi|21834104|gb|AL822335.1|AL822335 AL822335 p:234 Triticum aestivum cDNA clone H10_p234_plate_22, mRNA sequence	3e-09	um10331 related to peroxisomal membrane protein	1e-07	um10331 related to peroxisomal membrane protein	3e-06	PGTT_01513 | PGTG_01513 | Puccinia graminis f. sp. tritici hypothetical protein (171 aa)	2e-32	um10331		related to peroxisomal membrane protein	4	9	4	4	2	0	1	4
Contig352	HP452120	0	0	0	1	0	0	0	0	0	1	0	1	Q4P2U2_USTMA (Q4P2U2) Hypothetical protein	5e-09	UniProt	PGTG_06592 | Puccinia graminis f. sp. tritici predicted protein (translation) (307 aa)	9e-34	no hit		no hit		Ps216 Wheat stripe rust fungus cDNA library Puccinia striiformis f. sp. tritici cDNA 5prime, mRNA sequence. gb|ES322147.1|	2e-24	no hit		um05571 related to alpha/beta hydrolase	1e-09	um05571 related to alpha/beta hydrolase	4e-11	PGTT_06592 | PGTG_06592 | Puccinia graminis f. sp. tritici predicted protein (307 aa)	9e-34	um05571		related to alpha/beta hydrolase	1	0	0	0	2	0	1	1
PTDG.cn1277.na.ptg	GR503256	0	0	1	0	0	0	0	0	0	1	1	1	Q4PC73_USTMA (Q4PC73) Hypothetical protein	3e-09	UniProt	PGTG_15916 | Puccinia graminis f. sp. tritici predicted protein (translation) (170 aa)	1e-54	no hit		UmCon[1830] unknown	5e-13	UAHYP_13A_R_H08 UaHyphae_ARS Uromyces appendiculatus cDNA clone UAHYP_13A_H08, mRNA sequence. gb|EH302672.1|	7e-40	no hit		um02290 conserved hypothetical protein	1e-13	um02290 conserved hypothetical protein	2e-11	PGTT_15916 | PGTG_15916 | Puccinia graminis f. sp. tritici predicted protein (170 aa)	1e-54	um02290		conserved hypothetical protein	2	4	0	3	1	0	0	1
PT0112d.F02.BR.ptg	EC414111	0	0	1	0	0	0	0	0	0	1	1	1	ref|XP_505614.1| YALI0F19272p [Yarrowia lipolytica] emb|CAG78423.1| YALI0F19272p [Yarrowia lipolytica]\n	3e-09	NR	PGTG_14838 | Puccinia graminis f. sp. tritici conserved hypothetical protein (translation) (422 aa)	2e-61	ref|XP_505614.1| YALI0F19272p [Yarrowia lipolytica] emb|CAG78423.1| YALI0F19272p [Yarrowia lipolytica]	3e-09	no hit		bda020250C09.ab1_041 Antrodia cinnamomea cDNA Library Antrodia cinnamomea cDNA, mRNA sequence. gb|DR031695.1|	2e-30	no hit		um11474 related to Tumor susceptibility gene 101 protein	6e-23	um11474 related to Tumor susceptibility gene 101 protein	1e-21	PGTT_14838 | PGTG_14838 | Puccinia graminis f. sp. tritici predicted protein (422 aa)	2e-61	no hit	no hit	no hit
Contig60	HP451746	0	0	1	0	0	0	0	0	1	1	1	1	NcCon[1024] AP-1-like transcription factor	3e-09	Cogeme	PGTG_05283 | Puccinia graminis f. sp. tritici hypothetical protein (translation) (160 aa)	3e-84	emb|CAP94312.1| Pc18g00880 [Penicillium chrysogenum Wisconsin 54-1255]	4e-07	NcCon[1024] AP-1-like transcription factor	3e-09	UAHYP_14C_R_C03 UaHyphae_ARS Uromyces appendiculatus cDNA clone UAHYP_14C_C03, mRNA sequence. gb|EH303378.1|	5e-61	gi|39000512|gb|CK166938.1|CK166938 FGAS051189 Triticum aestivum FGAS: TaLt7 Triticum aestivum cDNA, mRNA sequence	7e-06	um05694 hypothetical protein	1e-06	no hit		PGTT_05283 | PGTG_05283 | Puccinia graminis f. sp. tritici hypothetical protein (160 aa)	3e-84	no hit	no hit	no hit
Contig120	HP451926	0	0	0	0	0	0	0	1	0	1	1	1	mgc16h10f biotin biosynthesis	3e-09	Cogeme	PGTG_07176 | Puccinia graminis f. sp. tritici hypothetical protein (translation) (349 aa)	4e-95	no hit		mgc16h10f biotin biosynthesis	3e-09	Ps216 Wheat stripe rust fungus cDNA library Puccinia striiformis f. sp. tritici cDNA 5prime, mRNA sequence. gb|ES322147.1|	2e-45	no hit		um05571 related to alpha/beta hydrolase	2e-07	um05571 related to alpha/beta hydrolase	3e-19	PGTT_07176 | PGTG_07176 | Puccinia graminis f. sp. tritici hypothetical protein (349 aa)	4e-95	um05571		related to alpha/beta hydrolase	1	0	0	0	2	0	1	1
PT03110.P06.C21.ptt	GR495210	0	0	0	0	0	0	0	1	0	1	1	1	Mag30412346 S-adenosylmethionine-dependent methyltransferase	2e-09	Cogeme	PGTG_17365 | Puccinia graminis f. sp. tritici conserved hypothetical protein (translation) (268 aa)	3e-25	ref|XP_002175277.1| methyltransferase [Schizosaccharomyces japonicus yFS275] gb|EEB08984.1| methyltransferase [Schizosaccharomyces japonicus yFS275]	2e-07	Mag30412346 S-adenosylmethionine-dependent methyltransferase	2e-09	JGI_CZAA2157.rev CZAA Phakopsora pachyrhizi TW72-1 urediniospores Phakopsora pachyrhizi cDNA clone CZAA2157 3prime, mRNA sequence. gb|EH264357.1|	3e-21	no hit		um01873 conserved hypothetical protein	1e-07	um01873 conserved hypothetical protein	9e-11	PGTT_17365 | PGTG_17365 | Puccinia graminis f. sp. tritici conserved hypothetical protein (268 aa)	3e-25	um01873		conserved hypothetical protein	0	0	0	2	2	0	1	0
Contig2769	HP454432	0	0	0	0	0	0	0	1	1	1	1	1	ref|XP_002151406.1| thioesterase family protein [Penicillium marneffei ATCC 18224] gb|EEA20406.1| thioesterase family protein [Penicillium marneffei ATCC 18224]\n	2e-09	NR	PGTG_02395 | Puccinia graminis f. sp. tritici conserved hypothetical protein (translation) (314 aa)	2e-37	ref|XP_002151406.1| thioesterase family protein [Penicillium marneffei ATCC 18224] gb|EEA20406.1| thioesterase family protein [Penicillium marneffei ATCC 18224]	2e-09	no hit		CATH4811.rev CATH Sporobolomyces roseus IAM 13481 whole cells Sporobolomyces roseus IAM 13481 cDNA clone CATH4811 3prime, mRNA sequence. gb|EY996225.1|	1e-14	no hit		um10456 conserved hypothetical protein	3e-10	um10456 conserved hypothetical protein	1e-10	PGTT_02395 | PGTG_02395 | Puccinia graminis f. sp. tritici conserved hypothetical protein (314 aa)	2e-37	um10456		conserved hypothetical protein	0	0	0	1	2	0	1	0
PTDG.cn744.na.ptg	GR502867	0	0	1	0	0	0	0	0	0	1	1	1	ref|XP_001264352.1| blue light-inducible protein Bli-3 [Neosartorya fischeri NRRL 181] gb|EAW22455.1| blue light-inducible protein Bli-3 [Neosartorya fischeri NRRL 181]\n	2e-09	NR	PGTG_18848 | Puccinia graminis f. sp. tritici hypothetical protein (translation) (196 aa)	7e-48	ref|XP_001264352.1| blue light-inducible protein Bli-3 [Neosartorya fischeri NRRL 181] gb|EAW22455.1| blue light-inducible protein Bli-3 [Neosartorya fischeri NRRL 181]	2e-09	mg[1225] homologue of blue light-inducible gene (BLI-3), N.crassa	1e-08	Ps270 Wheat stripe rust fungus cDNA library Puccinia striiformis f. sp. tritici cDNA 5prime, mRNA sequence. gb|ES322201.1|	2e-52	no hit		um10540 related to blue-light-inducible Bli-3 protein	8e-20	um10540 related to blue-light-inducible Bli-3 protein	7e-17	PGTT_18848 | PGTG_18848 | Puccinia graminis f. sp. tritici hypothetical protein (196 aa)	7e-48	um10540		related to blue-light-inducible Bli-3 protein	2	1	0	0	1	0	4	1
Contig9	HP451835	0	0	0	0	0	0	0	1	0	1	1	1	BgCon[0791] haloacid dehalogenase-like hydrolase	2e-09	Cogeme	PGTG_12485 | Puccinia graminis f. sp. tritici conserved hypothetical protein (translation) (273 aa)	5e-50	ref|XP_001935610.1| pyrimidine 5prime-nucleotidase [Pyrenophora tritici-repentis Pt-1C-BFP] gb|EDU48184.1| pyrimidine 5prime-nucleotidase [Pyrenophora tritici-repentis Pt-1C-BFP]	6e-09	BgCon[0791] haloacid dehalogenase-like hydrolase	2e-09	JGI_ABWZ783.fwd ABWZ Phakopsora pachyrhizi infected soybean leaf tissue 13-15 days post inoculation with TW72-1 urediniospores Glycine max cDNA clone ABWZ783 5prime, mRNA sequence. gb|EH219661.1|	6e-26	no hit		um03518 related to pyrimidine 5-nucleotidase	2e-13	um03518 related to pyrimidine 5-nucleotidase	2e-13	PGTT_12485 | PGTG_12485 | Puccinia graminis f. sp. tritici hypothetical protein similar to SSM1 (273 aa)	5e-50	no hit	no hit	no hit
PTDG_P007.H22.f1.ptg	GR503473	0	0	1	0	0	0	0	0	0	1	0	1	gb|EEB10176.1| ubiquitin-conjugating enzyme E2 S, putative [Pediculus humanus corporis]\n	1e-09	NR	PGTG_07160 | Puccinia graminis f. sp. tritici conserved hypothetical protein (translation) (304 aa)	1e-24	gb|EEB10176.1| ubiquitin-conjugating enzyme E2 S, putative [Pediculus humanus corporis]	1e-09	NcCon[9352] ubiquitin-conjugating enzyme E2	9e-08	UAHYP_02C_F_D09 UaHyphae_ARS Uromyces appendiculatus cDNA clone UAHYP_02C_D09, mRNA sequence. gb|EH295950.1|	8e-25	gi|143490530|gb|CJ852854.1|CJ852854 CJ852854 Y. Ogihara unpublished cDNA library, whsctal Triticum aestivum cDNA clone whsctal26p11 5prime, mRNA sequence	3e-09	um02482 conserved hypothetical protein	8e-06	um10164 related to E2 ubiquitin-conjugating enzyme	8e-07	PGTT_07160 | PGTG_07160 | Puccinia graminis f. sp. tritici ubiquitin-conjugating enzyme E2 S (304 aa)	1e-24	um02482		conserved hypothetical protein	0	0	0	0	1	0	0	0
Contig5167	HP456544	0	0	5	0	0	0	0	0	0	1	1	1	PsCon[7154] protease	1e-09	Cogeme	PGTG_01434 | Puccinia graminis f. sp. tritici conserved hypothetical protein (translation) (335 aa)	2e-36	no hit		PsCon[7154] protease	1e-09	CATH5626.rev CATH Sporobolomyces roseus IAM 13481 whole cells Sporobolomyces roseus IAM 13481 cDNA clone CATH5626 3prime, mRNA sequence. gb|EY997721.1|	9e-27	gi|143541668|gb|CJ871814.1|CJ871814 CJ871814 Y. Ogihara unpublished cDNA library, whsctal Triticum aestivum cDNA clone whsctal6p18 3prime, mRNA sequence	1e-18	um04116.2 conserved hypothetical protein	9e-29	um04116.2 conserved hypothetical protein	5e-32	PGTT_01434 | PGTG_01434 | Puccinia graminis f. sp. tritici conserved hypothetical protein (335 aa)	2e-36	um04116.2		conserved hypothetical protein	0	0	2	0	2	0	0	0
Contig5243	HP456615	0	0	7	0	0	0	0	0	0	1	1	1	Q4PHH3_USTMA (Q4PHH3) Hypothetical protein	1e-09	UniProt	PGTG_14615 | Puccinia graminis f. sp. tritici hypothetical protein (translation) (258 aa)	3e-39	no hit		no hit		JGI_ACAC2148.fwd ACAC Phakopsora pachyrhizi TW72-1 germinating urediniospores on water surface (20C/16 hours/dark) Phakopsora pachyrhizi cDNA clone ACAC2148 5prime, mRNA sequence. gb|EH256321.1|	3e-26	no hit		um00440 conserved hypothetical protein	4e-07	um00440 conserved hypothetical protein	1e-11	PGTT_14615 | PGTG_14615 | Puccinia graminis f. sp. tritici hypothetical protein (258 aa)	3e-39	um00440		conserved hypothetical protein	0	0	1	0	1	0	0	0
PT03110.I02.C21.ptt	GR495052	0	0	0	0	0	0	0	1	0	1	1	1	ref|NP_593312.1| conserved protein (fungal and protazoan) [Schizosaccharomyces pombe 972h-] sp|P87055|YDJ7_SCHPO RecName: Full=Uncharacterized protein C57A10.07 emb|CAB08170.1| conserved protein (fungal and protazoan) [Schizosaccharomyces pombe]\n	1e-09	NR	PGTG_00795 | Puccinia graminis f. sp. tritici conserved hypothetical protein (translation) (323 aa)	9e-54	ref|NP_593312.1| conserved protein (fungal and protazoan) [Schizosaccharomyces pombe 972h-] sp|P87055|YDJ7_SCHPO RecName: Full=Uncharacterized protein C57A10.07 emb|CAB08170.1| conserved protein (fungal and protazoan) [Schizosaccharomyces pombe]	1e-09	no hit		AT003063 POSLM01 Pleurotus ostreatus cDNA clone 567LM, mRNA sequence. dbj|AT003063.1|	6e-19	gi|39568334|gb|CK205944.1|CK205944 FGAS017508 Triticum aestivum FGAS: Library 5 GATE 7 Triticum aestivum cDNA, mRNA sequence	4e-07	um01186 conserved hypothetical protein	2e-13	um01186 conserved hypothetical protein	9e-15	PGTT_00795 | PGTG_00795 | Puccinia graminis f. sp. tritici hypothetical protein similar to conserved protein (323 aa)	9e-54	um01186		conserved hypothetical protein	0	0	1	0	2	0	0	0
Contig220	EZ116160	3	0	9	2	0	0	0	0	0	1	1	1	dbj|BAF56680.1| CIPB [Lentinula edodes]\n	1e-09	NR	PGTG_07097 | Puccinia graminis f. sp. tritici hypothetical protein (translation) (131 aa)	1e-56	dbj|BAF56680.1| CIPB [Lentinula edodes]	1e-09	UmCon[1187] unknown	5e-08	Ps27 Wheat stripe rust fungus cDNA library Puccinia striiformis f. sp. tritici cDNA 5prime, mRNA sequence. gb|ES321958.1|	8e-63	no hit		um02360 conserved hypothetical protein	2e-08	um02360 conserved hypothetical protein	6e-07	PGTT_07097 | PGTG_07097 | Puccinia graminis f. sp. tritici hypothetical protein (131 aa)	1e-56	um02360		conserved hypothetical protein	3	7	3	2	1	0	0	1
Contig7624		0	0	0	0	0	0	0	1	0	1	1	1	ref|XP_001265626.1| glycosyl hydrolase, putative [Neosartorya fischeri NRRL 181] gb|EAW23729.1| glycosyl hydrolase, putative [Neosartorya fischeri NRRL 181]\n	1e-09	NR	PGTG_03483 | Puccinia graminis f. sp. tritici conserved hypothetical protein (translation) (412 aa)	7e-78	ref|XP_001265626.1| glycosyl hydrolase, putative [Neosartorya fischeri NRRL 181] gb|EAW23729.1| glycosyl hydrolase, putative [Neosartorya fischeri NRRL 181]	1e-09	no hit		JGI_ACAC15619.fwd ACAC Phakopsora pachyrhizi TW72-1 germinating urediniospores on water surface (20C/16 hours/dark) Phakopsora pachyrhizi cDNA clone ACAC15619 5prime, mRNA sequence. gb|EH252639.1|	5e-62	no hit		um06073 related to DCW1 - Mannosidase, GPI-anchored membrane protein	7e-12	um06073 related to DCW1 - Mannosidase, GPI-anchored membrane protein	7e-12	PGTT_03483 | PGTG_03483 | Puccinia graminis f. sp. tritici hypothetical protein (412 aa)	7e-78	no hit	no hit	no hit
PT0063c.B05.BR1.ptg	EC401188	0	0	1	0	0	0	0	0	0	1	1	1	En2844160 NADH-ubiquinone oxidoreductase 213 kDa subunit	9e-10	Cogeme	PGTG_07666 | Puccinia graminis f. sp. tritici hypothetical protein (translation) (179 aa)	8e-52	no hit		En2844160 NADH-ubiquinone oxidoreductase 213 kDa subunit	9e-10	CJ916583 Y. Ogihara unpublished cDNA library, whthkles Triticum aestivum cDNA clone whthkles36f05 3prime, mRNA sequence. dbj|CJ916583.1|	4e-59	no hit		um11495 related to nadh-ubiquinone oxidoreductase 21.3 kDa subunit	1e-08	um11495 related to nadh-ubiquinone oxidoreductase 21.3 kDa subunit	4e-07	PGTT_07666 | PGTG_07666 | Puccinia graminis f. sp. tritici hypothetical protein (179 aa)	8e-52	um11495		related to nadh-ubiquinone oxidoreductase 21.3 kDa subunit	4	6	5	2	4	0	0	1
Contig8204	HP459303	0	0	0	0	0	2	0	1	0	1	1	1	ref|XP_001387282.1| Proteasome maturation factor [Pichia stipitis CBS 6054] gb|EAZ63259.1| Proteasome maturation factor [Pichia stipitis CBS 6054]\n	8e-10	NR	PGTG_08005 | Puccinia graminis f. sp. tritici hypothetical protein (translation) (140 aa)	2e-70	ref|XP_001387282.1| Proteasome maturation factor [Pichia stipitis CBS 6054] gb|EAZ63259.1| Proteasome maturation factor [Pichia stipitis CBS 6054]	8e-10	no hit		UAHYP_25A_F_H12 UaHyphae_ARS Uromyces appendiculatus cDNA clone UAHYP_25A_H12, mRNA sequence. gb|FE666249.1|	2e-67	no hit		um11666 related to UMP1 - proteasome maturation factor	2e-13	um11666 related to UMP1 - proteasome maturation factor	3e-16	PGTT_08005 | PGTG_08005 | Puccinia graminis f. sp. tritici hypothetical protein (140 aa)	2e-70	um11666		related to UMP1 - proteasome maturation factor	3	1	0	0	1	0	2	0
PT0291.P16.C21.pte	GR488311	0	1	0	0	0	0	0	0	0	1	1	1	ref|XP_001387282.1| Proteasome maturation factor [Pichia stipitis CBS 6054] gb|EAZ63259.1| Proteasome maturation factor [Pichia stipitis CBS 6054]\n	8e-10	NR	PGTG_08005 | Puccinia graminis f. sp. tritici hypothetical protein (translation) (140 aa)	3e-73	ref|XP_001387282.1| Proteasome maturation factor [Pichia stipitis CBS 6054] gb|EAZ63259.1| Proteasome maturation factor [Pichia stipitis CBS 6054]	8e-10	no hit		UAHYP_25A_F_H12 UaHyphae_ARS Uromyces appendiculatus cDNA clone UAHYP_25A_H12, mRNA sequence. gb|FE666249.1|	2e-67	no hit		um11666 related to UMP1 - proteasome maturation factor	1e-13	um11666 related to UMP1 - proteasome maturation factor	4e-16	PGTT_08005 | PGTG_08005 | Puccinia graminis f. sp. tritici hypothetical protein (140 aa)	3e-73	um11666		related to UMP1 - proteasome maturation factor	3	1	0	0	1	0	2	0
PT0054a.H05.BR.ptu.ka	EC399812	0	0	0	0	0	0	0	0	1	1	1	1	PGTG_04610 | Puccinia graminis f. sp. tritici lipoic acid synthetase, mitochondrial precursor (translation) (373 aa)	7e-10	PgramProts	PGTG_04610 | Puccinia graminis f. sp. tritici lipoic acid synthetase, mitochondrial precursor (translation) (373 aa)	7e-10	no hit		PsCon[5371] lipoic acid synthase	9e-09	UAHYP_21D_R_G05 UaHyphae_ARS Uromyces appendiculatus cDNA clone UAHYP_21D_G05, mRNA sequence. gb|FE664565.1|	1e-08	no hit		um11549 related to LIP5 - lipoic acid synthase	1e-07	um11549 related to LIP5 - lipoic acid synthase	2e-06	PGTT_04610 | PGTG_04610 | Puccinia graminis f. sp. tritici lipoyl synthase, mitochondrial precursor (373 aa)	7e-10	um11549		related to LIP5 - lipoic acid synthase	1	0	1	2	1	0	1	0
Contig7254	HP458468	0	1	1	0	0	0	0	0	1	1	1	1	emb|CAP98165.1| Pc22g08770 [Penicillium chrysogenum Wisconsin 54-1255]\n	5e-10	NR	PGTG_08592 | Puccinia graminis f. sp. tritici conserved hypothetical protein (translation) (1334 aa)	4e-25	emb|CAP98165.1| Pc22g08770 [Penicillium chrysogenum Wisconsin 54-1255]	5e-10	En3139548 mRNA binding protein	7e-10	GtraSEQ15509 Gloeophyllum trabeum pBluescript (EcoRI-XhoI) Gloeophyllum trabeum cDNA clone GtraSEQ15509, mRNA sequence. gb|EB007305.1|	1e-13	no hit		um10966 related to JSN1 - RNA-binding protein (pumilio family)	6e-09	um10966 related to JSN1 - RNA-binding protein (pumilio family)	1e-13	PGTT_08592 | PGTG_08592 | Puccinia graminis f. sp. tritici hypothetical protein similar to JSN1 protein (1334 aa)	4e-25	um10966		related to JSN1 - RNA-binding protein (pumilio family)	1	0	0	0	1	0	0	0
PT0063a.C03.BR1.ptg	EC401207	0	0	1	0	0	0	0	0	0	1	1	1	mg[0194] stress response protein	5e-10	Cogeme	PGTG_06207 | Puccinia graminis f. sp. tritici conserved hypothetical protein (translation) (331 aa)	2e-28	emb|CAP92717.1| Pc16g00470 [Penicillium chrysogenum Wisconsin 54-1255]	8e-09	mg[0194] stress response protein	5e-10	CJ904838 Y. Ogihara unpublished cDNA library, whthkles Triticum aestivum cDNA clone whthkles36f05 5prime, mRNA sequence. dbj|CJ904838.1|	4e-51	no hit		um00723 related to stress response protein rds1p	3e-13	um00723 related to stress response protein rds1p	7e-11	PGTT_06207 | PGTG_06207 | Puccinia graminis f. sp. tritici conserved hypothetical protein (331 aa)	2e-28	um00723		related to stress response protein rds1p	0	1	0	1	4	0	7	0
Contig2793	HP454455	0	0	0	0	0	0	0	0	1	1	1	1	ref|XP_505700.1| YALI0F21241p [Yarrowia lipolytica] emb|CAG78509.1| YALI0F21241p [Yarrowia lipolytica]\n	5e-10	NR	PGTG_14991 | Puccinia graminis f. sp. tritici hypothetical protein (translation) (88 aa)	4e-34	ref|XP_505700.1| YALI0F21241p [Yarrowia lipolytica] emb|CAG78509.1| YALI0F21241p [Yarrowia lipolytica]	5e-10	Um34330618 unknown	1e-08	UAHYP_19C_R_D09 UaHyphae_ARS Uromyces appendiculatus cDNA clone UAHYP_19C_D09, mRNA sequence. gb|FE663204.1|	2e-31	no hit		um02320 conserved hypothetical protein	2e-13	um02320 conserved hypothetical protein	5e-11	PGTT_14991 | PGTG_14991 | Puccinia graminis f. sp. tritici hypothetical protein (88 aa)	4e-34	um02320		conserved hypothetical protein	0	2	2	0	0	0	1	0
Contig5118	HP456499	0	0	1	0	0	0	0	0	0	1	1	1	Q5KAW5_CRYNE (Q5KAW5) Hypothetical protein	5e-10	UniProt	PGTG_13477 | Puccinia graminis f. sp. tritici predicted protein (translation) (249 aa)	3e-77	no hit		no hit		UAHYP_17A_R_C12 UaHyphae_ARS Uromyces appendiculatus cDNA clone UAHYP_17A_C12, mRNA sequence. gb|EH304958.1|	2e-31	gi|90964183|gb|CO346704.1|CO346704 Tay01-014R-F09-A-075.g Wheat 4-day-old etiolated seedling shoot library Triticum aestivum cDNA clone Tay01-014R-F09-A-075 5prime, mRNA sequence	1e-07	um10480 conserved hypothetical protein	9e-06	um10480 conserved hypothetical protein	5e-08	PGTT_13477 | PGTG_13477 | Puccinia graminis f. sp. tritici predicted protein (249 aa)	3e-77	no hit	no hit	no hit
Contig8173	EZ116214	0	0	0	0	0	3	1	15	0	1	1	1	Q5KDU1_CRYNE (Q5KDU1) Expressed protein	4e-10	UniProt	PGTG_00037 | Puccinia graminis f. sp. tritici hypothetical protein (translation) (92 aa)	2e-42	no hit		UmCon[2252] unknown	8e-13	no hit		no hit		um10374 related to TIM11 - subunit E of the dimeric form of mitochondrial F1F0-ATPase	6e-14	um10374 related to TIM11 - subunit E of the dimeric form of mitochondrial F1F0-ATPase	8e-14	PGTT_00037 | PGTG_00037 | Puccinia graminis f. sp. tritici hypothetical protein (92 aa)	2e-42	um10374		related to TIM11 - subunit E of the dimeric form of mitochondrial F1F0-ATPase	2	2	1	0	0	0	0	2
Contig2578	HP454250	0	0	0	0	0	0	0	0	0	1	1	1	Q5KPS1_CRYNE (Q5KPS1) Hypothetical protein	3e-10	UniProt	no hit		no hit		Gz47837273 unknown	4e-14	CJ906367 Y. Ogihara unpublished cDNA library, whthkles Triticum aestivum cDNA clone whthkles40p03 5prime, mRNA sequence. dbj|CJ906367.1|	1e-71	gi|25208654|gb|CA630358.1|CA630358 wle1n.pk0032.g10 wle1n Triticum aestivum cDNA clone wle1n.pk0032.g10 5prime end, mRNA sequence	6e-09	um11285 conserved hypothetical protein	7e-10	um11285 conserved hypothetical protein	5e-08	no hit		um11285		conserved hypothetical protein	1	1	1	0	0	0	0	3
Contig231	HP452020	0	0	0	0	0	0	0	0	0	1	1	1	emb|CAP97977.1| Pc22g06890 [Penicillium chrysogenum Wisconsin 54-1255]\n	3e-10	NR	PGTG_00694 | Puccinia graminis f. sp. tritici predicted protein (translation) (679 aa)	2e-45	emb|CAP97977.1| Pc22g06890 [Penicillium chrysogenum Wisconsin 54-1255]	3e-10	EnCon[1998] velvet A, required for light-dependent conidiation	7e-06	JGI_ACAC6607.rev ACAC Phakopsora pachyrhizi TW72-1 germinating urediniospores on water surface (20C/16 hours/dark) Phakopsora pachyrhizi cDNA clone ACAC6607 3prime, mRNA sequence. gb|EH231208.1|	9e-19	no hit		um00893 related to veA protein	2e-17	um00893 related to veA protein	6e-15	PGTT_00694 | PGTG_00694 | Puccinia graminis f. sp. tritici predicted protein (679 aa)	2e-45	no hit	no hit	no hit
PTDG_P009.O23.r1.ptg	GR503503	0	0	1	0	0	0	0	0	0	1	0	1	Q4PHQ6_USTMA (Q4PHQ6) Hypothetical protein	3e-10	UniProt	PGTG_17143 | Puccinia graminis f. sp. tritici hypothetical protein (translation) (391 aa)	8e-83	no hit		Um37413379 unknown	4e-07	CBNC6295.rev CBNC Phycomyces blakesleeanus NRRL1555 Vegetative mycelium 48h old Light H Phycomyces blakesleeanus cDNA clone CBNC6295 3prime, mRNA sequence. gb|EX846239.1|	6e-08	no hit		um00357 conserved hypothetical protein	1e-09	um00357 conserved hypothetical protein	2e-12	PGTT_17143 | PGTG_17143 | Puccinia graminis f. sp. tritici hypothetical protein (391 aa)	8e-83	um00357		conserved hypothetical protein	1	0	1	3	2	0	0	0
Contig7804	HP458977	0	0	0	0	0	0	1	0	0	1	1	1	ref|XP_572840.1| 30S ribosomal protein S18 [Cryptococcus neoformans var. neoformans JEC21] gb|AAW45533.1| 30S ribosomal protein S18, putative [Cryptococcus neoformans var. neoformans JEC21]\n	3e-10	NR	PGTG_04184 | Puccinia graminis f. sp. tritici predicted protein (translation) (172 aa)	8e-96	ref|XP_572840.1| 30S ribosomal protein S18 [Cryptococcus neoformans var. neoformans JEC21] gb|AAW45533.1| 30S ribosomal protein S18, putative [Cryptococcus neoformans var. neoformans JEC21]	3e-10	En40885659 mitochondrial ribosomal protein of the small subunit S18	1e-06	UAHYP_20C_F_H08 UaHyphae_ARS Uromyces appendiculatus cDNA clone UAHYP_20C_H08, mRNA sequence. gb|FE663798.1|	7e-98	no hit		um11684 related to 30s ribosomal protein s18	4e-10	um11684 related to 30s ribosomal protein s18	2e-09	PGTT_04184 | PGTG_04184 | Puccinia graminis f. sp. tritici predicted protein (172 aa)	8e-96	um11684		related to 30s ribosomal protein s18	0	1	3	0	0	0	1	0
Contig5703	HP457047	0	0	1	0	0	0	0	0	0	1	1	1	Fs14667065 KRAB box containing C2H2 type zinc finger protein	2e-10	Cogeme	PGTG_04650 | Puccinia graminis f. sp. tritici conserved hypothetical protein (translation) (412 aa)	1e-06	ref|NP_149104.2| zinc finger protein 628 [Homo sapiens]	6e-09	Fs14667065 KRAB box containing C2H2 type zinc finger protein	2e-10	Ps_2116 Wheat stripe rust fungus cDNA library Puccinia striiformis f. sp. tritici cDNA 5prime similar to ZNF24 protein, mRNA sequence. gb|ES322408.1|	6e-64	no hit		um00551 related to putative C2H2 zinc finger protein flbC	2e-08	um00551 related to putative C2H2 zinc finger protein flbC	1e-08	PGTT_04650 | PGTG_04650 | Puccinia graminis f. sp. tritici conserved hypothetical protein (412 aa)	1e-06	um00551		related to putative C2H2 zinc finger protein flbC	0	0	0	0	1	0	0	0
PT0317.N04.C21.ptt	GR496243	0	0	0	0	0	0	0	1	0	1	1	1	gb|AAB48090.1| reverse transcriptase [Secale cereale]\n	2e-10	NR	PGTG_05121 | Puccinia graminis f. sp. tritici hypothetical protein similar to OSJNBb0051N19.3 (translation) (1405 aa)	9e-10	gb|AAB48090.1| reverse transcriptase [Secale cereale]	2e-10	PsCon[7690] gag-pol polyprotein	2e-07	292375889 Nasonia vitripennis Male Pupae Nasonia vitripennis cDNA clone 212M7 3prime, mRNA sequence. gb|GE381410.1|	8e-15	gi|25160918|gb|CA605756.1|CA605756 wr1.pk0055.e1 wr1 Triticum aestivum cDNA clone wr1.pk0055.e1 5prime end, mRNA sequence	4e-13	um11420 conserved hypothetical protein	7e-09	um11420 conserved hypothetical protein	6e-08	PGTT_05121 | PGTG_05121 | Puccinia graminis f. sp. tritici hypothetical protein similar to gag-pol polyprotein (1405 aa)	9e-10	no hit	no hit	no hit
PTDG.cn1130.na.ptg	GR503147	0	0	1	0	0	0	0	0	0	1	1	1	ref|XP_505700.1| YALI0F21241p [Yarrowia lipolytica] emb|CAG78509.1| YALI0F21241p [Yarrowia lipolytica]\n	2e-10	NR	PGTG_14991 | Puccinia graminis f. sp. tritici hypothetical protein (translation) (88 aa)	1e-34	ref|XP_505700.1| YALI0F21241p [Yarrowia lipolytica] emb|CAG78509.1| YALI0F21241p [Yarrowia lipolytica]	2e-10	bga1225f unknown	3e-08	UAHYP_19C_R_D09 UaHyphae_ARS Uromyces appendiculatus cDNA clone UAHYP_19C_D09, mRNA sequence. gb|FE663204.1|	6e-32	no hit		um02320 conserved hypothetical protein	5e-14	um02320 conserved hypothetical protein	2e-11	PGTT_14991 | PGTG_14991 | Puccinia graminis f. sp. tritici hypothetical protein (88 aa)	1e-34	um02320		conserved hypothetical protein	0	2	2	0	0	0	1	0
Contig5236	HP456609	0	0	1	0	0	0	0	0	0	1	1	1	CpCon[0312] single stranded DNA binding protein	2e-10	Cogeme	PGTG_10595 | Puccinia graminis f. sp. tritici hypothetical protein (translation) (272 aa)	2e-39	ref|XP_001524734.1| zinc-finger protein GIS2 [Lodderomyces elongisporus NRRL YB-4239] gb|EDK45587.1| zinc-finger protein GIS2 [Lodderomyces elongisporus NRRL YB-4239]	2e-10	CpCon[0312] single stranded DNA binding protein	2e-10	CAPI2520.rev CAPI Laccaria bicolor Mycelium interacted with signals from poplar roots H Laccaria bicolor cDNA clone CAPI2520 3prime, mRNA sequence. gb|EX803467.1|	7e-13	gi|25149160|gb|CA596981.1|CA596981 wpa1c.pk013.j8 wpa1c Triticum aestivum cDNA clone wpa1c.pk013.j8 5prime end, mRNA sequence	2e-06	um11314 related to GIS2 - Putative zinc finger protein, proposed to be involved in the RAS/cAMP signaling pathway	1e-09	um11314 related to GIS2 - Putative zinc finger protein, proposed to be involved in the RAS/cAMP signaling pathway	4e-13	PGTT_10595 | PGTG_10595 | Puccinia graminis f. sp. tritici hypothetical protein (272 aa)	2e-39	um11314		related to GIS2 - Putative zinc finger protein, proposed to be involved in the RAS/cAMP signaling pathway	0	0	0	2	0	0	1	0
Contig7856	HP459026	0	0	0	0	0	0	1	0	0	1	1	1	ref|NP_596366.1| DUF1741 family protein [Schizosaccharomyces pombe] sp|O42972|YGZ2_SCHPO RecName: Full=UPF0588 membrane protein C20F10.02c emb|CAA16842.1| DUF1741 family protein [Schizosaccharomyces pombe]\n	2e-10	NR	PGTG_07836 | Puccinia graminis f. sp. tritici hypothetical protein (translation) (762 aa)	1e-115	ref|NP_596366.1| DUF1741 family protein [Schizosaccharomyces pombe] sp|O42972|YGZ2_SCHPO RecName: Full=UPF0588 membrane protein C20F10.02c emb|CAA16842.1| DUF1741 family protein [Schizosaccharomyces pombe]	2e-10	no hit		AJ733248 riken1 Gallus gallus cDNA clone 13a1s3, mRNA sequence. emb|AJ733248.1|	7e-06	no hit		um02891 conserved hypothetical protein	8e-13	um02891 conserved hypothetical protein	4e-13	PGTT_07836 | PGTG_07836 | Puccinia graminis f. sp. tritici hypothetical protein (762 aa)	1e-115	um02891		conserved hypothetical protein	0	0	1	0	0	0	0	0
Contig2590	HP454262	0	0	0	0	0	0	0	0	0	1	1	1	BgCon[2333] NADH-ubiquinone oxidoreductase 12 kDa subunit	1e-10	Cogeme	PGTG_06530 | Puccinia graminis f. sp. tritici hypothetical protein (translation) (89 aa)	2e-32	ref|XP_963863.1| NADH:ubiquinone oxidoreductase 12.3kD subunit [Neurospora crassa OR74A] sp|Q03015|NDUS6_NEUCR RecName: Full=NADH-ubiquinone oxidoreductase 12 kDa subunit, mitochondrial; AltName: Full=Complex I-12kD; Short=CI-12kD; Flags: Precursor gb|EAA	5e-10	BgCon[2333] NADH-ubiquinone oxidoreductase 12 kDa subunit	1e-10	I054P65P Populus leaf cDNA library Populus tremula x Populus tremuloides cDNA, mRNA sequence. gb|BI125031.1|	4e-35	gi|39621461|gb|CK215357.1|CK215357 FGAS027317 Triticum aestivum FGAS: Library 6 CAP GATE 1 Triticum aestivum cDNA, mRNA sequence	2e-06	um12001 probable NADH-ubiquinone oxidoreductase 12 kDa subunit	3e-14	um12001 probable NADH-ubiquinone oxidoreductase 12 kDa subunit	5e-12	PGTT_06530 | PGTG_06530 | Puccinia graminis f. sp. tritici hypothetical protein (89 aa)	2e-32	um12001		probable NADH-ubiquinone oxidoreductase 12 kDa subunit	0	3	1	0	0	0	2	0
Contig5814	HP457151	0	0	0	1	0	0	0	0	0	1	1	1	ref|NP_982818.1| ABL129Wp [Ashbya gossypii ATCC 10895] gb|AAS50642.1| ABL129Wp [Ashbya gossypii ATCC 10895]\n	1e-10	NR	PGTG_09290 | Puccinia graminis f. sp. tritici conserved hypothetical protein (translation) (360 aa)	3e-37	ref|NP_982818.1| ABL129Wp [Ashbya gossypii ATCC 10895] gb|AAS50642.1| ABL129Wp [Ashbya gossypii ATCC 10895]	1e-10	no hit		CATH5333.fwd CATH Sporobolomyces roseus IAM 13481 whole cells Sporobolomyces roseus IAM 13481 cDNA clone CATH5333 5prime, mRNA sequence. gb|EY997184.1|	8e-15	no hit		um00923 related to DSK2 - ubiquitin-like protein	2e-13	um00923 related to DSK2 - ubiquitin-like protein	5e-12	PGTT_09290 | PGTG_09290 | Puccinia graminis f. sp. tritici conserved hypothetical protein (360 aa)	3e-37	um00923		related to DSK2 - ubiquitin-like protein	0	1	1	1	1	0	0	0
Contig7956	HP459117	0	0	0	0	0	0	0	1	0	1	1	1	W0AA002ZC01C1 regulator of (H+)-ATPase in vacuolar membrane	1e-10	Cogeme	PGTG_12056 | Puccinia graminis f. sp. tritici conserved hypothetical protein (translation) (1368 aa)	5e-64	ref|XP_567690.1| vacuolar acidification-related protein [Cryptococcus neoformans var. neoformans JEC21] gb|AAW46173.1| vacuolar acidification-related protein, putative [Cryptococcus neoformans var. neoformans JEC21]	6e-10	W0AA002ZC01C1 regulator of (H+)-ATPase in vacuolar membrane	1e-10	CCAF225TO C.neoformans strain JEC21 Cryptococcus neoformans var. neoformans cDNA clone CCAF225, mRNA sequence. gb|CF679346.1|	5e-08	no hit		um00777 related to RAV1 - Regulator of (H+)-ATPase in vacuolar membrane	8e-10	um00777 related to RAV1 - Regulator of (H+)-ATPase in vacuolar membrane	7e-10	PGTT_12056 | PGTG_12056 | Puccinia graminis f. sp. tritici conserved hypothetical protein (1368 aa)	5e-64	um00777		related to RAV1 - Regulator of (H+)-ATPase in vacuolar membrane	1	0	0	0	1	0	0	0
Contig7987	HP459146	0	0	0	0	0	0	0	1	0	1	1	1	ref|XP_001930798.1| phosphomevalonate kinase [Pyrenophora tritici-repentis Pt-1C-BFP] gb|EDU39903.1| phosphomevalonate kinase [Pyrenophora tritici-repentis Pt-1C-BFP]\n	1e-10	NR	PGTG_15329 | Puccinia graminis f. sp. tritici conserved hypothetical protein (translation) (544 aa)	5e-89	ref|XP_001930798.1| phosphomevalonate kinase [Pyrenophora tritici-repentis Pt-1C-BFP] gb|EDU39903.1| phosphomevalonate kinase [Pyrenophora tritici-repentis Pt-1C-BFP]	1e-10	no hit		CU370856 Microbotryum violaceum 100.02 Microbotryum violaceum cDNA similar to Expressedprotein. 560 bp; Evalue=2e-21, mRNA sequence. emb|CU370856.1|	6e-23	gi|93261528|gb|CJ619545.1|CJ619545 CJ619545 Y.Ogihara unpublished cDNA library Wh_VHS Triticum aestivum cDNA clone rwhvh20a12 3prime, mRNA sequence	4e-10	um00760 related to ERG8 - phosphomevalonate kinase	3e-09	um00760 related to ERG8 - phosphomevalonate kinase	5e-10	PGTT_15329 | PGTG_15329 | Puccinia graminis f. sp. tritici hypothetical protein similar to phosphomevalonate kinase (544 aa)	5e-89	um00760		related to ERG8 - phosphomevalonate kinase	0	0	0	1	1	0	0	0
PT0294.L05.C21.pte	GR489192	0	1	0	0	0	0	0	0	0	1	1	1	Q5K6V4_CRYNE (Q5K6V4) Hypothetical protein	9e-11	UniProt	PGTG_04697 | Puccinia graminis f. sp. tritici predicted protein (translation) (297 aa)	1e-60	no hit		no hit		LedoSEQ10175 Lentinula edodes pBluescript (EcoRI-XhoI) Lentinula edodes cDNA clone LedoSEQ10175, mRNA sequence. gb|EB008718.1|	1e-11	no hit		um01462 hypothetical protein	2e-07	um01462 hypothetical protein	5e-06	PGTT_04697 | PGTG_04697 | Puccinia graminis f. sp. tritici predicted protein (297 aa)	1e-60	um01462		hypothetical protein	0	0	0	0	1	0	0	0
PT0303.P12.CPTR.ptp	GR493223	0	0	0	0	0	0	1	0	0	1	1	1	ref|NP_587988.1| conserved fungal protein [Schizosaccharomyces pombe] sp|Q9Y7U1|SFK1_SCHPO RecName: Full=Protein sfk1 emb|CAB40019.1| conserved fungal protein [Schizosaccharomyces pombe]\n	9e-11	NR	PGTG_09910 | Puccinia graminis f. sp. tritici conserved hypothetical protein (translation) (200 aa)	6e-87	ref|NP_587988.1| conserved fungal protein [Schizosaccharomyces pombe] sp|Q9Y7U1|SFK1_SCHPO RecName: Full=Protein sfk1 emb|CAB40019.1| conserved fungal protein [Schizosaccharomyces pombe]	9e-11	VD0206G09 suppressor of PI 4-kinase	2e-06	Uf404 haustorium-specific cDNA library Uromyces viciae-fabae cDNA, mRNA sequence. gb|DR010582.1|	9e-32	no hit		um01805 conserved hypothetical protein	2e-29	um01805 conserved hypothetical protein	2e-27	PGTT_09910 | PGTG_09910 | Puccinia graminis f. sp. tritici conserved hypothetical protein (200 aa)	6e-87	um01805		conserved hypothetical protein	0	0	2	0	2	0	0	0
Contig7459	HP458654	0	0	0	0	0	0	2	0	0	1	1	1	ref|XP_002143649.1| peroxisomal membrane anchor protein (Pex14), putative [Penicillium marneffei ATCC 18224] gb|EEA27134.1| peroxisomal membrane anchor protein (Pex14), putative [Penicillium marneffei ATCC 18224]\n	7e-11	NR	PGTG_07111 | Puccinia graminis f. sp. tritici conserved hypothetical protein (translation) (377 aa)	2e-95	ref|XP_002143649.1| peroxisomal membrane anchor protein (Pex14), putative [Penicillium marneffei ATCC 18224] gb|EEA27134.1| peroxisomal membrane anchor protein (Pex14), putative [Penicillium marneffei ATCC 18224]	7e-11	no hit		UAHYP_10A_R_G02 UaHyphae_ARS Uromyces appendiculatus cDNA clone UAHYP_10A_G02, mRNA sequence. gb|EH300568.1|	3e-20	no hit		um02323 related to PEX14 - peroxisomal protein involved in protein import - peroxin	5e-15	um02323 related to PEX14 - peroxisomal protein involved in protein import - peroxin	4e-16	PGTT_07111 | PGTG_07111 | Puccinia graminis f. sp. tritici conserved hypothetical protein (377 aa)	2e-95	um02323		related to PEX14 - peroxisomal protein involved in protein import - peroxin	0	1	0	0	1	0	0	0
PT0306.E09.C21.ptp	GR490823	0	0	0	0	0	0	1	0	0	1	1	1	UmCon[2241] mRNA splicing factor	5e-11	Cogeme	PGTG_09124 | Puccinia graminis f. sp. tritici hypothetical protein (translation) (193 aa)	8e-29	gb|AAC49909.1| Srp1 [Schizosaccharomyces pombe]	1e-08	UmCon[2241] mRNA splicing factor	5e-11	UAHYP_04D_F_D03 UaHyphae_ARS Uromyces appendiculatus cDNA clone UAHYP_04D_D03, mRNA sequence. gb|EH297283.1|	2e-31	no hit		um02469 related to pre-mRNA splicing factor	2e-12	um02469 related to pre-mRNA splicing factor	2e-10	PGTT_09124 | PGTG_09124 | Puccinia graminis f. sp. tritici hypothetical protein (193 aa)	8e-29	um02469		related to pre-mRNA splicing factor	0	0	1	2	0	0	1	0
PT0131b.G06.BR.pth	EC415152	0	0	0	1	0	0	0	0	0	1	1	1	gb|EDN60456.1| conserved protein [Saccharomyces cerevisiae YJM789]\n	5e-11	NR	PGTG_02427 | Puccinia graminis f. sp. tritici predicted protein (translation) (207 aa)	1e-40	gb|EDN60456.1| conserved protein [Saccharomyces cerevisiae YJM789]	5e-11	GzCon[1122] 60S ribosomal protein L34	2e-07	UAHYP_15C_R_E11 UaHyphae_ARS Uromyces appendiculatus cDNA clone UAHYP_15C_E11, mRNA sequence. gb|EH304053.1|	4e-28	gi|93026725|gb|CJ511049.1|CJ511049 CJ511049 Y.Ogihara unpublished cDNA library Wh_FL Triticum aestivum cDNA clone rwhfl30j09 3prime, mRNA sequence	2e-08	um11801 related to 50S ribosomal protein L34	5e-13	um11801 related to 50S ribosomal protein L34	1e-10	PGTT_02427 | PGTG_02427 | Puccinia graminis f. sp. tritici predicted protein (207 aa)	1e-40	um11801		related to 50S ribosomal protein L34	0	3	1	0	0	0	0	0
Contig142	HP451945	0	0	1	0	0	0	0	0	0	1	1	1	Q4P303_USTMA (Q4P303) Hypothetical protein	4e-11	UniProt	PGTG_08514 | Puccinia graminis f. sp. tritici hypothetical protein (translation) (219 aa)	5e-32	no hit		no hit		JGI_ACAC16924.rev ACAC Phakopsora pachyrhizi TW72-1 germinating urediniospores on water surface (20C/16 hours/dark) Phakopsora pachyrhizi cDNA clone ACAC16924 3prime, mRNA sequence. gb|EH252968.1|	7e-29	no hit		um10348 conserved hypothetical protein	3e-15	um10348 conserved hypothetical protein	3e-13	PGTT_08514 | PGTG_08514 | Puccinia graminis f. sp. tritici hypothetical protein (219 aa)	5e-32	um10348		conserved hypothetical protein	0	0	1	1	0	0	0	0
PTDG.cn1069.na.ptg	GR503100	0	0	1	0	0	0	0	0	0	1	1	1	ref|NP_985667.1| AFR120Cp [Ashbya gossypii ATCC 10895] sp|Q754F0|SYM1_ASHGO RecName: Full=Protein SYM1 gb|AAS53491.1| AFR120Cp [Ashbya gossypii ATCC 10895]\n	4e-11	NR	PGTG_02312 | Puccinia graminis f. sp. tritici hypothetical protein (translation) (234 aa)	4e-42	ref|NP_985667.1| AFR120Cp [Ashbya gossypii ATCC 10895] sp|Q754F0|SYM1_ASHGO RecName: Full=Protein SYM1 gb|AAS53491.1| AFR120Cp [Ashbya gossypii ATCC 10895]	4e-11	GzCon[2751] peroxisomal membrane protein	4e-08	JGI_ACAC11479.fwd ACAC Phakopsora pachyrhizi TW72-1 germinating urediniospores on water surface (20C/16 hours/dark) Phakopsora pachyrhizi cDNA clone ACAC11479 5prime, mRNA sequence. gb|EH246086.1|	8e-33	gi|20113486|gb|BJ302708.1|BJ302708 BJ302708 Y. Ogihara unpublished cDNA library, Wh_yd Triticum aestivum cDNA clone whyd16g17 5prime, mRNA sequence	7e-07	um03207 related to glomerulosclerosis protein Mpv17	8e-13	um03207 related to glomerulosclerosis protein Mpv17	2e-10	PGTT_02312 | PGTG_02312 | Puccinia graminis f. sp. tritici hypothetical protein (234 aa)	4e-42	um03207		related to glomerulosclerosis protein Mpv17	0	0	0	0	3	0	1	0
PT0307.I01.C21.ptp	GR491265	0	0	0	0	0	0	1	0	0	1	1	1	ref|XP_001356403.2| GA12524 [Drosophila pseudoobscura pseudoobscura] gb|EAL33466.2| GA12524 [Drosophila pseudoobscura pseudoobscura]\n	4e-11	NR	PGTG_19762 | Puccinia graminis f. sp. tritici predicted protein (translation) (259 aa)	1e-64	ref|XP_001356403.2| GA12524 [Drosophila pseudoobscura pseudoobscura] gb|EAL33466.2| GA12524 [Drosophila pseudoobscura pseudoobscura]	4e-11	no hit		Pv055A_M13R_H04.ab1 Phaseolus vulgaris cv Early gallatin Phaseolus vulgaris cDNA, mRNA sequence. gb|FE708448.1|	6e-53	no hit		um05675 conserved hypothetical protein	3e-27	um05675 conserved hypothetical protein	1e-25	PGTT_19762 | PGTG_19762 | Puccinia graminis f. sp. tritici predicted protein (259 aa)	1e-64	no hit	no hit	no hit
Contig8123	HP459244	0	0	0	0	0	1	0	0	0	1	1	1	ref|XP_002171728.1| metallochaperone Cox17 [Schizosaccharomyces japonicus yFS275] gb|EEB05435.1| metallochaperone Cox17 [Schizosaccharomyces japonicus yFS275]\n	3e-11	NR	PGTG_11232 | Puccinia graminis f. sp. tritici hypothetical protein (translation) (69 aa)	4e-32	ref|XP_002171728.1| metallochaperone Cox17 [Schizosaccharomyces japonicus yFS275] gb|EEB05435.1| metallochaperone Cox17 [Schizosaccharomyces japonicus yFS275]	3e-11	W0AA047ZE04C1 cytochrome c oxidase copper chaperone protein	3e-06	Ps_5246 Wheat stripe rust fungus cDNA library Puccinia striiformis f. sp. tritici cDNA 5prime, mRNA sequence. gb|ES322835.1|	1e-34	gi|93040336|gb|CJ649458.1|CJ649458 CJ649458 Y.Ogihara unpublished cDNA library Wh_EM Triticum aestivum cDNA clone whem16p07 5prime, mRNA sequence	9e-09	um11743 related to COX17 - Cytochrome c oxidase copper chaperone	1e-13	um11743 related to COX17 - Cytochrome c oxidase copper chaperone	3e-13	PGTT_11232 | PGTG_11232 | Puccinia graminis f. sp. tritici hypothetical protein (69 aa)	4e-32	um11743		related to COX17 - Cytochrome c oxidase copper chaperone	6	2	0	0	0	0	3	0
PT0314.F07.C21.ptt	GR494634	0	0	0	0	0	0	0	1	0	1	1	1	ref|XP_571630.1| Beta-hexosaminidase precursor [Cryptococcus neoformans var. neoformans JEC21] gb|AAW44323.1| Beta-hexosaminidase precursor, putative [Cryptococcus neoformans var. neoformans JEC21]\n	2e-11	NR	no hit		ref|XP_571630.1| Beta-hexosaminidase precursor [Cryptococcus neoformans var. neoformans JEC21] gb|AAW44323.1| Beta-hexosaminidase precursor, putative [Cryptococcus neoformans var. neoformans JEC21]	2e-11	no hit		JGI_ACAC14064.rev ACAC Phakopsora pachyrhizi TW72-1 germinating urediniospores on water surface (20C/16 hours/dark) Phakopsora pachyrhizi cDNA clone ACAC14064 3prime, mRNA sequence. gb|EH248931.1|	9e-15	no hit		um00695 putative exochitinase	6e-12	um00695 putative exochitinase	5e-10	no hit		um00695		putative exochitinase	0	0	1	1	0	0	1	0
Contig8129	HP459250	0	0	0	0	0	1	0	1	0	1	1	1	ref|NP_594013.1| human family 32A homolog [Schizosaccharomyces pombe] sp|Q92363|YEJL_SCHPO Uncharacterized protein C31G5.21 dbj|BAA12707.1| ORF N118 [Schizosaccharomyces pombe] emb|CAB75349.1| human family 32A homolog [Schizosaccharomyces pombe]\n	2e-11	NR	PGTG_12241 | Puccinia graminis f. sp. tritici hypothetical protein (translation) (148 aa)	7e-30	ref|NP_594013.1| human family 32A homolog [Schizosaccharomyces pombe] sp|Q92363|YEJL_SCHPO Uncharacterized protein C31G5.21 dbj|BAA12707.1| ORF N118 [Schizosaccharomyces pombe] emb|CAB75349.1| human family 32A homolog [Schizosaccharomyces pombe]	2e-11	W0AA042ZH02C1 unknown	1e-11	Ps_2242 Wheat stripe rust fungus cDNA library Puccinia striiformis f. sp. tritici cDNA 5prime, mRNA sequence. gb|ES322427.1|	7e-37	gi|32775275|gb|CD927511.1|CD927511 GR45.102F18F010316 GR45 Triticum aestivum cDNA clone GR45102F18, mRNA sequence	8e-11	um04194 conserved hypothetical protein	1e-12	um04194 conserved hypothetical protein	3e-10	PGTT_12241 | PGTG_12241 | Puccinia graminis f. sp. tritici hypothetical protein (148 aa)	7e-30	um04194		conserved hypothetical protein	1	2	0	0	0	0	1	0
PT0132d.C04.BR.pth	EC415344	0	0	0	1	0	0	0	0	0	1	1	1	PsCon[0356] histone H3	2e-11	Cogeme	PGTG_17060 | Puccinia graminis f. sp. tritici conserved hypothetical protein (translation) (458 aa)	2e-35	no hit		PsCon[0356] histone H3	2e-11	CJ809978 Y. Ogihara unpublished cDNA library, whsct Triticum aestivum cDNA clone whsct9n08 5prime, mRNA sequence. dbj|CJ809978.1|	3e-82	gi|143320534|gb|CJ809978.1|CJ809978 CJ809978 Y. Ogihara unpublished cDNA library, whsct Triticum aestivum cDNA clone whsct9n08 5prime, mRNA sequence	8e-84	um11960 conserved hypothetical protein	2e-11	um11960 conserved hypothetical protein	2e-14	PGTT_17060 | PGTG_17060 | Puccinia graminis f. sp. tritici hypothetical protein similar to thermoresistant gluconokinase (458 aa)	2e-35	um11960		conserved hypothetical protein	0	1	1	1	4	0	0	0
Contig7860	HP459030	0	0	0	0	0	0	1	0	1	1	1	1	ref|XP_002171861.1| transcription initiation factor TFIID subunit 10 [Schizosaccharomyces japonicus yFS275] gb|EEB05568.1| transcription initiation factor TFIID subunit 10 [Schizosaccharomyces japonicus yFS275]\n	2e-11	NR	PGTG_15394 | Puccinia graminis f. sp. tritici conserved hypothetical protein (translation) (312 aa)	6e-46	ref|XP_002171861.1| transcription initiation factor TFIID subunit 10 [Schizosaccharomyces japonicus yFS275] gb|EEB05568.1| transcription initiation factor TFIID subunit 10 [Schizosaccharomyces japonicus yFS275]	2e-11	SSPG548 transcription initiation factor TFIID subunit	2e-10	JGI_ACAC17424.rev ACAC Phakopsora pachyrhizi TW72-1 germinating urediniospores on water surface (20C/16 hours/dark) Phakopsora pachyrhizi cDNA clone ACAC17424 3prime, mRNA sequence. gb|EH253440.1|	8e-18	gi|32690627|gb|CD916303.1|CD916303 G608.001C04F010615 G608 Triticum aestivum cDNA clone G608001C04, mRNA sequence	4e-06	um01529 related to TAF10 - TFIID and SAGA subunit	1e-19	um01529 related to TAF10 - TFIID and SAGA subunit	3e-19	PGTT_15394 | PGTG_15394 | Puccinia graminis f. sp. tritici conserved hypothetical protein (312 aa)	6e-46	um01529		related to TAF10 - TFIID and SAGA subunit	0	0	0	1	0	0	0	0
PT0304.G22.CPTR.ptp	GR493380	0	0	0	0	0	0	1	0	0	1	1	1	Q5KAG4_CRYNE (Q5KAG4) Hypothetical protein	2e-11	UniProt	PGTG_14350 | Puccinia graminis f. sp. tritici conserved hypothetical protein (translation) (338 aa)	6e-54	no hit		Um37413260 unknown	8e-10	JGI_ACAC17195.fwd ACAC Phakopsora pachyrhizi TW72-1 germinating urediniospores on water surface (20C/16 hours/dark) Phakopsora pachyrhizi cDNA clone ACAC17195 5prime, mRNA sequence. gb|EH254474.1|	2e-32	no hit		um00422 conserved hypothetical protein	3e-10	um00422 conserved hypothetical protein	1e-08	PGTT_14350 | PGTG_14350 | Puccinia graminis f. sp. tritici conserved hypothetical protein (338 aa)	6e-54	um00422		conserved hypothetical protein	1	0	0	2	0	0	0	0
Contig8218	HP459314	0	0	0	0	0	2	0	0	0	1	1	1	mgb0034f NADH-ubiquinone oxidoreductase 21.3 kD subunit	2e-11	Cogeme	PGTG_07666 | Puccinia graminis f. sp. tritici hypothetical protein (translation) (179 aa)	2e-91	gb|EED47209.1| NADH-ubiquinone oxidoreductase 213 kDa subunit [Aspergillus flavus NRRL3357]	2e-07	mgb0034f NADH-ubiquinone oxidoreductase 21.3 kD subunit	2e-11	WS03937.C21_N13 SS-B-24 Picea sitchensis cDNA clone WS03937_N13 3prime, mRNA sequence. gb|FD736052.1|	9e-29	no hit		um11495 related to nadh-ubiquinone oxidoreductase 21.3 kDa subunit	2e-12	um11495 related to nadh-ubiquinone oxidoreductase 21.3 kDa subunit	2e-10	PGTT_07666 | PGTG_07666 | Puccinia graminis f. sp. tritici hypothetical protein (179 aa)	2e-91	um11495		related to nadh-ubiquinone oxidoreductase 21.3 kDa subunit	4	6	5	2	4	0	0	1
Contig5139	HP456519	0	0	16	0	0	0	0	2	0	1	1	1	Q9D0R9_MOUSE (Q9D0R9) 10 days embryo whole body cDNA, RIKEN full-length enriched library, clone:2600001A11 product:hypothetical Trp-Asp (WD) repeats profile/Trp-Asp (WD) repeats circular profile/G-protein beta WD-40 repeats containing protein, full inser	2e-11	UniProt	PGTG_16663 | Puccinia graminis f. sp. tritici hypothetical protein (translation) (380 aa)	1e-106	no hit		no hit		UAHYP_09C_R_A02 UaHyphae_ARS Uromyces appendiculatus cDNA clone UAHYP_09C_A02, mRNA sequence. gb|EH300105.1|	3e-58	no hit		um02337 conserved hypothetical protein	3e-16	um02337 conserved hypothetical protein	5e-20	PGTT_16663 | PGTG_16663 | Puccinia graminis f. sp. tritici hypothetical protein (380 aa)	1e-106	no hit	no hit	no hit
PT00210c.G02.B7.ptg.chim2	EC396395	0	0	1	0	0	0	0	0	0	1	0	1	CpCEST-19-F-11 adenine phosphoribosyltransferase	1e-11	Cogeme	PGTG_10628 | Puccinia graminis f. sp. tritici conserved hypothetical protein (translation) (184 aa)	5e-16	ref|NP_985181.1| AER325Wp [Ashbya gossypii ATCC 10895] sp|Q756E2|APT_ASHGO RecName: Full=Adenine phosphoribosyltransferase; Short=APRT gb|AAS53005.1| AER325Wp [Ashbya gossypii ATCC 10895]	2e-09	CpCEST-19-F-11 adenine phosphoribosyltransferase	1e-11	DB645140 vector-capped budding yeast cDNA library, strain SK1 Saccharomyces cerevisiae cDNA clone S03052-37_G14 5prime, mRNA sequence. dbj|DB645140.1|	4e-11	gi|32549391|gb|CD865575.1|CD865575 AZO2.101D24R010515 AZO2 Triticum aestivum cDNA clone AZO2101D24, mRNA sequence	2e-06	um10904 probable APT1 - adenine phosphoribosyltransferase	4e-12	um10904 probable APT1 - adenine phosphoribosyltransferase	6e-10	PGTT_10628 | PGTG_10628 | Puccinia graminis f. sp. tritici adenine phosphoribosyltransferase 1 (184 aa)	5e-16	um10904	apt1	probable APT1 - adenine phosphoribosyltransferase	1	1	1	1	0	0	1	0
PT0317.H05.C21.ptt	GR496107	0	0	0	0	0	0	0	1	0	1	1	1	Ps38059887 epoxide hydrolase	1e-11	Cogeme	PGTG_05962 | Puccinia graminis f. sp. tritici predicted protein (translation) (385 aa)	5e-40	gb|ABY61081.1| epoxide hydrolase [Phanerochaete chrysosporium]	4e-08	Ps38059887 epoxide hydrolase	1e-11	CBWF4492.b1 CBWF Chlorella sp. NC64A EST library (M) Chlorella sp. NC64A cDNA clone CBWF4492 5prime, mRNA sequence. gb|GE263804.1|	1e-11	gi|20441444|gb|BQ245568.1|BQ245568 TaE15023A04R TaE15 Triticum aestivum cDNA clone TaE15023A04R, mRNA sequence	7e-08	um04063 related to soluble epoxide hydrolase	1e-06	no hit		PGTT_05962 | PGTG_05962 | Puccinia graminis f. sp. tritici predicted protein (385 aa)	5e-40	um04063		related to soluble epoxide hydrolase	0	0	0	2	0	0	0	0
PTDG.cn1395.na.ptg	GR503359	0	0	1	0	0	0	0	0	0	1	1	1	emb|CAE03644.2| OSJNBa0060N03.9 [Oryza sativa (japonica cultivar-group)]\n	8e-12	NR	PGTG_04640 | Puccinia graminis f. sp. tritici predicted protein (translation) (158 aa)	5e-44	emb|CAE03644.2| OSJNBa0060N03.9 [Oryza sativa (japonica cultivar-group)]	8e-12	no hit		CJ923372 Y. Ogihara unpublished cDNA library, whchan Triticum aestivum cDNA clone whchan20i09 5prime, mRNA sequence. dbj|CJ923372.1|	7e-17	gi|143698072|gb|CJ923372.1|CJ923372 CJ923372 Y. Ogihara unpublished cDNA library, whchan Triticum aestivum cDNA clone whchan20i09 5prime, mRNA sequence	1e-18	um11118 HobS polyprotein, pseudogene	7e-07	um10518 HobS polyprotein, pseudogene	1e-08	PGTT_04640 | PGTG_04640 | Puccinia graminis f. sp. tritici predicted protein (158 aa)	5e-44	no hit	no hit	no hit
Contig139	HP451943	0	0	1	0	0	0	0	0	0	1	1	1	gb|EEB14340.1| peptidyl-prolyl cis-trans isomerase E, putative [Pediculus humanus corporis]\n	8e-12	NR	PGTG_07133 | Puccinia graminis f. sp. tritici hypothetical protein (translation) (142 aa)	8e-65	gb|EEB14340.1| peptidyl-prolyl cis-trans isomerase E, putative [Pediculus humanus corporis]	8e-12	no hit		UAHYP_09D_F_H01 UaHyphae_ARS Uromyces appendiculatus cDNA clone UAHYP_09D_H01, mRNA sequence. gb|EH300415.1|	8e-33	gi|93018956|gb|CJ501846.1|CJ501846 CJ501846 Y.Ogihara unpublished cDNA library Wh_FL Triticum aestivum cDNA clone whfl43b10 5prime, mRNA sequence	1e-07	um10982 related to ribonucleoprotein	7e-11	um10982 related to ribonucleoprotein	6e-19	PGTT_07133 | PGTG_07133 | Puccinia graminis f. sp. tritici hypothetical protein (142 aa)	8e-65	no hit	no hit	no hit
PTDH.cn970.na.ptih	GR504200	0	0	0	0	0	1	0	0	0	1	1	1	SSPG1130 copia-type polyprotein	6e-12	Cogeme	PGTG_16854 | Puccinia graminis f. sp. tritici conserved hypothetical protein (translation) (229 aa)	3e-07	ref|NP_001061718.1| Os08g0389500 [Oryza sativa (japonica cultivar-group)] dbj|BAF23632.1| Os08g0389500 [Oryza sativa (japonica cultivar-group)]	1e-11	SSPG1130 copia-type polyprotein	6e-12	CCGF18762.g1 CCGF Panicum virgatum early floral buds + reproductive tissue (L) Panicum virgatum cDNA clone CCGF18762 3prime, mRNA sequence. gb|FL794584.1|	8e-15	gi|141569323|gb|CJ860003.1|CJ860003 CJ860003 Y. Ogihara unpublished cDNA library, whsctal Triticum aestivum cDNA clone whsctal9f06 5prime, mRNA sequence	2e-14	um10679 similarity to polyprotein, pseudogene	4e-10	um02565 conserved hypothetical protein	2e-08	PGTT_16854 | PGTG_16854 | Puccinia graminis f. sp. tritici predicted protein (229 aa)	3e-07	no hit	no hit	no hit
Contig7199	HP451810	0	0	2	0	0	0	0	0	0	1	1	1	PGTG_17358 | Puccinia graminis f. sp. tritici ] kinase, mitochondrial precursor (translation) (427 aa)	6e-12	PgramProts	PGTG_17358 | Puccinia graminis f. sp. tritici ] kinase, mitochondrial precursor (translation) (427 aa)	6e-12	no hit		no hit		no hit		gi|93181054|gb|CJ698303.1|CJ698303 CJ698303 Y.Ogihara unpublished cDNA library Wh_SHDr Triticum aestivum cDNA clone whsd12d07 5prime, mRNA sequence	9e-06	um05275 related to pyruvate dehydrogenase kinase isoform 2, mitochondrial	2e-09	um05275 related to pyruvate dehydrogenase kinase isoform 2, mitochondrial	7e-07	PGTT_17358 | PGTG_17358 | Puccinia graminis f. sp. tritici ] kinase isozyme 4, mitochondrial precursor (427 aa)	6e-12	um05275		related to pyruvate dehydrogenase kinase isoform 2, mitochondrial	1	0	0	0	1	0	0	0
PTDH.cn784.na.ptih	GR504067	0	0	0	0	0	1	0	0	0	1	1	1	emb|CAG89144.2| DEHA2F10076p [Debaryomyces hansenii]\n	5e-12	NR	PGTG_02136 | Puccinia graminis f. sp. tritici conserved hypothetical protein (translation) (148 aa)	7e-40	emb|CAG89144.2| DEHA2F10076p [Debaryomyces hansenii]	5e-12	UmCon[1047] unknown (homologue of Ymr002wp, S.cerevisiae)	2e-18	no hit		no hit		um15006 conserved hypothetical protein	5e-18	um15006 conserved hypothetical protein	8e-18	PGTT_02136 | PGTG_02136 | Puccinia graminis f. sp. tritici conserved hypothetical protein (148 aa)	7e-40	um15006		conserved hypothetical protein	7	29	5	0	1	0	2	5
Contig8143	HP459260	0	0	0	0	0	1	0	0	0	1	1	1	Q55TJ2_CRYNE (Q55TJ2) Hypothetical protein	5e-12	UniProt	PGTG_03509 | Puccinia graminis f. sp. tritici hypothetical protein (translation) (193 aa)	5e-49	no hit		UmCon[2949] unknown	5e-10	no hit		no hit		um02707 conserved hypothetical protein	2e-10	um02707 conserved hypothetical protein	9e-10	PGTT_03509 | PGTG_03509 | Puccinia graminis f. sp. tritici hypothetical protein (193 aa)	5e-49	um02707		conserved hypothetical protein	6	4	7	2	1	0	4	0
Contig7563	HP458751	0	0	0	0	0	0	0	1	1	1	1	1	gb|EEE20129.1| ubiquitin-conjugating enzyme domain-containing protein, putative [Toxoplasma gondii GT1] gb|EEE27931.1| ubiquitin-conjugating enzyme domain-containing protein, putative [Toxoplasma gondii VEG]\n	5e-12	NR	PGTG_01748 | Puccinia graminis f. sp. tritici predicted protein (translation) (232 aa)	1e-105	gb|EEE20129.1| ubiquitin-conjugating enzyme domain-containing protein, putative [Toxoplasma gondii GT1] gb|EEE27931.1| ubiquitin-conjugating enzyme domain-containing protein, putative [Toxoplasma gondii VEG]	5e-12	Gz31371636 ubiquitin-conjugating enzyme	6e-07	Pv029D_M13R_E11.ab1 Phaseolus vulgaris cv Early gallatin Phaseolus vulgaris cDNA, mRNA sequence. gb|FE701600.1|	8e-97	no hit		um00451 conserved hypothetical protein	3e-19	um00451 conserved hypothetical protein	7e-22	PGTT_01748 | PGTG_01748 | Puccinia graminis f. sp. tritici predicted protein (232 aa)	1e-105	no hit	no hit	no hit
Contig2937	HP454590	0	0	0	0	0	0	0	0	1	1	1	1	gb|ACB30136.1| peroxisomal Pex24-like protein [Epichloe festucae]\n	4e-12	NR	no hit		gb|ACB30136.1| peroxisomal Pex24-like protein [Epichloe festucae]	4e-12	no hit		CU384406 Microbotryum violaceum 100.02 Microbotryum violaceum cDNA, mRNA sequence. emb|CU384406.1|	7e-31	no hit		um10336 conserved hypothetical protein	1e-17	um10336 conserved hypothetical protein	2e-19	no hit		um10336		conserved hypothetical protein	1	0	0	0	0	0	0	0
PT0281.C11.C21.ptm	EC421111	0	0	0	0	0	0	0	0	0	1	1	1	ref|XP_570234.1| vacuole protein [Cryptococcus neoformans var. neoformans JEC21] sp|Q5KIR9|NPC2_CRYNE RecName: Full=Phosphatidylglycerol/phosphatidylinositol transfer protein; Short=PG/PI-TP; Flags: Precursor gb|AAW42927.1| vacuole protein, putative [Cryp	4e-12	NR	PGTG_07000 | Puccinia graminis f. sp. tritici conserved hypothetical protein (translation) (203 aa)	3e-28	ref|XP_570234.1| vacuole protein [Cryptococcus neoformans var. neoformans JEC21] sp|Q5KIR9|NPC2_CRYNE RecName: Full=Phosphatidylglycerol/phosphatidylinositol transfer protein; Short=PG/PI-TP; Flags: Precursor gb|AAW42927.1| vacuole protein, putative [Cryp	4e-12	Ab60673175 unknown	3e-06	no hit		no hit		um04733 related to phosphatidylglycerol/phosphatidylinositol transfer protein	1e-13	um04733 related to phosphatidylglycerol/phosphatidylinositol transfer protein	1e-13	PGTT_07000 | PGTG_07000 | Puccinia graminis f. sp. tritici phosphatidylglycerol/phosphatidylinositol transfer protein precursor (203 aa)	3e-28	um04733		related to phosphatidylglycerol/phosphatidylinositol transfer protein	8	2	6	0	0	0	4	0
PT0312.B06.C21.ptt	GR494181	0	0	0	0	0	0	0	1	0	1	1	1	gb|ACF75332.1| kinesin-3 [Schizophyllum commune]\n	4e-12	NR	PGTG_04895 | Puccinia graminis f. sp. tritici predicted protein (translation) (1398 aa)	3e-34	gb|ACF75332.1| kinesin-3 [Schizophyllum commune]	4e-12	no hit		CAII1702.rev CAII Postia placenta in rich medium Postia placenta cDNA clone CAII1702 3prime, mRNA sequence. gb|FL617587.1|	5e-14	no hit		um10383 related to KIP1 - kinesin-related protein	6e-17	um10383 related to KIP1 - kinesin-related protein	8e-16	PGTT_04895 | PGTG_04895 | Puccinia graminis f. sp. tritici predicted protein (1398 aa)	3e-34	um10383		related to KIP1 - kinesin-related protein	0	0	1	1	0	0	0	0
PT0304.H22.CPTR.ptp	GR493402	0	0	0	0	0	0	1	0	0	1	1	1	ref|XP_002173046.1| transcription initiation factor TFIID subunit 7 [Schizosaccharomyces japonicus yFS275] gb|EEB06753.1| transcription initiation factor TFIID subunit 7 [Schizosaccharomyces japonicus yFS275]\n	4e-12	NR	PGTG_01179 | Puccinia graminis f. sp. tritici conserved hypothetical protein (translation) (597 aa)	9e-53	ref|XP_002173046.1| transcription initiation factor TFIID subunit 7 [Schizosaccharomyces japonicus yFS275] gb|EEB06753.1| transcription initiation factor TFIID subunit 7 [Schizosaccharomyces japonicus yFS275]	4e-12	no hit		UAHYP_13B_R_H09 UaHyphae_ARS Uromyces appendiculatus cDNA clone UAHYP_13B_H09, mRNA sequence. gb|EH302813.1|	5e-42	no hit		um10620 related to TAF7 - TFIID subunit (TBP-associated factor), 67 kD	2e-17	um10620 related to TAF7 - TFIID subunit (TBP-associated factor), 67 kD	8e-17	PGTT_01179 | PGTG_01179 | Puccinia graminis f. sp. tritici hypothetical protein similar to transcription initiation factor tfiid 55 kd subunit (597 aa)	9e-53	no hit	no hit	no hit
PT03339.F02.C21.ptih	GR501104	0	0	0	0	0	1	0	0	0	1	1	1	UmCon[2081] DL-glycerol-3-phosphatase	4e-12	Cogeme	PGTG_10224 | Puccinia graminis f. sp. tritici conserved hypothetical protein (translation) (389 aa)	1e-87	ref|NP_982419.1| AAL123Wp [Ashbya gossypii ATCC 10895] gb|AAS50243.1| AAL123Wp [Ashbya gossypii ATCC 10895]	8e-08	UmCon[2081] DL-glycerol-3-phosphatase	4e-12	UAHYP_12A_F_A12 UaHyphae_ARS Uromyces appendiculatus cDNA clone UAHYP_12A_A12, mRNA sequence. gb|EH301885.1|	3e-56	no hit		um02923 related to HOR2 - DL-glycerol phosphatase	1e-12	um02923 related to HOR2 - DL-glycerol phosphatase	2e-13	PGTT_10224 | PGTG_10224 | Puccinia graminis f. sp. tritici hypothetical protein similar to glycerol-1-phosphatase (389 aa)	1e-87	um02923		related to HOR2 - DL-glycerol phosphatase	1	1	1	1	2	0	0	1
PT0065a.E04.BR.ptg	EC401711	0	0	1	0	0	0	0	0	0	1	1	1	Mag30407254 transmembrane osmosensor	3e-12	Cogeme	PGTG_17839 | Puccinia graminis f. sp. tritici predicted protein (translation) (472 aa)	6e-23	gb|EED17599.1| high osmolarity signaling protein Sho1, putative [Talaromyces stipitatus ATCC 10500]	1e-10	Mag30407254 transmembrane osmosensor	3e-12	GtraSEQ13982 Gloeophyllum trabeum pBluescript (EcoRI-XhoI) Gloeophyllum trabeum cDNA clone GtraSEQ13982, mRNA sequence. gb|EB006098.1|	1e-13	no hit		um03156 related to SSU81 protein, involved in the HOG1 high-osmolarity signal transduction pathway	4e-18	um03156 related to SSU81 protein, involved in the HOG1 high-osmolarity signal transduction pathway	5e-15	PGTT_17839 | PGTG_17839 | Puccinia graminis f. sp. tritici predicted protein (472 aa)	6e-23	um03156		related to SSU81 protein, involved in the HOG1 high-osmolarity signal transduction pathway	0	0	0	6	2	0	0	0
PT0303.M04.CPTR.ptp	GR493151	0	0	0	0	0	0	1	0	0	1	1	1	En2844471 DNA excision repair protein RAD26	3e-12	Cogeme	PGTG_07404 | Puccinia graminis f. sp. tritici predicted protein (translation) (372 aa)	2e-27	gb|EED20457.1| DNA excision repair protein (Rad26L), putative [Talaromyces stipitatus ATCC 10500]	2e-06	En2844471 DNA excision repair protein RAD26	3e-12	db64c08.y1 Wellcome CRC pSK egg Xenopus laevis cDNA clone IMAGE:3377774 5prime similar to TR:Q60848 Q60848 HELICASE, LYMPHOID SPECIFIC ;, mRNA sequence. gb|BE506501.1|	2e-17	gi|93043293|gb|CJ634279.1|CJ634279 CJ634279 Y.Ogihara unpublished cDNA library Wh_DPA20 Triticum aestivum cDNA clone whdp18a16 5prime, mRNA sequence	2e-14	um00966 related to RAD26 - DNA repair and recombination protein	1e-16	um00966 related to RAD26 - DNA repair and recombination protein	4e-07	PGTT_07404 | PGTG_07404 | Puccinia graminis f. sp. tritici predicted protein (372 aa)	2e-27	um00966		related to RAD26 - DNA repair and recombination protein	0	1	0	0	1	0	0	0
Contig5696	EZ116184	0	0	0	4	0	0	0	0	0	1	1	1	W0AA008ZA04C1 microsomal signal peptidase 12kDa subunit	3e-12	Cogeme	PGTG_06473 | Puccinia graminis f. sp. tritici hypothetical protein (translation) (102 aa)	5e-41	ref|XP_002148193.1| microsomal signal peptidase Spc12, putative [Penicillium marneffei ATCC 18224] gb|EEA24682.1| microsomal signal peptidase Spc12, putative [Penicillium marneffei ATCC 18224]	9e-10	W0AA008ZA04C1 microsomal signal peptidase 12kDa subunit	3e-12	TR33 Leaf rust-infected wheat Triticum aestivum/Puccinia triticina mixed EST library cDNA clone TR33, mRNA sequence. gb|BU672672.1|	1e-133	gi|21833447|gb|AL821678.1|AL821678 AL821678 N:130 Triticum aestivum cDNA clone A06_N130_plate_48, mRNA sequence	2e-08	um12166 related to SPC1 - signal peptidase 10.8 kDa subunit	7e-10	um12166 related to SPC1 - signal peptidase 10.8 kDa subunit	5e-08	PGTT_06473 | PGTG_06473 | Puccinia graminis f. sp. tritici hypothetical protein (102 aa)	5e-41	um12166		related to SPC1 - signal peptidase 10.8 kDa subunit	0	1	0	0	0	0	0	0
Contig2951	HP454604	0	0	1	0	0	0	0	0	1	1	1	1	ref|XP_502932.1| YALI0D17226p [Yarrowia lipolytica] emb|CAG81123.1| YALI0D17226p [Yarrowia lipolytica]\n	3e-12	NR	PGTG_03994 | Puccinia graminis f. sp. tritici conserved hypothetical protein (translation) (160 aa)	7e-47	ref|XP_502932.1| YALI0D17226p [Yarrowia lipolytica] emb|CAG81123.1| YALI0D17226p [Yarrowia lipolytica]	3e-12	no hit		CCAAE60TR C.neoformans strain JEC21 Cryptococcus neoformans var. neoformans cDNA clone CCAAE60, mRNA sequence. gb|CF709332.1|	2e-29	no hit		um03540 conserved hypothetical protein	2e-26	um03540 conserved hypothetical protein	5e-25	PGTT_03994 | PGTG_03994 | Puccinia graminis f. sp. tritici conserved hypothetical protein (160 aa)	7e-47	um03540		conserved hypothetical protein	0	0	1	0	0	0	0	0
PT0311.F20.C21.ptt	GR497137	0	0	0	0	0	0	0	1	0	1	1	1	ref|XP_566701.1| chaperone activator [Cryptococcus neoformans var. neoformans JEC21] gb|AAW40882.1| chaperone activator, putative [Cryptococcus neoformans var. neoformans JEC21]\n	2e-12	NR	PGTG_18681 | Puccinia graminis f. sp. tritici conserved hypothetical protein (translation) (313 aa)	9e-22	ref|XP_566701.1| chaperone activator [Cryptococcus neoformans var. neoformans JEC21] gb|AAW40882.1| chaperone activator, putative [Cryptococcus neoformans var. neoformans JEC21]	2e-12	SSPG888F activator of heat shock protein 90 ATPase	2e-06	MEST534-H12.univ ISUM6 Zea mays cDNA clone MEST534-H12 3prime, mRNA sequence. gb|BM381446.1|	5e-36	no hit		um10696 related to AHA1 - stress-regulated cochaperone	6e-23	um10696 related to AHA1 - stress-regulated cochaperone	4e-19	PGTT_18681 | PGTG_18681 | Puccinia graminis f. sp. tritici conserved hypothetical protein (313 aa)	9e-22	um10696		related to AHA1 - stress-regulated cochaperone	1	0	1	1	1	0	1	0
Contig5279	HP456647	0	0	2	0	0	0	0	0	0	1	1	1	sp|Q6BSS8|APTH1_DEBHA RecName: Full=Acyl-protein thioesterase 1 emb|CAG86886.2| DEHA2D06534p [Debaryomyces hansenii]\n	2e-12	NR	PGTG_13275 | Puccinia graminis f. sp. tritici predicted protein (translation) (461 aa)	3e-88	sp|Q6BSS8|APTH1_DEBHA RecName: Full=Acyl-protein thioesterase 1 emb|CAG86886.2| DEHA2D06534p [Debaryomyces hansenii]	2e-12	no hit		3472_M06 Botrytis cinerea expressed sequence tags Botryotinia fuckeliana cDNA 5prime, mRNA sequence. gb|EB803272.1|	2e-13	no hit		um00130 related to lysophospholipase	8e-06	um00130 related to lysophospholipase	8e-10	PGTT_13275 | PGTG_13275 | Puccinia graminis f. sp. tritici predicted protein (461 aa)	3e-88	um00130		related to lysophospholipase	1	1	1	0	2	0	0	0
PT0318.L17.C21.ptt	GR496568	0	0	0	0	0	0	0	1	0	1	1	1	EnCon[0382] histone H3	1e-12	Cogeme	PGTG_11010 | Puccinia graminis f. sp. tritici histone H3.2 (translation) (137 aa)	5e-06	no hit		EnCon[0382] histone H3	1e-12	701668735 A. thaliana, Columbia Col-0, root-1 Arabidopsis thaliana cDNA clone 701668735, mRNA sequence. gb|AI996849.1|	4e-72	gi|92497721|gb|CJ525348.1|CJ525348 CJ525348 Y.Ogihara unpublished cDNA library Wh_DPA20 Triticum aestivum cDNA clone rwhdp16i03 3prime, mRNA sequence	1e-08	um03916 probable HHT1 - histone H3	9e-07	no hit		PGTT_11010 | PGTG_11010 | Puccinia graminis f. sp. tritici histone H3.2 (137 aa)	5e-06	um03916	hht1	probable HHT1 - histone H3	5	2	8	5	2	0	10	2
Contig2849	HP454510	0	0	0	0	0	0	0	0	1	1	1	1	ref|XP_002151385.1| alkaline dihydroceramidase Ydc1, putative [Penicillium marneffei ATCC 18224] gb|EEA20385.1| alkaline dihydroceramidase Ydc1, putative [Penicillium marneffei ATCC 18224]\n	1e-12	NR	PGTG_14750 | Puccinia graminis f. sp. tritici conserved hypothetical protein (translation) (304 aa)	1e-39	ref|XP_002151385.1| alkaline dihydroceramidase Ydc1, putative [Penicillium marneffei ATCC 18224] gb|EEA20385.1| alkaline dihydroceramidase Ydc1, putative [Penicillium marneffei ATCC 18224]	1e-12	Bg13902719 unknown	7e-14	UAHYP_06A_F_H10 UaHyphae_ARS Uromyces appendiculatus cDNA clone UAHYP_06A_H10, mRNA sequence. gb|EH298229.1|	2e-35	no hit		um10522 related to YPC1 - Alkaline ceramidase	9e-18	um10522 related to YPC1 - Alkaline ceramidase	2e-15	PGTT_14750 | PGTG_14750 | Puccinia graminis f. sp. tritici hypothetical protein similar to ceramidase (304 aa)	1e-39	um10522		related to YPC1 - Alkaline ceramidase	0	0	0	1	0	0	0	0
PTDH_P002.D16.r1.pth	GR505099	0	0	0	1	0	0	0	0	0	1	0	1	ref|XP_001934785.1| endoplasmic reticulum protein [Pyrenophora tritici-repentis Pt-1C-BFP] gb|EDU47359.1| endoplasmic reticulum protein [Pyrenophora tritici-repentis Pt-1C-BFP]\n	1e-12	NR	PGTG_04796 | Puccinia graminis f. sp. tritici conserved hypothetical protein (translation) (190 aa)	4e-65	ref|XP_001934785.1| endoplasmic reticulum protein [Pyrenophora tritici-repentis Pt-1C-BFP] gb|EDU47359.1| endoplasmic reticulum protein [Pyrenophora tritici-repentis Pt-1C-BFP]	1e-12	MagCon[0185] transmembrane protein of the endoplasmic reticulum	1e-11	Ps64 Wheat stripe rust fungus cDNA library Puccinia striiformis f. sp. tritici cDNA 5prime, mRNA sequence. gb|ES321995.1|	4e-73	no hit		um02396 conserved hypothetical protein	2e-23	um02396 conserved hypothetical protein	4e-24	PGTT_04796 | PGTG_04796 | Puccinia graminis f. sp. tritici hypothetical protein similar to endoplasmic reticulum protein (190 aa)	4e-65	um02396		conserved hypothetical protein	4	6	1	0	1	0	2	0
Contig7418	HP458621	0	0	0	0	0	0	1	0	1	1	1	1	EnCon[5467] RNA / single-stranded DNA binding protein	1e-12	Cogeme	PGTG_13383 | Puccinia graminis f. sp. tritici hypothetical protein (translation) (352 aa)	2e-70	ref|XP_001734079.1| plastid-specific 30S ribosomal protein 2, chloroplast precursor [Entamoeba dispar SAW760] gb|EDR29774.1| plastid-specific 30S ribosomal protein 2, chloroplast precursor, putative [Entamoeba dispar SAW760]	4e-10	EnCon[5467] RNA / single-stranded DNA binding protein	1e-12	JGI_ACAC13389.fwd ACAC Phakopsora pachyrhizi TW72-1 germinating urediniospores on water surface (20C/16 hours/dark) Phakopsora pachyrhizi cDNA clone ACAC13389 5prime, mRNA sequence. gb|EH248010.1|	2e-28	gi|93741656|gb|CJ556841.1|CJ556841 CJ556841 Y.Ogihara unpublished cDNA library Wh_KMP Triticum aestivum cDNA clone rwhkp19d01 3prime, mRNA sequence	5e-10	um10723 conserved hypothetical protein	3e-24	um10723 conserved hypothetical protein	2e-13	PGTT_13383 | PGTG_13383 | Puccinia graminis f. sp. tritici hypothetical protein (352 aa)	2e-70	um10723		conserved hypothetical protein	0	3	0	2	1	0	0	0
PTDH.cn2171.na.ptih	GR504982	0	0	0	0	0	1	0	0	0	1	0	1	PGTG_04379 | Puccinia graminis f. sp. tritici nuclear envelope morphology protein 1 (translation) (486 aa)	5e-13	PgramProts	PGTG_04379 | Puccinia graminis f. sp. tritici nuclear envelope morphology protein 1 (translation) (486 aa)	5e-13	no hit		no hit		JGI_ACAC12718.rev ACAC Phakopsora pachyrhizi TW72-1 germinating urediniospores on water surface (20C/16 hours/dark) Phakopsora pachyrhizi cDNA clone ACAC12718 3prime, mRNA sequence. gb|EH246910.1|	7e-10	no hit		um03969 related to nuclear envelope protein NEM1	3e-10	um03969 related to nuclear envelope protein NEM1	3e-09	PGTT_04379 | PGTG_04379 | Puccinia graminis f. sp. tritici hypothetical protein similar to NLI interacting factor family (486 aa)	5e-13	um03969		related to nuclear envelope protein NEM1	0	0	0	0	1	0	0	0
Contig7002	HP458243	0	0	0	1	0	0	0	0	0	1	1	1	GzCon[2850] cytochrome-c oxidase chain VI	5e-13	Cogeme	PGTG_19036 | Puccinia graminis f. sp. tritici hypothetical protein (translation) (154 aa)	6e-17	ref|XP_961010.1| cytochrome c oxidase polypeptide VI, mitochondrial precursor [Neurospora crassa OR74A] sp|Q01359|COX6_NEUCR RecName: Full=Cytochrome c oxidase polypeptide 6, mitochondrial; AltName: Full=Cytochrome c oxidase polypeptide VI; Flags: Precurs	9e-07	GzCon[2850] cytochrome-c oxidase chain VI	5e-13	Ps_599 Wheat stripe rust fungus cDNA library Puccinia striiformis f. sp. tritici cDNA 5prime similar to Cytochrome-c oxidase chain VI precursor, mRNA sequence. gb|ES322954.1|	2e-17	no hit		um02477 probable to cytochrome-c oxidase chain VI precursor	1e-09	um02477 probable to cytochrome-c oxidase chain VI precursor	5e-08	PGTT_19036 | PGTG_19036 | Puccinia graminis f. sp. tritici hypothetical protein (154 aa)	6e-17	um02477		probable to cytochrome-c oxidase chain VI precursor	10	9	5	1	2	0	1	0
PTDG.cn736.na.ptg	GR502862	0	0	1	0	0	0	0	0	0	1	1	1	Um34332525 60S ribosomal protein L28	5e-13	Cogeme	PGTG_07129 | Puccinia graminis f. sp. tritici hypothetical protein (translation) (195 aa)	7e-49	gb|EED80348.1| 60S ribosomal protein L28 [Postia placenta Mad-698-R]	5e-11	Um34332525 60S ribosomal protein L28	5e-13	P722 Tomato leaves overexpressing Pto Solanum lycopersicum cDNA clone P722, mRNA sequence. gb|BG352046.1|	4e-57	no hit		um11561 related to 60S ribosomal protein L28	1e-12	um11561 related to 60S ribosomal protein L28	2e-12	PGTT_07129 | PGTG_07129 | Puccinia graminis f. sp. tritici hypothetical protein (195 aa)	7e-49	um11561		related to 60S ribosomal protein L28	0	10	1	0	3	0	0	1
Contig7768	HP458943	0	0	0	0	0	0	2	0	0	1	1	1	UmCon[2677] homeobox-containing protein	5e-13	Cogeme	PGTG_03823 | Puccinia graminis f. sp. tritici hypothetical protein (translation) (765 aa)	1e-72	ref|XP_001762359.1| MscS-Like mechanosensitive ion channel MSCL15 [Physcomitrella patens subsp. patens] gb|EDQ72826.1| MscS-Like mechanosensitive ion channel MSCL15 [Physcomitrella patens subsp. patens]	3e-08	UmCon[2677] homeobox-containing protein	5e-13	no hit		no hit		um10559 conserved hypothetical protein	2e-36	um10559 conserved hypothetical protein	2e-30	PGTT_03823 | PGTG_03823 | Puccinia graminis f. sp. tritici hypothetical protein (765 aa)	1e-72	um10559		conserved hypothetical protein	1	0	0	5	1	0	0	0
Contig2583	HP454255	0	0	0	0	0	0	0	0	0	1	0	1	Pi10229618 50S ribosomal protein L33	4e-13	Cogeme	PGTG_12718 | Puccinia graminis f. sp. tritici hypothetical protein (translation) (56 aa)	3e-26	ref|ZP_01462777.1| ribosomal protein L33 [Stigmatella aurantiaca DW4/3-1] gb|EAU66449.1| ribosomal protein L33 [Stigmatella aurantiaca DW4/3-1]	1e-09	Pi10229618 50S ribosomal protein L33	4e-13	Ps_3534 Wheat stripe rust fungus cDNA library Puccinia striiformis f. sp. tritici cDNA 5prime similar to Ribosomal protein L33, mRNA sequence. gb|ES322580.1|	2e-29	gi|93242843|gb|CJ630717.1|CJ630717 CJ630717 Y.Ogihara unpublished cDNA library Wh_CSEC Triticum aestivum cDNA clone whcs4o07 5prime, mRNA sequence	7e-10	um11519 probable 50s ribosomal protein L33	1e-06	um11519 probable 50s ribosomal protein L33	1e-12	PGTT_12718 | PGTG_12718 | Puccinia graminis f. sp. tritici hypothetical protein (56 aa)	3e-26	um11519		probable 50s ribosomal protein L33	1	1	2	0	0	0	0	0
Contig5546	HP456900	0	0	0	1	0	0	0	0	0	1	1	1	BgCon[0822] small nuclear ribonucleoprotein E	4e-13	Cogeme	PGTG_00347 | Puccinia graminis f. sp. tritici hypothetical protein (translation) (99 aa)	9e-37	ref|NP_609162.1| CG18591 [Drosophila melanogaster] sp|Q9VLV5|RUXE_DROME RecName: Full=Probable small nuclear ribonucleoprotein E; Short=snRNP-E; Short=Sm protein E; Short=Sm-E; Short=SmE gb|AAF52576.1| CG18591 [Drosophila melanogaster] gb|AAO39600.1| GM19	3e-12	BgCon[0822] small nuclear ribonucleoprotein E	4e-13	Ps62 Wheat stripe rust fungus cDNA library Puccinia striiformis f. sp. tritici cDNA 5prime similar to small nuclear ribonucleoprotein E, mRNA sequence. gb|ES321993.1|	1e-40	gi|93029280|gb|CJ532083.1|CJ532083 CJ532083 Y.Ogihara unpublished cDNA library Wh_EMC Triticum aestivum cDNA clone rwhec1o22 3prime, mRNA sequence	2e-10	um10312 probable small nuclear ribonucleoprotein E	9e-20	um10312 probable small nuclear ribonucleoprotein E	2e-17	PGTT_00347 | PGTG_00347 | Puccinia graminis f. sp. tritici hypothetical protein (99 aa)	9e-37	no hit	no hit	no hit
PT0309.B04.C21.ptp	GR491828	0	0	0	0	0	0	1	0	0	1	1	1	ref|XP_002049396.1| GJ20769 [Drosophila virilis] gb|EDW60589.1| GJ20769 [Drosophila virilis]\n	4e-13	NR	PGTG_00335 | Puccinia graminis f. sp. tritici hypothetical protein (translation) (129 aa)	6e-62	ref|XP_002049396.1| GJ20769 [Drosophila virilis] gb|EDW60589.1| GJ20769 [Drosophila virilis]	4e-13	no hit		JGI_ACAC13388.rev ACAC Phakopsora pachyrhizi TW72-1 germinating urediniospores on water surface (20C/16 hours/dark) Phakopsora pachyrhizi cDNA clone ACAC13388 3prime, mRNA sequence. gb|EH246761.1|	3e-29	gi|39563731|gb|CK201341.1|CK201341 FGAS009860 Triticum aestivum FGAS: Library 3 Gate 6 Triticum aestivum cDNA, mRNA sequence	7e-06	um04834 conserved hypothetical protein	1e-15	um04834 conserved hypothetical protein	1e-12	PGTT_00335 | PGTG_00335 | Puccinia graminis f. sp. tritici hypothetical protein (129 aa)	6e-62	um04834		conserved hypothetical protein	0	0	0	0	1	0	0	0
Contig2713	HP454380	0	0	0	1	0	0	0	0	0	1	1	1	ref|NP_596599.1| DUF1960 family protein [Schizosaccharomyces pombe] emb|CAB76055.1| DUF1960 family protein [Schizosaccharomyces pombe]\n	4e-13	NR	PGTG_17495 | Puccinia graminis f. sp. tritici hypothetical protein (translation) (127 aa)	2e-68	ref|NP_596599.1| DUF1960 family protein [Schizosaccharomyces pombe] emb|CAB76055.1| DUF1960 family protein [Schizosaccharomyces pombe]	4e-13	UmCon[0886] unknown	1e-33	UAHYP_21C_F_G12 UaHyphae_ARS Uromyces appendiculatus cDNA clone UAHYP_21C_G12, mRNA sequence. gb|FE664372.1|	2e-66	no hit		um11238 conserved hypothetical protein	4e-34	um11238 conserved hypothetical protein	3e-33	PGTT_17495 | PGTG_17495 | Puccinia graminis f. sp. tritici hypothetical protein (127 aa)	2e-68	um11238		conserved hypothetical protein	23	4	4	3	0	0	7	0
PTDG.cn1113.na.ptg	GR503134	0	0	1	0	0	0	0	0	0	1	1	1	gb|EED45809.1| tyrosinase, putative [Aspergillus flavus NRRL3357]\n	3e-13	NR	PGTG_11655 | Puccinia graminis f. sp. tritici hypothetical protein (translation) (374 aa)	5e-07	gb|EED45809.1| tyrosinase, putative [Aspergillus flavus NRRL3357]	3e-13	no hit		UAHYP_01B_F_A01 UaHyphae_ARS Uromyces appendiculatus cDNA clone UAHYP_01B_A01, mRNA sequence. gb|EH295082.1|	4e-39	gi|25144479|gb|CA594200.1|CA594200 wpa1c.pk004.l24 wpa1c Triticum aestivum cDNA clone wpa1c.pk004.l24 5prime end, mRNA sequence	3e-06	um10756 conserved hypothetical protein	7e-06	um01130 conserved hypothetical protein	4e-08	PGTT_11655 | PGTG_11655 | Puccinia graminis f. sp. tritici hypothetical protein (374 aa)	5e-07	no hit	no hit	no hit
PTDH.cn919.na.ptih	GR504165	0	0	0	0	0	1	0	0	0	1	1	1	Fs14667065 KRAB box containing C2H2 type zinc finger protein	3e-13	Cogeme	PGTG_09207 | Puccinia graminis f. sp. tritici hypothetical protein (translation) (272 aa)	3e-21	gb|EDL29619.1| mCG131131 [Mus musculus]	1e-11	Fs14667065 KRAB box containing C2H2 type zinc finger protein	3e-13	JGI_CABW936.rev CABW Pimephales promelas ovary 7-8 month adults, females pooled (M) Pimephales promelas cDNA clone CABW936 3prime, mRNA sequence. gb|DT355213.1|	2e-13	no hit		um03172 related to Zinc finger protein	1e-09	um00551 related to putative C2H2 zinc finger protein flbC	1e-09	PGTT_09207 | PGTG_09207 | Puccinia graminis f. sp. tritici hypothetical protein (272 aa)	3e-21	um03172		related to Zinc finger protein	0	0	0	0	1	0	0	0
PTDH.cn1761.na.ptih	GR504639	0	0	0	0	0	1	0	0	0	1	1	1	ref|XP_001214505.1| lysophospholipase precursor [Aspergillus terreus NIH2624] gb|EAU34396.1| lysophospholipase precursor [Aspergillus terreus NIH2624]\n	3e-13	NR	PGTG_09155 | Puccinia graminis f. sp. tritici predicted protein (translation) (630 aa)	5e-32	ref|XP_001214505.1| lysophospholipase precursor [Aspergillus terreus NIH2624] gb|EAU34396.1| lysophospholipase precursor [Aspergillus terreus NIH2624]	3e-13	SSPG53 lysophospholipase	1e-12	JGI_ACAC2070.rev ACAC Phakopsora pachyrhizi TW72-1 germinating urediniospores on water surface (20C/16 hours/dark) Phakopsora pachyrhizi cDNA clone ACAC2070 3prime, mRNA sequence. gb|EH256273.1|	1e-17	no hit		um11266 probable lysophospholipase (lpl)	2e-09	um11266 probable lysophospholipase (lpl)	4e-09	PGTT_09155 | PGTG_09155 | Puccinia graminis f. sp. tritici predicted protein (630 aa)	5e-32	um11266		probable lysophospholipase (lpl)	0	0	1	1	1	0	0	0
PT0304.G04.CPTR.ptp	GR493362	0	0	0	0	0	0	1	0	0	1	1	1	UmCon[2158] transcription initiation factor TFIID (TATA-box factor)	3e-13	Cogeme	PGTG_01493 | Puccinia graminis f. sp. tritici conserved hypothetical protein (translation) (210 aa)	4e-39	gb|ACB30147.1| TATA binding protein [Epichloe festucae]	4e-08	UmCon[2158] transcription initiation factor TFIID (TATA-box factor)	3e-13	EST00070 Puccinia striiformis f. sp. tritici. Full-length cDNA library Puccinia striiformis f. sp. tritici cDNA clone 58E6 similar to PST58E6, mRNA sequence. gb|EG374485.1|	1e-26	gi|20050046|gb|BJ232217.1|BJ232217 BJ232217 Y. Ogihara unpublished cDNA library, Wh_e Triticum aestivum cDNA clone whe11j04 5prime, mRNA sequence	2e-09	um10143 probable TATA-box-binding factor TBP	1e-13	um10143 probable TATA-box-binding factor TBP	2e-09	PGTT_01493 | PGTG_01493 | Puccinia graminis f. sp. tritici TATA-box-binding protein (210 aa)	4e-39	um10143		probable TATA-box-binding factor TBP	1	0	0	2	0	0	0	0
PTDG.cn432.na.ptg	GR502691	0	0	1	0	0	0	0	0	0	1	1	1	Q55YW4_CRYNE (Q55YW4) Hypothetical protein	3e-13	UniProt	PGTG_15255 | Puccinia graminis f. sp. tritici predicted protein (translation) (241 aa)	2e-55	no hit		no hit		Ps_3575 Wheat stripe rust fungus cDNA library Puccinia striiformis f. sp. tritici cDNA 5prime, mRNA sequence. gb|ES322588.1|	1e-59	no hit		um06036 Coiled-coil domain-containing protein 12 (CCDC12)	2e-16	um06036 Coiled-coil domain-containing protein 12 (CCDC12)	2e-13	PGTT_15255 | PGTG_15255 | Puccinia graminis f. sp. tritici predicted protein (241 aa)	2e-55	no hit	no hit	no hit
Contig7250	HP458464	0	1	1	0	0	0	0	5	8	1	1	1	ref|XP_001886934.1| carbohydrate esterase family 5 protein [Laccaria bicolor S238N-H82] gb|EDR02257.1| carbohydrate esterase family 5 protein [Laccaria bicolor S238N-H82]\n	3e-13	NR	PGTG_13478 | Puccinia graminis f. sp. tritici hypothetical protein (translation) (245 aa)	4e-90	ref|XP_001886934.1| carbohydrate esterase family 5 protein [Laccaria bicolor S238N-H82] gb|EDR02257.1| carbohydrate esterase family 5 protein [Laccaria bicolor S238N-H82]	3e-13	no hit		Ps74 Wheat stripe rust fungus cDNA library Puccinia striiformis f. sp. tritici cDNA 5prime similar to serine esterase, cutinase family, mRNA sequence. gb|ES322005.1|	5e-89	no hit		um11211 conserved hypothetical protein	2e-09	um00445 conserved hypothetical protein	4e-18	PGTT_13478 | PGTG_13478 | Puccinia graminis f. sp. tritici hypothetical protein (245 aa)	4e-90	no hit	no hit	no hit
Contig428	HP452187	0	0	0	0	0	0	0	0	0	1	1	1	PGTG_16403 | Puccinia graminis f. sp. tritici 60S ribosomal protein L5 (translation) (357 aa)	2e-13	PgramProts	PGTG_16403 | Puccinia graminis f. sp. tritici 60S ribosomal protein L5 (translation) (357 aa)	2e-13	no hit		UmCon[0088] 60S ribosomal protein L5	6e-08	TR67 Leaf rust-infected wheat Triticum aestivum/Puccinia triticina mixed EST library cDNA clone TR67, mRNA sequence. gb|BU672706.1|	1e-121	no hit		um11536 probable RPL5 - 60S large subunit ribosomal protein L5.e	2e-08	no hit		PGTT_16403 | PGTG_16403 | Puccinia graminis f. sp. tritici 60S ribosomal protein L5-B (357 aa)	2e-13	um11536	rpl5	probable RPL5 - 60S large subunit ribosomal protein L5.e	5	2	3	20	1	0	7	5
Contig8099	HP459229	0	0	0	0	0	1	0	0	0	1	1	1	Q4P5N8_USTMA (Q4P5N8) Hypothetical protein	2e-13	UniProt	PGTG_01843 | Puccinia graminis f. sp. tritici hypothetical protein (translation) (142 aa)	8e-40	no hit		mg[0733] unknown	3e-15	UAHYP_22C_F_C12 UaHyphae_ARS Uromyces appendiculatus cDNA clone UAHYP_22C_C12, mRNA sequence. gb|FE664914.1|	2e-37	gi|20108634|gb|BJ292362.1|BJ292362 BJ292362 Y. Ogihara unpublished cDNA library, Wh_SL Triticum aestivum cDNA clone whsl27g16 5prime, mRNA sequence	7e-14	um04575 conserved hypothetical protein	1e-13	um04575 conserved hypothetical protein	2e-15	PGTT_01843 | PGTG_01843 | Puccinia graminis f. sp. tritici hypothetical protein (142 aa)	8e-40	um04575		conserved hypothetical protein	2	6	0	2	1	0	1	1
Contig5187	HP456564	0	0	1	0	0	0	0	0	0	1	1	1	ref|XP_001258412.1| DASH complex component Dam1, putative [Neosartorya fischeri NRRL 181] gb|EAW16515.1| DASH complex component Dam1, putative [Neosartorya fischeri NRRL 181]\n	2e-13	NR	PGTG_10663 | Puccinia graminis f. sp. tritici predicted protein (translation) (311 aa)	3e-95	ref|XP_001258412.1| DASH complex component Dam1, putative [Neosartorya fischeri NRRL 181] gb|EAW16515.1| DASH complex component Dam1, putative [Neosartorya fischeri NRRL 181]	2e-13	CpCEST-12-C-01 involved in maintenance of spindle integrity during mitosis	1e-12	MPB023.C21_F24 MPB02 Grosmannia clavigera cDNA clone MPB023_F24 3prime, mRNA sequence. gb|EE727385.1|	7e-12	no hit		um05210 conserved hypothetical protein	2e-10	um05210 conserved hypothetical protein	9e-14	PGTT_10663 | PGTG_10663 | Puccinia graminis f. sp. tritici predicted protein (311 aa)	3e-95	um05210		conserved hypothetical protein	0	0	0	2	0	0	0	0
PT0302.F01.CPTR.ptp	GR492633	0	0	0	0	0	0	1	0	0	1	0	1	UmCon[0185] 40S ribosomal protein S14	1e-13	Cogeme	PGTG_02832 | Puccinia graminis f. sp. tritici 40S ribosomal protein S14 (translation) (153 aa)	2e-06	no hit		UmCon[0185] 40S ribosomal protein S14	1e-13	ARG59 Tobacco leaves expressing AvrPto Nicotiana tabacum cDNA clone ARG59, mRNA sequence. gb|CN498843.1|	3e-27	gi|93193732|gb|CJ594031.1|CJ594031 CJ594031 Y.Ogihara unpublished cDNA library Wh_SHDr Triticum aestivum cDNA clone rwhsd18o10 3prime, mRNA sequence	5e-11	um10360 probable 40S Ribosomal protein S14	1e-14	um10360 probable 40S Ribosomal protein S14	9e-06	PGTT_02832 | PGTG_02832 | Puccinia graminis f. sp. tritici 40S ribosomal protein S14 (153 aa)	2e-06	um10360		probable 40S Ribosomal protein S14	0	19	2	13	1	0	1	3
Contig7715	HP458894	0	0	0	0	0	0	6	1	0	1	1	1	UmCon[1536] histone H2B	1e-13	Cogeme	PGTG_01301 | Puccinia graminis f. sp. tritici hypothetical protein similar to histone H2B (translation) (147 aa)	2e-11	ref|XP_757652.1| histone H2B [Ustilago maydis 521] sp|Q4PEF8|H2B_USTMA RecName: Full=Histone H2B gb|EAK82560.1| H2B_AGABI Histone H2B [Ustilago maydis 521]	2e-08	UmCon[1536] histone H2B	1e-13	UAHYP_16C_F_B04 UaHyphae_ARS Uromyces appendiculatus cDNA clone UAHYP_16C_B04, mRNA sequence. gb|EH304592.1|	3e-13	gi|25232629|gb|CA654104.1|CA654104 wre1n.pk161.h9 wre1n Triticum aestivum cDNA clone wre1n.pk161.h9 5prime end, mRNA sequence	4e-13	um01505 probable HTB2 - histone H2B.2	5e-14	um01505 probable HTB2 - histone H2B.2	4e-11	PGTT_01301 | PGTG_01301 | Puccinia graminis f. sp. tritici histone H2B (147 aa)	2e-11	um01505	htb2	probable HTB2 - histone H2B.2	2	1	1	3	0	0	0	0
PT0301.J20.CPTR.ptp	GR492388	0	0	0	0	0	0	1	0	0	1	1	1	PGTG_03390 | Puccinia graminis f. sp. tritici copia protein (translation) (1262 aa)	1e-13	PgramProts	PGTG_03390 | Puccinia graminis f. sp. tritici copia protein (translation) (1262 aa)	1e-13	no hit		MagCon[2495] pol polyprotein	3e-06	TR34 Leaf rust-infected wheat Triticum aestivum/Puccinia triticina mixed EST library cDNA clone TR34, mRNA sequence. gb|BU672673.1|	4e-09	no hit		um02565 conserved hypothetical protein	3e-07	um02565 conserved hypothetical protein	8e-06	PGTT_03390 | PGTG_03390 | Puccinia graminis f. sp. tritici hypothetical protein similar to copia polyprotein (1262 aa)	1e-13	um02565		conserved hypothetical protein	0	0	0	0	2	0	0	0
PTDH.cn2251.na.ptih	GR505047	0	0	0	0	0	1	0	0	0	1	1	1	ref|XP_002172781.1| RNA-binding protein [Schizosaccharomyces japonicus yFS275] gb|EEB06488.1| RNA-binding protein [Schizosaccharomyces japonicus yFS275]\n	1e-13	NR	PGTG_00837 | Puccinia graminis f. sp. tritici hypothetical protein (translation) (332 aa)	4e-86	ref|XP_002172781.1| RNA-binding protein [Schizosaccharomyces japonicus yFS275] gb|EEB06488.1| RNA-binding protein [Schizosaccharomyces japonicus yFS275]	1e-13	Um37412883 telomere-associated protein that binds single-stranded G-strand telomere sequence	6e-06	Pv009D_M13R_E12.ab1 Phaseolus vulgaris cv Early gallatin Phaseolus vulgaris cDNA, mRNA sequence. gb|FE682050.1|	3e-66	gi|24981201|gb|CA486997.1|CA486997 WHE4339_D10_H19ZS Wheat meiotic anther cDNA library Triticum aestivum cDNA clone WHE4339_D10_H19, mRNA sequence	7e-06	um10375 related to HRB1 - Poly(A+) RNA-binding protein, involved in the export of mRNAs from the nucleus to the cytoplasm	9e-21	um02552 conserved hypothetical protein	5e-11	PGTT_00837 | PGTG_00837 | Puccinia graminis f. sp. tritici hypothetical protein (332 aa)	4e-86	um10375		related to HRB1 - Poly(A+) RNA-binding protein, involved in the export of mRNAs from the nucleus to the cytoplasm	0	0	1	3	1	0	0	0
Contig7858	HP459028	0	0	0	0	0	0	1	0	0	1	1	1	ref|XP_001270925.1| RING finger domain protein [Aspergillus clavatus NRRL 1] gb|EAW09499.1| RING finger domain protein [Aspergillus clavatus NRRL 1]\n	1e-13	NR	PGTG_07755 | Puccinia graminis f. sp. tritici predicted protein (translation) (259 aa)	1e-102	ref|XP_001270925.1| RING finger domain protein [Aspergillus clavatus NRRL 1] gb|EAW09499.1| RING finger domain protein [Aspergillus clavatus NRRL 1]	1e-13	Um37410199 unknown	3e-06	AresSEQ4822 Amorphotheca resinae pBluescript (EcoRI-XhoI) Amorphotheca resinae cDNA clone AresSEQ4822, mRNA sequence. gb|DY877121.1|	3e-15	no hit		um05940 conserved hypothetical protein	6e-10	um05940 conserved hypothetical protein	2e-12	PGTT_07755 | PGTG_07755 | Puccinia graminis f. sp. tritici predicted protein (259 aa)	1e-102	um05940		conserved hypothetical protein	1	0	0	1	0	0	0	0
Contig7699	HP458879	0	0	1	0	0	0	0	1	0	1	1	1	UmCon[0284] glycine-rich RNA-binding protein	9e-14	Cogeme	PGTG_14960 | Puccinia graminis f. sp. tritici hypothetical protein (translation) (180 aa)	3e-19	emb|CAP86342.1| Pc20g10130 [Penicillium chrysogenum Wisconsin 54-1255]	1e-08	UmCon[0284] glycine-rich RNA-binding protein	9e-14	DB697967 Solanum lycopersicum cv. Micro-Tom leaf Solanum lycopersicum cDNA clone LEFL1062CA01 5prime, mRNA sequence. dbj|DB697967.1|	4e-12	gi|20810876|gb|BQ295354.1|BQ295354 WHE2869_A10_B19ZS Wheat unstressed root tip cDNA library Triticum aestivum cDNA clone WHE2869_A10_B19, mRNA sequence	3e-11	um10149 related to CIRBP - glycine-rich RNA-binding protein	1e-14	um02412 related to glycine-rich RNA-binding protein	1e-11	PGTT_14960 | PGTG_14960 | Puccinia graminis f. sp. tritici hypothetical protein (180 aa)	3e-19	um10149		related to CIRBP - glycine-rich RNA-binding protein	1	3	3	12	0	0	0	1
PT03010.H22.C21.ptp	GR489466	0	0	0	0	0	0	1	0	0	1	1	1	Q4PH02_USTMA (Q4PH02) Hypothetical protein	9e-14	UniProt	PGTG_07975 | Puccinia graminis f. sp. tritici conserved hypothetical protein (translation) (849 aa)	4e-75	no hit		no hit		CCAB685TR C.neoformans strain JEC21 Cryptococcus neoformans var. neoformans cDNA clone CCAB685, mRNA sequence. gb|CF714863.1|	3e-08	no hit		um10922 conserved hypothetical protein	2e-16	um10922 conserved hypothetical protein	7e-16	PGTT_07975 | PGTG_07975 | Puccinia graminis f. sp. tritici conserved hypothetical protein (849 aa)	4e-75	um10922		conserved hypothetical protein	0	0	0	0	2	0	0	0
Contig2814	HP454476	0	0	0	0	0	0	0	0	1	1	1	1	Um34331143 ADP-ribosylation factor	8e-14	Cogeme	PGTG_00026 | Puccinia graminis f. sp. tritici conserved hypothetical protein (translation) (182 aa)	6e-06	gb|ABD65458.1| Arl1 [Suberites domuncula]	5e-07	Um34331143 ADP-ribosylation factor	8e-14	JGI_ACAC14423.rev ACAC Phakopsora pachyrhizi TW72-1 germinating urediniospores on water surface (20C/16 hours/dark) Phakopsora pachyrhizi cDNA clone ACAC14423 3prime, mRNA sequence. gb|EH245749.1|	8e-17	gi|31418439|gb|CD491190.1|CD491190 WHE3080_F10_K20ZT CS wheat cold-stressed seedling subtracted cDNA library Triticum aestivum cDNA clone WHE3080_F10_K20, mRNA sequence	9e-10	um10313 probable ARL1 - ADP-ribosylation factor	3e-14	um10314 related to ARL1 - ADP-ribosylation factor	5e-12	PGTT_00026 | PGTG_00026 | Puccinia graminis f. sp. tritici ADP-ribosylation factor (182 aa)	6e-06	um10313	arl1	probable ARL1 - ADP-ribosylation factor	0	0	0	0	3	0	1	1
Contig2655	HP454324	0	0	6	0	0	0	0	1	1	1	1	1	PGTG_04038 | Puccinia graminis f. sp. tritici 26S protease regulatory subunit 4 (translation) (440 aa)	8e-14	PgramProts	PGTG_04038 | Puccinia graminis f. sp. tritici 26S protease regulatory subunit 4 (translation) (440 aa)	8e-14	ref|XP_360102.1| proteasome regulatory particle subunit Rpt2 [Magnaporthe grisea 70-15] gb|EDK06153.1| proteasome regulatory particle subunit Rpt2 [Magnaporthe grisea 70-15]	2e-06	VD0108D06 26S ATP/ubiquitin-dependent proteinase chain	4e-11	Pv040B_M13R_E05.ab1 Phaseolus vulgaris cv Early gallatin Phaseolus vulgaris cDNA, mRNA sequence. gb|FE705096.1|	6e-14	gi|32684807|gb|CD910483.1|CD910483 G550.001G04F010228 G550 Triticum aestivum cDNA clone G550001G04, mRNA sequence	2e-09	um02562 probable RPT2 - 26S proteasome regulatory subunit	5e-10	um02562 probable RPT2 - 26S proteasome regulatory subunit	4e-08	PGTT_04038 | PGTG_04038 | Puccinia graminis f. sp. tritici proteasome-activating nucleotidase (440 aa)	8e-14	um02562	rpt2	probable RPT2 - 26S proteasome regulatory subunit	0	0	2	2	4	0	2	0
PTDG.cn1346.na.ptg	GR503312	0	0	1	0	0	0	0	0	0	1	1	1	gb|ACH43757.1| putative hematopoietic stem/progenitor cells 176 [Taeniopygia guttata] gb|ACH43758.1| putative hematopoietic stem/progenitor cells 176 [Taeniopygia guttata] gb|ACH43759.1| putative hematopoietic stem/progenitor cells 176 [Taeniopygia guttat	6e-14	NR	PGTG_16898 | Puccinia graminis f. sp. tritici conserved hypothetical protein (translation) (156 aa)	1e-68	gb|ACH43757.1| putative hematopoietic stem/progenitor cells 176 [Taeniopygia guttata] gb|ACH43758.1| putative hematopoietic stem/progenitor cells 176 [Taeniopygia guttata] gb|ACH43759.1| putative hematopoietic stem/progenitor cells 176 [Taeniopygia guttat	6e-14	UmCon[0990] unknown	2e-14	UAHYP_08C_R_H08 UaHyphae_ARS Uromyces appendiculatus cDNA clone UAHYP_08C_H08, mRNA sequence. gb|EH299598.1|	1e-67	gi|55674847|gb|CV769907.1|CV769907 FGAS064299 Triticum aestivum FGAS: Library 2 Gate 3 Triticum aestivum cDNA, mRNA sequence	9e-12	um10061 conserved hypothetical protein	1e-22	um10061 conserved hypothetical protein	2e-16	PGTT_16898 | PGTG_16898 | Puccinia graminis f. sp. tritici conserved hypothetical protein (156 aa)	1e-68	um10061		conserved hypothetical protein	0	0	0	2	0	0	0	0
PTDG.cn891.na.ptg	GR502973	0	0	1	0	0	0	0	0	0	1	1	1	ref|NP_001087440.1| MGC86335 protein [Xenopus laevis] sp|Q68FJ0|NUP85_XENLA RecName: Full=Nucleoporin NUP85; AltName: Full=Nuclear pore complex protein Nup85 gb|AAH79790.1| MGC86335 protein [Xenopus laevis]\n	6e-14	NR	PGTG_19495 | Puccinia graminis f. sp. tritici conserved hypothetical protein (translation) (803 aa)	1e-153	ref|NP_001087440.1| MGC86335 protein [Xenopus laevis] sp|Q68FJ0|NUP85_XENLA RecName: Full=Nucleoporin NUP85; AltName: Full=Nuclear pore complex protein Nup85 gb|AAH79790.1| MGC86335 protein [Xenopus laevis]	6e-14	no hit		LscoSEQ8258 Leucosporidium scottii pBluescript (EcoRI-XhoI) Leucosporidium scottii cDNA clone LscoSEQ8258, mRNA sequence. gb|EB027809.1|	2e-30	no hit		um04624 conserved hypothetical protein	1e-31	um04624 conserved hypothetical protein	3e-33	PGTT_19495 | PGTG_19495 | Puccinia graminis f. sp. tritici conserved hypothetical protein (803 aa)	1e-153	no hit	no hit	no hit
Contig7256	HP458470	0	1	2	0	0	0	0	0	3	1	1	1	gb|ACH44498.1| putative proteaseome (prosome macropain) 28 subunit 3 [Taeniopygia guttata]\n	5e-14	NR	PGTG_13053 | Puccinia graminis f. sp. tritici hypothetical protein (translation) (257 aa)	1e-17	gb|ACH44498.1| putative proteaseome (prosome macropain) 28 subunit 3 [Taeniopygia guttata]	5e-14	no hit		EST00038 Puccinia striiformis f. sp. tritici. Full-length cDNA library Puccinia striiformis f. sp. tritici cDNA clone 35C10 similar to PST35C10, mRNA sequence. gb|EG374450.1|	1e-150	no hit		um00711 related to Proteasome activator complex subunit 3	6e-10	um00711 related to Proteasome activator complex subunit 3	3e-15	PGTT_13053 | PGTG_13053 | Puccinia graminis f. sp. tritici hypothetical protein (257 aa)	1e-17	um00711		related to Proteasome activator complex subunit 3	0	0	1	0	0	0	0	0
PTDH.cn632.na.ptih	GR503956	0	0	0	0	0	1	0	0	0	1	1	1	NcCon[1367] isocitrate dehydrogenase [NAD] subunit 2, mitochondrial precursor	4e-14	Cogeme	no hit		ref|XP_962283.1| isocitrate dehydrogenase subunit 2, mitochondrial precursor [Neurospora crassa OR74A] gb|EAA33047.1| isocitrate dehydrogenase subunit 2, mitochondrial precursor [Neurospora crassa OR74A]	2e-09	NcCon[1367] isocitrate dehydrogenase [NAD] subunit 2, mitochondrial precursor	4e-14	Pv053B_M13R_H12.ab1 Phaseolus vulgaris cv Early gallatin Phaseolus vulgaris cDNA, mRNA sequence. gb|FE708096.1|	5e-17	gi|143746594|gb|CJ938291.1|CJ938291 CJ938291 Y. Ogihara unpublished cDNA library, whchan Triticum aestivum cDNA clone whchan29j02 3prime, mRNA sequence	4e-10	um01329 probable IDH1 - isocitrate dehydrogenase [NAD] subunit 1, mitochondrial	4e-06	um01328 probable IDH2 - isocitrate dehydrogenase (NAD) subunit 2, mitochondrial	3e-06	no hit		um01329	idh1	probable IDH1 - isocitrate dehydrogenase [NAD] subunit 1, mitochondrial	0	8	3	12	4	0	0	0
PTDH.cn2066Part2.na.ptih	GR504901	0	0	0	0	0	1	0	0	0	1	1	1	Um37408398 microsomal signal peptidase	4e-14	Cogeme	PGTG_13712 | Puccinia graminis f. sp. tritici hypothetical protein (translation) (266 aa)	2e-42	ref|XP_504347.1| YALI0E24321p [Yarrowia lipolytica] sp|Q6C4R5|SPC3_YARLI RecName: Full=Microsomal signal peptidase subunit 3 emb|CAG79946.1| YALI0E24321p [Yarrowia lipolytica]	5e-10	Um37408398 microsomal signal peptidase	4e-14	UAHYP_12B_F_F02 UaHyphae_ARS Uromyces appendiculatus cDNA clone UAHYP_12B_F02, mRNA sequence. gb|EH302157.1|	1e-41	no hit		um15029 related to SPC3 - signal peptidase subunit	2e-13	um15029 related to SPC3 - signal peptidase subunit	8e-15	PGTT_13712 | PGTG_13712 | Puccinia graminis f. sp. tritici hypothetical protein (266 aa)	2e-42	um15029		related to SPC3 - signal peptidase subunit	1	1	0	1	1	0	0	0
Contig7960	HP459120	0	0	0	0	0	0	0	1	0	1	1	1	gb|EED54644.1| 60S ribosomal protein L3 [Aspergillus flavus NRRL3357]\n	4e-14	NR	PGTG_15163 | Puccinia graminis f. sp. tritici conserved hypothetical protein (translation) (374 aa)	4e-56	gb|EED54644.1| 60S ribosomal protein L3 [Aspergillus flavus NRRL3357]	4e-14	no hit		CAIF561.rev CAIF Postia placenta in rich medium Postia placenta cDNA clone CAIF561 3prime, mRNA sequence. gb|FL595718.1|	1e-29	gi|25202627|gb|CA624331.1|CA624331 wl1n.pk0116.f6 wl1n Triticum aestivum cDNA clone wl1n.pk0116.f6 5prime end, mRNA sequence	6e-14	um10372 related to MRPL3 - Mitochondrial ribosomal protein, large subunit	2e-29	um10372 related to MRPL3 - Mitochondrial ribosomal protein, large subunit	2e-26	PGTT_15163 | PGTG_15163 | Puccinia graminis f. sp. tritici conserved hypothetical protein (374 aa)	4e-56	um10372		related to MRPL3 - Mitochondrial ribosomal protein, large subunit	0	1	0	3	1	0	0	0
PT0065d.B05.BR.ptg	EC401610	0	0	1	0	0	0	0	0	0	1	1	1	emb|CAL53418.1| putative cytochrome oxidase assembly protein (ISS) [Ostreococcus tauri]\n	4e-14	NR	PGTG_07409 | Puccinia graminis f. sp. tritici conserved hypothetical protein (translation) (462 aa)	3e-74	emb|CAL53418.1| putative cytochrome oxidase assembly protein (ISS) [Ostreococcus tauri]	4e-14	no hit		NAAFX36TR Aedes aegypti - Fat Bodies Normalized (NAFFB2) Aedes aegypti cDNA clone NAAFX36, mRNA sequence. gb|DV272720.1|	4e-12	gi|32687507|gb|CD913183.1|CD913183 G550.117B03R010920 G550 Triticum aestivum cDNA clone G550117B03, mRNA sequence	3e-11	um02457 related to OXA1 - cytochrome oxidase biogenesis protein, mitochondrial	1e-06	um02457 related to OXA1 - cytochrome oxidase biogenesis protein, mitochondrial	7e-07	PGTT_07409 | PGTG_07409 | Puccinia graminis f. sp. tritici conserved hypothetical protein (462 aa)	3e-74	um02457		related to OXA1 - cytochrome oxidase biogenesis protein, mitochondrial	1	2	0	0	0	0	0	0
PT0055b.G03.BR.ptu.chim3	EC400131	0	0	0	0	0	0	0	0	1	1	0	1	UmCon[0766] phytase (myo-inositol-hexaphosphate 3-phosphohydrolase)	3e-14	Cogeme	PGTG_11120 | Puccinia graminis f. sp. tritici 3-phytase A precursor (translation) (537 aa)	3e-11	ref|XP_571720.1| phytase [Cryptococcus neoformans var. neoformans JEC21] gb|AAW44413.1| phytase, putative [Cryptococcus neoformans var. neoformans JEC21]	6e-11	UmCon[0766] phytase (myo-inositol-hexaphosphate 3-phosphohydrolase)	3e-14	CATH11876.fwd CATH Sporobolomyces roseus IAM 13481 whole cells Sporobolomyces roseus IAM 13481 cDNA clone CATH11876 5prime, mRNA sequence. gb|EY981534.1|	8e-13	no hit		um04282 related to 3-phytase A precursor	1e-14	um04282 related to 3-phytase A precursor	6e-12	PGTT_11120 | PGTG_11120 | Puccinia graminis f. sp. tritici 3-phytase A precursor (537 aa)	3e-11	um04282		related to 3-phytase A precursor	0	0	0	2	0	0	0	0
PTDG.cn1440.na.ptg	GR503400	0	0	1	0	0	0	0	0	0	1	1	1	ref|XP_568890.1| tafazzin exon 5 and exon 9 deleted variant short form [Cryptococcus neoformans var. neoformans JEC21] gb|AAW41583.1| tafazzin exon 5 and exon 9 deleted variant short form, putative [Cryptococcus neoformans var. neoformans JEC21]\n	3e-14	NR	PGTG_06957 | Puccinia graminis f. sp. tritici conserved hypothetical protein (translation) (267 aa)	1e-42	ref|XP_568890.1| tafazzin exon 5 and exon 9 deleted variant short form [Cryptococcus neoformans var. neoformans JEC21] gb|AAW41583.1| tafazzin exon 5 and exon 9 deleted variant short form, putative [Cryptococcus neoformans var. neoformans JEC21]	3e-14	no hit		UAHYP_25D_F_C07 UaHyphae_ARS Uromyces appendiculatus cDNA clone UAHYP_25D_C07, mRNA sequence. gb|FE666678.1|	3e-20	no hit		um11617 related to TAZ1 - Lyso-phosphatidylcholine acyltransferase	3e-12	um11617 related to TAZ1 - Lyso-phosphatidylcholine acyltransferase	1e-14	PGTT_06957 | PGTG_06957 | Puccinia graminis f. sp. tritici conserved hypothetical protein (267 aa)	1e-42	no hit	no hit	no hit
PTDG.cn1367.na.ptg	GR503331	0	0	1	0	0	0	0	0	0	1	1	1	emb|CAP97825.1| Pc22g05370 [Penicillium chrysogenum Wisconsin 54-1255]\n	3e-14	NR	PGTG_18870 | Puccinia graminis f. sp. tritici hypothetical protein (translation) (128 aa)	1e-51	emb|CAP97825.1| Pc22g05370 [Penicillium chrysogenum Wisconsin 54-1255]	3e-14	BfCon[1528] unknown	1e-11	CJ911992 Y. Ogihara unpublished cDNA library, whthkles Triticum aestivum cDNA clone whthkles21g11 3prime, mRNA sequence. dbj|CJ911992.1|	3e-63	gi|32673359|gb|CD899031.1|CD899031 G174.110N12F010822 G174 Triticum aestivum cDNA clone G174110N12, mRNA sequence	1e-06	um00153 conserved hypothetical protein	1e-12	um00153 conserved hypothetical protein	5e-16	PGTT_18870 | PGTG_18870 | Puccinia graminis f. sp. tritici hypothetical protein (128 aa)	1e-51	um00153		conserved hypothetical protein	6	8	2	0	0	0	0	0
Contig5511	HP456865	0	0	0	1	0	0	0	0	0	1	1	1	ref|XP_002172873.1| DNA replication complex GINS protein sld5 [Schizosaccharomyces japonicus yFS275] gb|EEB06580.1| DNA replication complex GINS protein sld5 [Schizosaccharomyces japonicus yFS275]\n	3e-14	NR	PGTG_14732 | Puccinia graminis f. sp. tritici predicted protein (translation) (223 aa)	3e-65	ref|XP_002172873.1| DNA replication complex GINS protein sld5 [Schizosaccharomyces japonicus yFS275] gb|EEB06580.1| DNA replication complex GINS protein sld5 [Schizosaccharomyces japonicus yFS275]	3e-14	Mag14180909 subunit of the GINS complex required for chromosomal DNA replication	4e-10	LscoSEQ8637 Leucosporidium scottii pBluescript (EcoRI-XhoI) Leucosporidium scottii cDNA clone LscoSEQ8637, mRNA sequence. gb|EB028128.1|	3e-12	no hit		um10318 conserved hypothetical protein	2e-06	um10318 conserved hypothetical protein	5e-06	PGTT_14732 | PGTG_14732 | Puccinia graminis f. sp. tritici predicted protein (223 aa)	3e-65	um10318		conserved hypothetical protein	0	0	0	1	0	0	0	0
PT03110.I12.C21.ptt	GR495060	0	0	0	0	0	0	0	1	0	1	1	1	sp|Q5K8S8|VA0E_CRYNE RecName: Full=V-type proton ATPase subunit e; Short=V-ATPase subunit e; AltName: Full=Vacuolar proton pump subunit e\n	2e-14	NR	PGTG_17246 | Puccinia graminis f. sp. tritici hypothetical protein (translation) (72 aa)	1e-35	sp|Q5K8S8|VA0E_CRYNE RecName: Full=V-type proton ATPase subunit e; Short=V-ATPase subunit e; AltName: Full=Vacuolar proton pump subunit e	2e-14	UmCon[1318] unknown	4e-24	Ps293 Wheat stripe rust fungus cDNA library Puccinia striiformis f. sp. tritici cDNA 5prime similar to VA0E_CRYNE Vacuolar ATP synthase subunit e (V-ATPase e subunit), mRNA sequence. gb|ES322224.1|	5e-43	gi|143749794|gb|CJ939334.1|CJ939334 CJ939334 Y. Ogihara unpublished cDNA library, whchan Triticum aestivum cDNA clone whchan31p13 3prime, mRNA sequence	3e-14	um10280 related to vacuolar ATP synthase subunit H	7e-24	um10280 related to vacuolar ATP synthase subunit H	9e-20	PGTT_17246 | PGTG_17246 | Puccinia graminis f. sp. tritici hypothetical protein (72 aa)	1e-35	um10280		related to vacuolar ATP synthase subunit H	0	4	2	0	0	0	0	3
PTDG_P007.D11.r1.ptg	GR503464	0	0	1	0	0	0	0	0	0	1	0	1	gb|AAP42832.1| chitinase [Puccinia triticina]\n	1e-14	NR	PGTG_07009 | Puccinia graminis f. sp. tritici conserved hypothetical protein (translation) (450 aa)	4e-28	gb|AAP42832.1| chitinase [Puccinia triticina]	1e-14	no hit		PSTha5A1 Puccinia striiformis f. sp. tritici haustoria cDNA library Puccinia striiformis f. sp. tritici cDNA clone 5A1 5prime, mRNA sequence. gb|GH737242.1|	1e-27	no hit		um06190 related to Chitinase	4e-07	no hit		PGTT_07009 | PGTG_07009 | Puccinia graminis f. sp. tritici hypothetical protein similar to chitinase (450 aa)	4e-28	no hit	no hit	no hit
Contig8060	HP459199	0	0	0	0	0	1	0	1	1	1	1	1	mga1848f subunit VIa of cytochrome c oxidase	7e-15	Cogeme	PGTG_00398 | Puccinia graminis f. sp. tritici hypothetical protein (translation) (135 aa)	1e-49	gb|AAY64184.1| Cox13p [Paracoccidioides brasiliensis]	1e-14	mga1848f subunit VIa of cytochrome c oxidase	7e-15	Ps39 Wheat stripe rust fungus cDNA library Puccinia striiformis f. sp. tritici cDNA 5prime similar to Cytochrome c oxidase, subunit VIa, mRNA sequence. gb|ES321970.1|	8e-66	gi|25435237|gb|CA713444.1|CA713444 wdk3c.pk012.g6 wdk3c Triticum aestivum cDNA clone wdk3c.pk012.g6 5prime end, mRNA sequence	7e-08	um11645 related to COX13 - cytochrome-c oxidase chain VIa	2e-14	um11645 related to COX13 - cytochrome-c oxidase chain VIa	4e-13	PGTT_00398 | PGTG_00398 | Puccinia graminis f. sp. tritici hypothetical protein (135 aa)	1e-49	um11645		related to COX13 - cytochrome-c oxidase chain VIa	3	11	4	1	1	0	0	4
Contig7321	HP458531	0	0	0	0	0	0	4	0	0	1	1	1	gb|EED45021.1| TPR repeat protein [Aspergillus flavus NRRL3357]\n	7e-15	NR	PGTG_00484 | Puccinia graminis f. sp. tritici conserved hypothetical protein (translation) (421 aa)	0	gb|EED45021.1| TPR repeat protein [Aspergillus flavus NRRL3357]	7e-15	UmCon[1817] chaperone	6e-09	Pp1644 Phakopsora pachyrhizi germinating urediniospores Phakopsora pachyrhizi cDNA 5prime, mRNA sequence. gb|DN740124.1|	2e-18	no hit		um03098 related to CNS1 - cyclophilin seven suppressor	6e-14	um03098 related to CNS1 - cyclophilin seven suppressor	1e-13	PGTT_00484 | PGTG_00484 | Puccinia graminis f. sp. tritici conserved hypothetical protein (421 aa)	0	um03098		related to CNS1 - cyclophilin seven suppressor	0	0	0	0	3	0	0	2
PTDH.cn297.na.ptih	GR503701	0	0	0	0	0	1	0	0	0	1	1	1	ref|XP_001881131.1| oligopeptide transporter [Laccaria bicolor S238N-H82] gb|EDR08061.1| oligopeptide transporter [Laccaria bicolor S238N-H82]\n	6e-15	NR	PGTG_17794 | Puccinia graminis f. sp. tritici predicted protein (translation) (793 aa)	4e-23	ref|XP_001881131.1| oligopeptide transporter [Laccaria bicolor S238N-H82] gb|EDR08061.1| oligopeptide transporter [Laccaria bicolor S238N-H82]	6e-15	FsCon[0112] oligopeptide transport protein involved in sexual differentiation	3e-14	JGI_ACAC15979.rev ACAC Phakopsora pachyrhizi TW72-1 germinating urediniospores on water surface (20C/16 hours/dark) Phakopsora pachyrhizi cDNA clone ACAC15979 3prime, mRNA sequence. gb|EH251837.1|	1e-20	gi|25443119|gb|CA721326.1|CA721326 wdk9n.pk001.e8 wdk9n Triticum aestivum cDNA clone wdk9n.pk001.e8 5prime end, mRNA sequence	3e-06	um11057 related to OPT1 - High-affinity glutathione transporter	1e-19	um11057 related to OPT1 - High-affinity glutathione transporter	2e-16	PGTT_17794 | PGTG_17794 | Puccinia graminis f. sp. tritici predicted protein (793 aa)	4e-23	no hit	no hit	no hit
PT0293.A03.C21.pte	GR488642	0	1	0	0	0	0	0	0	0	1	1	1	W0AA068ZB09C1 transcription initiation factor IIA large subunit	6e-15	Cogeme	PGTG_09037 | Puccinia graminis f. sp. tritici hypothetical protein (translation) (190 aa)	2e-74	gb|EED22232.1| transcription factor TFIIA complex subunit Toa1, putative [Talaromyces stipitatus ATCC 10500]	5e-11	W0AA068ZB09C1 transcription initiation factor IIA large subunit	6e-15	UAHYP_02B_F_E02 UaHyphae_ARS Uromyces appendiculatus cDNA clone UAHYP_02B_E02, mRNA sequence. gb|EH295805.1|	5e-70	gi|93254916|gb|CJ550751.1|CJ550751 CJ550751 Y.Ogihara unpublished cDNA library Wh_HGCPCDAM Triticum aestivum cDNA clone rwhhg15b11 3prime, mRNA sequence	3e-11	um05183 related to TOA1 - transcription factor TFIIA-L	3e-37	um05183 related to TOA1 - transcription factor TFIIA-L	3e-16	PGTT_09037 | PGTG_09037 | Puccinia graminis f. sp. tritici hypothetical protein (190 aa)	2e-74	um05183		related to TOA1 - transcription factor TFIIA-L	0	1	0	0	2	0	1	0
Contig7748	HP458923	0	0	0	0	0	0	1	0	0	1	1	1	gb|EED55324.1| Nucleoside transporter family [Aspergillus flavus NRRL3357]\n	5e-15	NR	PGTG_11733 | Puccinia graminis f. sp. tritici conserved hypothetical protein (translation) (532 aa)	1e-111	gb|EED55324.1| Nucleoside transporter family [Aspergillus flavus NRRL3357]	5e-15	no hit		CU381119 Microbotryum violaceum 100.02 Microbotryum violaceum cDNA similar to Nucleosidetransporter, putative. 481 bp; Evalue=3e-21, mRNA sequence. emb|CU381119.1|	4e-24	no hit		um11433 related to Inhibitor-sensitive equilibrative nucleoside transporter 1	7e-16	um11433 related to Inhibitor-sensitive equilibrative nucleoside transporter 1	2e-17	PGTT_11733 | PGTG_11733 | Puccinia graminis f. sp. tritici conserved hypothetical protein (532 aa)	1e-111	um11433		related to Inhibitor-sensitive equilibrative nucleoside transporter 1	0	0	1	0	2	0	0	0
PT0121d.C03.BR.pth	EC414673	0	0	0	1	0	0	0	0	0	1	1	1	gb|EDP51091.1| catabolite degradation protein, putative [Aspergillus fumigatus A1163]\n	4e-15	NR	PGTG_16959 | Puccinia graminis f. sp. tritici conserved hypothetical protein (translation) (1121 aa)	2e-59	gb|EDP51091.1| catabolite degradation protein, putative [Aspergillus fumigatus A1163]	4e-15	BgCon[0088] cell cycle S/G2 nuclear autoantigen	1e-07	UAHYP_21A_F_E09 UaHyphae_ARS Uromyces appendiculatus cDNA clone UAHYP_21A_E09, mRNA sequence. gb|FE664057.1|	7e-62	gi|62973094|gb|DN949134.1|DN949134 KUCD01_13_E02_T3 WSWR cDNA library Triticum aestivum cDNA, mRNA sequence	4e-13	um02856 conserved hypothetical protein	1e-17	um02856 conserved hypothetical protein	3e-17	PGTT_16959 | PGTG_16959 | Puccinia graminis f. sp. tritici hypothetical protein similar to trp-asp repeat protein (1121 aa)	2e-59	um02856		conserved hypothetical protein	0	0	2	0	0	0	0	0
Contig7596	HP458782	0	0	0	0	0	0	0	1	0	1	1	1	W0AA015ZC03C1 zinc finger protein	3e-15	Cogeme	PGTG_19863 | Puccinia graminis f. sp. tritici hypothetical protein (translation) (147 aa)	6e-70	gb|EEC10257.1| zinc finger protein, putative [Ixodes scapularis]	2e-14	W0AA015ZC03C1 zinc finger protein	3e-15	JGI_ACAC17262.fwd ACAC Phakopsora pachyrhizi TW72-1 germinating urediniospores on water surface (20C/16 hours/dark) Phakopsora pachyrhizi cDNA clone ACAC17262 5prime, mRNA sequence. gb|EH254586.1|	3e-62	gi|141564942|gb|CJ859769.1|CJ859769 CJ859769 Y. Ogihara unpublished cDNA library, whsctal Triticum aestivum cDNA clone whsctal9e13 5prime, mRNA sequence	8e-07	um04625 conserved hypothetical protein	3e-11	um04625 conserved hypothetical protein	7e-13	PGTT_19863 | PGTG_19863 | Puccinia graminis f. sp. tritici hypothetical protein (147 aa)	6e-70	um04625		conserved hypothetical protein	0	0	0	0	0	0	1	0
PTDG.cn1083.na.ptg	GR503112	0	0	1	0	0	0	0	0	0	1	1	1	W0AA065ZA11C1 regulates proper expression of subunits 6 and 8 of the F0-F1 ATP synthase	3e-15	Cogeme	PGTG_06820 | Puccinia graminis f. sp. tritici conserved hypothetical protein (translation) (726 aa)	2e-86	gb|EDN61272.1| nuclear control of ATPase [Saccharomyces cerevisiae YJM789]	9e-10	W0AA065ZA11C1 regulates proper expression of subunits 6 and 8 of the F0-F1 ATP synthase	3e-15	CATH905.rev CATH Sporobolomyces roseus IAM 13481 whole cells Sporobolomyces roseus IAM 13481 cDNA clone CATH905 3prime, mRNA sequence. gb|FC002862.1|	5e-16	no hit		um01803 related to NCA2 - control of mitochondrial synthesis of Atp6p and Atp8p	1e-13	um01803 related to NCA2 - control of mitochondrial synthesis of Atp6p and Atp8p	5e-14	PGTT_06820 | PGTG_06820 | Puccinia graminis f. sp. tritici conserved hypothetical protein (726 aa)	2e-86	no hit	no hit	no hit
Contig6799	HP458052	0	0	1	0	0	0	0	1	0	1	1	1	EnCon[4491] mitochondrial import inner membrane translocase subunit TIM10	2e-15	Cogeme	no hit		ref|XP_750195.1| mitochondrial intermembrane space translocase subunit Tim10, putative [Aspergillus fumigatus Af293] ref|XP_001265216.1| mitochondrial intermembrane space translocase subunit Tim10, putative [Neosartorya fischeri NRRL 181] sp|Q4WJX5|TIM10_	2e-11	EnCon[4491] mitochondrial import inner membrane translocase subunit TIM10	2e-15	PSTha10C13 Puccinia striiformis f. sp. tritici haustoria cDNA library Puccinia striiformis f. sp. tritici cDNA clone 10C13 5prime, mRNA sequence. gb|GH737312.1|	2e-36	no hit		um11906 probable MRS11 - subunit of the Tim22-complex	2e-15	um11906 probable MRS11 - subunit of the Tim22-complex	1e-12	no hit		um11906	mrs11	probable MRS11 - subunit of the Tim22-complex	0	17	3	1	0	0	1	3
Contig7735	HP458913	0	2	4	0	0	1	0	5	10	1	1	1	emb|CAG46545.1| PSME3 [Homo sapiens]\n	2e-15	NR	PGTG_13053 | Puccinia graminis f. sp. tritici hypothetical protein (translation) (257 aa)	3e-21	emb|CAG46545.1| PSME3 [Homo sapiens]	2e-15	no hit		EST00038 Puccinia striiformis f. sp. tritici. Full-length cDNA library Puccinia striiformis f. sp. tritici cDNA clone 35C10 similar to PST35C10, mRNA sequence. gb|EG374450.1|	1e-151	no hit		um00711 related to Proteasome activator complex subunit 3	8e-10	um00711 related to Proteasome activator complex subunit 3	2e-15	PGTT_13053 | PGTG_13053 | Puccinia graminis f. sp. tritici hypothetical protein (257 aa)	3e-21	um00711		related to Proteasome activator complex subunit 3	0	0	1	0	0	0	0	0
JF002.BU672718_TR79.T7.pth	BU672718	0	0	0	1	0	0	0	0	0	1	0	1	NcCon[0463] 60S ribosomal protein L38	2e-15	Cogeme	PGTG_14756 | Puccinia graminis f. sp. tritici hypothetical protein (translation) (88 aa)	4e-25	gb|EEB14796.1| 60S ribosomal protein L38, putative [Pediculus humanus corporis]	5e-13	NcCon[0463] 60S ribosomal protein L38	2e-15	TR79 Leaf rust-infected wheat Triticum aestivum/Puccinia triticina mixed EST library cDNA clone TR79, mRNA sequence. gb|BU672718.1|	9e-70	gi|9417453|gb|BE419607.1|BE419607 WWS015.B7R000101 ITEC WWS Wheat Scutellum Library Triticum aestivum cDNA clone WWS015.B7, mRNA sequence	6e-13	um10361 probable 60S ribosomal protein L38	9e-15	um10361 probable 60S ribosomal protein L38	6e-13	PGTT_14756 | PGTG_14756 | Puccinia graminis f. sp. tritici hypothetical protein (88 aa)	4e-25	um10361		probable 60S ribosomal protein L38	6	7	1	6	1	0	2	1
PT0302.P06.CPTR.ptp	GR492861	0	0	0	0	0	0	1	0	0	1	1	1	emb|CAP93092.1| Pc16g04220 [Penicillium chrysogenum Wisconsin 54-1255]\n	2e-15	NR	PGTG_02959 | Puccinia graminis f. sp. tritici hypothetical protein (translation) (392 aa)	3e-49	emb|CAP93092.1| Pc16g04220 [Penicillium chrysogenum Wisconsin 54-1255]	2e-15	UmCon[1906] phosphomutase family protein	1e-14	D17_D04 Filamentous Forced Diploid Ustilago maydis cDNA 3prime, mRNA sequence. gb|CF639585.1|	5e-14	no hit		um10271 conserved hypothetical protein	4e-17	um10271 conserved hypothetical protein	4e-14	PGTT_02959 | PGTG_02959 | Puccinia graminis f. sp. tritici hypothetical protein (392 aa)	3e-49	um10271		conserved hypothetical protein	0	0	0	1	0	0	0	1
PTDH.cn1000.na.ptih	GR504226	0	0	0	0	0	1	0	0	0	1	1	1	PGTG_07180 | Puccinia graminis f. sp. tritici methylene-fatty-acyl-phospholipid synthase (translation) (241 aa)	1e-15	PgramProts	PGTG_07180 | Puccinia graminis f. sp. tritici methylene-fatty-acyl-phospholipid synthase (translation) (241 aa)	1e-15	ref|XP_002172079.1| methylene-fatty-acyl-phospholipid synthase [Schizosaccharomyces japonicus yFS275] gb|EEB05786.1| methylene-fatty-acyl-phospholipid synthase [Schizosaccharomyces japonicus yFS275]	3e-09	Pn66909752 phospholipid methyltransferase (methylene-fatty-acyl-phospholipid synthase), catalyzes the last two steps in phosphatidylcholine biosynthesis	5e-10	UAHYP_21A_R_E08 UaHyphae_ARS Uromyces appendiculatus cDNA clone UAHYP_21A_E08, mRNA sequence. gb|FE664125.1|	4e-17	no hit		um05725 probable OPI3 - methylene-fatty-acyl-phospholipid synthase	6e-08	um05725 probable OPI3 - methylene-fatty-acyl-phospholipid synthase	2e-06	PGTT_07180 | PGTG_07180 | Puccinia graminis f. sp. tritici phosphatidylethanolamine N-methyltransferase (241 aa)	1e-15	um05725	opi3	probable OPI3 - methylene-fatty-acyl-phospholipid synthase	0	0	0	2	1	0	0	0
Contig7815	HP458987	0	0	0	0	0	0	1	0	0	1	1	1	ref|XP_505970.1| YALI0F27951p [Yarrowia lipolytica] emb|CAG78782.1| YALI0F27951p [Yarrowia lipolytica]\n	1e-15	NR	PGTG_17021 | Puccinia graminis f. sp. tritici predicted protein (translation) (112 aa)	9e-44	ref|XP_505970.1| YALI0F27951p [Yarrowia lipolytica] emb|CAG78782.1| YALI0F27951p [Yarrowia lipolytica]	1e-15	Um34331099 apoptosis-related DNA-binding protein	5e-08	Ps_230 Wheat stripe rust fungus cDNA library Puccinia striiformis f. sp. tritici cDNA 5prime, mRNA sequence. gb|ES322436.1|	1e-54	gi|39623245|gb|CK217141.1|CK217141 FGAS029142 Triticum aestivum FGAS: Library 6 CAP GATE 1 Triticum aestivum cDNA, mRNA sequence	9e-15	um11052 conserved hypothetical protein	6e-19	um11052 conserved hypothetical protein	7e-21	PGTT_17021 | PGTG_17021 | Puccinia graminis f. sp. tritici predicted protein (112 aa)	9e-44	um11052		conserved hypothetical protein	0	0	1	0	0	0	0	0
PT03110.H06.C21.ptt	GR495034	0	0	0	0	0	0	0	1	0	1	1	1	Nc4220036 ascospore maturation protein Ama-1	1e-15	Cogeme	PGTG_03082 | Puccinia graminis f. sp. tritici predicted protein (translation) (650 aa)	8e-50	sp|P36011|STUA_EMENI RecName: Full=Cell pattern formation-associated protein stuA gb|AAA33325.2| cell pattern formation-associated protein [Emericella nidulans]	4e-13	Nc4220036 ascospore maturation protein Ama-1	1e-15	CBNA5267.fwd CBNA Phycomyces blakesleeanus NRRL1555 Vegetative mycelium 48h old Dark H Phycomyces blakesleeanus cDNA clone CBNA5267 5prime, mRNA sequence. gb|EX816887.1|	4e-19	no hit		um15042 related to ascospore maturation 1 protein	2e-21	um15042 related to ascospore maturation 1 protein	2e-16	PGTT_03082 | PGTG_03082 | Puccinia graminis f. sp. tritici predicted protein (650 aa)	8e-50	um15042		related to ascospore maturation 1 protein	1	1	1	4	0	0	0	0
PT0307.I04.C21.ptp	GR491268	0	0	0	0	0	0	1	0	0	1	1	1	gb|EED14164.1| R3H and G-patch domain protein, putative [Talaromyces stipitatus ATCC 10500]\n	1e-15	NR	PGTG_00658 | Puccinia graminis f. sp. tritici predicted protein (translation) (986 aa)	6e-61	gb|EED14164.1| R3H and G-patch domain protein, putative [Talaromyces stipitatus ATCC 10500]	1e-15	En3139626 unknown	6e-08	ClauSEQ4258 Cryptococcus laurentii pBluescript (EcoRI-XhoI) Cryptococcus laurentii cDNA clone ClauSEQ4258, mRNA sequence. gb|DY869862.1|	2e-16	no hit		um00909 conserved hypothetical protein	1e-16	um00909 conserved hypothetical protein	2e-16	PGTT_00658 | PGTG_00658 | Puccinia graminis f. sp. tritici predicted protein (986 aa)	6e-61	um00909		conserved hypothetical protein	0	0	0	1	0	0	0	0
PT0315.B13.C21.ptt	GR495259	0	0	0	0	0	0	0	1	0	1	1	1	Q5KJF1_CRYNE (Q5KJF1) Hypothetical protein	9e-16	UniProt	PGTG_11480 | Puccinia graminis f. sp. tritici conserved hypothetical protein (translation) (243 aa)	2e-11	no hit		no hit		JGI_CZAA2249.rev CZAA Phakopsora pachyrhizi TW72-1 urediniospores Phakopsora pachyrhizi cDNA clone CZAA2249 3prime, mRNA sequence. gb|EH264282.1|	1e-37	no hit		um05331 conserved hypothetical protein	3e-13	um05331 conserved hypothetical protein	6e-11	PGTT_11480 | PGTG_11480 | Puccinia graminis f. sp. tritici conserved hypothetical protein (243 aa)	2e-11	um05331		conserved hypothetical protein	0	0	0	1	2	0	1	0
Contig5317	HP456681	0	0	2	1	0	0	0	0	0	1	1	1	UmCon[1093] ubiquinol-cytochrome c reductase complex subunit	8e-16	Cogeme	PGTG_10719 | Puccinia graminis f. sp. tritici hypothetical protein (translation) (135 aa)	1e-33	gb|EED24361.1| ubiquinol-cytochrome c reductase complex 17 kd protein [Talaromyces stipitatus ATCC 10500]	1e-08	UmCon[1093] ubiquinol-cytochrome c reductase complex subunit	8e-16	CJ883417 Y. Ogihara unpublished cDNA library, whthls Triticum aestivum cDNA clone whthls6c05 5prime, mRNA sequence. dbj|CJ883417.1|	1e-41	no hit		um00940 related to QCR6 - ubiquinol--cytochrome-c reductase 17K protein	3e-16	um00940 related to QCR6 - ubiquinol--cytochrome-c reductase 17K protein	6e-14	PGTT_10719 | PGTG_10719 | Puccinia graminis f. sp. tritici hypothetical protein (135 aa)	1e-33	um00940		related to QCR6 - ubiquinol--cytochrome-c reductase 17K protein	18	13	3	4	0	0	2	5
Contig7803	HP458976	0	0	0	0	0	0	1	0	0	1	1	1	ref|XP_002175961.1| trm112 [Schizosaccharomyces japonicus yFS275] gb|EEB09668.1| trm112 [Schizosaccharomyces japonicus yFS275]\n	8e-16	NR	PGTG_19500 | Puccinia graminis f. sp. tritici predicted protein (translation) (134 aa)	4e-63	ref|XP_002175961.1| trm112 [Schizosaccharomyces japonicus yFS275] gb|EEB09668.1| trm112 [Schizosaccharomyces japonicus yFS275]	8e-16	no hit		TR44 Leaf rust-infected wheat Triticum aestivum/Puccinia triticina mixed EST library cDNA clone TR44, mRNA sequence. gb|BU672683.1|	2e-81	gi|22143802|gb|BQ839480.1|BQ839480 WHE4166_F02_L04ZS Wheat CS whole plant cDNA library Triticum aestivum cDNA clone WHE4166_F02_L04, mRNA sequence	8e-13	um10766 conserved hypothetical protein	2e-28	um10766 conserved hypothetical protein	9e-29	PGTT_19500 | PGTG_19500 | Puccinia graminis f. sp. tritici predicted protein (134 aa)	4e-63	um10766		conserved hypothetical protein	0	0	1	0	0	0	0	0
PT0305.D22.C21.ptp	GR490451	0	0	0	0	0	0	1	0	0	1	1	1	ref|XP_002076873.1| GD24751 [Drosophila simulans] gb|EDX16467.1| GD24751 [Drosophila simulans]\n	7e-16	NR	PGTG_03660 | Puccinia graminis f. sp. tritici hypothetical protein (translation) (312 aa)	4e-45	ref|XP_002076873.1| GD24751 [Drosophila simulans] gb|EDX16467.1| GD24751 [Drosophila simulans]	7e-16	SSPG831F U2 small nuclear ribonucleoprotein B	5e-13	no hit		gi|23157604|gb|BJ307112.1|BJ307112 BJ307112 Y. Ogihara unpublished cDNA library, Wh_yd Triticum aestivum cDNA clone whyd10a16 3prime, mRNA sequence	1e-18	um12111 related to small nuclear ribonucleoprotein snRNP U1A	3e-13	um12111 related to small nuclear ribonucleoprotein snRNP U1A	6e-11	PGTT_03660 | PGTG_03660 | Puccinia graminis f. sp. tritici hypothetical protein (312 aa)	4e-45	um12111		related to small nuclear ribonucleoprotein snRNP U1A	0	0	0	1	0	0	1	0
Contig2652	HP454321	0	0	0	0	0	0	0	0	0	1	0	1	PGTG_14832 | Puccinia graminis f. sp. tritici ABC transporter (translation) (1448 aa)	6e-16	PgramProts	PGTG_14832 | Puccinia graminis f. sp. tritici ABC transporter (translation) (1448 aa)	6e-16	no hit		no hit		JGI_ACAC10127.fwd ACAC Phakopsora pachyrhizi TW72-1 germinating urediniospores on water surface (20C/16 hours/dark) Phakopsora pachyrhizi cDNA clone ACAC10127 5prime, mRNA sequence. gb|EH243568.1|	7e-09	no hit		um05642 probable SNQ2 - ABC transporter involved in multidrug resistance	9e-06	no hit		PGTT_14832 | PGTG_14832 | Puccinia graminis f. sp. tritici ABC transporter (1448 aa)	6e-16	um05642	snq2	probable SNQ2 - ABC transporter involved in multidrug resistance	0	1	0	1	1	0	2	2
PTDG.cn1287.na.ptg	GR503264	0	0	1	0	0	0	0	0	0	1	1	1	GzCon[0460] 60S ribosomal protein L7/L12	5e-16	Cogeme	PGTG_17769 | Puccinia graminis f. sp. tritici hypothetical protein (translation) (212 aa)	5e-57	gb|ABA40798.1| SJCHGC03183 protein [Schistosoma japonicum]	3e-09	GzCon[0460] 60S ribosomal protein L7/L12	5e-16	MEST166-D10.T3 ISUM5-RN Zea mays cDNA clone MEST166-D10 3prime, mRNA sequence. gb|BM331774.1|	3e-58	gi|21836569|gb|AL825048.1|AL825048 AL825048 p:234 Triticum aestivum cDNA clone C06_p234_plate_12, mRNA sequence	6e-09	um05060 related to 60S ribosomal protein L12, mitochondrial	2e-15	um05060 related to 60S ribosomal protein L12, mitochondrial	6e-06	PGTT_17769 | PGTG_17769 | Puccinia graminis f. sp. tritici hypothetical protein (212 aa)	5e-57	um05060		related to 60S ribosomal protein L12, mitochondrial	0	4	1	5	0	0	0	0
Contig7717	HP458896	0	0	0	0	0	0	0	2	0	1	1	1	ref|YP_001399705.1| dioxygenase family protein [Yersinia pseudotuberculosis IP 31758] ref|YP_001719543.1| intradiol ring-cleavage dioxygenase [Yersinia pseudotuberculosis YPIII] gb|ABS46954.1| dioxygenase family protein [Yersinia pseudotuberculosis IP 317	5e-16	NR	PGTG_12655 | Puccinia graminis f. sp. tritici predicted protein (translation) (401 aa)	3e-93	ref|YP_001399705.1| dioxygenase family protein [Yersinia pseudotuberculosis IP 31758] ref|YP_001719543.1| intradiol ring-cleavage dioxygenase [Yersinia pseudotuberculosis YPIII] gb|ABS46954.1| dioxygenase family protein [Yersinia pseudotuberculosis IP 317	5e-16	no hit		UAHYP_12D_F_B10 UaHyphae_ARS Uromyces appendiculatus cDNA clone UAHYP_12D_B10, mRNA sequence. gb|EH302443.1|	7e-49	no hit		um05988 conserved hypothetical protein	2e-17	um05988 conserved hypothetical protein	2e-15	PGTT_12655 | PGTG_12655 | Puccinia graminis f. sp. tritici predicted protein (401 aa)	3e-93	um05988		conserved hypothetical protein	0	0	0	0	2	0	2	0
PTDH.cn609.na.ptih	GR503932	0	0	0	0	0	1	0	0	0	1	1	1	emb|CAH67713.1| H0512B01.8 [Oryza sativa (indica cultivar-group)]\n	4e-16	NR	PGTG_16854 | Puccinia graminis f. sp. tritici conserved hypothetical protein (translation) (229 aa)	2e-09	emb|CAH67713.1| H0512B01.8 [Oryza sativa (indica cultivar-group)]	4e-16	PsCon[6416] copia-type polyprotein	3e-12	CCHZ9095.g1 CCHZ Panicum virgatum abiotic and biotic stress treatments (N) Panicum virgatum cDNA clone CCHZ9095 3prime, mRNA sequence. gb|GD020511.1|	3e-19	gi|25194890|gb|CA616593.1|CA616593 wl1n.pk0008.b11 wl1n Triticum aestivum cDNA clone wl1n.pk0008.b11 5prime end, mRNA sequence	5e-18	um02565 conserved hypothetical protein	6e-14	um02565 conserved hypothetical protein	2e-11	PGTT_16854 | PGTG_16854 | Puccinia graminis f. sp. tritici predicted protein (229 aa)	2e-09	um02565		conserved hypothetical protein	0	0	0	0	2	0	0	0
PT0063d.F10.BR1.ptg.ka	EC401362	0	0	1	0	0	0	0	0	0	1	1	1	ref|XP_002172441.1| serine/threonine protein phosphatase Ppe1 [Schizosaccharomyces japonicus yFS275] gb|EEB06148.1| serine/threonine protein phosphatase Ppe1 [Schizosaccharomyces japonicus yFS275]\n	4e-16	NR	PGTG_17157 | Puccinia graminis f. sp. tritici serine/threonine-protein phosphatase PP-X isozyme 1 (translation) (301 aa)	4e-14	ref|XP_002172441.1| serine/threonine protein phosphatase Ppe1 [Schizosaccharomyces japonicus yFS275] gb|EEB06148.1| serine/threonine protein phosphatase Ppe1 [Schizosaccharomyces japonicus yFS275]	4e-16	EnCon[5040] TOR signalling pathway phosphatase (SitA)	1e-12	Pv007A_M13R_B01.ab1 Phaseolus vulgaris cv Early gallatin Phaseolus vulgaris cDNA, mRNA sequence. gb|FE674202.1|	3e-43	gi|20125411|gb|BJ322756.1|BJ322756 BJ322756 Y. Ogihara unpublished cDNA library, Wh_yf Triticum aestivum cDNA clone whyf26o11 3prime, mRNA sequence	3e-11	um02445 probable serine/threonine protein phosphatase ppe1	3e-14	um02445 probable serine/threonine protein phosphatase ppe1	1e-12	PGTT_17157 | PGTG_17157 | Puccinia graminis f. sp. tritici serine/threonine-protein phosphatase 4 catalytic subunit (301 aa)	4e-14	um02445		probable serine/threonine protein phosphatase ppe1	0	0	0	0	1	0	1	1
PT03010.H10.C21.ptp	GR489455	0	0	0	0	0	0	1	0	0	1	1	1	UmCon[1093] ubiquinol-cytochrome c reductase complex subunit	4e-16	Cogeme	PGTG_10719 | Puccinia graminis f. sp. tritici hypothetical protein (translation) (135 aa)	1e-34	gb|EED24361.1| ubiquinol-cytochrome c reductase complex 17 kd protein [Talaromyces stipitatus ATCC 10500]	4e-09	UmCon[1093] ubiquinol-cytochrome c reductase complex subunit	4e-16	UAHYP_17A_R_D09 UaHyphae_ARS Uromyces appendiculatus cDNA clone UAHYP_17A_D09, mRNA sequence. gb|EH304974.1|	9e-31	no hit		um00940 related to QCR6 - ubiquinol--cytochrome-c reductase 17K protein	2e-16	um00940 related to QCR6 - ubiquinol--cytochrome-c reductase 17K protein	3e-14	PGTT_10719 | PGTG_10719 | Puccinia graminis f. sp. tritici hypothetical protein (135 aa)	1e-34	um00940		related to QCR6 - ubiquinol--cytochrome-c reductase 17K protein	18	13	3	4	0	0	2	5
Contig1527	HP453236	1	0	0	0	0	0	0	0	0	1	1	1	ref|XP_001260942.1| HLH transcription factor (Hpa3), putative [Neosartorya fischeri NRRL 181] gb|EAW19045.1| HLH transcription factor (Hpa3), putative [Neosartorya fischeri NRRL 181]\n	4e-16	NR	PGTG_13964 | Puccinia graminis f. sp. tritici conserved hypothetical protein (translation) (642 aa)	1e-47	ref|XP_001260942.1| HLH transcription factor (Hpa3), putative [Neosartorya fischeri NRRL 181] gb|EAW19045.1| HLH transcription factor (Hpa3), putative [Neosartorya fischeri NRRL 181]	4e-16	Pn66909135 HLH transcription factor	1e-09	ClauSEQ390 Cryptococcus laurentii pBluescript (EcoRI-XhoI) Cryptococcus laurentii cDNA clone ClauSEQ390, mRNA sequence. gb|DY866750.1|	1e-18	no hit		um11235 related to Protein esc1	7e-14	um11235 related to Protein esc1	1e-17	PGTT_13964 | PGTG_13964 | Puccinia graminis f. sp. tritici conserved hypothetical protein (642 aa)	1e-47	um11235		related to Protein esc1	0	0	0	1	1	0	0	0
PT0292.O15.C21.pte	GR488612	0	1	0	0	0	0	0	0	0	1	1	1	UmCon[2797] Zn-dependent hydrolases of the beta-lactamase fold	3e-16	Cogeme	no hit		ref|NP_955413.1| N-acyl phosphatidylethanolamine phospholipase D [Rattus norvegicus] sp|Q769K2|NAPEP_RAT RecName: Full=N-acyl-phosphatidylethanolamine-hydrolyzing phospholipase D; Short=N-acyl phosphatidylethanolamine phospholipase D; Short=NAPE-hydrolyzi	5e-13	UmCon[2797] Zn-dependent hydrolases of the beta-lactamase fold	3e-16	CATH17283.rev CATH Sporobolomyces roseus IAM 13481 whole cells Sporobolomyces roseus IAM 13481 cDNA clone CATH17283 3prime, mRNA sequence. gb|EY991263.1|	1e-14	no hit		um01873 conserved hypothetical protein	1e-16	um01873 conserved hypothetical protein	7e-16	no hit		um01873		conserved hypothetical protein	0	0	0	2	2	0	1	0
Contig7545	HP458736	0	0	0	0	0	0	7	0	0	1	1	1	gb|EEB15175.1| 3prime histone mRNA exonuclease, putative [Pediculus humanus corporis]\n	3e-16	NR	PGTG_06518 | Puccinia graminis f. sp. tritici hypothetical protein (translation) (310 aa)	1e-151	gb|EEB15175.1| 3prime histone mRNA exonuclease, putative [Pediculus humanus corporis]	3e-16	UmCon[1770] 3prime exoribonuclease	9e-11	LscoSEQ14215 Leucosporidium scottii pBluescript (EcoRI-XhoI) Leucosporidium scottii cDNA clone LscoSEQ14215, mRNA sequence. gb|EB021891.1|	5e-30	gi|70962502|gb|DR735698.1|DR735698 FGAS081332 Triticum aestivum FGAS: Library 4 Gate 8 Triticum aestivum cDNA, mRNA sequence	8e-17	um00666 conserved hypothetical protein	3e-17	um00666 conserved hypothetical protein	2e-17	PGTT_06518 | PGTG_06518 | Puccinia graminis f. sp. tritici hypothetical protein (310 aa)	1e-151	um00666		conserved hypothetical protein	0	0	0	3	0	0	0	0
Contig7061	HP458295	0	0	1	0	0	0	0	0	0	1	0	1	PGTG_02586 | Puccinia graminis f. sp. tritici heat shock protein 81-2 (translation) (709 aa)	2e-16	PgramProts	PGTG_02586 | Puccinia graminis f. sp. tritici heat shock protein 81-2 (translation) (709 aa)	2e-16	gb|AAN76524.1|AF384807_1 heat-shock protein 90 [Cryptococcus bacillisporus]	3e-09	PsCon[0431] heat shock protein 90	2e-09	no hit		gi|32556867|gb|CD873051.1|CD873051 AZO2.122E02R010405 AZO2 Triticum aestivum cDNA clone AZO2122E02, mRNA sequence	8e-09	um11952 probable heat shock protein 80 (C-terminal fragment)	4e-11	um11952 probable heat shock protein 80 (C-terminal fragment)	4e-09	PGTT_02586 | PGTG_02586 | Puccinia graminis f. sp. tritici heat shock protein 82 (709 aa)	2e-16	um11952		probable heat shock protein 80 (C-terminal fragment)	2	0	10	2	1	0	2	0
Contig7029	HP458269	0	0	0	0	0	0	0	0	2	1	0	1	PGTG_17649 | Puccinia graminis f. sp. tritici UTP-glucose-1-phosphate uridylyltransferase (translation) (517 aa)	2e-16	PgramProts	PGTG_17649 | Puccinia graminis f. sp. tritici UTP-glucose-1-phosphate uridylyltransferase (translation) (517 aa)	2e-16	ref|XP_001880115.1| UTP-glucose-1-phosphate uridylyltransferase [Laccaria bicolor S238N-H82] gb|EDR08802.1| UTP-glucose-1-phosphate uridylyltransferase [Laccaria bicolor S238N-H82]	1e-08	UmCon[0424] UTP-glucose-1-phosphate uridylyltransferase	9e-11	UAHYP_15C_R_D04 UaHyphae_ARS Uromyces appendiculatus cDNA clone UAHYP_15C_D04, mRNA sequence. gb|EH304011.1|	5e-17	gi|20109699|gb|BJ294855.1|BJ294855 BJ294855 Y. Ogihara unpublished cDNA library, Wh_SL Triticum aestivum cDNA clone whsl15o12 3prime, mRNA sequence	2e-09	um05584 probable UTP-glucose-1-phosphate uridylyltransferase	3e-16	um05584 probable UTP-glucose-1-phosphate uridylyltransferase	3e-13	PGTT_17649 | PGTG_17649 | Puccinia graminis f. sp. tritici UTP-glucose-1-phosphate uridylyltransferase 2 (517 aa)	2e-16	um05584		probable UTP-glucose-1-phosphate uridylyltransferase	4	2	2	8	0	0	1	0
Contig5188	HP456565	0	0	4	0	0	0	0	0	0	1	1	1	ref|XP_500986.1| YALI0B16720p [Yarrowia lipolytica] emb|CAG83239.1| YALI0B16720p [Yarrowia lipolytica]\n	2e-16	NR	PGTG_09516 | Puccinia graminis f. sp. tritici conserved hypothetical protein (translation) (483 aa)	8e-49	ref|XP_500986.1| YALI0B16720p [Yarrowia lipolytica] emb|CAG83239.1| YALI0B16720p [Yarrowia lipolytica]	2e-16	Um37405927 involved in lipid metabolism	1e-11	GtraSEQ5559 Gloeophyllum trabeum pBluescript (EcoRI-XhoI) Gloeophyllum trabeum cDNA clone GtraSEQ5559, mRNA sequence. gb|EB000760.1|	6e-23	gi|39620851|gb|CK214747.1|CK214747 FGAS026684 Triticum aestivum FGAS: Library 6 CAP GATE 1 Triticum aestivum cDNA, mRNA sequence	2e-07	um06031 conserved hypothetical protein	9e-18	um06031 conserved hypothetical protein	3e-18	PGTT_09516 | PGTG_09516 | Puccinia graminis f. sp. tritici hypothetical protein similar to scramblase (483 aa)	8e-49	um06031		conserved hypothetical protein	0	0	1	1	0	0	0	0
Contig7401	HP458604	0	1	0	0	0	0	1	0	0	1	1	1	W0AA008ZA04C1 microsomal signal peptidase 12kDa subunit	2e-16	Cogeme	PGTG_06473 | Puccinia graminis f. sp. tritici hypothetical protein (translation) (102 aa)	9e-51	ref|XP_002148193.1| microsomal signal peptidase Spc12, putative [Penicillium marneffei ATCC 18224] gb|EEA24682.1| microsomal signal peptidase Spc12, putative [Penicillium marneffei ATCC 18224]	3e-12	W0AA008ZA04C1 microsomal signal peptidase 12kDa subunit	2e-16	Ps_1137 Wheat stripe rust fungus cDNA library Puccinia striiformis f. sp. tritici cDNA 5prime similar to Microsomal signal peptidase 12 kDa subunit, mRNA sequence. gb|ES322274.1|	1e-57	gi|21833447|gb|AL821678.1|AL821678 AL821678 N:130 Triticum aestivum cDNA clone A06_N130_plate_48, mRNA sequence	8e-12	um12166 related to SPC1 - signal peptidase 10.8 kDa subunit	5e-15	um12166 related to SPC1 - signal peptidase 10.8 kDa subunit	2e-12	PGTT_06473 | PGTG_06473 | Puccinia graminis f. sp. tritici hypothetical protein (102 aa)	9e-51	um12166		related to SPC1 - signal peptidase 10.8 kDa subunit	0	1	0	0	0	0	0	0
PTDG.cn1321.na.ptg	GR503292	0	0	1	0	0	0	0	0	0	1	1	1	Um34331682 thioredoxin	2e-16	Cogeme	PGTG_15035 | Puccinia graminis f. sp. tritici conserved hypothetical protein (translation) (215 aa)	1e-115	no hit		Um34331682 thioredoxin	2e-16	Ps_108 Wheat stripe rust fungus cDNA library Puccinia striiformis f. sp. tritici cDNA 5prime, mRNA sequence. gb|ES322264.1|	1e-135	gi|22029804|gb|BQ805595.1|BQ805595 WHE3568_G12_M24ZS Wheat developing grains cDNA library Triticum aestivum cDNA clone WHE3568_G12_M24, mRNA sequence	1e-07	um12326 conserved hypothetical protein	2e-19	um03015 conserved hypothetical protein	5e-27	PGTT_15035 | PGTG_15035 | Puccinia graminis f. sp. tritici conserved hypothetical protein (215 aa)	1e-115	no hit	no hit	no hit
Contig5056	HP456445	1	0	1	0	0	0	0	0	1	1	1	1	UmCon[1581] subunit 9 of the ubiquinol cytochrome c oxidoreductase complex	1e-16	Cogeme	no hit		ref|NP_982397.1| AAL145Wp [Ashbya gossypii ATCC 10895] gb|AAS50221.1| AAL145Wp [Ashbya gossypii ATCC 10895]	1e-08	UmCon[1581] subunit 9 of the ubiquinol cytochrome c oxidoreductase complex	1e-16	PSTha18c5 Puccinia striiformis f. sp. tritici haustoria cDNA library Puccinia striiformis f. sp. tritici cDNA clone 18c5 5prime, mRNA sequence. gb|GH737683.1|	5e-33	no hit		um11212 probable QCR9 - ubiquinol--cytochrome-c reductase subunit 9	2e-16	um11212 probable QCR9 - ubiquinol--cytochrome-c reductase subunit 9	1e-13	no hit		um11212	qcr9	probable QCR9 - ubiquinol--cytochrome-c reductase subunit 9	3	13	4	0	0	0	1	4
PT0303.P08.CPTR.ptp	GR493220	0	0	0	0	0	0	1	0	0	1	1	1	PGTG_17081 | Puccinia graminis f. sp. tritici hypothetical protein similar to protoplast regeneration and killer toxin resistance gene (translation) (784 aa)	1e-16	PgramProts	PGTG_17081 | Puccinia graminis f. sp. tritici hypothetical protein similar to protoplast regeneration and killer toxin resistance gene (translation) (784 aa)	1e-16	no hit		no hit		no hit		no hit		um10641 related to SKT5 - protoplast regeneration and killer toxin resistance protein	2e-06	no hit		PGTT_17081 | PGTG_17081 | Puccinia graminis f. sp. tritici conserved hypothetical protein (784 aa)	1e-16	no hit	no hit	no hit
Contig7281	HP458494	0	0	0	0	0	0	1	1	0	1	1	1	GzCon[1262] mitochondrial ribosomal protein S10	1e-16	Cogeme	PGTG_07078 | Puccinia graminis f. sp. tritici conserved hypothetical protein (translation) (325 aa)	1e-121	ref|NP_986700.1| AGR035Cp [Ashbya gossypii ATCC 10895] sp|Q750C2|RT10_ASHGO RecName: Full=30S ribosomal protein S10, mitochondrial; AltName: Full=Mitochondrial ribosomal small subunit protein 10; Flags: Precursor gb|AAS54524.1| AGR035Cp [Ashbya gossypii A	6e-16	GzCon[1262] mitochondrial ribosomal protein S10	1e-16	CATH7290.fwd CATH Sporobolomyces roseus IAM 13481 whole cells Sporobolomyces roseus IAM 13481 cDNA clone CATH7290 5prime, mRNA sequence. gb|FC000801.1|	5e-32	no hit		um11029 related to RSM10 - mitochondrial ribosomal protein, small subunit	3e-32	um11029 related to RSM10 - mitochondrial ribosomal protein, small subunit	8e-30	PGTT_07078 | PGTG_07078 | Puccinia graminis f. sp. tritici 30S ribosomal protein S10, mitochondrial precursor (325 aa)	1e-121	um11029		related to RSM10 - mitochondrial ribosomal protein, small subunit	4	0	0	2	3	0	0	0
PT0308.G24.C21.ptp	GR491597	0	0	0	0	0	0	1	0	0	1	1	1	Q55NQ5_CRYNE (Q55NQ5) Hypothetical protein	9e-17	UniProt	PGTG_00862 | Puccinia graminis f. sp. tritici hypothetical protein (translation) (336 aa)	9e-87	no hit		no hit		JGI_ACAC1032.fwd ACAC Phakopsora pachyrhizi TW72-1 germinating urediniospores on water surface (20C/16 hours/dark) Phakopsora pachyrhizi cDNA clone ACAC1032 5prime, mRNA sequence. gb|EH242031.1|	9e-35	no hit		um03657 conserved hypothetical protein	2e-09	um03657 conserved hypothetical protein	3e-08	PGTT_00862 | PGTG_00862 | Puccinia graminis f. sp. tritici hypothetical protein (336 aa)	9e-87	um03657		conserved hypothetical protein	0	0	0	0	1	0	0	0
Contig6815	HP458067	0	0	0	0	0	0	0	0	1	1	1	1	ref|XP_001863330.1| ATP-binding domain 1 family member B [Culex quinquefasciatus] gb|EDS38400.1| ATP-binding domain 1 family member B [Culex quinquefasciatus]\n	8e-17	NR	PGTG_00189 | Puccinia graminis f. sp. tritici conserved hypothetical protein (translation) (1225 aa)	1e-49	ref|XP_001863330.1| ATP-binding domain 1 family member B [Culex quinquefasciatus] gb|EDS38400.1| ATP-binding domain 1 family member B [Culex quinquefasciatus]	8e-17	Ps38056334 ATP/GTP-binding protein	5e-15	CAHC4994.fwd CAHC Laccaria bicolor Vegetative mycelium and Fruiting body (0.5-3k) Laccaria bicolor cDNA clone CAHC4994 5prime, mRNA sequence. gb|EX782482.1|	2e-26	gi|22211670|gb|BQ842261.1|BQ842261 WHE2990_G12_N24ZS Wheat dormant embryo cDNA library Triticum aestivum cDNA clone WHE2990_G12_N24, mRNA sequence	1e-19	um00526 conserved hypothetical protein	4e-25	um00526 conserved hypothetical protein	2e-19	PGTT_00189 | PGTG_00189 | Puccinia graminis f. sp. tritici phenylalanyl-tRNA synthetase, mitochondrial precursor (1225 aa)	1e-49	um00526		conserved hypothetical protein	0	0	0	1	0	0	0	0
Contig6823	HP458075	0	0	2	0	0	0	0	1	0	1	1	1	UmCon[1042] chitin deacetylase	8e-17	Cogeme	PGTG_13376 | Puccinia graminis f. sp. tritici hypothetical protein (translation) (164 aa)	3e-73	ref|XP_001877121.1| carbohydrate esterase family 4 protein [Laccaria bicolor S238N-H82] gb|EDR12857.1| carbohydrate esterase family 4 protein [Laccaria bicolor S238N-H82]	1e-16	UmCon[1042] chitin deacetylase	8e-17	UAHYP_27D_R_G03 UaHyphae_ARS Uromyces appendiculatus cDNA clone UAHYP_27D_G03, mRNA sequence. gb|FE667924.1|	6e-52	no hit		um00638 related to CDA2 - sporulation-specific chitin deacetylase	5e-22	um00638 related to CDA2 - sporulation-specific chitin deacetylase	4e-22	PGTT_13376 | PGTG_13376 | Puccinia graminis f. sp. tritici hypothetical protein (164 aa)	3e-73	um00638		related to CDA2 - sporulation-specific chitin deacetylase	1	0	3	17	3	0	0	0
Contig7483	HP458678	0	0	1	0	0	0	1	0	0	1	1	1	ref|XP_571155.1| protein complex assembly-related protein [Cryptococcus neoformans var. neoformans JEC21] gb|AAW43848.1| protein complex assembly-related protein, putative [Cryptococcus neoformans var. neoformans JEC21]\n	7e-17	NR	PGTG_13774 | Puccinia graminis f. sp. tritici predicted protein (translation) (312 aa)	4e-97	ref|XP_571155.1| protein complex assembly-related protein [Cryptococcus neoformans var. neoformans JEC21] gb|AAW43848.1| protein complex assembly-related protein, putative [Cryptococcus neoformans var. neoformans JEC21]	7e-17	W0AA043ZA08C1 essential for assembly of a functional mitochondrial ATPase complex	4e-07	UAHYP_02D_R_A07 UaHyphae_ARS Uromyces appendiculatus cDNA clone UAHYP_02D_A07, mRNA sequence. gb|EH296059.1|	2e-90	no hit		um12212 related to ATP10 - F1F0 ATPase complex assembly protein	5e-46	um12212 related to ATP10 - F1F0 ATPase complex assembly protein	6e-37	PGTT_13774 | PGTG_13774 | Puccinia graminis f. sp. tritici predicted protein (312 aa)	4e-97	um12212		related to ATP10 - F1F0 ATPase complex assembly protein	0	0	1	1	0	0	0	0
Contig5544	HP456898	0	0	0	1	0	0	0	0	0	1	1	1	gb|EEE91284.1| glutaredoxin C3 [Populus trichocarpa]\n	6e-17	NR	PGTG_11737 | Puccinia graminis f. sp. tritici predicted protein (translation) (176 aa)	4e-12	gb|EEE91284.1| glutaredoxin C3 [Populus trichocarpa]	6e-17	GzCon[2193] glutaredoxin	1e-11	Ps_224 Wheat stripe rust fungus cDNA library Puccinia striiformis f. sp. tritici cDNA 5prime similar to thioltransferase; glutaredoxin, mRNA sequence. gb|ES322428.1|	7e-48	gi|32550533|gb|CD866717.1|CD866717 AZO2.104D18F001123 AZO2 Triticum aestivum cDNA clone AZO2104D18, mRNA sequence	9e-14	um04948 probable GRX1 - glutaredoxin	2e-14	um04948 probable GRX1 - glutaredoxin	1e-15	PGTT_11737 | PGTG_11737 | Puccinia graminis f. sp. tritici predicted protein (176 aa)	4e-12	um04948	grx1	probable GRX1 - glutaredoxin	3	6	0	0	0	0	0	0
PT0312.N03.C21.ptt	GR494449	0	0	0	0	0	0	0	1	0	1	0	1	PGTG_10613 | Puccinia graminis f. sp. tritici eukaryotic translation initiation factor 3 subunit 7 (translation) (610 aa)	5e-17	PgramProts	PGTG_10613 | Puccinia graminis f. sp. tritici eukaryotic translation initiation factor 3 subunit 7 (translation) (610 aa)	5e-17	ref|XP_001359491.2| GA18448 [Drosophila pseudoobscura pseudoobscura] gb|EAL28637.2| GA18448 [Drosophila pseudoobscura pseudoobscura]	4e-09	SSPG476 eukaryotic translation initiation factor eIF3	3e-12	JGI_ACAC3178.fwd ACAC Phakopsora pachyrhizi TW72-1 germinating urediniospores on water surface (20C/16 hours/dark) Phakopsora pachyrhizi cDNA clone ACAC3178 5prime, mRNA sequence. gb|EH225801.1|	3e-14	gi|143723974|gb|CJ932462.1|CJ932462 CJ932462 Y. Ogihara unpublished cDNA library, whchan Triticum aestivum cDNA clone whchan11h04 3prime, mRNA sequence	2e-10	um01321 probable eIF3d - eukaryotic translation initiation factor 3 subunit D	1e-11	um01321 probable eIF3d - eukaryotic translation initiation factor 3 subunit D	8e-10	PGTT_10613 | PGTG_10613 | Puccinia graminis f. sp. tritici eukaryotic translation initiation factor 3 subunit D (610 aa)	5e-17	um01321		probable eIF3d - eukaryotic translation initiation factor 3 subunit D	1	0	0	1	1	0	0	0
Contig7729		0	0	0	0	0	0	0	2	0	1	1	1	PGTG_05379 | Puccinia graminis f. sp. tritici isocitrate lyase (translation) (558 aa)	5e-17	PgramProts	PGTG_05379 | Puccinia graminis f. sp. tritici isocitrate lyase (translation) (558 aa)	5e-17	gb|ABH09690.1| isocitrate lyase [Hypocrea jecorina]	3e-07	VD0201F05 isocitrate lyase	7e-09	CAHG6583.fwd CAHG Laccaria bicolor Vegetative mycelium and Fruiting body (3-10k) Laccaria bicolor cDNA clone CAHG6583 5prime, mRNA sequence. gb|EX798997.1|	2e-10	no hit		um01892 probable isocitrate lyase	4e-12	um01892 probable isocitrate lyase	6e-11	PGTT_05379 | PGTG_05379 | Puccinia graminis f. sp. tritici isocitrate lyase (558 aa)	5e-17	um01892		probable isocitrate lyase	0	0	0	0	5	0	1	0
Contig8159	HP459271	0	0	0	0	0	1	0	0	0	1	1	1	mgc18d12f zinc finger protein	5e-17	Cogeme	PGTG_08233 | Puccinia graminis f. sp. tritici hypothetical protein (translation) (502 aa)	3e-83	emb|CAP99699.1| Pc22g24110 [Penicillium chrysogenum Wisconsin 54-1255]	5e-13	mgc18d12f zinc finger protein	5e-17	JGI_ACAC14465.rev ACAC Phakopsora pachyrhizi TW72-1 germinating urediniospores on water surface (20C/16 hours/dark) Phakopsora pachyrhizi cDNA clone ACAC14465 3prime, mRNA sequence. gb|EH247071.1|	2e-58	no hit		um03167 related to endothelial zinc finger protein induced by tumor necrosis factor alpha	4e-12	um03167 related to endothelial zinc finger protein induced by tumor necrosis factor alpha	5e-11	PGTT_08233 | PGTG_08233 | Puccinia graminis f. sp. tritici hypothetical protein (502 aa)	3e-83	um03167		related to endothelial zinc finger protein induced by tumor necrosis factor alpha	0	0	2	2	0	0	0	0
Contig7406	HP458609	0	0	0	0	0	1	1	0	0	1	1	1	PGTG_14522 | Puccinia graminis f. sp. tritici glycerol kinase (translation) (633 aa)	3e-17	PgramProts	PGTG_14522 | Puccinia graminis f. sp. tritici glycerol kinase (translation) (633 aa)	3e-17	no hit		no hit		WS00963.C21_A02 IS-B-N-A-10 Picea engelmannii x Picea glauca cDNA clone WS00963_A02 3, mRNA sequence. gb|DR474844.1|	2e-08	no hit		um04659 probable glycerol kinase	4e-10	um04659 probable glycerol kinase	1e-07	PGTT_14522 | PGTG_14522 | Puccinia graminis f. sp. tritici glycerol kinase (633 aa)	3e-17	um04659		probable glycerol kinase	0	0	0	2	1	0	0	0
PT0303.C16.CPTR.ptp	GR492936	0	0	0	0	0	0	1	0	0	1	1	1	UmCon[1089] Golgi vesicle protein	3e-17	Cogeme	PGTG_07030 | Puccinia graminis f. sp. tritici conserved hypothetical protein (translation) (331 aa)	6e-35	ref|XP_501167.1| YALI0B21120p [Yarrowia lipolytica] emb|CAG83420.1| YALI0B21120p [Yarrowia lipolytica]	9e-10	UmCon[1089] Golgi vesicle protein	3e-17	UAHYP_25D_R_B02 UaHyphae_ARS Uromyces appendiculatus cDNA clone UAHYP_25D_B02, mRNA sequence. gb|FE666739.1|	4e-28	no hit		um03539 conserved hypothetical protein	1e-17	um03539 conserved hypothetical protein	1e-14	PGTT_07030 | PGTG_07030 | Puccinia graminis f. sp. tritici predicted protein (331 aa)	6e-35	um03539		conserved hypothetical protein	1	4	3	3	2	0	0	3
Contig7269	HP458482	0	1	0	1	0	0	0	0	0	1	1	1	ref|XP_503955.1| YALI0E14773p [Yarrowia lipolytica] sp|Q6C5V7|YNG2_YARLI RecName: Full=Chromatin modification-related protein YNG2; AltName: Full=ING1 homolog 2 emb|CAG79548.1| YALI0E14773p [Yarrowia lipolytica]\n	3e-17	NR	PGTG_07538 | Puccinia graminis f. sp. tritici predicted protein (translation) (356 aa)	2e-76	ref|XP_503955.1| YALI0E14773p [Yarrowia lipolytica] sp|Q6C5V7|YNG2_YARLI RecName: Full=Chromatin modification-related protein YNG2; AltName: Full=ING1 homolog 2 emb|CAG79548.1| YALI0E14773p [Yarrowia lipolytica]	3e-17	mga0084r component of histone acetyltransferase complex	4e-12	Pv016C_M13R_E09.ab1 Phaseolus vulgaris cv Early gallatin Phaseolus vulgaris cDNA, mRNA sequence. gb|FE693687.1|	9e-60	gi|23083961|gb|BJ242802.1|BJ242802 BJ242802 Y. Ogihara unpublished cDNA library, Wh_e Triticum aestivum cDNA clone whe25a10 3prime, mRNA sequence	1e-19	um11302 related to p33ING1b (ING1) protein	6e-18	um11302 related to p33ING1b (ING1) protein	1e-15	PGTT_07538 | PGTG_07538 | Puccinia graminis f. sp. tritici predicted protein (356 aa)	2e-76	um11302		related to p33ING1b (ING1) protein	1	0	2	0	1	0	0	0
Contig7902	HP459068	0	0	0	0	0	0	1	0	0	1	1	1	gb|EED84914.1| mitochondrial ribosomal protein S5/S7 [Postia placenta Mad-698-R]\n	3e-17	NR	PGTG_15416 | Puccinia graminis f. sp. tritici conserved hypothetical protein (translation) (252 aa)	2e-81	gb|EED84914.1| mitochondrial ribosomal protein S5/S7 [Postia placenta Mad-698-R]	3e-17	no hit		UAHYP_07D_R_A01 UaHyphae_ARS Uromyces appendiculatus cDNA clone UAHYP_07D_A01, mRNA sequence. gb|EH299030.1|	9e-88	gi|32558899|gb|CD875083.1|CD875083 AZO3.104D11R011123 AZO3 Triticum aestivum cDNA clone AZO3104D11, mRNA sequence	1e-06	um03467 related to RSM7 - mitochondrial ribosomal protein, small subunit	2e-32	um03467 related to RSM7 - mitochondrial ribosomal protein, small subunit	5e-27	PGTT_15416 | PGTG_15416 | Puccinia graminis f. sp. tritici conserved hypothetical protein (252 aa)	2e-81	um03467		related to RSM7 - mitochondrial ribosomal protein, small subunit	1	2	0	2	1	0	1	0
PTDG.cn1129.na.ptg	GR503146	0	0	1	0	0	0	0	0	0	1	1	1	ref|XP_002149581.1| zinc/cadmium resistance protein [Penicillium marneffei ATCC 18224] gb|EEA23414.1| zinc/cadmium resistance protein [Penicillium marneffei ATCC 18224]\n	2e-17	NR	no hit		ref|XP_002149581.1| zinc/cadmium resistance protein [Penicillium marneffei ATCC 18224] gb|EEA23414.1| zinc/cadmium resistance protein [Penicillium marneffei ATCC 18224]	2e-17	SSPG873 zinc transporter	2e-14	JGI_ACAC10078.rev ACAC Phakopsora pachyrhizi TW72-1 germinating urediniospores on water surface (20C/16 hours/dark) Phakopsora pachyrhizi cDNA clone ACAC10078 3prime, mRNA sequence. gb|EH242433.1|	5e-41	no hit		um11500 related to COT1 - Vacuolar zinc (and possibly other metals) transporter	4e-18	um11500 related to COT1 - Vacuolar zinc (and possibly other metals) transporter	8e-19	no hit		um11500		related to COT1 - Vacuolar zinc (and possibly other metals) transporter	0	0	1	1	1	0	0	0
Contig7621	HP458806	0	0	0	2	0	0	0	1	0	1	1	1	NcCon[0869] 40S ribosomal protein S30	2e-17	Cogeme	PGTG_14686 | Puccinia graminis f. sp. tritici hypothetical protein (translation) (67 aa)	6e-31	ref|XP_964906.1| 40S ribosomal protein S30 [Neurospora crassa OR74A] gb|EAA35670.1| 40S ribosomal protein S30 [Neurospora crassa OR74A]	3e-14	NcCon[0869] 40S ribosomal protein S30	2e-17	JGI_ACAC15256.fwd ACAC Phakopsora pachyrhizi TW72-1 germinating urediniospores on water surface (20C/16 hours/dark) Phakopsora pachyrhizi cDNA clone ACAC15256 5prime, mRNA sequence. gb|EH246959.1|	2e-33	gi|25446728|gb|CA724909.1|CA724909 wds3f.pk001.e22 wds3f Triticum aestivum cDNA clone wds3f.pk001.e22 5prime end, mRNA sequence	3e-15	um11914 probable 40S ribosomal protein S30	5e-15	um11914 probable 40S ribosomal protein S30	4e-15	PGTT_14686 | PGTG_14686 | Puccinia graminis f. sp. tritici hypothetical protein (67 aa)	6e-31	um11914		probable 40S ribosomal protein S30	6	1	6	4	1	0	6	10
Contig7263	HP458477	0	3	1	0	0	0	0	2	1	1	1	1	Q5KPK0_CRYNE (Q5KPK0) Hypothetical protein	2e-17	UniProt	PGTG_16691 | Puccinia graminis f. sp. tritici hypothetical protein (translation) (210 aa)	7e-43	no hit		UmCon[0239] unknown	6e-11	EST00160 Puccinia striiformis f. sp. tritici. Full-length cDNA library Puccinia striiformis f. sp. tritici cDNA clone 10N10 similar to PST10N10, mRNA sequence. gb|EG374331.1|	1e-44	no hit		um00967 conserved hypothetical protein	2e-11	um00967 conserved hypothetical protein	2e-11	PGTT_16691 | PGTG_16691 | Puccinia graminis f. sp. tritici hypothetical protein (210 aa)	7e-43	um00967		conserved hypothetical protein	1	1	4	13	0	0	1	1
Contig2766	HP454429	0	0	0	0	0	0	0	0	3	1	1	1	Lm99039252 protein-L-isoaspartate O-methyltransferase	2e-17	Cogeme	PGTG_14341 | Puccinia graminis f. sp. tritici conserved hypothetical protein (translation) (242 aa)	2e-43	ref|XP_002152680.1| protein-L-isoaspartate O-methyltransferase [Penicillium marneffei ATCC 18224] gb|EEA19743.1| protein-L-isoaspartate O-methyltransferase [Penicillium marneffei ATCC 18224]	3e-17	Lm99039252 protein-L-isoaspartate O-methyltransferase	2e-17	Ps_3170 Wheat stripe rust fungus cDNA library Puccinia striiformis f. sp. tritici cDNA 5prime, mRNA sequence. gb|ES322533.1|	2e-46	gi|32678653|gb|CD904325.1|CD904325 G356.113D07F010919 G356 Triticum aestivum cDNA clone G356113D07, mRNA sequence	3e-17	um11483 probable l-isoaspartyl protein carboxyl methyltransferase	4e-21	um11483 probable l-isoaspartyl protein carboxyl methyltransferase	3e-22	PGTT_14341 | PGTG_14341 | Puccinia graminis f. sp. tritici conserved hypothetical protein (242 aa)	2e-43	um11483		probable l-isoaspartyl protein carboxyl methyltransferase	0	1	0	0	1	0	0	0
PTDG.cn708.na.ptg	GR502844	0	0	1	0	0	0	0	0	0	1	0	1	ref|XP_001877931.1| aspartic peptidase A1 [Laccaria bicolor S238N-H82] gb|EDR12034.1| aspartic peptidase A1 [Laccaria bicolor S238N-H82]\n	2e-17	NR	PGTG_02033 | Puccinia graminis f. sp. tritici predicted protein (translation) (396 aa)	1e-43	ref|XP_001877931.1| aspartic peptidase A1 [Laccaria bicolor S238N-H82] gb|EDR12034.1| aspartic peptidase A1 [Laccaria bicolor S238N-H82]	2e-17	Mag30405169 aspartic protease	5e-08	JGI_ACAC5668.fwd ACAC Phakopsora pachyrhizi TW72-1 germinating urediniospores on water surface (20C/16 hours/dark) Phakopsora pachyrhizi cDNA clone ACAC5668 5prime, mRNA sequence. gb|EH230230.1|	1e-53	no hit		um02597 related to Rhizopuspepsin precursor	2e-15	um02597 related to Rhizopuspepsin precursor	2e-15	PGTT_02033 | PGTG_02033 | Puccinia graminis f. sp. tritici predicted protein (396 aa)	1e-43	no hit	no hit	no hit
PTDG.cn1361.na.ptg	GR503325	0	0	1	0	0	0	0	0	0	1	1	1	emb|CAP92265.1| Pc13g11960 [Penicillium chrysogenum Wisconsin 54-1255]\n	2e-17	NR	PGTG_13052 | Puccinia graminis f. sp. tritici hypothetical protein (translation) (208 aa)	5e-69	emb|CAP92265.1| Pc13g11960 [Penicillium chrysogenum Wisconsin 54-1255]	2e-17	Mag30403266 unknown	3e-09	UAHYP_21C_R_F03 UaHyphae_ARS Uromyces appendiculatus cDNA clone UAHYP_21C_F03, mRNA sequence. gb|FE664432.1|	4e-33	no hit		um00495 conserved hypothetical protein	2e-23	um00495 conserved hypothetical protein	1e-18	PGTT_13052 | PGTG_13052 | Puccinia graminis f. sp. tritici hypothetical protein (208 aa)	5e-69	um00495		conserved hypothetical protein	0	0	0	0	0	0	1	0
PT0303.F16.CPTR.ptp	GR493004	0	0	0	0	0	0	1	0	0	1	1	1	ref|ZP_00054147.2| COG0316: Uncharacterized conserved protein [Magnetospirillum magnetotacticum MS-1]\n	2e-17	NR	PGTG_00182 | Puccinia graminis f. sp. tritici conserved hypothetical protein (translation) (276 aa)	1e-73	ref|ZP_00054147.2| COG0316: Uncharacterized conserved protein [Magnetospirillum magnetotacticum MS-1]	2e-17	UmCon[1069] unknown	6e-28	T12_H04 Teliospore Ustilago maydis cDNA 5prime, mRNA sequence. gb|CD488683.1|	5e-20	gi|55685739|gb|CV780799.1|CV780799 FGAS075210 Triticum aestivum FGAS: Library 2 Gate 3 Triticum aestivum cDNA, mRNA sequence	2e-11	um05471 conserved hypothetical protein	2e-28	um05471 conserved hypothetical protein	4e-27	PGTT_00182 | PGTG_00182 | Puccinia graminis f. sp. tritici conserved hypothetical protein (276 aa)	1e-73	um05471		conserved hypothetical protein	1	1	1	1	0	0	0	3
PT0305.N02.C21.ptp	GR490658	0	0	0	0	0	0	1	0	0	1	1	1	ref|XP_002173749.1| transcription factor TFIID complex subunit Taf5 [Schizosaccharomyces japonicus yFS275] gb|EEB07456.1| transcription factor TFIID complex subunit Taf5 [Schizosaccharomyces japonicus yFS275]\n	1e-17	NR	PGTG_09497 | Puccinia graminis f. sp. tritici conserved hypothetical protein (translation) (763 aa)	1e-43	ref|XP_002173749.1| transcription factor TFIID complex subunit Taf5 [Schizosaccharomyces japonicus yFS275] gb|EEB07456.1| transcription factor TFIID complex subunit Taf5 [Schizosaccharomyces japonicus yFS275]	1e-17	Um34330540 beta transducin-like vegetatible incompatibility protein	3e-15	JGI_ACAC10117.rev ACAC Phakopsora pachyrhizi TW72-1 germinating urediniospores on water surface (20C/16 hours/dark) Phakopsora pachyrhizi cDNA clone ACAC10117 3prime, mRNA sequence. gb|EH243527.1|	4e-41	gi|93760510|gb|CJ557213.1|CJ557213 CJ557213 Y.Ogihara unpublished cDNA library Wh_KMP Triticum aestivum cDNA clone rwhkp1g16 3prime, mRNA sequence	7e-15	um03280 probable TUP1 - general transcription repressor	1e-18	um03280 probable TUP1 - general transcription repressor	2e-15	PGTT_09497 | PGTG_09497 | Puccinia graminis f. sp. tritici transcription initiation factor TFIID subunit 5 (763 aa)	1e-43	um03280	tup1	probable TUP1 - general transcription repressor	0	0	1	0	1	0	1	0
PT0315.L11.C21.ptt	GR495486	0	0	0	0	0	0	0	1	0	1	1	1	gb|AAW82048.1| SGT1 [Nicotiana benthamiana]\n	1e-17	NR	PGTG_15420 | Puccinia graminis f. sp. tritici conserved hypothetical protein (translation) (230 aa)	6e-45	gb|AAW82048.1| SGT1 [Nicotiana benthamiana]	1e-17	no hit		UAHYP_14A_R_H07 UaHyphae_ARS Uromyces appendiculatus cDNA clone UAHYP_14A_H07, mRNA sequence. gb|EH303182.1|	8e-46	gi|32782336|gb|CD934572.1|CD934572 OV.001G19F000918 OV Triticum aestivum cDNA clone OV001G19, mRNA sequence	3e-20	um00604 related to SGT1 - subunit of SCF ubiquitin ligase complex	4e-19	um00604 related to SGT1 - subunit of SCF ubiquitin ligase complex	6e-16	PGTT_15420 | PGTG_15420 | Puccinia graminis f. sp. tritici conserved hypothetical protein (230 aa)	6e-45	um00604		related to SGT1 - subunit of SCF ubiquitin ligase complex	1	0	0	0	1	0	0	1
Contig2806	HP454468	0	0	1	0	0	0	0	0	1	1	1	1	ref|XP_550715.2| AGAP002087-PA [Anopheles gambiae str. PEST] gb|EAL38479.2| AGAP002087-PA [Anopheles gambiae str. PEST]\n	9e-18	NR	no hit		ref|XP_550715.2| AGAP002087-PA [Anopheles gambiae str. PEST] gb|EAL38479.2| AGAP002087-PA [Anopheles gambiae str. PEST]	9e-18	MagCon[11146a] unknown	1e-19	Ps47 Wheat stripe rust fungus cDNA library Puccinia striiformis f. sp. tritici cDNA 5prime, mRNA sequence. gb|ES321978.1|	3e-28	gi|143726703|gb|CJ932966.1|CJ932966 CJ932966 Y. Ogihara unpublished cDNA library, whchan Triticum aestivum cDNA clone whchan13b15 3prime, mRNA sequence	1e-11	um12101 conserved hypothetical protein	2e-23	um12101 conserved hypothetical protein	2e-19	no hit		um12101		conserved hypothetical protein	0	2	1	1	0	0	0	0
Contig2885	HP454544	0	0	0	0	0	0	0	0	1	1	1	1	En3773108 mRNA binding post-transcriptional regulator	7e-18	Cogeme	PGTG_04328 | Puccinia graminis f. sp. tritici conserved hypothetical protein (translation) (898 aa)	5e-89	ref|XP_502423.2| YALI0D04917p [Yarrowia lipolytica] emb|CAG80611.2| YALI0D04917p [Yarrowia lipolytica]	6e-17	En3773108 mRNA binding post-transcriptional regulator	7e-18	CATN11420.fwd CATN Nectria haematococca mpVI Sporulation (PDB) 77-13-4 Mycelia 24 hour culture Nectria haematococca mpVI cDNA clone CATN11420 5prime, mRNA sequence. gb|GE216543.1|	6e-16	gi|20110867|gb|BJ297543.1|BJ297543 BJ297543 Y. Ogihara unpublished cDNA library, Wh_SL Triticum aestivum cDNA clone whsl20n03 3prime, mRNA sequence	3e-17	um01271 related to NAM8 - meiotic recombination protein	3e-22	um01271 related to NAM8 - meiotic recombination protein	1e-20	PGTT_04328 | PGTG_04328 | Puccinia graminis f. sp. tritici hypothetical protein similar to RNA-binding protein Csx1 (898 aa)	5e-89	no hit	no hit	no hit
Contig2906	HP454562	0	0	0	0	0	0	0	0	1	1	1	1	PGTG_08259 | Puccinia graminis f. sp. tritici hypothetical protein similar to UDP-galactopyranose mutase (translation) (707 aa)	5e-18	PgramProts	PGTG_08259 | Puccinia graminis f. sp. tritici hypothetical protein similar to UDP-galactopyranose mutase (translation) (707 aa)	5e-18	emb|CAP94322.1| Pc18g00980 [Penicillium chrysogenum Wisconsin 54-1255]	1e-09	W0AA025ZE02C1 unknown	2e-12	UAHYP_12A_R_G12 UaHyphae_ARS Uromyces appendiculatus cDNA clone UAHYP_12A_G12, mRNA sequence. gb|EH302024.1|	3e-19	no hit		um11946 probable UDP-galactopyranose mutase	4e-11	um11946 probable UDP-galactopyranose mutase	3e-09	PGTT_08259 | PGTG_08259 | Puccinia graminis f. sp. tritici hypothetical protein similar to UDP-galactopyranose mutase (707 aa)	5e-18	um11946		probable UDP-galactopyranose mutase	1	0	3	2	1	0	1	0
PTDG.cn601.na.ptg	GR502789	0	0	1	0	0	0	0	0	0	1	0	1	PGTG_02542 | Puccinia graminis f. sp. tritici 50S ribosomal protein L6 (translation) (289 aa)	5e-18	PgramProts	PGTG_02542 | Puccinia graminis f. sp. tritici 50S ribosomal protein L6 (translation) (289 aa)	5e-18	ref|XP_505231.1| YALI0F10032p [Yarrowia lipolytica] emb|CAG78038.1| YALI0F10032p [Yarrowia lipolytica]	3e-07	GzCon[0768] mitochondrial 60S ribosomal protein L6	1e-08	UAHYP_14A_R_G07 UaHyphae_ARS Uromyces appendiculatus cDNA clone UAHYP_14A_G07, mRNA sequence. gb|EH303165.1|	2e-17	gi|143744883|gb|CJ937715.1|CJ937715 CJ937715 Y. Ogihara unpublished cDNA library, whchan Triticum aestivum cDNA clone whchan27l04 3prime, mRNA sequence	2e-10	um02772 related to MRPL6 - mitochondrial ribosomal protein, large subunit	6e-14	um02772 related to MRPL6 - mitochondrial ribosomal protein, large subunit	1e-11	PGTT_02542 | PGTG_02542 | Puccinia graminis f. sp. tritici 50S ribosomal protein L6 (289 aa)	5e-18	um02772		related to MRPL6 - mitochondrial ribosomal protein, large subunit	1	1	0	1	0	0	1	0
Contig2789	HP454451	0	0	0	0	0	0	0	0	1	1	1	1	UmCon[2308] multifunctional beta-oxidation enzyme	5e-18	Cogeme	PGTG_14151 | Puccinia graminis f. sp. tritici hypothetical protein (translation) (185 aa)	3e-86	gb|EED17379.1| lipid transfer protein, putative [Talaromyces stipitatus ATCC 10500] gb|EED17380.1| lipid transfer protein, putative [Talaromyces stipitatus ATCC 10500]	5e-14	UmCon[2308] multifunctional beta-oxidation enzyme	5e-18	JGI_CZAA2423.rev CZAA Phakopsora pachyrhizi TW72-1 urediniospores Phakopsora pachyrhizi cDNA clone CZAA2423 3prime, mRNA sequence. gb|EH264514.1|	1e-63	gi|21832627|gb|AL820858.1|AL820858 AL820858 O:232 Triticum aestivum cDNA clone C11_O232_plate_8, mRNA sequence	1e-11	um11938 conserved hypothetical protein	2e-18	um11277 conserved hypothetical protein	2e-20	PGTT_14151 | PGTG_14151 | Puccinia graminis f. sp. tritici hypothetical protein (185 aa)	3e-86	um11938		conserved hypothetical protein	2	3	2	2	0	0	2	1
Contig6796	HP458049	0	0	3	0	0	0	0	0	0	1	1	1	PsCon[6380] UDP-galactose transporter	4e-18	Cogeme	PGTG_10183 | Puccinia graminis f. sp. tritici conserved hypothetical protein (translation) (380 aa)	2e-50	gb|AAI70496.1| Nucleotide-sugar transporter (2A681) [Xenopus laevis]	5e-13	PsCon[6380] UDP-galactose transporter	4e-18	PL06014A2E06 cDNA from juvenile hermaphodites Schmidtea mediterranea cDNA 5prime, mRNA sequence. gb|DN312969.1|	1e-22	no hit		um06093 related to UDP-galactose transporter	3e-24	um06093 related to UDP-galactose transporter	2e-13	PGTT_10183 | PGTG_10183 | Puccinia graminis f. sp. tritici hypothetical protein similar to solute carrier family 35 transporter) (380 aa)	2e-50	no hit	no hit	no hit
Contig7932	HP459094	0	0	0	0	0	0	1	0	0	1	1	1	Mag30392953 coenzyme A diphosphatase, peroxisomal nudix hydrolase	4e-18	Cogeme	PGTG_00469 | Puccinia graminis f. sp. tritici hypothetical protein (translation) (192 aa)	1e-75	no hit		Mag30392953 coenzyme A diphosphatase, peroxisomal nudix hydrolase	4e-18	Ps29 Wheat stripe rust fungus cDNA library Puccinia striiformis f. sp. tritici cDNA 5prime similar to H+-transporting two-sector ATPase, A subunit, mRNA sequence. gb|ES321960.1|	9e-92	gi|143350206|gb|CJ814887.1|CJ814887 CJ814887 Y. Ogihara unpublished cDNA library, whsct Triticum aestivum cDNA clone whsct24g21 3prime, mRNA sequence	1e-16	um01332 related to coenzyme A diphosphatase	1e-40	um01332 related to coenzyme A diphosphatase	2e-26	PGTT_00469 | PGTG_00469 | Puccinia graminis f. sp. tritici hypothetical protein (192 aa)	1e-75	um01332		related to coenzyme A diphosphatase	0	1	1	0	0	0	1	0
PTDG.cn977.na.ptg	GR503033	0	0	1	0	0	0	0	0	0	1	1	1	W0AA023ZG01C1 opsin	4e-18	Cogeme	PGTG_11121 | Puccinia graminis f. sp. tritici hypothetical protein (translation) (243 aa)	1e-115	ref|XP_001597420.1| opsin-1 [Sclerotinia sclerotiorum 1980] gb|EDN96688.1| opsin-1 [Sclerotinia sclerotiorum 1980]	5e-16	W0AA023ZG01C1 opsin	4e-18	UAHYP_02D_F_D05 UaHyphae_ARS Uromyces appendiculatus cDNA clone UAHYP_02D_D05, mRNA sequence. gb|EH296121.1|	9e-66	no hit		um00371 related to Opsin-1	3e-17	um00371 related to Opsin-1	8e-18	PGTT_11121 | PGTG_11121 | Puccinia graminis f. sp. tritici hypothetical protein (243 aa)	1e-115	um00371		related to Opsin-1	2	3	0	8	1	0	4	1
Contig5647	HP456995	0	0	0	1	0	0	0	0	0	1	1	1	PGTG_11036 | Puccinia graminis f. sp. tritici 40S ribosomal protein S6 (translation) (243 aa)	3e-18	PgramProts	PGTG_11036 | Puccinia graminis f. sp. tritici 40S ribosomal protein S6 (translation) (243 aa)	3e-18	no hit		UmCon[0606] 40S ribosomal protein S6	2e-07	Pv026D_M13R_A04.ab1 Phaseolus vulgaris cv Early gallatin Phaseolus vulgaris cDNA, mRNA sequence. gb|FE698577.1|	2e-16	no hit		um11827 probable RPS6B - 40s ribosomal protein S6	8e-08	um11827 probable RPS6B - 40s ribosomal protein S6	1e-06	PGTT_11036 | PGTG_11036 | Puccinia graminis f. sp. tritici 40S ribosomal protein S6 (243 aa)	3e-18	um11827	rps6b	probable RPS6B - 40s ribosomal protein S6	0	0	2	15	1	0	0	0
PT0306.P23.C21.ptp	GR491080	0	0	0	0	0	0	1	0	0	1	1	1	GzCon[4831] DnaJ-like translocase of the inner mitochondrial membrane	2e-18	Cogeme	no hit		ref|XP_566610.1| chaperone [Cryptococcus neoformans var. neoformans JEC21] gb|AAW40791.1| chaperone, putative [Cryptococcus neoformans var. neoformans JEC21]	5e-13	GzCon[4831] DnaJ-like translocase of the inner mitochondrial membrane	2e-18	UAHAUST_01C_R_G05 UaHaust_ARS Uromyces appendiculatus cDNA clone UAHAUST_01C_G05, mRNA sequence. gb|FE660494.1|	1e-35	gi|93187811|gb|CJ669532.1|CJ669532 CJ669532 Y.Ogihara unpublished cDNA library Wh_KMV Triticum aestivum cDNA clone whkv19b10 5prime, mRNA sequence	5e-11	um11884.2 related to Mitochondrial DnaJ chaperone	3e-24	um11884.2 related to Mitochondrial DnaJ chaperone	1e-19	no hit		um11884.2		related to Mitochondrial DnaJ chaperone	1	1	1	0	3	0	0	0
Contig7018	HP458258	0	0	3	0	0	0	0	0	0	1	1	1	PGTG_10360 | Puccinia graminis f. sp. tritici DNA-directed RNA polymerase, mitochondrial precursor (translation) (1357 aa)	2e-18	PgramProts	PGTG_10360 | Puccinia graminis f. sp. tritici DNA-directed RNA polymerase, mitochondrial precursor (translation) (1357 aa)	2e-18	no hit		no hit		PchrSEQ9369 Phanerochaete chrysosporium pBluescript (EcoRI-XhoI) Phanerochaete chrysosporium cDNA clone PchrSEQ9369, mRNA sequence. gb|DV759707.1|	3e-08	no hit		um02493 related to RPO41 - DNA-directed RNA polymerase, mitochondrial	3e-06	no hit		PGTT_10360 | PGTG_10360 | Puccinia graminis f. sp. tritici DNA-directed RNA polymerase, mitochondrial precursor (1357 aa)	2e-18	no hit	no hit	no hit
Contig7276	HP458489	0	1	0	0	0	0	0	4	0	1	1	1	Mag19230832 homologue of CipC (E. nidulans), associated with antibiotic response	2e-18	Cogeme	PGTG_00252 | Puccinia graminis f. sp. tritici hypothetical protein (translation) (110 aa)	1e-38	ref|XP_001273513.1| phosphoglycerate mutase family protein, putative [Aspergillus clavatus NRRL 1] gb|EAW12087.1| phosphoglycerate mutase family protein, putative [Aspergillus clavatus NRRL 1]	7e-18	Mag19230832 homologue of CipC (E. nidulans), associated with antibiotic response	2e-18	Ps274 Wheat stripe rust fungus cDNA library Puccinia striiformis f. sp. tritici cDNA 5prime, mRNA sequence. gb|ES322205.1|	5e-41	no hit		um03284 conserved hypothetical protein	6e-12	um03284 conserved hypothetical protein	2e-10	PGTT_00252 | PGTG_00252 | Puccinia graminis f. sp. tritici hypothetical protein (110 aa)	1e-38	um03284		conserved hypothetical protein	4	0	2	0	0	0	6	21
Contig8035	HP459180	0	0	0	1	0	1	0	0	2	1	1	1	UmCon[2689] cytochrome b5	2e-18	Cogeme	PGTG_14790 | Puccinia graminis f. sp. tritici hypothetical protein (translation) (137 aa)	2e-49	emb|CAL56480.1| Cytochrome b5 (ISS) [Ostreococcus tauri]	3e-13	UmCon[2689] cytochrome b5	2e-18	UAHYP_01A_R_A09 UaHyphae_ARS Uromyces appendiculatus cDNA clone UAHYP_01A_A09, mRNA sequence. gb|EH294913.1|	5e-32	gi|55606083|gb|CV764228.1|CV764228 FGAS058612 Triticum aestivum FGAS: Library 2 Gate 3 Triticum aestivum cDNA, mRNA sequence	2e-15	um11368 probable cytochrome b5	2e-30	um11368 probable cytochrome b5	3e-25	PGTT_14790 | PGTG_14790 | Puccinia graminis f. sp. tritici hypothetical protein (137 aa)	2e-49	um11368		probable cytochrome b5	0	0	0	0	0	0	0	1
Contig332	HP452103	0	0	0	0	0	0	0	1	0	1	1	1	ref|YP_001313764.1| transposase [Sinorhizobium medicae WSM419] ref|YP_001314140.1| transposase [Sinorhizobium medicae WSM419] ref|YP_001314685.1| transposase [Sinorhizobium medicae WSM419] ref|YP_001314790.1| transposase [Sinorhizobium medicae WSM419] gb|	2e-18	NR	PGTG_02765 | Puccinia graminis f. sp. tritici predicted protein (translation) (245 aa)	4e-67	ref|YP_001313764.1| transposase [Sinorhizobium medicae WSM419] ref|YP_001314140.1| transposase [Sinorhizobium medicae WSM419] ref|YP_001314685.1| transposase [Sinorhizobium medicae WSM419] ref|YP_001314790.1| transposase [Sinorhizobium medicae WSM419] gb|	2e-18	Ps38062745 unknown	1e-08	JGI_ACAC6569.rev ACAC Phakopsora pachyrhizi TW72-1 germinating urediniospores on water surface (20C/16 hours/dark) Phakopsora pachyrhizi cDNA clone ACAC6569 3prime, mRNA sequence. gb|EH231159.1|	2e-25	no hit		um10521 related to transposase, pseudogene	2e-07	um03801 related to transposase, pseudogene	1e-08	PGTT_02765 | PGTG_02765 | Puccinia graminis f. sp. tritici predicted protein (245 aa)	4e-67	no hit	no hit	no hit
PT03012.H08.C21.ptp	GR490175	0	0	0	0	0	0	1	0	0	1	0	1	PGTG_00120 | Puccinia graminis f. sp. tritici hypothetical protein similar to coiled-coil protein (translation) (202 aa)	1e-18	PgramProts	PGTG_00120 | Puccinia graminis f. sp. tritici hypothetical protein similar to coiled-coil protein (translation) (202 aa)	1e-18	ref|XP_571869.1| coiled-coil protein [Cryptococcus neoformans var. neoformans JEC21] gb|AAW44562.1| coiled-coil protein, putative [Cryptococcus neoformans var. neoformans JEC21]	2e-07	no hit		UAHYP_19D_F_B04 UaHyphae_ARS Uromyces appendiculatus cDNA clone UAHYP_19D_B04, mRNA sequence. gb|FE663253.1|	4e-12	no hit		um11627 conserved hypothetical protein	3e-12	um11627 conserved hypothetical protein	1e-09	PGTT_00120 | PGTG_00120 | Puccinia graminis f. sp. tritici hypothetical protein similar to coiled-coil protein (202 aa)	1e-18	um11627		conserved hypothetical protein	2	2	0	0	0	0	1	0
PT0304.O06.CPTR.ptp	GR493544	0	0	0	0	0	0	1	0	0	1	1	1	emb|CAP99513.1| Pc22g22250 [Penicillium chrysogenum Wisconsin 54-1255]\n	1e-18	NR	PGTG_17145 | Puccinia graminis f. sp. tritici predicted protein (translation) (288 aa)	7e-58	emb|CAP99513.1| Pc22g22250 [Penicillium chrysogenum Wisconsin 54-1255]	1e-18	W0AA065ZB10C1 unknown	1e-25	UAHYP_08C_R_F07 UaHyphae_ARS Uromyces appendiculatus cDNA clone UAHYP_08C_F07, mRNA sequence. gb|EH299546.1|	4e-42	gi|49517616|gb|AL810915.1|AL810915 AL810915 d:26 Triticum aestivum cDNA clone G12_d26_plate_13, mRNA sequence	3e-23	um15039 conserved hypothetical protein	6e-16	um15039 conserved hypothetical protein	4e-13	PGTT_17145 | PGTG_17145 | Puccinia graminis f. sp. tritici predicted protein (288 aa)	7e-58	um15039		conserved hypothetical protein	0	0	0	1	0	0	0	0
PTDG.cn1183.na.ptg	GR503191	0	0	1	0	0	0	0	0	0	1	1	1	ref|XP_001996123.1| GH13990 [Drosophila grimshawi] gb|EDV90781.1| GH13990 [Drosophila grimshawi]\n	1e-18	NR	PGTG_15000 | Puccinia graminis f. sp. tritici predicted protein (translation) (197 aa)	8e-74	ref|XP_001996123.1| GH13990 [Drosophila grimshawi] gb|EDV90781.1| GH13990 [Drosophila grimshawi]	1e-18	Ps38065092 N-acetyltransferase	6e-13	CAHG6250.fwd CAHG Laccaria bicolor Vegetative mycelium and Fruiting body (3-10k) Laccaria bicolor cDNA clone CAHG6250 5prime, mRNA sequence. gb|EX798407.1|	1e-20	no hit		um10085 conserved hypothetical protein	4e-26	um10085 conserved hypothetical protein	1e-23	PGTT_15000 | PGTG_15000 | Puccinia graminis f. sp. tritici predicted protein (197 aa)	8e-74	um10085		conserved hypothetical protein	0	0	2	0	0	0	0	0
Contig15	HP451839	0	0	1	0	0	0	0	6	12	1	1	1	ref|XP_001877082.1| expansin family protein [Laccaria bicolor S238N-H82] gb|EDR12818.1| expansin family protein [Laccaria bicolor S238N-H82]\n	1e-18	NR	PGTG_14955 | Puccinia graminis f. sp. tritici hypothetical protein (translation) (251 aa)	3e-96	ref|XP_001877082.1| expansin family protein [Laccaria bicolor S238N-H82] gb|EDR12818.1| expansin family protein [Laccaria bicolor S238N-H82]	1e-18	no hit		Ps160 Wheat stripe rust fungus cDNA library Puccinia striiformis f. sp. tritici cDNA 5prime, mRNA sequence. gb|ES322091.1|	4e-98	no hit		um11886 conserved hypothetical protein	8e-15	um11886 conserved hypothetical protein	6e-17	PGTT_14955 | PGTG_14955 | Puccinia graminis f. sp. tritici hypothetical protein (251 aa)	3e-96	um11886		conserved hypothetical protein	0	0	0	1	1	0	0	0
Contig2890	HP454548	0	0	0	0	0	0	0	0	1	1	1	1	sp|A1DMW6|ATG12_NEOFI RecName: Full=Autophagy-related protein 12; AltName: Full=Autophagy-related ubiquitin-like modifier atg12\n	8e-19	NR	PGTG_07878 | Puccinia graminis f. sp. tritici hypothetical protein (translation) (115 aa)	1e-48	sp|A1DMW6|ATG12_NEOFI RecName: Full=Autophagy-related protein 12; AltName: Full=Autophagy-related ubiquitin-like modifier atg12	8e-19	no hit		UAHYP_15D_R_F02 UaHyphae_ARS Uromyces appendiculatus cDNA clone UAHYP_15D_F02, mRNA sequence. gb|EH304193.1|	1e-53	gi|93239169|gb|CJ636092.1|CJ636092 CJ636092 Y.Ogihara unpublished cDNA library Wh_DPA20 Triticum aestivum cDNA clone whdp4k13 5prime, mRNA sequence	9e-20	um12234 probable Autophagy-related protein 12	2e-44	um12234 probable Autophagy-related protein 12	3e-37	PGTT_07878 | PGTG_07878 | Puccinia graminis f. sp. tritici hypothetical protein (115 aa)	1e-48	no hit	no hit	no hit
Contig7296	HP458508	0	0	0	0	0	0	2	0	0	1	1	1	ref|NP_651210.2| CG6000, isoform A [Drosophila melanogaster] gb|AAF56229.2| CG6000, isoform A [Drosophila melanogaster]\n	7e-19	NR	PGTG_10215 | Puccinia graminis f. sp. tritici conserved hypothetical protein (translation) (188 aa)	4e-61	ref|NP_651210.2| CG6000, isoform A [Drosophila melanogaster] gb|AAF56229.2| CG6000, isoform A [Drosophila melanogaster]	7e-19	MagCon[11470a] unknown (homologue of Yor285wp, Yor286wp, S. cerevisiae)	1e-15	CATH11067.fwd CATH Sporobolomyces roseus IAM 13481 whole cells Sporobolomyces roseus IAM 13481 cDNA clone CATH11067 5prime, mRNA sequence. gb|EY979960.1|	2e-37	no hit		um04541 conserved hypothetical protein	6e-37	um04541 conserved hypothetical protein	8e-31	PGTT_10215 | PGTG_10215 | Puccinia graminis f. sp. tritici hypothetical protein similar to endoplasmic reticulum protein (188 aa)	4e-61	um04541		conserved hypothetical protein	5	8	0	0	0	0	2	0
Contig164	HP451966	0	0	0	0	0	0	1	0	0	1	1	1	BfCon[0942] RNA recognition motif (RRM)-containing protein	6e-19	Cogeme	no hit		ref|XP_002148227.1| actin cytoskeleton protein (VIP1), putative [Penicillium marneffei ATCC 18224] gb|EEA24716.1| actin cytoskeleton protein (VIP1), putative [Penicillium marneffei ATCC 18224]	1e-07	BfCon[0942] RNA recognition motif (RRM)-containing protein	6e-19	Uf326 haustorium-specific cDNA library Uromyces viciae-fabae cDNA similar to RNA recognition motif (RRM)-containing protein, mRNA sequence. gb|DR010504.1|	1e-28	gi|20111494|gb|BJ298997.1|BJ298997 BJ298997 Y. Ogihara unpublished cDNA library, Wh_SL Triticum aestivum cDNA clone whsl28c23 3prime, mRNA sequence	1e-06	um11591 related to SSP120 - secretory protein	3e-10	no hit		no hit		um11591		related to SSP120 - secretory protein	0	1	0	3	2	0	0	0
Contig2571	EZ116162	0	0	0	1	0	0	0	0	0	1	1	1	Lm75966128 40S ribosomal protein S28	6e-19	Cogeme	PGTG_16766 | Puccinia graminis f. sp. tritici conserved hypothetical protein (translation) (68 aa)	3e-22	ref|XP_001938519.1| 40S ribosomal protein S28 [Pyrenophora tritici-repentis Pt-1C-BFP] gb|EDU51106.1| 40S ribosomal protein S28 [Pyrenophora tritici-repentis Pt-1C-BFP]	5e-14	Lm75966128 40S ribosomal protein S28	6e-19	UAHYP_27D_R_H08 UaHyphae_ARS Uromyces appendiculatus cDNA clone UAHYP_27D_H08, mRNA sequence. gb|FE667939.1|	3e-17	gi|93237200|gb|CJ687437.1|CJ687437 CJ687437 Y.Ogihara unpublished cDNA library Wh_RDr Triticum aestivum cDNA clone whrd10d12 5prime, mRNA sequence	1e-18	um11202 probable 40s ribosomal protein s28	1e-13	um11202 probable 40s ribosomal protein s28	3e-11	PGTT_16766 | PGTG_16766 | Puccinia graminis f. sp. tritici 40S ribosomal protein S28 (68 aa)	3e-22	um11202		probable 40s ribosomal protein s28	4	2	3	5	0	0	3	4
Contig5089	HP456472	0	0	1	0	0	0	0	0	1	1	1	1	PGTG_06488 | Puccinia graminis f. sp. tritici hypothetical protein similar to DEAD/DEAH box helicase (translation) (790 aa)	5e-19	PgramProts	PGTG_06488 | Puccinia graminis f. sp. tritici hypothetical protein similar to DEAD/DEAH box helicase (translation) (790 aa)	5e-19	ref|XP_002175265.1| DNA repair protein rad5 [Schizosaccharomyces japonicus yFS275] gb|EEB08972.1| DNA repair protein rad5 [Schizosaccharomyces japonicus yFS275]	1e-05	GzCon[3362] DEAD/DEAH box helicase, involved in nucleotide-excision repair	4e-09	JGI_ACAC8518.rev ACAC Phakopsora pachyrhizi TW72-1 germinating urediniospores on water surface (20C/16 hours/dark) Phakopsora pachyrhizi cDNA clone ACAC8518 3prime, mRNA sequence. gb|EH233578.1|	1e-22	no hit		um06243 conserved hypothetical protein	1e-09	um06243 conserved hypothetical protein	4e-08	PGTT_06488 | PGTG_06488 | Puccinia graminis f. sp. tritici hypothetical protein similar to RAD5 (790 aa)	5e-19	no hit	no hit	no hit
PTDH.cn219.na.ptih	GR503636	0	0	0	0	0	1	0	0	0	1	1	1	Q4PIP6_USTMA (Q4PIP6) Hypothetical protein	5e-19	UniProt	PGTG_14598 | Puccinia graminis f. sp. tritici conserved hypothetical protein (translation) (279 aa)	2e-46	no hit		BgCon[1144] unknown	7e-15	UAHYP_18B_R_H04 UaHyphae_ARS Uromyces appendiculatus cDNA clone UAHYP_18B_H04, mRNA sequence. gb|EH305882.1|	4e-50	gi|32546080|gb|CD862264.1|CD862264 AZO1.102P17F010126 AZO1 Triticum aestivum cDNA clone AZO1102P17, mRNA sequence	7e-12	um00017 conserved hypothetical protein	2e-12	um00017 conserved hypothetical protein	4e-21	PGTT_14598 | PGTG_14598 | Puccinia graminis f. sp. tritici conserved hypothetical protein (279 aa)	2e-46	um00017		conserved hypothetical protein	1	0	0	0	1	0	0	0
Contig7012	HP458252	0	0	0	0	0	0	0	0	1	1	0	1	PGTG_10911 | Puccinia graminis f. sp. tritici hypothetical protein similar to mitochondrial inner membrane protein (translation) (219 aa)	4e-19	PgramProts	PGTG_10911 | Puccinia graminis f. sp. tritici hypothetical protein similar to mitochondrial inner membrane protein (translation) (219 aa)	4e-19	no hit		UmCon[2500] succinate dehydrogenase membrane anchor subunit	6e-13	JGI_ACAC15041.rev ACAC Phakopsora pachyrhizi TW72-1 germinating urediniospores on water surface (20C/16 hours/dark) Phakopsora pachyrhizi cDNA clone ACAC15041 3prime, mRNA sequence. gb|EH251813.1|	2e-13	no hit		um03845 related to succinate dehydrogenase [ubiquinone] cytochrome b small subunit, mitochondrial precursor	2e-13	um03845 related to succinate dehydrogenase [ubiquinone] cytochrome b small subunit, mitochondrial precursor	3e-11	PGTT_10911 | PGTG_10911 | Puccinia graminis f. sp. tritici hypothetical protein similar to mitochondrial inner membrane protein (219 aa)	4e-19	um03845		related to succinate dehydrogenase [ubiquinone] cytochrome b small subunit, mitochondrial precursor	7	2	5	2	2	0	2	0
Contig5319	HP456682	0	0	1	0	0	1	0	1	0	1	1	1	GzCon[2193] glutaredoxin	4e-19	Cogeme	PGTG_07652 | Puccinia graminis f. sp. tritici conserved hypothetical protein (translation) (101 aa)	2e-33	ref|XP_002172542.1| glutaredoxin-1 [Schizosaccharomyces japonicus yFS275] gb|EEB06249.1| glutaredoxin-1 [Schizosaccharomyces japonicus yFS275]	7e-13	GzCon[2193] glutaredoxin	4e-19	JGI_ACAC12990.fwd ACAC Phakopsora pachyrhizi TW72-1 germinating urediniospores on water surface (20C/16 hours/dark) Phakopsora pachyrhizi cDNA clone ACAC12990 5prime, mRNA sequence. gb|EH239855.1|	4e-23	gi|9443962|gb|BE444415.1|BE444415 WHE1118_H06_O12ZS Wheat etiolated seedling root normalized cDNA library Triticum aestivum cDNA clone WHE1118_H06_O12, mRNA sequence	2e-10	um04948 probable GRX1 - glutaredoxin	2e-11	um04948 probable GRX1 - glutaredoxin	4e-10	PGTT_07652 | PGTG_07652 | Puccinia graminis f. sp. tritici conserved hypothetical protein (101 aa)	2e-33	um04948	grx1	probable GRX1 - glutaredoxin	3	6	0	0	0	0	0	0
PT0294.D18.C21.pte	GR489037	0	1	0	0	0	0	0	0	0	1	1	1	Q5KGM0_CRYNE (Q5KGM0) Hypothetical protein	4e-19	UniProt	PGTG_02402 | Puccinia graminis f. sp. tritici conserved hypothetical protein (translation) (507 aa)	1e-45	no hit		no hit		I080P11.3pR Populus senescing leaves cDNA library Populus tremula cDNA clone I080P11 3prime, mRNA sequence. gb|DN484633.1|	2e-40	no hit		um01992 related to amidohydrolase	6e-14	um01992 related to amidohydrolase	5e-13	PGTT_02402 | PGTG_02402 | Puccinia graminis f. sp. tritici conserved hypothetical protein (507 aa)	1e-45	um01992		related to amidohydrolase	0	0	1	0	3	0	0	0
PTDG.cn1108.na.ptg	GR503130	0	0	1	0	0	0	0	0	0	1	1	1	mga1797f CDP-alcohol phosphatidyltransferase	3e-19	Cogeme	PGTG_04412 | Puccinia graminis f. sp. tritici hypothetical protein similar to F23H11.9b (translation) (257 aa)	1e-07	no hit		mga1797f CDP-alcohol phosphatidyltransferase	3e-19	CBHG4883.rev CBHG Trichoderma virens strain Gv29-8 fungal mycelium Hypocrea virens cDNA clone CBHG4883 3prime, mRNA sequence. gb|FG384944.1|	9e-34	no hit		um11571 related to CRD1 - cardiolipin synthase	2e-19	um11571 related to CRD1 - cardiolipin synthase	2e-15	PGTT_04412 | PGTG_04412 | Puccinia graminis f. sp. tritici cardiolipin synthetase (257 aa)	1e-07	um11571		related to CRD1 - cardiolipin synthase	0	0	0	0	3	0	0	0
Contig5300	HP456666	0	0	9	0	0	0	0	0	0	1	1	1	NcCon[10205] trimethyllysine dioxygenase (epsilon-trimethyllysine 2-oxoglutarate dioxygenase)	3e-19	Cogeme	PGTG_19005 | Puccinia graminis f. sp. tritici conserved hypothetical protein (translation) (511 aa)	2e-37	ref|XP_750367.1| trimethyllysine dioxygenase TmlH [Aspergillus fumigatus Af293] gb|EAL88329.1| trimethyllysine dioxygenase TmlH, putative [Aspergillus fumigatus Af293] gb|EDP55954.1| trimethyllysine dioxygenase, putative [Aspergillus fumigatus A1163]	7e-14	NcCon[10205] trimethyllysine dioxygenase (epsilon-trimethyllysine 2-oxoglutarate dioxygenase)	3e-19	JGI_ACAC1574.rev ACAC Phakopsora pachyrhizi TW72-1 germinating urediniospores on water surface (20C/16 hours/dark) Phakopsora pachyrhizi cDNA clone ACAC1574 3prime, mRNA sequence. gb|EH241931.1|	1e-30	no hit		um11458 related to trimethyllysine hydroxylase	1e-23	um11458 related to trimethyllysine hydroxylase	1e-19	PGTT_19005 | PGTG_19005 | Puccinia graminis f. sp. tritici trimethyllysine dioxygenase, mitochondrial precursor (511 aa)	2e-37	um11458		related to trimethyllysine hydroxylase	0	0	1	0	1	0	0	0
Contig5851	HP457185	0	0	0	1	0	0	0	0	1	1	1	1	ref|XP_001888824.1| ERGIC53, mannose lectin, ER-Golgi intermediate compartment [Laccaria bicolor S238N-H82] gb|EDR00597.1| ERGIC53, mannose lectin, ER-Golgi intermediate compartment [Laccaria bicolor S238N-H82]\n	2e-19	NR	PGTG_12132 | Puccinia graminis f. sp. tritici conserved hypothetical protein (translation) (346 aa)	2e-16	ref|XP_001888824.1| ERGIC53, mannose lectin, ER-Golgi intermediate compartment [Laccaria bicolor S238N-H82] gb|EDR00597.1| ERGIC53, mannose lectin, ER-Golgi intermediate compartment [Laccaria bicolor S238N-H82]	2e-19	Um37415106 vesicular integral-membrane protein	5e-15	UAHYP_26A_F_C09 UaHyphae_ARS Uromyces appendiculatus cDNA clone UAHYP_26A_C09, mRNA sequence. gb|FE666821.1|	1e-72	no hit		um04463 related to vesicular integral-membrane protein VIP36	2e-22	um04463 related to vesicular integral-membrane protein VIP36	2e-21	PGTT_12132 | PGTG_12132 | Puccinia graminis f. sp. tritici conserved hypothetical protein (346 aa)	2e-16	um04463		related to vesicular integral-membrane protein VIP36	0	0	0	1	6	0	0	0
PT03011.L12.C21.ptp	GR489903	0	0	0	0	0	0	1	0	0	1	0	1	PGTG_00725 | Puccinia graminis f. sp. tritici alpha-mannosidase (translation) (1102 aa)	2e-19	PgramProts	PGTG_00725 | Puccinia graminis f. sp. tritici alpha-mannosidase (translation) (1102 aa)	2e-19	no hit		no hit		CATH857.fwd CATH Sporobolomyces roseus IAM 13481 whole cells Sporobolomyces roseus IAM 13481 cDNA clone CATH857 5prime, mRNA sequence. gb|FC002376.1|	7e-08	no hit		um00557 probable AMS1 - alpha-mannosidase	4e-06	no hit		PGTT_00725 | PGTG_00725 | Puccinia graminis f. sp. tritici hypothetical protein similar to alpha mannosidase (1102 aa)	2e-19	um00557	ams1	probable AMS1 - alpha-mannosidase	1	0	0	3	0	0	0	0
PT0315.D15.C21.ptt	GR495309	0	0	0	0	0	0	0	1	0	1	0	1	PGTG_10566 | Puccinia graminis f. sp. tritici hypothetical protein similar to TatD DNase domain containing 1 (translation) (406 aa)	2e-19	PgramProts	PGTG_10566 | Puccinia graminis f. sp. tritici hypothetical protein similar to TatD DNase domain containing 1 (translation) (406 aa)	2e-19	ref|XP_001259000.1| TatD family hydrolase, putative [Neosartorya fischeri NRRL 181] gb|EAW17103.1| TatD family hydrolase, putative [Neosartorya fischeri NRRL 181]	9e-07	no hit		UAHYP_24C_R_B05 UaHyphae_ARS Uromyces appendiculatus cDNA clone UAHYP_24C_B05, mRNA sequence. gb|FE666008.1|	3e-18	no hit		um10892 conserved hypothetical protein	1e-07	um10892 conserved hypothetical protein	2e-06	PGTT_10566 | PGTG_10566 | Puccinia graminis f. sp. tritici hypothetical protein similar to TatD (406 aa)	2e-19	um10892		conserved hypothetical protein	0	1	0	0	0	0	0	0
PTDG.cn1347.na.ptg	GR503313	0	0	1	0	0	0	0	0	0	1	1	1	PGTG_00744 | Puccinia graminis f. sp. tritici E3 ubiquitin-protein ligase ptr1 (translation) (4198 aa)	1e-19	PgramProts	PGTG_00744 | Puccinia graminis f. sp. tritici E3 ubiquitin-protein ligase ptr1 (translation) (4198 aa)	1e-19	ref|NP_594902.1| HECT domain [Schizosaccharomyces pombe] sp|O13834|PTR1_SCHPO E3 ubiquitin-protein ligase ptr1 (Poly(A)+ RNA transport protein 1) emb|CAB16714.1| HECT domain [Schizosaccharomyces pombe]	2e-11	EnCon[1615] ubiquitin-protein ligase	5e-13	UAHYP_13D_F_B09 UaHyphae_ARS Uromyces appendiculatus cDNA clone UAHYP_13D_B09, mRNA sequence. gb|EH302957.1|	5e-22	gi|93191664|gb|CJ642153.1|CJ642153 CJ642153 Y.Ogihara unpublished cDNA library Wh_EMC Triticum aestivum cDNA clone whec7p12 5prime, mRNA sequence	3e-11	um03442 related to ubiquitin-protein ligase 1	1e-15	um03442 related to ubiquitin-protein ligase 1	8e-13	PGTT_00744 | PGTG_00744 | Puccinia graminis f. sp. tritici E3 ubiquitin-protein ligase NEDD4 (4198 aa)	1e-19	um03442		related to ubiquitin-protein ligase 1	0	0	0	1	1	0	1	0
Contig5498	HP456852	0	0	0	1	0	0	0	0	0	1	1	1	PGTG_11668 | Puccinia graminis f. sp. tritici hypothetical protein similar to 53 kda brg1-associated factor b (translation) (470 aa)	1e-19	PgramProts	PGTG_11668 | Puccinia graminis f. sp. tritici hypothetical protein similar to 53 kda brg1-associated factor b (translation) (470 aa)	1e-19	gb|EED48803.1| chromatin remodeling and histone acetyltransferase complexes subunit [Aspergillus flavus NRRL3357]	2e-12	mgb0373f actin-like	1e-17	AU248497 HL (Lolium multiflorum) Lolium multiflorum cDNA clone HL010C09-5, mRNA sequence. dbj|AU248497.1|	4e-23	gi|93254256|gb|CJ615460.1|CJ615460 CJ615460 Y.Ogihara unpublished cDNA library Wh_VWD Triticum aestivum cDNA clone rwhvd4f17 3prime, mRNA sequence	8e-14	um05715 related to ACT1 - actin	4e-16	um05715 related to ACT1 - actin	2e-13	PGTT_11668 | PGTG_11668 | Puccinia graminis f. sp. tritici actin (470 aa)	1e-19	um05715		related to ACT1 - actin	0	0	0	3	0	0	0	0
Contig2776	HP454439	0	0	1	0	0	0	0	0	1	1	1	1	Q4PAY1_USTMA (Q4PAY1) Hypothetical protein	1e-19	UniProt	PGTG_03130 | Puccinia graminis f. sp. tritici hypothetical protein (translation) (163 aa)	3e-30	no hit		UmCon[0754] unknown	8e-26	I085P21.3pR Populus senescing leaves cDNA library Populus tremula cDNA clone I085P21 3prime, mRNA sequence. gb|CK095429.1|	1e-37	gi|93227068|gb|CJ684406.1|CJ684406 CJ684406 Y.Ogihara unpublished cDNA library Wh_PCDAM Triticum aestivum cDNA clone whpc16o16 5prime, mRNA sequence	2e-15	um02732 conserved hypothetical protein	3e-26	um02732 conserved hypothetical protein	8e-22	PGTT_03130 | PGTG_03130 | Puccinia graminis f. sp. tritici hypothetical protein (163 aa)	3e-30	um02732		conserved hypothetical protein	0	0	0	2	1	0	0	0
PT0315.D04.C21.ptt	GR495298	0	0	0	0	0	0	0	1	0	1	1	1	GzCon[4476] single-stranded telomeric DNA-binding protein	1e-19	Cogeme	PGTG_17377 | Puccinia graminis f. sp. tritici conserved hypothetical protein (translation) (511 aa)	8e-38	gb|EDP49798.1| RNP domain protein [Aspergillus fumigatus A1163]	4e-16	GzCon[4476] single-stranded telomeric DNA-binding protein	1e-19	UAHYP_10B_R_H11 UaHyphae_ARS Uromyces appendiculatus cDNA clone UAHYP_10B_H11, mRNA sequence. gb|EH300785.1|	8e-38	no hit		um10375 related to HRB1 - Poly(A+) RNA-binding protein, involved in the export of mRNAs from the nucleus to the cytoplasm	2e-31	um10375 related to HRB1 - Poly(A+) RNA-binding protein, involved in the export of mRNAs from the nucleus to the cytoplasm	1e-26	PGTT_17377 | PGTG_17377 | Puccinia graminis f. sp. tritici hypothetical protein similar to RNP domain-containing protein (511 aa)	8e-38	um10375		related to HRB1 - Poly(A+) RNA-binding protein, involved in the export of mRNAs from the nucleus to the cytoplasm	0	0	1	3	1	0	0	0
Contig7355	HP458562	0	0	0	0	0	0	1	1	0	1	1	1	ref|ZP_03455019.1| thioesterase family protein [Burkholderia pseudomallei 576] gb|EEC33397.1| thioesterase family protein [Burkholderia pseudomallei 576]\n	1e-19	NR	PGTG_11255 | Puccinia graminis f. sp. tritici conserved hypothetical protein (translation) (230 aa)	5e-58	ref|ZP_03455019.1| thioesterase family protein [Burkholderia pseudomallei 576] gb|EEC33397.1| thioesterase family protein [Burkholderia pseudomallei 576]	1e-19	UmCon[1251] 4-hydroxybenzoyl-CoA thioesterase	1e-11	CAIG12383.fwd CAIG Postia placenta in rich medium Postia placenta cDNA clone CAIG12383 5prime, mRNA sequence. gb|FL600309.1|	4e-21	no hit		um11630 conserved hypothetical protein	7e-12	um11630 conserved hypothetical protein	6e-10	PGTT_11255 | PGTG_11255 | Puccinia graminis f. sp. tritici hypothetical protein similar to thioesterase family protein domain-containing protein (230 aa)	5e-58	um11630		conserved hypothetical protein	1	0	0	2	0	0	0	1
Contig7270	HP458483	0	1	0	0	0	0	1	1	0	1	1	1	ref|XP_002151725.1| cAMP-regulated phosphoprotein family protein Igo1, putative [Penicillium marneffei ATCC 18224] gb|EEA20725.1| cAMP-regulated phosphoprotein family protein Igo1, putative [Penicillium marneffei ATCC 18224]\n	1e-19	NR	PGTG_12636 | Puccinia graminis f. sp. tritici hypothetical protein (translation) (261 aa)	1e-67	ref|XP_002151725.1| cAMP-regulated phosphoprotein family protein Igo1, putative [Penicillium marneffei ATCC 18224] gb|EEA20725.1| cAMP-regulated phosphoprotein family protein Igo1, putative [Penicillium marneffei ATCC 18224]	1e-19	UmCon[0307] unknown (homologue of Yhr132w-ap, S. cerevisiae)	2e-26	UAHYP_15A_F_H06 UaHyphae_ARS Uromyces appendiculatus cDNA clone UAHYP_15A_H06, mRNA sequence. gb|EH303639.1|	1e-58	no hit		um05663 conserved hypothetical protein	7e-27	um05663 conserved hypothetical protein	2e-24	PGTT_12636 | PGTG_12636 | Puccinia graminis f. sp. tritici hypothetical protein (261 aa)	1e-67	um05663		conserved hypothetical protein	3	1	0	5	2	0	1	0
Contig8001	HP459158	0	0	1	0	0	1	0	0	0	1	1	1	ref|XP_001877928.1| copper transporter [Laccaria bicolor S238N-H82] gb|EDR12031.1| copper transporter [Laccaria bicolor S238N-H82]\n	1e-19	NR	PGTG_02149 | Puccinia graminis f. sp. tritici hypothetical protein (translation) (302 aa)	8e-98	ref|XP_001877928.1| copper transporter [Laccaria bicolor S238N-H82] gb|EDR12031.1| copper transporter [Laccaria bicolor S238N-H82]	1e-19	Gz47836639 copper transporter	2e-17	UAHYP_01D_F_G01 UaHyphae_ARS Uromyces appendiculatus cDNA clone UAHYP_01D_G01, mRNA sequence. gb|EH295557.1|	4e-61	no hit		um10646 related to CTR2 - Protein involved in copper transport	2e-15	um10646 related to CTR2 - Protein involved in copper transport	6e-17	PGTT_02149 | PGTG_02149 | Puccinia graminis f. sp. tritici hypothetical protein (302 aa)	8e-98	um10646		related to CTR2 - Protein involved in copper transport	0	0	0	2	0	0	0	0
PT0302.I16.CPTR.ptp	GR492711	0	0	0	0	0	0	1	0	0	1	1	1	gb|EED51993.1| GILT family thiol reductase, putative [Aspergillus flavus NRRL3357]\n	1e-19	NR	PGTG_16693 | Puccinia graminis f. sp. tritici hypothetical protein (translation) (267 aa)	1e-119	gb|EED51993.1| GILT family thiol reductase, putative [Aspergillus flavus NRRL3357]	1e-19	NcCon[11106] unknown	6e-16	UAHYP_05A_F_A11 UaHyphae_ARS Uromyces appendiculatus cDNA clone UAHYP_05A_A11, mRNA sequence. gb|EH297421.1|	1e-105	no hit		um06365.2 conserved hypothetical protein	3e-41	um06365.2 conserved hypothetical protein	2e-42	PGTT_16693 | PGTG_16693 | Puccinia graminis f. sp. tritici hypothetical protein (267 aa)	1e-119	um06365.2		conserved hypothetical protein	0	0	0	0	2	0	0	0
PT0131b.G12.BR.pth	EC415164	0	0	0	1	0	0	0	0	0	1	1	1	ref|NP_001054154.1| Os04g0662100 [Oryza sativa (japonica cultivar-group)] dbj|BAF16068.1| Os04g0662100 [Oryza sativa (japonica cultivar-group)]\n	7e-20	NR	PGTG_13172 | Puccinia graminis f. sp. tritici U3 small nucleolar ribonucleoprotein protein IMP3 (translation) (196 aa)	7e-15	ref|NP_001054154.1| Os04g0662100 [Oryza sativa (japonica cultivar-group)] dbj|BAF16068.1| Os04g0662100 [Oryza sativa (japonica cultivar-group)]	7e-20	GzCon[1232] U3 small nucleolar ribonucleoprotein subunit, component of the SSU processome which is required for pre-18S rRNA processing	8e-18	CJ638647 Y.Ogihara unpublished cDNA library Wh_EMC Triticum aestivum cDNA clone whec14a09 5prime, mRNA sequence. dbj|CJ638647.1|	6e-69	gi|93170837|gb|CJ638647.1|CJ638647 CJ638647 Y.Ogihara unpublished cDNA library Wh_EMC Triticum aestivum cDNA clone whec14a09 5prime, mRNA sequence	1e-70	um11710 probable IMP3 - component of the U3 small nucleolar ribonucleoprotein	4e-21	um11710 probable IMP3 - component of the U3 small nucleolar ribonucleoprotein	9e-18	PGTT_13172 | PGTG_13172 | Puccinia graminis f. sp. tritici U3 small nucleolar ribonucleoprotein IMP3 (196 aa)	7e-15	no hit	no hit	no hit
Contig2887	HP454545	0	0	1	0	0	0	0	0	2	1	1	1	ref|XP_001878238.1| actin-related protein ARPC5 [Laccaria bicolor S238N-H82] gb|EDR10937.1| actin-related protein ARPC5 [Laccaria bicolor S238N-H82]\n	7e-20	NR	PGTG_04942 | Puccinia graminis f. sp. tritici conserved hypothetical protein (translation) (323 aa)	6e-43	ref|XP_001878238.1| actin-related protein ARPC5 [Laccaria bicolor S238N-H82] gb|EDR10937.1| actin-related protein ARPC5 [Laccaria bicolor S238N-H82]	7e-20	En3774300 Arp2/3 complex subunit	1e-14	UAHYP_22B_R_H09 UaHyphae_ARS Uromyces appendiculatus cDNA clone UAHYP_22B_H09, mRNA sequence. gb|FE664885.1|	3e-47	gi|32555720|gb|CD871904.1|CD871904 AZO2.119F14F010207 AZO2 Triticum aestivum cDNA clone AZO2119F14, mRNA sequence	8e-13	um02388 related to subunit of the Arp2/3 complex	4e-23	um02388 related to subunit of the Arp2/3 complex	1e-21	PGTT_04942 | PGTG_04942 | Puccinia graminis f. sp. tritici hypothetical protein similar to arp2/3 complex 16 kda subunit (323 aa)	6e-43	um02388		related to subunit of the Arp2/3 complex	2	1	0	0	0	0	0	0
PT03012.K18.C21.ptp	GR490253	0	0	0	0	0	0	1	0	0	1	1	1	UmCon[1201] ATP synthase subunit g	6e-20	Cogeme	PGTG_11927 | Puccinia graminis f. sp. tritici conserved hypothetical protein (translation) (221 aa)	6e-36	ref|XP_002143021.1| YALI0B21527p [Yarrowia lipolytica] emb|CAR64289.1| YALI0B21527p [Yarrowia lipolytica]	9e-10	UmCon[1201] ATP synthase subunit g	6e-20	UAHYP_27D_R_G01 UaHyphae_ARS Uromyces appendiculatus cDNA clone UAHYP_27D_G01, mRNA sequence. gb|FE667922.1|	1e-39	no hit		um00975 related to ATP20 - subunit G of mitochondrial F1F0-ATP Synthase	2e-20	um00975 related to ATP20 - subunit G of mitochondrial F1F0-ATP Synthase	6e-19	PGTT_11927 | PGTG_11927 | Puccinia graminis f. sp. tritici conserved hypothetical protein (221 aa)	6e-36	um00975		related to ATP20 - subunit G of mitochondrial F1F0-ATP Synthase	8	0	2	1	1	0	0	2
PTDG.cn1293.na.ptg	GR503268	0	0	1	0	0	0	0	0	0	1	1	1	ref|NP_001017278.1| RNA binding motif protein 5 [Xenopus (Silurana) tropicalis] emb|CAJ81574.1| RNA binding motif protein 5 [Xenopus tropicalis]\n	6e-20	NR	PGTG_01801 | Puccinia graminis f. sp. tritici hypothetical protein (translation) (989 aa)	7e-92	ref|NP_001017278.1| RNA binding motif protein 5 [Xenopus (Silurana) tropicalis] emb|CAJ81574.1| RNA binding motif protein 5 [Xenopus tropicalis]	6e-20	no hit		JGI_ACAC16124.fwd ACAC Phakopsora pachyrhizi TW72-1 germinating urediniospores on water surface (20C/16 hours/dark) Phakopsora pachyrhizi cDNA clone ACAC16124 5prime, mRNA sequence. gb|EH244487.1|	1e-58	no hit		um02655 related to RNA binding motif protein	3e-13	um02655 related to RNA binding motif protein	6e-19	PGTT_01801 | PGTG_01801 | Puccinia graminis f. sp. tritici hypothetical protein (989 aa)	7e-92	um02655		related to RNA binding motif protein	0	0	2	1	0	0	0	0
PT0313.I11.C21.ptt	GR497539	0	0	0	0	0	0	0	1	0	1	0	1	PGTG_00050 | Puccinia graminis f. sp. tritici mitochondrial-processing peptidase subunit beta (translation) (481 aa)	5e-20	PgramProts	PGTG_00050 | Puccinia graminis f. sp. tritici mitochondrial-processing peptidase subunit beta (translation) (481 aa)	5e-20	sp|Q9Y8B5|MPPB_LENED RecName: Full=Mitochondrial-processing peptidase subunit beta; AltName: Full=Beta-MPP; Flags: Precursor gb|AAD37722.1|AF146393_1 mitochondrial processing peptidase beta subunit [Lentinula edodes]	3e-10	UmCon[0484] mitochondrial processing peptidase beta subunit	2e-15	UAHYP_21A_R_H07 UaHyphae_ARS Uromyces appendiculatus cDNA clone UAHYP_21A_H07, mRNA sequence. gb|FE664150.1|	9e-21	gi|32552500|gb|CD868684.1|CD868684 AZO2.109J08R010328 AZO2 Triticum aestivum cDNA clone AZO2109J08, mRNA sequence	4e-07	um11590 probable MAS1 - mitochondrial processing peptidase beta chain precursor	9e-16	um11590 probable MAS1 - mitochondrial processing peptidase beta chain precursor	4e-13	PGTT_00050 | PGTG_00050 | Puccinia graminis f. sp. tritici mitochondrial-processing peptidase subunit beta (481 aa)	5e-20	um11590	mas1	probable MAS1 - mitochondrial processing peptidase beta chain precursor	9	7	4	5	1	0	1	0
PT0304.P05.CPTR.ptp	GR493564	0	0	0	0	0	0	1	0	0	1	0	1	PGTG_15320 | Puccinia graminis f. sp. tritici cell division protein kinase 7 (translation) (379 aa)	5e-20	PgramProts	PGTG_15320 | Puccinia graminis f. sp. tritici cell division protein kinase 7 (translation) (379 aa)	5e-20	ref|XP_002171445.1| serine/threonine-protein kinase crk1 [Schizosaccharomyces japonicus yFS275] gb|EEB05152.1| serine/threonine-protein kinase crk1 [Schizosaccharomyces japonicus yFS275]	2e-06	Um37412469 cyclin-dependent serine/threonine-protein kinase	2e-10	3478004 BG03 Ustilago maydis cDNA clone 1468241, mRNA sequence. gb|EC042918.1|	6e-08	no hit		um04902 probable KIN28 - cyclin-dependent ser/thr protein kinase	1e-09	um04902 probable KIN28 - cyclin-dependent ser/thr protein kinase	7e-08	PGTT_15320 | PGTG_15320 | Puccinia graminis f. sp. tritici cell division protein kinase 7 (379 aa)	5e-20	um04902	kin28	probable KIN28 - cyclin-dependent ser/thr protein kinase	0	0	0	1	3	0	0	0
PT0319.E23.C21.ptt	GR496772	0	0	0	0	0	0	0	1	0	1	1	1	Um34330578 ubiquitin-conjugating enzyme	5e-20	Cogeme	PGTG_16969 | Puccinia graminis f. sp. tritici predicted protein (translation) (150 aa)	3e-35	ref|NP_594859.1| ubiquitin conjugating enzyme Ubc14 [Schizosaccharomyces pombe 972h-] sp|Q9UTN8|UBC14_SCHPO RecName: Full=Ubiquitin-conjugating enzyme E2 14; AltName: Full=Ubiquitin-protein ligase 14; AltName: Full=Ubiquitin carrier protein 14 emb|CAB5482	3e-13	Um34330578 ubiquitin-conjugating enzyme	5e-20	EST00068 Puccinia striiformis f. sp. tritici. Full-length cDNA library Puccinia striiformis f. sp. tritici cDNA clone 55N13 similar to PST55N13, mRNA sequence. gb|EG374483.1|	6e-29	gi|39563904|gb|CK201514.1|CK201514 FGAS010034 Triticum aestivum FGAS: Library 3 Gate 6 Triticum aestivum cDNA, mRNA sequence	2e-10	um11453 probable UBC5 - E2 ubiquitin-conjugating enzyme	2e-21	um11453 probable UBC5 - E2 ubiquitin-conjugating enzyme	1e-17	PGTT_16969 | PGTG_16969 | Puccinia graminis f. sp. tritici predicted protein (150 aa)	3e-35	um11453	ubc5	probable UBC5 - E2 ubiquitin-conjugating enzyme	0	1	0	0	2	0	1	1
Contig8188	HP459292	0	0	0	0	0	1	0	0	0	1	0	1	PGTG_14124 | Puccinia graminis f. sp. tritici Poly(A) polymerase pla1 (translation) (693 aa)	4e-20	PgramProts	PGTG_14124 | Puccinia graminis f. sp. tritici Poly(A) polymerase pla1 (translation) (693 aa)	4e-20	no hit		no hit		JGI_ACAC14135.fwd ACAC Phakopsora pachyrhizi TW72-1 germinating urediniospores on water surface (20C/16 hours/dark) Phakopsora pachyrhizi cDNA clone ACAC14135 5prime, mRNA sequence. gb|EH250359.1|	5e-18	no hit		um05991 probable PAP1 - poly(A) polymerase	2e-13	um05991 probable PAP1 - poly(A) polymerase	8e-12	PGTT_14124 | PGTG_14124 | Puccinia graminis f. sp. tritici Poly(A) polymerase (693 aa)	4e-20	um05991	pap1	probable PAP1 - poly(A) polymerase	1	0	0	0	1	0	0	0
Contig7969	HP459129	0	0	0	0	0	0	0	1	0	1	1	1	Gz48690033 peroxisome assembly protein, peroxin 10	4e-20	Cogeme	PGTG_00679 | Puccinia graminis f. sp. tritici hypothetical protein (translation) (628 aa)	2e-80	no hit		Gz48690033 peroxisome assembly protein, peroxin 10	4e-20	CATY8657.rev CATY Aspergillus niger fungal filamentous biomass grown under different carbon sources Aspergillus niger cDNA clone CATY8657 3prime, mRNA sequence. gb|EY252483.1|	5e-23	gi|32670496|gb|CD896643.1|CD896643 G174.103I02F010822 G174 Triticum aestivum cDNA clone G174103I02, mRNA sequence	5e-17	um02641 related to PEX10 - peroxisomal assembly protein - peroxin	2e-24	um02641 related to PEX10 - peroxisomal assembly protein - peroxin	1e-20	PGTT_00679 | PGTG_00679 | Puccinia graminis f. sp. tritici hypothetical protein (628 aa)	2e-80	um02641		related to PEX10 - peroxisomal assembly protein - peroxin	0	0	0	0	2	0	1	0
Contig7554	EZ116197	0	0	0	1	0	0	0	1	0	1	1	1	ref|XP_001931595.1| tetratricopeptide repeat domain containing protein [Pyrenophora tritici-repentis Pt-1C-BFP] gb|EDU40700.1| tetratricopeptide repeat domain containing protein [Pyrenophora tritici-repentis Pt-1C-BFP]\n	4e-20	NR	PGTG_02905 | Puccinia graminis f. sp. tritici conserved hypothetical protein (translation) (245 aa)	2e-99	ref|XP_001931595.1| tetratricopeptide repeat domain containing protein [Pyrenophora tritici-repentis Pt-1C-BFP] gb|EDU40700.1| tetratricopeptide repeat domain containing protein [Pyrenophora tritici-repentis Pt-1C-BFP]	4e-20	GzCon[0547] unknown	6e-20	UAHYP_25B_F_H07 UaHyphae_ARS Uromyces appendiculatus cDNA clone UAHYP_25B_H07, mRNA sequence. gb|FE666406.1|	3e-80	gi|33219066|gb|CF134198.1|CF134198 WHE4369_A06_B11ZT Wheat meiotic floret cDNA library Triticum aestivum cDNA clone WHE4369_A06_B11, mRNA sequence	1e-09	um04605 conserved hypothetical protein	9e-41	um04605 conserved hypothetical protein	2e-34	PGTT_02905 | PGTG_02905 | Puccinia graminis f. sp. tritici hypothetical protein similar to ER protein translocation subcomplex subunit (245 aa)	2e-99	um04605		conserved hypothetical protein	1	1	0	0	2	0	0	1
Contig5600	HP456950	0	0	0	2	0	0	0	0	0	1	1	1	Pi10229605 60S ribosomal protein L39	2e-20	Cogeme	PGTG_08189 | Puccinia graminis f. sp. tritici hypothetical protein (translation) (132 aa)	1e-15	gb|EDL28989.1| mCG146274 [Mus musculus]	1e-15	Pi10229605 60S ribosomal protein L39	2e-20	JGI_ACAC19310.fwd ACAC Phakopsora pachyrhizi TW72-1 germinating urediniospores on water surface (20C/16 hours/dark) Phakopsora pachyrhizi cDNA clone ACAC19310 5prime, mRNA sequence. gb|EH238624.1|	1e-23	gi|93047062|gb|CJ586788.1|CJ586788 CJ586788 Y.Ogihara unpublished cDNA library Wh_SHC Triticum aestivum cDNA clone rwhsc11m23 3prime, mRNA sequence	8e-19	um10182 probable 60S ribosomal protein L39	6e-15	um10182 probable 60S ribosomal protein L39	2e-15	PGTT_08189 | PGTG_08189 | Puccinia graminis f. sp. tritici hypothetical protein (132 aa)	1e-15	um10182		probable 60S ribosomal protein L39	6	9	2	1	0	0	5	3
Contig7760	HP458935	0	0	0	0	0	0	2	0	0	1	1	1	PGTG_05121 | Puccinia graminis f. sp. tritici hypothetical protein similar to OSJNBb0051N19.3 (translation) (1405 aa)	2e-20	PgramProts	PGTG_05121 | Puccinia graminis f. sp. tritici hypothetical protein similar to OSJNBb0051N19.3 (translation) (1405 aa)	2e-20	no hit		Ab60674330 unknown	1e-07	031014NL19EMM00002H05 NL19EMM Neotyphodium lolii cDNA, mRNA sequence. gb|EG993172.1|	6e-08	no hit		um05104 putative protein	5e-06	no hit		PGTT_05121 | PGTG_05121 | Puccinia graminis f. sp. tritici hypothetical protein similar to gag-pol polyprotein (1405 aa)	2e-20	um05104		putative protein	0	0	0	16	0	0	0	0
PT0251.C01.TB24.ptm	EC420167	0	0	0	0	0	0	0	0	0	1	1	1	PGTG_09898 | Puccinia graminis f. sp. tritici hypothetical protein similar to defender against cell death 1 (translation) (124 aa)	2e-20	PgramProts	PGTG_09898 | Puccinia graminis f. sp. tritici hypothetical protein similar to defender against cell death 1 (translation) (124 aa)	2e-20	ref|XP_001876783.1| oligosaccharyl transferase epsilon subunit [Laccaria bicolor S238N-H82] gb|EDR12519.1| oligosaccharyl transferase epsilon subunit [Laccaria bicolor S238N-H82]	7e-08	Um34330900 oligosaccharyltransferase subunit	1e-12	UAHYP_04C_R_B08 UaHyphae_ARS Uromyces appendiculatus cDNA clone UAHYP_04C_B08, mRNA sequence. gb|EH297123.1|	2e-17	no hit		um10740 related to apoptotic cell death regulator DAD1	6e-13	um10740 related to apoptotic cell death regulator DAD1	1e-09	PGTT_09898 | PGTG_09898 | Puccinia graminis f. sp. tritici hypothetical protein similar to defender against cell death 1 (124 aa)	2e-20	um10740		related to apoptotic cell death regulator DAD1	1	0	0	0	0	0	2	1
PTDG.cn1417.na.ptg	GR503377	0	0	1	0	0	0	0	0	0	1	1	1	gb|EDX72779.1| conserved domain protein [Microcoleus chthonoplastes PCC 7420]\n	2e-20	NR	PGTG_12699 | Puccinia graminis f. sp. tritici predicted protein (translation) (146 aa)	2e-38	gb|EDX72779.1| conserved domain protein [Microcoleus chthonoplastes PCC 7420]	2e-20	no hit		LscoSEQ11628 Leucosporidium scottii pBluescript (EcoRI-XhoI) Leucosporidium scottii cDNA clone LscoSEQ11628, mRNA sequence. gb|EB019752.1|	4e-24	no hit		um10588 related to decapping enzyme	2e-24	um10588 related to decapping enzyme	9e-26	PGTT_12699 | PGTG_12699 | Puccinia graminis f. sp. tritici predicted protein (146 aa)	2e-38	um10588		related to decapping enzyme	0	1	0	0	2	0	0	0
PT0316.A05.C21.ptt	GR495598	0	0	0	0	0	0	0	1	0	1	1	1	UmCon[1138] DNA directed RNA polymerase II polypeptide	1e-20	Cogeme	PGTG_08724 | Puccinia graminis f. sp. tritici hypothetical protein (translation) (155 aa)	4e-07	ref|XP_001273226.1| DNA-directed RNA polymerase II subunit RPB11a, putative [Aspergillus clavatus NRRL 1] gb|EAW11800.1| DNA-directed RNA polymerase II subunit RPB11a, putative [Aspergillus clavatus NRRL 1]	3e-18	UmCon[1138] DNA directed RNA polymerase II polypeptide	1e-20	JGI_ACAC17379.rev ACAC Phakopsora pachyrhizi TW72-1 germinating urediniospores on water surface (20C/16 hours/dark) Phakopsora pachyrhizi cDNA clone ACAC17379 3prime, mRNA sequence. gb|EH254619.1|	6e-36	gi|93078188|gb|CJ582427.1|CJ582427 CJ582427 Y.Ogihara unpublished cDNA library Wh_RDr Triticum aestivum cDNA clone rwhrd15m06 3prime, mRNA sequence	1e-15	um02324 related to DNA-directed RNA polymerase 13.3K chain	4e-21	um02324 related to DNA-directed RNA polymerase 13.3K chain	3e-18	PGTT_08724 | PGTG_08724 | Puccinia graminis f. sp. tritici hypothetical protein (155 aa)	4e-07	um02324		related to DNA-directed RNA polymerase 13.3K chain	1	0	0	2	0	0	2	0
Contig12	HP451741	0	0	0	1	0	0	0	0	0	1	1	1	W0AA024ZB04C1 electron transfer flavoprotein-ubiquinone oxidoreductase	1e-20	Cogeme	PGTG_08084 | Puccinia graminis f. sp. tritici electron transfer flavoprotein-ubiquinone oxidoreductase (translation) (623 aa)	7e-08	emb|CAG88063.2| DEHA2E11858p [Debaryomyces hansenii]	3e-16	W0AA024ZB04C1 electron transfer flavoprotein-ubiquinone oxidoreductase	1e-20	UAHYP_28D_R_E01 UaHyphae_ARS Uromyces appendiculatus cDNA clone UAHYP_28D_E01, mRNA sequence. gb|FE668355.1|	1e-27	gi|39619160|gb|CK213056.1|CK213056 FGAS024957 Triticum aestivum FGAS: Library 6 CAP GATE 1 Triticum aestivum cDNA, mRNA sequence	4e-15	um01212 probable flavoprotein-ubiquinone oxidoreductase	1e-22	um01212 probable flavoprotein-ubiquinone oxidoreductase	3e-18	PGTT_08084 | PGTG_08084 | Puccinia graminis f. sp. tritici electron transfer flavoprotein-ubiquinone oxidoreductase (623 aa)	7e-08	um01212		probable flavoprotein-ubiquinone oxidoreductase	1	0	0	1	0	0	4	0
PT03110.K20.C21.ptt	GR495114	0	0	0	0	0	0	0	1	0	1	1	1	MagCon[0648] 60S ribosomal protein L29	1e-20	Cogeme	PGTG_05415 | Puccinia graminis f. sp. tritici hypothetical protein (translation) (63 aa)	2e-25	gb|EDV09873.1| ribosomal protein L29 [Saccharomyces cerevisiae RM11-1a]	3e-15	MagCon[0648] 60S ribosomal protein L29	1e-20	UAHYP_25D_F_C04 UaHyphae_ARS Uromyces appendiculatus cDNA clone UAHYP_25D_C04, mRNA sequence. gb|FE666677.1|	1e-25	gi|20110563|gb|BJ296855.1|BJ296855 BJ296855 Y. Ogihara unpublished cDNA library, Wh_SL Triticum aestivum cDNA clone whsl18a08 3prime, mRNA sequence	3e-18	um11880 probable RPL29 - 60S large subunit ribosomal protein	7e-20	um11880 probable RPL29 - 60S large subunit ribosomal protein	2e-16	PGTT_05415 | PGTG_05415 | Puccinia graminis f. sp. tritici hypothetical protein (63 aa)	2e-25	um11880	rpl29	probable RPL29 - 60S large subunit ribosomal protein	2	11	1	2	0	0	2	1
Contig7588	HP458775	0	0	0	0	0	0	0	1	0	1	1	1	An10181525 copper chaperone / copper homeostasis factor	1e-20	Cogeme	PGTG_02604 | Puccinia graminis f. sp. tritici hypothetical protein (translation) (85 aa)	3e-38	emb|CAP92860.1| Pc16g01900 [Penicillium chrysogenum Wisconsin 54-1255]	2e-17	An10181525 copper chaperone / copper homeostasis factor	1e-20	JGI_CZAA2304.rev CZAA Phakopsora pachyrhizi TW72-1 urediniospores Phakopsora pachyrhizi cDNA clone CZAA2304 3prime, mRNA sequence. gb|EH264429.1|	5e-30	gi|141667203|gb|CJ819613.1|CJ819613 CJ819613 Y. Ogihara unpublished cDNA library, whsct Triticum aestivum cDNA clone whsct37p15 3prime, mRNA sequence	3e-07	um11121 probable ATX1 - antioxidant protein and metal homeostasis factor	5e-17	um11121 probable ATX1 - antioxidant protein and metal homeostasis factor	6e-16	PGTT_02604 | PGTG_02604 | Puccinia graminis f. sp. tritici hypothetical protein (85 aa)	3e-38	um11121	atx1	probable ATX1 - antioxidant protein and metal homeostasis factor	0	0	0	1	4	0	1	1
Contig431	HP452189	0	1	0	0	0	0	2	0	0	1	1	1	gb|AAF87264.1|AC068562_11 EST gb|F14399 comes from this gene. [Arabidopsis thaliana]\n	1e-20	NR	PGTG_19500 | Puccinia graminis f. sp. tritici predicted protein (translation) (134 aa)	8e-69	gb|AAF87264.1|AC068562_11 EST gb|F14399 comes from this gene. [Arabidopsis thaliana]	1e-20	no hit		TR44 Leaf rust-infected wheat Triticum aestivum/Puccinia triticina mixed EST library cDNA clone TR44, mRNA sequence. gb|BU672683.1|	1e-107	gi|22143802|gb|BQ839480.1|BQ839480 WHE4166_F02_L04ZS Wheat CS whole plant cDNA library Triticum aestivum cDNA clone WHE4166_F02_L04, mRNA sequence	2e-13	um10766 conserved hypothetical protein	1e-33	um10766 conserved hypothetical protein	4e-34	PGTT_19500 | PGTG_19500 | Puccinia graminis f. sp. tritici predicted protein (134 aa)	8e-69	um10766		conserved hypothetical protein	0	0	1	0	0	0	0	0
Contig6918	HP458167	0	0	0	1	0	0	0	0	0	1	1	1	ref|XP_505970.1| YALI0F27951p [Yarrowia lipolytica] emb|CAG78782.1| YALI0F27951p [Yarrowia lipolytica]\n	8e-21	NR	PGTG_17021 | Puccinia graminis f. sp. tritici predicted protein (translation) (112 aa)	2e-42	ref|XP_505970.1| YALI0F27951p [Yarrowia lipolytica] emb|CAG78782.1| YALI0F27951p [Yarrowia lipolytica]	8e-21	Um34331099 apoptosis-related DNA-binding protein	4e-18	Ps_230 Wheat stripe rust fungus cDNA library Puccinia striiformis f. sp. tritici cDNA 5prime, mRNA sequence. gb|ES322436.1|	1e-72	gi|39000034|gb|CK166702.1|CK166702 FGAS050892 Triticum aestivum FGAS: TaLt7 Triticum aestivum cDNA, mRNA sequence	1e-21	um11052 conserved hypothetical protein	1e-29	um11052 conserved hypothetical protein	1e-27	PGTT_17021 | PGTG_17021 | Puccinia graminis f. sp. tritici predicted protein (112 aa)	2e-42	um11052		conserved hypothetical protein	0	0	1	0	0	0	0	0
Contig7886	HP459054	0	0	0	0	0	0	1	0	0	1	1	1	gb|ACG41164.1| BCAS2 protein [Zea mays]\n	8e-21	NR	PGTG_00129 | Puccinia graminis f. sp. tritici conserved hypothetical protein (translation) (224 aa)	1e-108	gb|ACG41164.1| BCAS2 protein [Zea mays]	8e-21	PsCon[1490] AMP deaminase	4e-07	UAHYP_02D_F_G05 UaHyphae_ARS Uromyces appendiculatus cDNA clone UAHYP_02D_G05, mRNA sequence. gb|EH296184.1|	1e-106	gi|32777663|gb|CD929899.1|CD929899 GR45.109H19F010417 GR45 Triticum aestivum cDNA clone GR45109H19, mRNA sequence	3e-23	um01682 conserved hypothetical protein	9e-29	um01682 conserved hypothetical protein	8e-27	PGTT_00129 | PGTG_00129 | Puccinia graminis f. sp. tritici conserved hypothetical protein (224 aa)	1e-108	um01682		conserved hypothetical protein	0	0	0	0	1	0	0	0
Contig7740	HP458917	0	0	0	1	0	0	0	1	0	1	1	1	BfCon[0572] 11-kDa nonhistone chromosomal protein, involved in transcriptional activation of a number of genes	7e-21	Cogeme	PGTG_04701 | Puccinia graminis f. sp. tritici hypothetical protein (translation) (107 aa)	9e-45	sp|Q4PBZ9|NHP6_USTMA RecName: Full=Non-histone chromosomal protein 6	2e-17	BfCon[0572] 11-kDa nonhistone chromosomal protein, involved in transcriptional activation of a number of genes	7e-21	JGI_ACAC16422.fwd ACAC Phakopsora pachyrhizi TW72-1 germinating urediniospores on water surface (20C/16 hours/dark) Phakopsora pachyrhizi cDNA clone ACAC16422 5prime, mRNA sequence. gb|EH252436.1|	3e-40	gi|25446727|gb|CA724908.1|CA724908 wds3f.pk001.e2 wds3f Triticum aestivum cDNA clone wds3f.pk001.e2 5prime end, mRNA sequence	1e-18	um10132 probable NHP6B - nonhistone chromosomal protein	3e-24	um10132 probable NHP6B - nonhistone chromosomal protein	5e-20	PGTT_04701 | PGTG_04701 | Puccinia graminis f. sp. tritici hypothetical protein (107 aa)	9e-45	um10132	nhp6b	probable NHP6B - nonhistone chromosomal protein	0	0	0	1	0	0	1	0
Contig427	EZ116173	0	0	0	0	0	0	0	0	0	1	1	1	PGTG_02261 | Puccinia graminis f. sp. tritici 60S ribosomal protein L7-B (translation) (251 aa)	5e-21	PgramProts	PGTG_02261 | Puccinia graminis f. sp. tritici 60S ribosomal protein L7-B (translation) (251 aa)	5e-21	gb|AAN73358.1| ribosomal protein L7 [Branchiostoma lanceolatum]	2e-08	MagCon[0380] 60S ribosomal protein L7	2e-18	TR68 Leaf rust-infected wheat Triticum aestivum/Puccinia triticina mixed EST library cDNA clone TR68, mRNA sequence. gb|BU672707.1|	6e-68	gi|21832800|gb|AL821031.1|AL821031 AL821031 O:232 Triticum aestivum cDNA clone F09_O232_plate_2, mRNA sequence	9e-15	um10573 probable 60s ribosomal protein L7 subunit	2e-14	um10573 probable 60s ribosomal protein L7 subunit	3e-11	PGTT_02261 | PGTG_02261 | Puccinia graminis f. sp. tritici 60S ribosomal protein L7-B (251 aa)	5e-21	um10573		probable 60s ribosomal protein L7 subunit	1	2	1	11	0	0	1	0
Contig5342	HP456705	0	0	1	0	0	0	0	0	1	1	1	1	BfCon[1646] septin	5e-21	Cogeme	PGTG_15292 | Puccinia graminis f. sp. tritici conserved hypothetical protein (translation) (319 aa)	3e-27	ref|XP_001264882.1| septin [Neosartorya fischeri NRRL 181] gb|EAW22985.1| septin [Neosartorya fischeri NRRL 181]	2e-16	BfCon[1646] septin	5e-21	CATH11069.fwd CATH Sporobolomyces roseus IAM 13481 whole cells Sporobolomyces roseus IAM 13481 cDNA clone CATH11069 5prime, mRNA sequence. gb|EY979964.1|	3e-23	no hit		um10644 probable CDC10 - septin	1e-21	um10644 probable CDC10 - septin	6e-18	PGTT_15292 | PGTG_15292 | Puccinia graminis f. sp. tritici neuronal-specific septin-3 (319 aa)	3e-27	um10644	cdc10	probable CDC10 - septin	0	0	1	5	1	0	0	1
Contig2834	HP454495	0	0	0	0	0	0	0	0	1	1	1	1	ref|XP_505703.1| YALI0F21307p [Yarrowia lipolytica] emb|CAG78512.1| YALI0F21307p [Yarrowia lipolytica]\n	5e-21	NR	PGTG_03552 | Puccinia graminis f. sp. tritici conserved hypothetical protein (translation) (223 aa)	1e-56	ref|XP_505703.1| YALI0F21307p [Yarrowia lipolytica] emb|CAG78512.1| YALI0F21307p [Yarrowia lipolytica]	5e-21	BfCon[1505] unknown	1e-19	Uf423 haustorium-specific cDNA library Uromyces viciae-fabae cDNA similar to vacuolar protein sorting protein subunit, mRNA sequence. gb|DR010601.1|	6e-49	gi|32560993|gb|CD877177.1|CD877177 AZO4.002E10F010503 AZO4 Triticum aestivum cDNA clone AZO4002E10, mRNA sequence	6e-08	um04736 conserved hypothetical protein	2e-24	um04736 conserved hypothetical protein	3e-20	PGTT_03552 | PGTG_03552 | Puccinia graminis f. sp. tritici charged multivesicular body protein 6-B (223 aa)	1e-56	um04736		conserved hypothetical protein	1	0	0	1	0	0	0	0
Contig7620	HP458805	0	0	0	0	0	0	1	1	0	1	1	1	ref|XP_001268929.1| Coatomer subunit epsilon, putative [Aspergillus clavatus NRRL 1] gb|EAW07503.1| Coatomer subunit epsilon, putative [Aspergillus clavatus NRRL 1]\n	3e-21	NR	PGTG_03640 | Puccinia graminis f. sp. tritici conserved hypothetical protein (translation) (323 aa)	1e-112	ref|XP_001268929.1| Coatomer subunit epsilon, putative [Aspergillus clavatus NRRL 1] gb|EAW07503.1| Coatomer subunit epsilon, putative [Aspergillus clavatus NRRL 1]	3e-21	SSPG998 coatomer epsilon subunit	4e-19	JGI_ACAC8796.fwd ACAC Phakopsora pachyrhizi TW72-1 germinating urediniospores on water surface (20C/16 hours/dark) Phakopsora pachyrhizi cDNA clone ACAC8796 5prime, mRNA sequence. gb|EH233575.1|	3e-53	no hit		um11309 related to coatomer epsilon subunit	1e-15	um11309 related to coatomer epsilon subunit	3e-20	PGTT_03640 | PGTG_03640 | Puccinia graminis f. sp. tritici conserved hypothetical protein (323 aa)	1e-112	um11309		related to coatomer epsilon subunit	0	0	1	2	0	0	0	1
PTDH.cn1224.na.ptih	GR504396	0	0	0	0	0	1	0	0	0	1	1	1	dbj|BAA22288.1| polyprotein [Oryza australiensis]\n	2e-21	NR	no hit		dbj|BAA22288.1| polyprotein [Oryza australiensis]	2e-21	SSPG1130 copia-type polyprotein	2e-07	KR-245 KI7RS Triticum turgidum subsp. durum cDNA, mRNA sequence. gb|FL578705.1|	1e-130	gi|20051970|gb|BJ235654.1|BJ235654 BJ235654 Y. Ogihara unpublished cDNA library, Wh_e Triticum aestivum cDNA clone whe17k23 5prime, mRNA sequence	1e-93	um02565 conserved hypothetical protein	2e-09	um02565 conserved hypothetical protein	1e-07	no hit		um02565		conserved hypothetical protein	0	0	0	0	2	0	0	0
PT0064a.B10.BR1.ptg	EC401464	0	0	1	0	0	0	0	0	0	1	1	1	gb|AAZ28937.1| polyprotein [Phanerochaete chrysosporium RP-78]\n	2e-21	NR	PGTG_12881 | Puccinia graminis f. sp. tritici predicted protein (translation) (209 aa)	2e-09	gb|AAZ28937.1| polyprotein [Phanerochaete chrysosporium RP-78]	2e-21	PsCon[6416] copia-type polyprotein	2e-10	0184248 Brassica napus Leaf library Brassica napus cDNA, mRNA sequence. gb|EV103633.1|	5e-14	no hit		um11878 TigR polyprotein, pseudogene	4e-16	um02817 conserved hypothetical Ustilago-specific protein	4e-10	PGTT_12881 | PGTG_12881 | Puccinia graminis f. sp. tritici predicted protein (209 aa)	2e-09	um11878		TigR polyprotein, pseudogene	0	0	1	3	2	0	1	0
PT0294.I02.C21.pte	GR489126	0	1	0	0	0	0	0	0	0	1	1	1	gb|EED20156.1| MFS sugar transporter, putative [Talaromyces stipitatus ATCC 10500] gb|EED20158.1| MFS sugar transporter, putative [Talaromyces stipitatus ATCC 10500]\n	2e-21	NR	PGTG_05490 | Puccinia graminis f. sp. tritici conserved hypothetical protein (translation) (558 aa)	2e-33	gb|EED20156.1| MFS sugar transporter, putative [Talaromyces stipitatus ATCC 10500] gb|EED20158.1| MFS sugar transporter, putative [Talaromyces stipitatus ATCC 10500]	2e-21	Mag30414941 myo-inositol transport protein	9e-11	WS03714.C21.1_N04 SS-B-N-22 Picea sitchensis cDNA clone WS03714_N04 3prime, mRNA sequence. gb|ES251519.1|	5e-29	gi|39556021|gb|CK193631.1|CK193631 FGAS002045 Triticum aestivum FGAS: Library 3 Gate 6 Triticum aestivum cDNA, mRNA sequence	7e-14	um03034 conserved hypothetical protein	8e-07	um03034 conserved hypothetical protein	6e-06	PGTT_05490 | PGTG_05490 | Puccinia graminis f. sp. tritici conserved hypothetical protein (558 aa)	2e-33	um03034		conserved hypothetical protein	0	0	0	1	0	0	2	0
Contig7441	HP458640	0	0	0	0	0	0	3	0	0	1	1	1	UmCon[2575] mitochondrial ribosomal protein MRP17	2e-21	Cogeme	PGTG_00282 | Puccinia graminis f. sp. tritici hypothetical protein (translation) (118 aa)	4e-54	no hit		UmCon[2575] mitochondrial ribosomal protein MRP17	2e-21	JGI_ACAC8566.fwd ACAC Phakopsora pachyrhizi TW72-1 germinating urediniospores on water surface (20C/16 hours/dark) Phakopsora pachyrhizi cDNA clone ACAC8566 5prime, mRNA sequence. gb|EH234642.1|	1e-31	no hit		um11429 conserved hypothetical protein (C-terminal fragment)	4e-09	um11429 conserved hypothetical protein (C-terminal fragment)	2e-07	PGTT_00282 | PGTG_00282 | Puccinia graminis f. sp. tritici hypothetical protein (118 aa)	4e-54	um11429		conserved hypothetical protein (C-terminal fragment)	1	0	1	1	0	0	2	2
PT0302.O06.CPTR.ptp	GR492838	0	0	0	0	0	0	1	0	0	1	1	1	PGTG_03390 | Puccinia graminis f. sp. tritici copia protein (translation) (1262 aa)	1e-21	PgramProts	PGTG_03390 | Puccinia graminis f. sp. tritici copia protein (translation) (1262 aa)	1e-21	no hit		no hit		UAHAUST_04A_F_A04 UaHaust_ARS Uromyces appendiculatus cDNA clone UAHAUST_04A_A04, mRNA sequence. gb|FE661304.1|	2e-13	gi|93054720|gb|CJ694274.1|CJ694274 CJ694274 Y.Ogihara unpublished cDNA library Wh_SHC Triticum aestivum cDNA clone whsc16j22 5prime, mRNA sequence	7e-06	um02565 conserved hypothetical protein	7e-06	um01585 HobS polyprotein, pseudogene	2e-06	PGTT_03390 | PGTG_03390 | Puccinia graminis f. sp. tritici hypothetical protein similar to copia polyprotein (1262 aa)	1e-21	um02565		conserved hypothetical protein	0	0	0	0	2	0	0	0
PT0316.E10.C21.ptt	GR495693	0	0	0	0	0	0	0	1	0	1	1	1	ref|XP_001885552.1| tyrosinase [Laccaria bicolor S238N-H82] gb|EDR03699.1| tyrosinase [Laccaria bicolor S238N-H82]\n	1e-21	NR	PGTG_17780 | Puccinia graminis f. sp. tritici conserved hypothetical protein (translation) (261 aa)	9e-86	ref|XP_001885552.1| tyrosinase [Laccaria bicolor S238N-H82] gb|EDR03699.1| tyrosinase [Laccaria bicolor S238N-H82]	1e-21	no hit		Ps96 Wheat stripe rust fungus cDNA library Puccinia striiformis f. sp. tritici cDNA 5prime, mRNA sequence. gb|ES322027.1|	1e-112	gi|25144479|gb|CA594200.1|CA594200 wpa1c.pk004.l24 wpa1c Triticum aestivum cDNA clone wpa1c.pk004.l24 5prime end, mRNA sequence	7e-07	um10756 conserved hypothetical protein	4e-11	um10756 conserved hypothetical protein	3e-16	PGTT_17780 | PGTG_17780 | Puccinia graminis f. sp. tritici conserved hypothetical protein (261 aa)	9e-86	no hit	no hit	no hit
PT0318.L04.C21.ptt	GR496555	0	0	0	0	0	0	0	1	0	1	1	1	PGTG_05247 | Puccinia graminis f. sp. tritici glutamate-rich WD repeat-containing protein 1 (translation) (617 aa)	6e-22	PgramProts	PGTG_05247 | Puccinia graminis f. sp. tritici glutamate-rich WD repeat-containing protein 1 (translation) (617 aa)	6e-22	ref|XP_001873368.1| glutamate-rich WD repeat containing [Laccaria bicolor S238N-H82] gb|EDR15160.1| glutamate-rich WD repeat containing [Laccaria bicolor S238N-H82]	2e-13	Pn66909780 ribosome biogenesis protein	2e-06	PL05001B2E05 cDNA from sexually mature hermaphodites Schmidtea mediterranea cDNA 3prime, mRNA sequence. gb|DN302973.1|	1e-16	gi|24978360|gb|CA484355.1|CA484355 WHE4305_E07_I13ZS Wheat meiotic anther cDNA library Triticum aestivum cDNA clone WHE4305_E07_I13, mRNA sequence	2e-12	um00802 related to RRB1 - involved in the regulation of ribosome biosynthesis	2e-13	um00802 related to RRB1 - involved in the regulation of ribosome biosynthesis	5e-11	PGTT_05247 | PGTG_05247 | Puccinia graminis f. sp. tritici glutamate-rich WD repeat-containing protein 1 (617 aa)	6e-22	um00802		related to RRB1 - involved in the regulation of ribosome biosynthesis	0	0	0	0	1	0	0	1
PTDG.cn706.na.ptg	GR502842	0	0	1	0	0	0	0	0	0	1	1	1	Mag30410486 Rab geranylgeranyl transferase type II beta subunit	5e-22	Cogeme	no hit		ref|XP_965056.1| geranylgeranyltransferase beta subunit [Neurospora crassa OR74A] gb|EAA35820.1| geranylgeranyltransferase beta subunit [Neurospora crassa OR74A]	8e-21	Mag30410486 Rab geranylgeranyl transferase type II beta subunit	5e-22	G1219P148FN24.T0 Neurospora crassa cDNA - 7 Days Post-Cross Sexual Growth Neurospora crassa cDNA, mRNA sequence. gb|GE990914.1|	8e-25	gi|141708029|gb|CJ796287.1|CJ796287 CJ796287 Y. Ogihara unpublished cDNA library, whatl Triticum aestivum cDNA clone whatl6o16 3prime, mRNA sequence	5e-20	um10428 probable BET2 - geranylgeranyltransferase type II beta subunit	8e-13	um10428 probable BET2 - geranylgeranyltransferase type II beta subunit	2e-14	no hit		um10428	bet2	probable BET2 - geranylgeranyltransferase type II beta subunit	0	0	0	2	0	0	0	0
Contig7705	HP458885	0	0	0	0	0	0	0	1	0	1	1	1	ref|XP_001941923.1| mannan endo-1,4-beta-mannosidase 5 precursor [Pyrenophora tritici-repentis Pt-1C-BFP] gb|EDU44642.1| mannan endo-1,4-beta-mannosidase 5 precursor [Pyrenophora tritici-repentis Pt-1C-BFP]\n	5e-22	NR	PGTG_11088 | Puccinia graminis f. sp. tritici conserved hypothetical protein (translation) (510 aa)	1e-68	ref|XP_001941923.1| mannan endo-1,4-beta-mannosidase 5 precursor [Pyrenophora tritici-repentis Pt-1C-BFP] gb|EDU44642.1| mannan endo-1,4-beta-mannosidase 5 precursor [Pyrenophora tritici-repentis Pt-1C-BFP]	5e-22	no hit		UAHYP_09A_F_E01 UaHyphae_ARS Uromyces appendiculatus cDNA clone UAHYP_09A_E01, mRNA sequence. gb|EH299866.1|	1e-64	no hit		um01604 related to Endo-1,4-beta-mannosidase	4e-23	um01604 related to Endo-1,4-beta-mannosidase	3e-29	PGTT_11088 | PGTG_11088 | Puccinia graminis f. sp. tritici conserved hypothetical protein (510 aa)	1e-68	no hit	no hit	no hit
PTDG.cn1471.na.ptg	GR503430	0	0	1	0	0	0	0	0	0	1	1	1	ref|XP_001933370.1| transmembrane protein 85 [Pyrenophora tritici-repentis Pt-1C-BFP] gb|EDU45560.1| transmembrane protein 85 [Pyrenophora tritici-repentis Pt-1C-BFP]\n	4e-22	NR	PGTG_11004 | Puccinia graminis f. sp. tritici conserved hypothetical protein (translation) (216 aa)	1e-71	ref|XP_001933370.1| transmembrane protein 85 [Pyrenophora tritici-repentis Pt-1C-BFP] gb|EDU45560.1| transmembrane protein 85 [Pyrenophora tritici-repentis Pt-1C-BFP]	4e-22	mgb0505f unknown	1e-30	UAHYP_18D_R_A06 UaHyphae_ARS Uromyces appendiculatus cDNA clone UAHYP_18D_A06, mRNA sequence. gb|EH306071.1|	8e-55	gi|39622327|gb|CK216223.1|CK216223 FGAS028208 Triticum aestivum FGAS: Library 6 CAP GATE 1 Triticum aestivum cDNA, mRNA sequence	4e-17	um11694 conserved hypothetical protein	2e-20	um11694 conserved hypothetical protein	8e-17	PGTT_11004 | PGTG_11004 | Puccinia graminis f. sp. tritici conserved hypothetical protein (216 aa)	1e-71	um11694		conserved hypothetical protein	1	0	1	2	1	0	0	1
Contig7521	HP458712	0	0	0	0	0	0	2	0	0	1	1	1	emb|CAP92622.1| Pc13g15530 [Penicillium chrysogenum Wisconsin 54-1255]\n	3e-22	NR	no hit		emb|CAP92622.1| Pc13g15530 [Penicillium chrysogenum Wisconsin 54-1255]	3e-22	PsCon[5362] palmitoyl protein thioesterase	5e-11	JGI_ACAC19325.rev ACAC Phakopsora pachyrhizi TW72-1 germinating urediniospores on water surface (20C/16 hours/dark) Phakopsora pachyrhizi cDNA clone ACAC19325 3prime, mRNA sequence. gb|EH239438.1|	5e-25	gi|143763908|gb|CJ943363.1|CJ943363 CJ943363 Y. Ogihara unpublished cDNA library, whchan Triticum aestivum cDNA clone whchan7h06 3prime, mRNA sequence	3e-15	um05641 related to palmitoyl-protein thioesterase 1	2e-18	um05641 related to palmitoyl-protein thioesterase 1	3e-18	no hit		um05641		related to palmitoyl-protein thioesterase 1	0	0	0	0	1	0	1	1
Contig7659	HP458841	0	0	0	0	0	0	0	2	0	1	1	1	PGTG_07060 | Puccinia graminis f. sp. tritici proteasome subunit beta type 7-B precursor (translation) (294 aa)	3e-22	PgramProts	PGTG_07060 | Puccinia graminis f. sp. tritici proteasome subunit beta type 7-B precursor (translation) (294 aa)	3e-22	ref|XP_569684.1| proteasome subunit, beta type, 7 [Cryptococcus neoformans var. neoformans JEC21] gb|AAW42377.1| proteasome subunit, beta type, 7, putative [Cryptococcus neoformans var. neoformans JEC21]	2e-08	no hit		Pv050B_M13R_E01.ab1 Phaseolus vulgaris cv Early gallatin Phaseolus vulgaris cDNA, mRNA sequence. gb|FE707456.1|	2e-23	no hit		um10356 probable 20S proteasome beta2 subunit	3e-09	um10356 probable 20S proteasome beta2 subunit	8e-08	PGTT_07060 | PGTG_07060 | Puccinia graminis f. sp. tritici hypothetical protein similar to proteasome subunit (294 aa)	3e-22	um10356		probable 20S proteasome beta2 subunit	0	1	0	3	0	0	0	0
PT0113b.F05.BR.ptg	EC414437	0	0	1	0	0	0	0	0	0	1	1	1	Q4PGS1_USTMA (Q4PGS1) Hypothetical protein	3e-22	UniProt	PGTG_19870 | Puccinia graminis f. sp. tritici conserved hypothetical protein (translation) (271 aa)	3e-66	no hit		no hit		no hit		no hit		um00692 conserved hypothetical protein	1e-16	um00692 conserved hypothetical protein	3e-24	PGTT_19870 | PGTG_19870 | Puccinia graminis f. sp. tritici conserved hypothetical protein (271 aa)	3e-66	um00692		conserved hypothetical protein	0	0	1	1	2	0	0	0
PT0133b.E04.BR.pth	EC415753	0	0	0	1	0	0	0	0	0	1	1	1	LmCon[0085] 60S acidic ribosomal protein P2	2e-22	Cogeme	no hit		ref|XP_001260494.1| 60S acidic ribosomal protein P2/allergen Asp F 8 [Neosartorya fischeri NRRL 181] gb|EAW18597.1| 60S acidic ribosomal protein P2/allergen Asp F 8 [Neosartorya fischeri NRRL 181]	2e-15	LmCon[0085] 60S acidic ribosomal protein P2	2e-22	UAHYP_11B_R_B03 UaHyphae_ARS Uromyces appendiculatus cDNA clone UAHYP_11B_B03, mRNA sequence. gb|EH301350.1|	8e-22	gi|143722267|gb|CJ932021.1|CJ932021 CJ932021 Y. Ogihara unpublished cDNA library, whchan Triticum aestivum cDNA clone whchan10a04 3prime, mRNA sequence	5e-16	um04632 probable ribosomal protein P2	2e-19	um04632 probable ribosomal protein P2	9e-15	no hit		um04632		probable ribosomal protein P2	2	8	7	10	0	0	1	10
PT03110.N02.C21.ptt	GR495164	0	0	0	0	0	0	0	1	0	1	1	1	PGTG_00897 | Puccinia graminis f. sp. tritici hypothetical protein similar to alpha-ketoglutarate dependent xanthine dioxygenase (translation) (371 aa)	2e-22	PgramProts	PGTG_00897 | Puccinia graminis f. sp. tritici hypothetical protein similar to alpha-ketoglutarate dependent xanthine dioxygenase (translation) (371 aa)	2e-22	ref|XP_002175413.1| alpha-ketoglutarate dependent xanthine dioxygenase [Schizosaccharomyces japonicus yFS275] gb|EEB09120.1| alpha-ketoglutarate dependent xanthine dioxygenase [Schizosaccharomyces japonicus yFS275]	7e-11	CpCEST-58-C-10 unknown	2e-16	JGI_ACAC9886.fwd ACAC Phakopsora pachyrhizi TW72-1 germinating urediniospores on water surface (20C/16 hours/dark) Phakopsora pachyrhizi cDNA clone ACAC9886 5prime, mRNA sequence. gb|EH234545.1|	8e-19	no hit		um03386 conserved hypothetical protein	2e-14	um03386 conserved hypothetical protein	5e-12	PGTT_00897 | PGTG_00897 | Puccinia graminis f. sp. tritici hypothetical protein similar to alpha-ketoglutarate dependent xanthine dioxygenase (371 aa)	2e-22	no hit	no hit	no hit
PT0132b.C12.BR.pth	EC415336	0	0	0	1	0	0	0	0	0	1	1	1	EnCon[1685] ubiquitin-like modifier SUMO	2e-22	Cogeme	PGTG_12270 | Puccinia graminis f. sp. tritici hypothetical protein (translation) (111 aa)	2e-40	ref|XP_001269176.1| ubiquitin-like modifier SUMO, putative [Aspergillus clavatus NRRL 1] gb|EAW07750.1| ubiquitin-like modifier SUMO, putative [Aspergillus clavatus NRRL 1]	2e-17	EnCon[1685] ubiquitin-like modifier SUMO	2e-22	JGI_ACAC7587.fwd ACAC Phakopsora pachyrhizi TW72-1 germinating urediniospores on water surface (20C/16 hours/dark) Phakopsora pachyrhizi cDNA clone ACAC7587 5prime, mRNA sequence. gb|EH233685.1|	3e-32	gi|23163149|gb|BJ320860.1|BJ320860 BJ320860 Y. Ogihara unpublished cDNA library, Wh_yf Triticum aestivum cDNA clone whyf18a21 3prime, mRNA sequence	1e-16	um05863 related to SMT3 ubiquitin-like protein	9e-22	um05863 related to SMT3 ubiquitin-like protein	3e-18	PGTT_12270 | PGTG_12270 | Puccinia graminis f. sp. tritici hypothetical protein (111 aa)	2e-40	um05863		related to SMT3 ubiquitin-like protein	1	1	1	1	0	0	0	0
Contig7493	HP458687	0	0	3	0	0	0	2	0	0	1	1	1	ref|NP_595431.1| cyclin-dependent protein kinase regulatory subunit Suc1 [Schizosaccharomyces pombe] sp|P08463|CKS1_SCHPO RecName: Full=Cyclin-dependent kinases regulatory subunit; AltName: Full=P13 gb|AAA35346.1| cell division protein emb|CAA21308.1| cyc	2e-22	NR	PGTG_19500 | Puccinia graminis f. sp. tritici predicted protein (translation) (134 aa)	3e-51	ref|NP_595431.1| cyclin-dependent protein kinase regulatory subunit Suc1 [Schizosaccharomyces pombe] sp|P08463|CKS1_SCHPO RecName: Full=Cyclin-dependent kinases regulatory subunit; AltName: Full=P13 gb|AAA35346.1| cell division protein emb|CAA21308.1| cyc	2e-22	PsCon[1896] cyclin-dependent kinase regulatory subunit	1e-18	TR44 Leaf rust-infected wheat Triticum aestivum/Puccinia triticina mixed EST library cDNA clone TR44, mRNA sequence. gb|BU672683.1|	5e-63	gi|20082147|gb|BJ260026.1|BJ260026 BJ260026 Y. Ogihara unpublished cDNA library, Wh_h Triticum aestivum cDNA clone whh23d02 5prime, mRNA sequence	8e-24	um03210 probable CKS1 - cyclin-dependent kinases regulatory subunit	2e-27	um03210 probable CKS1 - cyclin-dependent kinases regulatory subunit	1e-24	PGTT_19500 | PGTG_19500 | Puccinia graminis f. sp. tritici predicted protein (134 aa)	3e-51	um03210	cks1	probable CKS1 - cyclin-dependent kinases regulatory subunit	2	2	1	0	0	0	0	1
Contig7984	HP459143	0	0	0	0	0	0	0	1	0	1	1	1	Gz47835170 density-regulated protein	2e-22	Cogeme	PGTG_10495 | Puccinia graminis f. sp. tritici predicted protein (translation) (215 aa)	2e-51	gb|EED79285.1| eukaryotic translation initiation factor 1-like protein [Postia placenta Mad-698-R]	5e-20	Gz47835170 density-regulated protein	2e-22	JGI_ACAC15268.fwd ACAC Phakopsora pachyrhizi TW72-1 germinating urediniospores on water surface (20C/16 hours/dark) Phakopsora pachyrhizi cDNA clone ACAC15268 5prime, mRNA sequence. gb|EH249481.1|	1e-45	gi|32776525|gb|CD928761.1|CD928761 GR45.105O05F010316 GR45 Triticum aestivum cDNA clone GR45105O05, mRNA sequence	6e-18	um10363 conserved hypothetical protein	3e-19	um10363 conserved hypothetical protein	1e-18	PGTT_10495 | PGTG_10495 | Puccinia graminis f. sp. tritici predicted protein (215 aa)	2e-51	um10363		conserved hypothetical protein	0	0	0	1	1	0	0	0
Contig7549	HP458739	0	0	0	0	0	0	1	1	0	1	1	1	Q4PEE3_USTMA (Q4PEE3) Predicted protein	2e-22	UniProt	PGTG_15081 | Puccinia graminis f. sp. tritici predicted protein (translation) (232 aa)	5e-71	no hit		no hit		UAHYP_25A_R_C12 UaHyphae_ARS Uromyces appendiculatus cDNA clone UAHYP_25A_C12, mRNA sequence. gb|FE666277.1|	1e-40	no hit		um12143 conserved hypothetical protein	3e-26	um12143 conserved hypothetical protein	1e-24	PGTT_15081 | PGTG_15081 | Puccinia graminis f. sp. tritici predicted protein (232 aa)	5e-71	um12143		conserved hypothetical protein	0	0	1	0	0	0	2	0
Contig7602	HP458788	0	0	0	0	0	0	0	1	1	1	1	1	Q4P3W1_USTMA (Q4P3W1) Hypothetical protein	2e-22	UniProt	PGTG_19649 | Puccinia graminis f. sp. tritici hypothetical protein (translation) (270 aa)	1e-102	no hit		UmCon[1505] unknown	2e-07	JGI_ACAC11856.fwd ACAC Phakopsora pachyrhizi TW72-1 germinating urediniospores on water surface (20C/16 hours/dark) Phakopsora pachyrhizi cDNA clone ACAC11856 5prime, mRNA sequence. gb|EH246628.1|	9e-92	no hit		um05202 conserved hypothetical protein	3e-19	um05202 conserved hypothetical protein	1e-24	PGTT_19649 | PGTG_19649 | Puccinia graminis f. sp. tritici hypothetical protein (270 aa)	1e-102	um05202		conserved hypothetical protein	6	5	2	1	3	0	4	2
PTDH.cn676.na.ptih	GR503989	0	0	0	0	0	1	0	0	0	1	1	1	PGTG_01133 | Puccinia graminis f. sp. tritici aminoadipate aminotransferase (translation) (418 aa)	1e-22	PgramProts	PGTG_01133 | Puccinia graminis f. sp. tritici aminoadipate aminotransferase (translation) (418 aa)	1e-22	ref|XP_571491.1| aromatic-amino-acid transaminase [Cryptococcus neoformans var. neoformans JEC21] ref|XP_571492.1| aromatic-amino-acid transaminase [Cryptococcus neoformans var. neoformans JEC21] gb|AAW44184.1| aromatic-amino-acid transaminase, putative [	3e-06	Um34330562 L-kynurenine/alpha-aminoadipate aminotransferase	5e-12	no hit		no hit		um01804 tryptophan amino transferase (transaminase)	2e-12	um01804 tryptophan amino transferase (transaminase)	2e-10	PGTT_01133 | PGTG_01133 | Puccinia graminis f. sp. tritici aminoadipate aminotransferase (418 aa)	1e-22	um01804	Tam1	tryptophan amino transferase (transaminase)	1	0	1	1	6	0	0	1
PTDG.cn1470.na.ptg	GR503429	0	0	1	0	0	0	0	0	0	1	1	1	PGTG_07167 | Puccinia graminis f. sp. tritici hypothetical protein similar to histone deacetylase 8 (translation) (494 aa)	1e-22	PgramProts	PGTG_07167 | Puccinia graminis f. sp. tritici hypothetical protein similar to histone deacetylase 8 (translation) (494 aa)	1e-22	no hit		no hit		UAHYP_24A_R_H09 UaHyphae_ARS Uromyces appendiculatus cDNA clone UAHYP_24A_H09, mRNA sequence. gb|FE665809.1|	2e-21	no hit		um04234 related to histone deacetylase	5e-08	um04234 related to histone deacetylase	1e-06	PGTT_07167 | PGTG_07167 | Puccinia graminis f. sp. tritici histone deacetylase 1 (494 aa)	1e-22	no hit	no hit	no hit
Contig5198	HP456575	0	0	2	0	0	0	0	1	0	1	1	1	ref|XP_002175046.1| HMG-box variant [Schizosaccharomyces japonicus yFS275] gb|EEB08753.1| HMG-box variant [Schizosaccharomyces japonicus yFS275]\n	1e-22	NR	PGTG_18356 | Puccinia graminis f. sp. tritici conserved hypothetical protein (translation) (222 aa)	1e-50	ref|XP_002175046.1| HMG-box variant [Schizosaccharomyces japonicus yFS275] gb|EEB08753.1| HMG-box variant [Schizosaccharomyces japonicus yFS275]	1e-22	Gz22501499 unknown	8e-19	UAHYP_06D_R_D10 UaHyphae_ARS Uromyces appendiculatus cDNA clone UAHYP_06D_D10, mRNA sequence. gb|EH298641.1|	2e-56	gi|32783242|gb|CD935478.1|CD935478 OV.101K04R010424 OV Triticum aestivum cDNA clone OV101K04, mRNA sequence	2e-16	um11758 conserved hypothetical protein	1e-39	um11758 conserved hypothetical protein	1e-35	PGTT_18356 | PGTG_18356 | Puccinia graminis f. sp. tritici hypothetical protein similar to HMG-box variant (222 aa)	1e-50	um11758		conserved hypothetical protein	2	4	2	0	1	0	0	0
Contig7716	HP458895	0	0	0	0	0	0	0	1	0	1	1	1	ref|XP_001941536.1| Erg28 protein [Pyrenophora tritici-repentis Pt-1C-BFP] gb|EDU44255.1| Erg28 protein [Pyrenophora tritici-repentis Pt-1C-BFP]\n	1e-22	NR	PGTG_18964 | Puccinia graminis f. sp. tritici hypothetical protein (translation) (135 aa)	1e-52	ref|XP_001941536.1| Erg28 protein [Pyrenophora tritici-repentis Pt-1C-BFP] gb|EDU44255.1| Erg28 protein [Pyrenophora tritici-repentis Pt-1C-BFP]	1e-22	Um34332251 endoplasmic reticulum membrane protein, involved in ergosterol biosynthesis	4e-20	Ps_594 Wheat stripe rust fungus cDNA library Puccinia striiformis f. sp. tritici cDNA 5prime, mRNA sequence. gb|ES322946.1|	2e-74	no hit		um01789 related to ERG28 - involved in synthesis of ergosterol	1e-20	um01789 related to ERG28 - involved in synthesis of ergosterol	1e-20	PGTT_18964 | PGTG_18964 | Puccinia graminis f. sp. tritici hypothetical protein (135 aa)	1e-52	um01789		related to ERG28 - involved in synthesis of ergosterol	0	0	2	0	0	0	0	1
Contig7364	HP458570	0	0	0	0	0	0	1	0	1	1	1	1	Q5KKD5_CRYNE (Q5KKD5) Expressed protein	1e-22	UniProt	PGTG_01401 | Puccinia graminis f. sp. tritici conserved hypothetical protein (translation) (834 aa)	4e-62	no hit		UmCon[1401] unknown	5e-09	UAHYP_03C_R_H09 UaHyphae_ARS Uromyces appendiculatus cDNA clone UAHYP_03C_H09, mRNA sequence. gb|EH296656.1|	2e-53	no hit		um11166.2 conserved hypothetical protein	4e-09	um11166.2 conserved hypothetical protein	5e-20	PGTT_01401 | PGTG_01401 | Puccinia graminis f. sp. tritici conserved hypothetical protein (834 aa)	4e-62	um11166.2		conserved hypothetical protein	0	0	0	5	1	0	0	2
PTDG.cn1406.na.ptg	GR503368	0	0	1	0	0	0	0	0	0	1	1	1	gb|EED55719.1| disulfide isomerase, putative [Aspergillus flavus NRRL3357]\n	1e-22	NR	PGTG_03850 | Puccinia graminis f. sp. tritici hypothetical protein (translation) (192 aa)	1e-77	gb|EED55719.1| disulfide isomerase, putative [Aspergillus flavus NRRL3357]	1e-22	mga1943f protein disulphide isomerase	3e-15	CATH6106.fwd CATH Sporobolomyces roseus IAM 13481 whole cells Sporobolomyces roseus IAM 13481 cDNA clone CATH6106 5prime, mRNA sequence. gb|EY998602.1|	7e-23	gi|93041294|gb|CJ660960.1|CJ660960 CJ660960 Y.Ogihara unpublished cDNA library Wh_HGCPCDAM Triticum aestivum cDNA clone whhg6o02 5prime, mRNA sequence	3e-08	um05352 related to MPD1 - Disulfide isomerase related protein	2e-13	um05352 related to MPD1 - Disulfide isomerase related protein	6e-20	PGTT_03850 | PGTG_03850 | Puccinia graminis f. sp. tritici hypothetical protein (192 aa)	1e-77	um05352		related to MPD1 - Disulfide isomerase related protein	0	1	1	1	0	0	0	0
Contig134	HP451938	0	0	2	0	0	1	0	0	14	1	1	1	ref|NP_625838.1| phosphatase [Streptomyces coelicolor A3(2)] emb|CAB76079.1| putative phosphatase [Streptomyces coelicolor A3(2)]\n	1e-22	NR	PGTG_10224 | Puccinia graminis f. sp. tritici conserved hypothetical protein (translation) (389 aa)	1e-89	ref|NP_625838.1| phosphatase [Streptomyces coelicolor A3(2)] emb|CAB76079.1| putative phosphatase [Streptomyces coelicolor A3(2)]	1e-22	EnCon[0008] glycerol-3-phosphate phosphatase	2e-06	UAHYP_09C_F_H05 UaHyphae_ARS Uromyces appendiculatus cDNA clone UAHYP_09C_H05, mRNA sequence. gb|EH300257.1|	1e-98	gi|70970841|gb|DR741277.1|DR741277 FGAS001208 Triticum aestivum FGAS: Library 2 Gate 3 Triticum aestivum cDNA, mRNA sequence	7e-10	um02923 related to HOR2 - DL-glycerol phosphatase	2e-15	um02923 related to HOR2 - DL-glycerol phosphatase	1e-16	PGTT_10224 | PGTG_10224 | Puccinia graminis f. sp. tritici hypothetical protein similar to glycerol-1-phosphatase (389 aa)	1e-89	um02923		related to HOR2 - DL-glycerol phosphatase	1	1	1	1	2	0	0	1
Contig5146	HP456526	0	0	32	0	0	0	0	0	0	1	1	1	Q4PGS1_USTMA (Q4PGS1) Hypothetical protein	9e-23	UniProt	PGTG_19870 | Puccinia graminis f. sp. tritici conserved hypothetical protein (translation) (271 aa)	6e-66	no hit		no hit		no hit		no hit		um00692 conserved hypothetical protein	1e-16	um00692 conserved hypothetical protein	7e-25	PGTT_19870 | PGTG_19870 | Puccinia graminis f. sp. tritici conserved hypothetical protein (271 aa)	6e-66	um00692		conserved hypothetical protein	0	0	1	1	2	0	0	0
Contig7463	HP458658	0	0	0	0	0	0	2	0	0	1	1	1	gb|AAF79483.1|AC022492_27 F1L3.20 [Arabidopsis thaliana]\n	7e-23	NR	PGTG_15144 | Puccinia graminis f. sp. tritici hypothetical protein similar to OSJNBb0004A17.2 (translation) (1090 aa)	8e-23	gb|AAF79483.1|AC022492_27 F1L3.20 [Arabidopsis thaliana]	7e-23	Ps38117535 gag/pol polyprotein	5e-11	CU432184 Clytia hemisphaerica library Clytia hemisphaerica cDNA clone SA0AAB14YJ19 5prime, mRNA sequence. emb|CU432184.1|	1e-15	gi|25194804|gb|CA616507.1|CA616507 wl1n.pk0001.b2 wl1n Triticum aestivum cDNA clone wl1n.pk0001.b2 5prime end, mRNA sequence	1e-09	um12288 conserved hypothetical protein (N-terminal fragment)	2e-07	um12288 conserved hypothetical protein (N-terminal fragment)	2e-15	PGTT_15144 | PGTG_15144 | Puccinia graminis f. sp. tritici conserved hypothetical protein (1090 aa)	8e-23	no hit	no hit	no hit
PT0306.P14.C21.ptp	GR491072	0	0	0	0	0	0	1	0	0	1	1	1	PGTG_03390 | Puccinia graminis f. sp. tritici copia protein (translation) (1262 aa)	7e-23	PgramProts	PGTG_03390 | Puccinia graminis f. sp. tritici copia protein (translation) (1262 aa)	7e-23	no hit		PsCon[0860] pol polyprotein	6e-06	Pv023D_M13F_F10.ab1 Phaseolus vulgaris cv Early gallatin Phaseolus vulgaris cDNA, mRNA sequence. gb|FE698607.1|	5e-13	gi|93054720|gb|CJ694274.1|CJ694274 CJ694274 Y.Ogihara unpublished cDNA library Wh_SHC Triticum aestivum cDNA clone whsc16j22 5prime, mRNA sequence	3e-06	um02565 conserved hypothetical protein	3e-06	um01585 HobS polyprotein, pseudogene	7e-07	PGTT_03390 | PGTG_03390 | Puccinia graminis f. sp. tritici hypothetical protein similar to copia polyprotein (1262 aa)	7e-23	um02565		conserved hypothetical protein	0	0	0	0	2	0	0	0
Contig5150	HP456529	3	1	4	2	0	0	0	5	1	1	1	1	Um37411063 B2-aldehyde-forming enzyme, riboflavin 5prime-hydroxymethyl oxidation	7e-23	Cogeme	PGTG_01226 | Puccinia graminis f. sp. tritici hypothetical protein (translation) (536 aa)	2e-70	ref|XP_001875413.1| expansin family protein [Laccaria bicolor S238N-H82] gb|EDR14854.1| expansin family protein [Laccaria bicolor S238N-H82]	1e-17	Um37411063 B2-aldehyde-forming enzyme, riboflavin 5prime-hydroxymethyl oxidation	7e-23	JGI_ACAC17773.fwd ACAC Phakopsora pachyrhizi TW72-1 germinating urediniospores on water surface (20C/16 hours/dark) Phakopsora pachyrhizi cDNA clone ACAC17773 5prime, mRNA sequence. gb|EH255185.1|	4e-46	gi|39565621|gb|CK203231.1|CK203231 FGAS011758 Triticum aestivum FGAS: Library 3 Gate 6 Triticum aestivum cDNA, mRNA sequence	6e-13	um01513 putative protein	3e-24	um01513 putative protein	7e-23	PGTT_01226 | PGTG_01226 | Puccinia graminis f. sp. tritici hypothetical protein (536 aa)	2e-70	um01513		putative protein	0	1	1	3	0	0	0	0
Contig7683	HP458864	0	0	0	0	0	0	0	3	0	1	1	1	Q5KHZ3_CRYNE (Q5KHZ3) Hypothetical protein	6e-23	UniProt	PGTG_07407 | Puccinia graminis f. sp. tritici conserved hypothetical protein (translation) (735 aa)	5e-44	no hit		no hit		CU368975 Microbotryum violaceum 100.02 Microbotryum violaceum cDNA similar to Uncharacterizedconserved protein. 702 bp; Evalue=7e-11, mRNA sequence. emb|CU368975.1|	2e-20	no hit		um11924 conserved hypothetical protein	7e-07	um11924 conserved hypothetical protein	5e-07	PGTT_07407 | PGTG_07407 | Puccinia graminis f. sp. tritici conserved hypothetical protein (735 aa)	5e-44	um11924		conserved hypothetical protein	0	0	0	0	0	0	1	0
Contig7756	HP458931	0	0	0	0	0	0	1	0	0	1	1	1	gb|EED83737.1| mitochondrial ribosomal protein S15 [Postia placenta Mad-698-R]\n	6e-23	NR	PGTG_10601 | Puccinia graminis f. sp. tritici conserved hypothetical protein (translation) (352 aa)	1e-124	gb|EED83737.1| mitochondrial ribosomal protein S15 [Postia placenta Mad-698-R]	6e-23	no hit		CATP455.rev CATP Postia placenta in Glucose medium Postia placenta cDNA clone CATP455 3prime, mRNA sequence. gb|FL625629.1|	1e-18	no hit		um04148 related to MRPS28 - mitochondrial ribosomal protein, small subunit	7e-23	um04148 related to MRPS28 - mitochondrial ribosomal protein, small subunit	8e-29	PGTT_10601 | PGTG_10601 | Puccinia graminis f. sp. tritici conserved hypothetical protein (352 aa)	1e-124	um04148		related to MRPS28 - mitochondrial ribosomal protein, small subunit	0	0	0	0	2	0	0	0
PT0307.N10.C21.ptp	GR491389	0	0	0	0	0	0	1	0	0	1	1	1	Um34330527 isochorismatase family hydrolase	3e-23	Cogeme	PGTG_06538 | Puccinia graminis f. sp. tritici predicted protein (translation) (223 aa)	5e-30	ref|XP_001939608.1| isochorismatase domain-containing protein 2A, mitochondrial precursor [Pyrenophora tritici-repentis Pt-1C-BFP] gb|EDU42327.1| isochorismatase domain-containing protein 2A, mitochondrial precursor [Pyrenophora tritici-repentis Pt-1C-BFP	6e-18	Um34330527 isochorismatase family hydrolase	3e-23	JGI_ACAC4546.fwd ACAC Phakopsora pachyrhizi TW72-1 germinating urediniospores on water surface (20C/16 hours/dark) Phakopsora pachyrhizi cDNA clone ACAC4546 5prime, mRNA sequence. gb|EH228284.1|	1e-23	no hit		um12021 conserved hypothetical protein	2e-29	um12021 conserved hypothetical protein	1e-24	PGTT_06538 | PGTG_06538 | Puccinia graminis f. sp. tritici predicted protein (223 aa)	5e-30	um12021		conserved hypothetical protein	0	0	0	0	0	0	1	1
PT0062c.E12.BR1.ptg	EC401022	0	0	1	0	0	0	0	0	0	1	1	1	UmCon[1723] ubiquitin-conjugating enzyme	3e-23	Cogeme	PGTG_19501 | Puccinia graminis f. sp. tritici conserved hypothetical protein (translation) (170 aa)	4e-36	gb|EEE21184.1| ubiquitin-conjugating enzyme E2 j2, putative [Toxoplasma gondii GT1]	2e-17	UmCon[1723] ubiquitin-conjugating enzyme	3e-23	UAHYP_27B_F_D12 UaHyphae_ARS Uromyces appendiculatus cDNA clone UAHYP_27B_D12, mRNA sequence. gb|FE667472.1|	8e-30	gi|22211288|gb|BQ841879.1|BQ841879 WHE2986_C08_F16ZS Wheat dormant embryo cDNA library Triticum aestivum cDNA clone WHE2986_C08_F16, mRNA sequence	3e-20	um11635 probable UBC6 - E2 ubiquitin-conjugating enzyme	9e-24	um11635 probable UBC6 - E2 ubiquitin-conjugating enzyme	2e-24	PGTT_19501 | PGTG_19501 | Puccinia graminis f. sp. tritici conserved hypothetical protein (170 aa)	4e-36	um11635	ubc6	probable UBC6 - E2 ubiquitin-conjugating enzyme	2	0	2	2	0	0	3	2
PT0291.O23.C21.pte	GR488296	0	1	0	0	0	0	0	0	0	1	1	1	GzCon[2203] involved in cell wall biogenesis	3e-23	Cogeme	PGTG_15923 | Puccinia graminis f. sp. tritici predicted protein (translation) (150 aa)	1e-54	no hit		GzCon[2203] involved in cell wall biogenesis	3e-23	JGI_ACAC19380.rev ACAC Phakopsora pachyrhizi TW72-1 germinating urediniospores on water surface (20C/16 hours/dark) Phakopsora pachyrhizi cDNA clone ACAC19380 3prime, mRNA sequence. gb|EH239531.1|	3e-52	no hit		um10362 conserved hypothetical protein	3e-26	um10362 conserved hypothetical protein	2e-26	PGTT_15923 | PGTG_15923 | Puccinia graminis f. sp. tritici predicted protein (150 aa)	1e-54	um10362		conserved hypothetical protein	0	2	0	0	0	0	0	1
Contig7797	HP458970	0	0	0	0	0	0	1	0	0	1	1	1	emb|CAD29539.1| polyprotein [Pichia angusta]\n	2e-23	NR	PGTG_16854 | Puccinia graminis f. sp. tritici conserved hypothetical protein (translation) (229 aa)	2e-17	emb|CAD29539.1| polyprotein [Pichia angusta]	2e-23	SSPG1130 copia-type polyprotein	2e-11	UAHYP_06C_R_B08 UaHyphae_ARS Uromyces appendiculatus cDNA clone UAHYP_06C_B08, mRNA sequence. gb|EH298421.1|	3e-17	gi|143475625|gb|CJ848963.1|CJ848963 CJ848963 Y. Ogihara unpublished cDNA library, whsctal Triticum aestivum cDNA clone whsctal10p04 5prime, mRNA sequence	3e-07	um02565 conserved hypothetical protein	9e-09	um02565 conserved hypothetical protein	8e-12	PGTT_16854 | PGTG_16854 | Puccinia graminis f. sp. tritici predicted protein (229 aa)	2e-17	um02565		conserved hypothetical protein	0	0	0	0	2	0	0	0
Contig5371	HP456732	0	0	0	1	0	0	0	0	0	1	1	1	LmCon[0257] vacuolar sorting protein 1	2e-23	Cogeme	PGTG_15816 | Puccinia graminis f. sp. tritici vacuolar protein sorting-associated protein 1 (translation) (703 aa)	3e-21	ref|XP_002173590.1| dynamin family protein Vps1 [Schizosaccharomyces japonicus yFS275] gb|EEB07297.1| dynamin family protein Vps1 [Schizosaccharomyces japonicus yFS275]	1e-19	LmCon[0257] vacuolar sorting protein 1	2e-23	UAHYP_14D_R_C06 UaHyphae_ARS Uromyces appendiculatus cDNA clone UAHYP_14D_C06, mRNA sequence. gb|EH303546.1|	3e-39	gi|20122936|gb|BJ318565.1|BJ318565 BJ318565 Y. Ogihara unpublished cDNA library, Wh_yf Triticum aestivum cDNA clone whyf12d23 3prime, mRNA sequence	1e-10	um15047 probable VPS1 - member of the dynamin family of GTPases	8e-28	um15047 probable VPS1 - member of the dynamin family of GTPases	6e-23	PGTT_15816 | PGTG_15816 | Puccinia graminis f. sp. tritici interferon-induced GTP-binding protein Mx (703 aa)	3e-21	um15047		probable VPS1 - member of the dynamin family of GTPases	0	0	0	1	3	0	0	0
PT0302.G19.CPTR.ptp	GR492672	0	0	0	0	0	0	1	0	0	1	1	1	PGTG_14822 | Puccinia graminis f. sp. tritici prolyl endopeptidase (translation) (730 aa)	2e-23	PgramProts	PGTG_14822 | Puccinia graminis f. sp. tritici prolyl endopeptidase (translation) (730 aa)	2e-23	gb|AAH71008.1| PREP protein [Xenopus laevis]	8e-11	PsCon[0565] prolyl endopeptidase	6e-09	UAHYP_13D_R_G02 UaHyphae_ARS Uromyces appendiculatus cDNA clone UAHYP_13D_G02, mRNA sequence. gb|EH303020.1|	6e-29	gi|93190205|gb|CJ621460.1|CJ621460 CJ621460 Y.Ogihara unpublished cDNA library Wh_VHS Triticum aestivum cDNA clone rwhvh9k21 3prime, mRNA sequence	4e-09	um10552 related to Prolyl endopeptidase	4e-16	um10552 related to Prolyl endopeptidase	3e-13	PGTT_14822 | PGTG_14822 | Puccinia graminis f. sp. tritici prolyl endopeptidase (730 aa)	2e-23	um10552		related to Prolyl endopeptidase	0	0	0	0	2	0	1	0
PT0292.H23.C21.pte	GR488476	0	1	0	0	0	0	0	0	0	1	1	1	ref|XP_572996.1| single-stranded nucleic acid binding protein [Cryptococcus neoformans var. neoformans JEC21] gb|AAW45689.1| single-stranded nucleic acid binding protein, putative [Cryptococcus neoformans var. neoformans JEC21]\n	1e-23	NR	PGTG_11237 | Puccinia graminis f. sp. tritici predicted protein (translation) (387 aa)	5e-35	ref|XP_572996.1| single-stranded nucleic acid binding protein [Cryptococcus neoformans var. neoformans JEC21] gb|AAW45689.1| single-stranded nucleic acid binding protein, putative [Cryptococcus neoformans var. neoformans JEC21]	1e-23	GzCon[0101] glycine-rich RNA binding protein	7e-06	JGI_ACBU1377.fwd ACBU Phakopsora pachyrhizi infected soybean leaf tissue 6-8 days post inoculation with TW72-1 urediniospores Glycine max cDNA clone ACBU1377 5prime, mRNA sequence. gb|EH257395.1|	3e-41	gi|20432517|gb|BQ236641.1|BQ236641 TaE05028G06F TaE05 Triticum aestivum cDNA clone TaE05028G06F, mRNA sequence	3e-11	um04149 conserved hypothetical protein	8e-28	um04149 conserved hypothetical protein	1e-23	PGTT_11237 | PGTG_11237 | Puccinia graminis f. sp. tritici predicted protein (387 aa)	5e-35	no hit	no hit	no hit
Contig5209	HP456584	0	0	3	0	0	0	1	0	0	1	1	1	emb|CAP80788.1| Pc12g11610 [Penicillium chrysogenum Wisconsin 54-1255]\n	1e-23	NR	PGTG_10653 | Puccinia graminis f. sp. tritici conserved hypothetical protein (translation) (520 aa)	1e-106	emb|CAP80788.1| Pc12g11610 [Penicillium chrysogenum Wisconsin 54-1255]	1e-23	no hit		Ps_4213 Wheat stripe rust fungus cDNA library Puccinia striiformis f. sp. tritici cDNA 5prime, mRNA sequence. gb|ES322679.1|	4e-47	no hit		um10046 conserved hypothetical protein	3e-31	um10046 conserved hypothetical protein	3e-26	PGTT_10653 | PGTG_10653 | Puccinia graminis f. sp. tritici conserved hypothetical protein (520 aa)	1e-106	no hit	no hit	no hit
PT0309.K20.C21.ptp	GR492049	0	0	0	0	0	0	1	0	0	1	1	1	gb|AAN86081.1| phytase [synthetic construct]\n	8e-24	NR	PGTG_11120 | Puccinia graminis f. sp. tritici 3-phytase A precursor (translation) (537 aa)	2e-13	gb|AAN86081.1| phytase [synthetic construct]	8e-24	MagCon[5872a] 3-phytase A (myo-inositol-hexaphosphate 3-phosphohydrolase A)	5e-22	RPS167 Chamaecyparis formosensis inner bark tissue cDNA library Chamaecyparis formosensis cDNA, mRNA sequence. gb|DN957417.1|	7e-26	no hit		um04282 related to 3-phytase A precursor	4e-16	um03382 related to 3-phytase A precursor	3e-19	PGTT_11120 | PGTG_11120 | Puccinia graminis f. sp. tritici 3-phytase A precursor (537 aa)	2e-13	um04282		related to 3-phytase A precursor	0	0	0	2	0	0	0	0
PT0309.A01.C21.ptp	GR491802	0	0	0	0	0	0	1	0	0	1	1	1	emb|CAB71063.1| copia-type polyprotein [Arabidopsis thaliana]\n	8e-24	NR	PGTG_03390 | Puccinia graminis f. sp. tritici copia protein (translation) (1262 aa)	2e-17	emb|CAB71063.1| copia-type polyprotein [Arabidopsis thaliana]	8e-24	PsCon[6416] copia-type polyprotein	4e-23	HDP06D13w HDP Hordeum vulgare subsp. vulgare cDNA clone HDP06D13, mRNA sequence. gb|EX577050.1|	1e-28	gi|93254447|gb|CJ540025.1|CJ540025 CJ540025 Y.Ogihara unpublished cDNA library Wh_EM Triticum aestivum cDNA clone rwhem12g19 3prime, mRNA sequence	3e-29	um04123 HobS polyprotein, pseudogene	5e-23	um10395 HobS polyprotein, pseudogene	9e-21	PGTT_03390 | PGTG_03390 | Puccinia graminis f. sp. tritici hypothetical protein similar to copia polyprotein (1262 aa)	2e-17	no hit	no hit	no hit
PT03110.F15.C21.ptt	GR495000	0	0	0	0	0	0	0	1	0	1	0	1	PGTG_01491 | Puccinia graminis f. sp. tritici endoribonuclease YSH1 (translation) (795 aa)	8e-24	PgramProts	PGTG_01491 | Puccinia graminis f. sp. tritici endoribonuclease YSH1 (translation) (795 aa)	8e-24	ref|XP_002175678.1| endoribonuclease ysh1 [Schizosaccharomyces japonicus yFS275] gb|EEB09385.1| endoribonuclease ysh1 [Schizosaccharomyces japonicus yFS275]	1e-06	no hit		JGI_ACAC6795.fwd ACAC Phakopsora pachyrhizi TW72-1 germinating urediniospores on water surface (20C/16 hours/dark) Phakopsora pachyrhizi cDNA clone ACAC6795 5prime, mRNA sequence. gb|EH232318.1|	6e-20	no hit		um01470 related to YSH1 - component of pre-mRNA polyadenylation factor PF I	1e-15	um01470 related to YSH1 - component of pre-mRNA polyadenylation factor PF I	4e-13	PGTT_01491 | PGTG_01491 | Puccinia graminis f. sp. tritici endoribonuclease YSH1 (795 aa)	8e-24	um01470		related to YSH1 - component of pre-mRNA polyadenylation factor PF I	0	0	0	0	2	0	0	0
PT0319.G01.C21.ptt	GR496797	0	0	0	0	0	0	0	1	0	1	1	1	PGTG_15441 | Puccinia graminis f. sp. tritici hypothetical protein similar to Hsp10 (translation) (105 aa)	6e-24	PgramProts	PGTG_15441 | Puccinia graminis f. sp. tritici hypothetical protein similar to Hsp10 (translation) (105 aa)	6e-24	sp|Q96539|CH10_BRANA RecName: Full=10 kDa chaperonin; AltName: Full=Protein CPN10; AltName: Full=Protein groES gb|AAB07452.1| 10 kDa chaperonin	2e-12	Um37410650 10 kd heat shock protein	3e-18	UAHAUST_07A_R_F01 UaHaust_ARS Uromyces appendiculatus cDNA clone UAHAUST_07A_F01, mRNA sequence. gb|FE662499.1|	3e-23	gi|25231441|gb|CA652916.1|CA652916 wre1n.pk172.f4 wre1n Triticum aestivum cDNA clone wre1n.pk172.f4 5prime end, mRNA sequence	8e-09	um05832 probable heat shock protein 10 (chaperonin CPN10)	1e-18	um05832 probable heat shock protein 10 (chaperonin CPN10)	9e-16	PGTT_15441 | PGTG_15441 | Puccinia graminis f. sp. tritici hypothetical protein similar to Hsp10 (105 aa)	6e-24	um05832		probable heat shock protein 10 (chaperonin CPN10)	1	4	0	1	0	0	1	0
Contig6829	HP458080	0	0	20	0	0	0	0	0	1	1	1	1	ref|XP_001940328.1| mitochondrial carnitine/acylcarnitine carrier protein [Pyrenophora tritici-repentis Pt-1C-BFP] gb|EDU43047.1| mitochondrial carnitine/acylcarnitine carrier protein [Pyrenophora tritici-repentis Pt-1C-BFP]\n	6e-24	NR	PGTG_17083 | Puccinia graminis f. sp. tritici conserved hypothetical protein (translation) (325 aa)	1e-54	ref|XP_001940328.1| mitochondrial carnitine/acylcarnitine carrier protein [Pyrenophora tritici-repentis Pt-1C-BFP] gb|EDU43047.1| mitochondrial carnitine/acylcarnitine carrier protein [Pyrenophora tritici-repentis Pt-1C-BFP]	6e-24	GzCon[4633] mitchondrial carnitine/acylcarnitine carrier protein	2e-08	no hit		gi|143397780|gb|CJ833452.1|CJ833452 CJ833452 Y. Ogihara unpublished cDNA library, whatlal Triticum aestivum cDNA clone whatlal40m23 5prime, mRNA sequence	4e-11	um05546 conserved hypothetical protein	4e-20	um05546 conserved hypothetical protein	4e-24	PGTT_17083 | PGTG_17083 | Puccinia graminis f. sp. tritici conserved hypothetical protein (325 aa)	1e-54	no hit	no hit	no hit
PT0131c.H11.BR.pth	EC415221	0	0	0	1	0	0	0	0	0	1	1	1	ref|NP_595431.1| cyclin-dependent protein kinase regulatory subunit Suc1 [Schizosaccharomyces pombe] sp|P08463|CKS1_SCHPO RecName: Full=Cyclin-dependent kinases regulatory subunit; AltName: Full=P13 gb|AAA35346.1| cell division protein emb|CAA21308.1| cyc	6e-24	NR	PGTG_02032 | Puccinia graminis f. sp. tritici conserved hypothetical protein (translation) (106 aa)	2e-56	ref|NP_595431.1| cyclin-dependent protein kinase regulatory subunit Suc1 [Schizosaccharomyces pombe] sp|P08463|CKS1_SCHPO RecName: Full=Cyclin-dependent kinases regulatory subunit; AltName: Full=P13 gb|AAA35346.1| cell division protein emb|CAA21308.1| cyc	6e-24	PsCon[1896] cyclin-dependent kinase regulatory subunit	7e-19	UAHYP_10D_F_B07 UaHyphae_ARS Uromyces appendiculatus cDNA clone UAHYP_10D_B07, mRNA sequence. gb|EH301006.1|	2e-70	gi|20082147|gb|BJ260026.1|BJ260026 BJ260026 Y. Ogihara unpublished cDNA library, Wh_h Triticum aestivum cDNA clone whh23d02 5prime, mRNA sequence	4e-24	um03210 probable CKS1 - cyclin-dependent kinases regulatory subunit	2e-28	um03210 probable CKS1 - cyclin-dependent kinases regulatory subunit	2e-25	PGTT_02032 | PGTG_02032 | Puccinia graminis f. sp. tritici cyclin-dependent kinases regulatory subunit (106 aa)	2e-56	um03210	cks1	probable CKS1 - cyclin-dependent kinases regulatory subunit	2	2	1	0	0	0	0	1
Contig7478	HP458673	0	0	0	0	0	0	2	0	1	1	1	1	Q5K7U2_CRYNE (Q5K7U2) Hypothetical protein	6e-24	UniProt	PGTG_12939 | Puccinia graminis f. sp. tritici conserved hypothetical protein (translation) (295 aa)	2e-77	no hit		Um37408655 unknown	6e-22	PSTha9I23 Puccinia striiformis f. sp. tritici haustoria cDNA library Puccinia striiformis f. sp. tritici cDNA clone 9I23 5prime, mRNA sequence. gb|GH738048.1|	2e-56	no hit		um10473 conserved hypothetical protein	3e-24	um10473 conserved hypothetical protein	3e-22	PGTT_12939 | PGTG_12939 | Puccinia graminis f. sp. tritici conserved hypothetical protein (295 aa)	2e-77	um10473		conserved hypothetical protein	0	0	0	2	2	0	0	1
Contig5233	HP456606	0	0	1	0	0	0	0	0	0	1	1	1	PGTG_03933 | Puccinia graminis f. sp. tritici hypothetical protein similar to thymine dioxygenase (translation) (341 aa)	5e-24	PgramProts	PGTG_03933 | Puccinia graminis f. sp. tritici hypothetical protein similar to thymine dioxygenase (translation) (341 aa)	5e-24	ref|XP_002148285.1| oxidoreductase, 2OG-Fe(II) oxygenase family [Penicillium marneffei ATCC 18224] gb|EEA24774.1| oxidoreductase, 2OG-Fe(II) oxygenase family [Penicillium marneffei ATCC 18224]	5e-07	no hit		UAHYP_17B_R_D12 UaHyphae_ARS Uromyces appendiculatus cDNA clone UAHYP_17B_D12, mRNA sequence. gb|EH305146.1|	5e-20	no hit		um04379 related to gibberellin 20-oxidase	4e-08	um04379 related to gibberellin 20-oxidase	1e-06	PGTT_03933 | PGTG_03933 | Puccinia graminis f. sp. tritici hypothetical protein similar to thymine dioxygenase (341 aa)	5e-24	um04379		related to gibberellin 20-oxidase	0	0	4	0	0	0	0	0
PTDG.cn1291.na.ptg	GR503267	0	0	1	0	0	0	0	0	0	1	1	1	gb|ABE96774.2| U6 snRNA-associated Sm-like protein LSm8 [Bos taurus]\n	4e-24	NR	PGTG_10106 | Puccinia graminis f. sp. tritici hypothetical protein (translation) (134 aa)	2e-06	gb|ABE96774.2| U6 snRNA-associated Sm-like protein LSm8 [Bos taurus]	4e-24	W0AA032ZD07C1 unknown	4e-13	UAHYP_20B_R_D12 UaHyphae_ARS Uromyces appendiculatus cDNA clone UAHYP_20B_D12, mRNA sequence. gb|FE663679.1|	1e-49	gi|23159721|gb|BJ312373.1|BJ312373 BJ312373 Y. Ogihara unpublished cDNA library, Wh_yf Triticum aestivum cDNA clone whyf2l24 5prime, mRNA sequence	3e-26	um10642 related to LSM8 - Component of small nuclear ribonucleoprotein complexes involved in RNA processing and splicing	1e-26	um10642 related to LSM8 - Component of small nuclear ribonucleoprotein complexes involved in RNA processing and splicing	4e-22	PGTT_10106 | PGTG_10106 | Puccinia graminis f. sp. tritici hypothetical protein (134 aa)	2e-06	um10642		related to LSM8 - Component of small nuclear ribonucleoprotein complexes involved in RNA processing and splicing	1	0	0	0	2	0	0	0
Contig2858	HP454518	0	0	0	0	0	0	0	0	2	1	1	1	BfCon[0845] NADH-ubiquinone oxidoreductase 20.8 kDa subunit	4e-24	Cogeme	PGTG_04591 | Puccinia graminis f. sp. tritici conserved hypothetical protein (translation) (101 aa)	8e-51	ref|XP_002149395.1| NADH-ubiquinone oxidoreductase 19 kDa subunit, putative [Penicillium marneffei ATCC 18224] gb|EEA23228.1| NADH-ubiquinone oxidoreductase 19 kDa subunit, putative [Penicillium marneffei ATCC 18224]	3e-18	BfCon[0845] NADH-ubiquinone oxidoreductase 20.8 kDa subunit	4e-24	UAHYP_18A_R_B06 UaHyphae_ARS Uromyces appendiculatus cDNA clone UAHYP_18A_B06, mRNA sequence. gb|EH305588.1|	2e-53	gi|93756751|gb|CJ591343.1|CJ591343 CJ591343 Y.Ogihara unpublished cDNA library Wh_SHC Triticum aestivum cDNA clone rwhsc8i01 3prime, mRNA sequence	5e-07	um05598 probable NADH dehydrogenase (ubiquinone) 22K chain precursor	3e-29	um05598 probable NADH dehydrogenase (ubiquinone) 22K chain precursor	4e-24	PGTT_04591 | PGTG_04591 | Puccinia graminis f. sp. tritici conserved hypothetical protein (101 aa)	8e-51	um05598		probable NADH dehydrogenase (ubiquinone) 22K chain precursor	2	4	2	1	0	0	1	0
Contig5862	HP457196	0	0	0	0	0	0	0	0	0	1	1	1	UmCon[2689] cytochrome b5	3e-24	Cogeme	PGTG_02316 | Puccinia graminis f. sp. tritici inositolphosphorylceramide-B C-26 hydroxylase (translation) (359 aa)	7e-10	gb|EED23361.1| cytochrome b5, putative [Talaromyces stipitatus ATCC 10500]	4e-22	UmCon[2689] cytochrome b5	3e-24	UAHYP_27B_F_F06 UaHyphae_ARS Uromyces appendiculatus cDNA clone UAHYP_27B_F06, mRNA sequence. gb|FE667490.1|	9e-40	gi|39567697|gb|CK205307.1|CK205307 FGAS016776 Triticum aestivum FGAS: Library 5 GATE 7 Triticum aestivum cDNA, mRNA sequence	6e-23	um10232 probable cytochrome b5	4e-27	um10232 probable cytochrome b5	8e-25	PGTT_02316 | PGTG_02316 | Puccinia graminis f. sp. tritici hypothetical protein similar to inositolphosphorylceramide-B C-26 hydroxylase (359 aa)	7e-10	um10232		probable cytochrome b5	2	1	7	2	1	0	2	0
Contig5288	HP456654	0	0	1	0	0	0	0	0	2	1	1	1	NcCon[0308] acyl-CoA dehydrogenase	3e-24	Cogeme	PGTG_08776 | Puccinia graminis f. sp. tritici hypothetical protein similar to acyl-CoA dehydrogenase family protein (translation) (509 aa)	5e-24	gb|EDP49661.1| acyl-CoA dehydrogenase family protein [Aspergillus fumigatus A1163]	2e-17	NcCon[0308] acyl-CoA dehydrogenase	3e-24	UAHYP_27A_R_G12 UaHyphae_ARS Uromyces appendiculatus cDNA clone UAHYP_27A_G12, mRNA sequence. gb|FE667419.1|	2e-30	gi|32556670|gb|CD872854.1|CD872854 AZO2.121L19F010209 AZO2 Triticum aestivum cDNA clone AZO2121L19, mRNA sequence	2e-09	um01466 related to acyl-coa dehydrogenase, long-chain specific precursor	1e-24	um01466 related to acyl-coa dehydrogenase, long-chain specific precursor	2e-20	PGTT_08776 | PGTG_08776 | Puccinia graminis f. sp. tritici acyl-CoA dehydrogenase (509 aa)	5e-24	um01466		related to acyl-coa dehydrogenase, long-chain specific precursor	0	0	0	3	4	0	1	4
PT03011.J20.C21.ptp	GR489864	0	0	0	0	0	0	1	0	0	1	0	1	PGTG_17799 | Puccinia graminis f. sp. tritici phosphoribosylformylglycinamidine synthase (translation) (1465 aa)	3e-24	PgramProts	PGTG_17799 | Puccinia graminis f. sp. tritici phosphoribosylformylglycinamidine synthase (translation) (1465 aa)	3e-24	ref|ZP_01463987.1| phosphoribosylformylglycinamidine synthase [Stigmatella aurantiaca DW4/3-1] gb|EAU65257.1| phosphoribosylformylglycinamidine synthase [Stigmatella aurantiaca DW4/3-1]	3e-09	no hit		CBHW602.fwd CBHW Mycosphaerella fijiensis MfEST4 Minimal medium with nitrogen (H) Mycosphaerella fijiensis cDNA clone CBHW602 5prime, mRNA sequence. gb|FD681699.1|	6e-08	no hit		um05162 probable ADE6 - phosphoribosylformyl glycinamidine synthetase	6e-14	um05162 probable ADE6 - phosphoribosylformyl glycinamidine synthetase	7e-11	PGTT_17799 | PGTG_17799 | Puccinia graminis f. sp. tritici phosphoribosylformylglycinamidine synthase (1465 aa)	3e-24	um05162	ade6	probable ADE6 - phosphoribosylformyl glycinamidine synthetase	1	0	0	2	0	0	0	0
Contig5637	HP456986	0	0	0	2	0	0	0	0	0	1	1	1	BfCon[1049] small nuclear ribonucleoprotein	3e-24	Cogeme	PGTG_11519 | Puccinia graminis f. sp. tritici predicted protein (translation) (87 aa)	6e-29	ref|XP_002150761.1| small nuclear ribonucleoprotein SmG, putative [Penicillium marneffei ATCC 18224] gb|EEA22152.1| small nuclear ribonucleoprotein SmG, putative [Penicillium marneffei ATCC 18224]	7e-20	BfCon[1049] small nuclear ribonucleoprotein	3e-24	MEST253-H07.univ ISUM5-RN Zea mays cDNA clone MEST253-H07 3prime, mRNA sequence. gb|CB350643.1|	2e-41	gi|32776888|gb|CD929124.1|CD929124 GR45.107B09R010612 GR45 Triticum aestivum cDNA clone GR45107B09, mRNA sequence	2e-15	um10805 probable SMX2 - snRNP G protein	2e-21	um10805 probable SMX2 - snRNP G protein	1e-18	PGTT_11519 | PGTG_11519 | Puccinia graminis f. sp. tritici predicted protein (87 aa)	6e-29	um10805	smx2	probable SMX2 - snRNP G protein	0	0	2	0	1	0	0	0
PT0063a.C09.BR1.ptg	EC401219	0	0	1	0	0	0	0	0	0	1	1	1	GzCon[4958] protein tyrosine phosphatase	3e-24	Cogeme	PGTG_11486 | Puccinia graminis f. sp. tritici conserved hypothetical protein (translation) (489 aa)	2e-41	gb|EDL03061.1| mCG8643, isoform CRA_b [Mus musculus]	1e-17	GzCon[4958] protein tyrosine phosphatase	3e-24	CCAB174TF C.neoformans strain JEC21 Cryptococcus neoformans var. neoformans cDNA clone CCAB174, mRNA sequence. gb|CF719996.1|	1e-23	gi|143365805|gb|CJ822297.1|CJ822297 CJ822297 Y. Ogihara unpublished cDNA library, whsct Triticum aestivum cDNA clone whsct8f16 3prime, mRNA sequence	1e-15	um05453 related to Tyrosine specific protein phosphatase and dual specificity protein phosphatase	2e-23	um05453 related to Tyrosine specific protein phosphatase and dual specificity protein phosphatase	4e-22	PGTT_11486 | PGTG_11486 | Puccinia graminis f. sp. tritici conserved hypothetical protein (489 aa)	2e-41	um05453		related to Tyrosine specific protein phosphatase and dual specificity protein phosphatase	0	0	0	0	2	0	0	0
PT0316.O16.C21.ptt	GR495920	0	0	0	0	0	0	0	1	0	1	1	1	ref|XP_570619.1| thiosulfate sulfurtransferase [Cryptococcus neoformans var. neoformans JEC21] gb|AAW43312.1| thiosulfate sulfurtransferase, putative [Cryptococcus neoformans var. neoformans JEC21]\n	2e-24	NR	PGTG_09551 | Puccinia graminis f. sp. tritici rhodanese family protein (translation) (297 aa)	2e-18	ref|XP_570619.1| thiosulfate sulfurtransferase [Cryptococcus neoformans var. neoformans JEC21] gb|AAW43312.1| thiosulfate sulfurtransferase, putative [Cryptococcus neoformans var. neoformans JEC21]	2e-24	PsCon[0599] thiosulphate sulphurtransferase (3-mercaptopyruvate sulphurtransferase)	3e-14	CATH16965.fwd CATH Sporobolomyces roseus IAM 13481 whole cells Sporobolomyces roseus IAM 13481 cDNA clone CATH16965 5prime, mRNA sequence. gb|EY990617.1|	1e-31	gi|9445885|gb|BE446323.1|BE446323 WHE1455_F09_K17ZS Wheat etiolated seedling root normalized cDNA library Triticum aestivum cDNA clone WHE1455_F09_K17, mRNA sequence	2e-11	um00059 related to 3-mercaptopyruvate sulfurtransferase	4e-24	um00059 related to 3-mercaptopyruvate sulfurtransferase	1e-25	PGTT_09551 | PGTG_09551 | Puccinia graminis f. sp. tritici rhodanese family protein (297 aa)	2e-18	um00059		related to 3-mercaptopyruvate sulfurtransferase	0	0	0	0	2	0	0	0
PTDG.cn1270.na.ptg	GR503251	0	0	1	0	0	0	0	0	0	1	1	1	ref|XP_001593926.1| phenylalanine-tRNA synthetase [Sclerotinia sclerotiorum 1980] gb|EDO02877.1| phenylalanine-tRNA synthetase [Sclerotinia sclerotiorum 1980]\n	2e-24	NR	PGTG_00189 | Puccinia graminis f. sp. tritici conserved hypothetical protein (translation) (1225 aa)	2e-36	ref|XP_001593926.1| phenylalanine-tRNA synthetase [Sclerotinia sclerotiorum 1980] gb|EDO02877.1| phenylalanine-tRNA synthetase [Sclerotinia sclerotiorum 1980]	2e-24	no hit		G896P536FP16.T0 C. immitis RS, 72HR Spherule_NORMALIZED Coccidioides immitis cDNA, mRNA sequence. gb|GH366836.1|	3e-30	gi|143700865|gb|CJ924303.1|CJ924303 CJ924303 Y. Ogihara unpublished cDNA library, whchan Triticum aestivum cDNA clone whchan23f07 5prime, mRNA sequence	2e-19	um01177 related to MSF1 - phenylalanine--tRNA ligase alpha chain, mitochondrial	2e-25	um01177 related to MSF1 - phenylalanine--tRNA ligase alpha chain, mitochondrial	1e-23	PGTT_00189 | PGTG_00189 | Puccinia graminis f. sp. tritici phenylalanyl-tRNA synthetase, mitochondrial precursor (1225 aa)	2e-36	um01177		related to MSF1 - phenylalanine--tRNA ligase alpha chain, mitochondrial	1	0	0	0	0	0	0	0
PT0309.F01.C21.ptp	GR491917	0	0	0	0	0	0	1	0	0	1	1	1	Q5KKM0_CRYNE (Q5KKM0) Expressed protein	2e-24	UniProt	PGTG_19119 | Puccinia graminis f. sp. tritici conserved hypothetical protein (translation) (776 aa)	1e-41	no hit		no hit		CCAHW60TR C.neoformans strain JEC21 Cryptococcus neoformans var. neoformans cDNA clone CCAHW60, mRNA sequence. gb|CF692494.1|	4e-29	no hit		um10651 conserved hypothetical protein	5e-15	um10651 conserved hypothetical protein	3e-13	PGTT_19119 | PGTG_19119 | Puccinia graminis f. sp. tritici conserved hypothetical protein (776 aa)	1e-41	um10651		conserved hypothetical protein	0	0	0	0	1	0	0	0
Contig2698	HP454367	0	0	5	0	0	0	1	0	0	1	1	1	ref|XP_001261974.1| translocation protein (Sec66), putative [Neosartorya fischeri NRRL 181] gb|EAW20077.1| translocation protein (Sec66), putative [Neosartorya fischeri NRRL 181]\n	1e-24	NR	PGTG_11827 | Puccinia graminis f. sp. tritici conserved hypothetical protein (translation) (236 aa)	4e-61	ref|XP_001261974.1| translocation protein (Sec66), putative [Neosartorya fischeri NRRL 181] gb|EAW20077.1| translocation protein (Sec66), putative [Neosartorya fischeri NRRL 181]	1e-24	MagCon[2471a] yeast protein translocation protein SEC66	7e-22	Pv028A_M13F_H10.ab1 Phaseolus vulgaris cv Early gallatin Phaseolus vulgaris cDNA, mRNA sequence. gb|FE700897.1|	1e-84	no hit		um02833 related to SEC66 - ER protein-translocation complex chain	4e-36	um02833 related to SEC66 - ER protein-translocation complex chain	3e-32	PGTT_11827 | PGTG_11827 | Puccinia graminis f. sp. tritici conserved hypothetical protein (236 aa)	4e-61	um02833		related to SEC66 - ER protein-translocation complex chain	0	0	0	2	1	0	0	0
PTDH_P001.C11.r1.pth	GR505089	0	0	0	1	0	0	0	0	0	1	0	1	PGTG_10247 | Puccinia graminis f. sp. tritici 60S ribosomal protein L3 (translation) (389 aa)	9e-25	PgramProts	PGTG_10247 | Puccinia graminis f. sp. tritici 60S ribosomal protein L3 (translation) (389 aa)	9e-25	gb|AAX62421.1| ribosomal protein L3 [Lysiphlebus testaceipes] gb|AAX62422.1| ribosomal protein L3 variant 1 [Lysiphlebus testaceipes]	6e-17	PsCon[0879] 60S ribosomal protein L3	9e-19	Pv013C_M13R_B12.ab1 Phaseolus vulgaris cv Early gallatin Phaseolus vulgaris cDNA, mRNA sequence. gb|FE690647.1|	1e-26	gi|38975713|gb|CK154525.1|CK154525 FGAS033227 Triticum aestivum FGAS: TaLt2 Triticum aestivum cDNA, mRNA sequence	1e-16	um11103 probable RPL3 - 60s ribosomal protein l3	2e-17	um11103 probable RPL3 - 60s ribosomal protein l3	3e-14	PGTT_10247 | PGTG_10247 | Puccinia graminis f. sp. tritici 60S ribosomal protein L3 (389 aa)	9e-25	um11103	rpl3	probable RPL3 - 60s ribosomal protein l3	11	4	9	35	0	0	0	6
Contig6978	HP458221	0	0	0	1	0	0	0	0	0	1	1	1	ref|XP_002173913.1| synaptic glycoprotein SC2 [Schizosaccharomyces japonicus yFS275] gb|EEB07620.1| synaptic glycoprotein SC2 [Schizosaccharomyces japonicus yFS275]\n	9e-25	NR	PGTG_02971 | Puccinia graminis f. sp. tritici conserved hypothetical protein (translation) (306 aa)	5e-75	ref|XP_002173913.1| synaptic glycoprotein SC2 [Schizosaccharomyces japonicus yFS275] gb|EEB07620.1| synaptic glycoprotein SC2 [Schizosaccharomyces japonicus yFS275]	9e-25	PsCon[0476] steroid alpha reductase	8e-12	CATS2856.rev CATS Postia placenta in Avicel medium Postia placenta cDNA clone CATS2856 3prime, mRNA sequence. gb|FL628220.1|	3e-28	no hit		um03622 related to TSC13 - Enoyl reductase involved in very long chain fatty acid elongation	9e-30	um03622 related to TSC13 - Enoyl reductase involved in very long chain fatty acid elongation	2e-30	PGTT_02971 | PGTG_02971 | Puccinia graminis f. sp. tritici hypothetical protein similar to enoyl reductase (306 aa)	5e-75	um03622		related to TSC13 - Enoyl reductase involved in very long chain fatty acid elongation	2	1	0	2	3	0	0	0
PT0318.P01.C21.ptt	GR496642	0	0	0	0	0	0	0	1	0	1	1	1	sp|P0C199|KES1_USTMA RecName: Full=Protein KES1\n	8e-25	NR	PGTG_04699 | Puccinia graminis f. sp. tritici conserved hypothetical protein (translation) (409 aa)	4e-74	sp|P0C199|KES1_USTMA RecName: Full=Protein KES1	8e-25	BgCon[1074] ergosterol biosynthesis protein	5e-15	UAHYP_28C_R_A03 UaHyphae_ARS Uromyces appendiculatus cDNA clone UAHYP_28C_A03, mRNA sequence. gb|FE668219.1|	5e-64	no hit		um11086 related to KES1 - Member of an oxysterol-binding protein family	2e-29	um11086 related to KES1 - Member of an oxysterol-binding protein family	2e-27	PGTT_04699 | PGTG_04699 | Puccinia graminis f. sp. tritici protein KES1 (409 aa)	4e-74	um11086		related to KES1 - Member of an oxysterol-binding protein family	1	0	3	5	5	0	1	1
PTDH.cn1098.na.ptih	GR504304	0	0	0	0	0	1	0	0	0	1	1	1	SSPG112 class I alpha-mannosidase 1A	8e-25	Cogeme	PGTG_03556 | Puccinia graminis f. sp. tritici predicted protein (translation) (709 aa)	1e-98	gb|AAG48160.1|AF129497_1 class I alpha-mannosidase 1A [Aspergillus nidulans]	2e-20	SSPG112 class I alpha-mannosidase 1A	8e-25	UAHYP_22B_F_A10 UaHyphae_ARS Uromyces appendiculatus cDNA clone UAHYP_22B_A10, mRNA sequence. gb|FE664733.1|	7e-26	gi|32646718|gb|CD883345.1|CD883345 F1.112P23F010502 F1 Triticum aestivum cDNA clone F1112P23, mRNA sequence	7e-19	um10494 related to Mannosyl-oligosaccharide 1,2-alpha-mannosidase IC	2e-29	um10494 related to Mannosyl-oligosaccharide 1,2-alpha-mannosidase IC	8e-27	PGTT_03556 | PGTG_03556 | Puccinia graminis f. sp. tritici predicted protein (709 aa)	1e-98	no hit	no hit	no hit
PT03010.G13.C21.ptp	GR489434	0	0	0	0	0	0	1	0	0	1	1	1	En3773077 small nuclear ribonucleoprotein	6e-25	Cogeme	PGTG_07784 | Puccinia graminis f. sp. tritici predicted protein (translation) (101 aa)	6e-30	ref|NP_001087187.1| MGC85219 protein [Xenopus laevis] gb|AAH78466.1| MGC85219 protein [Xenopus laevis]	8e-21	En3773077 small nuclear ribonucleoprotein	6e-25	CAHG4202.fwd CAHG Laccaria bicolor Vegetative mycelium and Fruiting body (3-10k) Laccaria bicolor cDNA clone CAHG4202 5prime, mRNA sequence. gb|EX794967.1|	1e-31	gi|141674523|gb|CJ773755.1|CJ773755 CJ773755 Y. Ogihara unpublished cDNA library, whatl Triticum aestivum cDNA clone whatl11p17 5prime, mRNA sequence	2e-24	um10050 probable U6 snRNA-associated Sm-like protein LSm5	1e-30	um10050 probable U6 snRNA-associated Sm-like protein LSm5	3e-25	PGTT_07784 | PGTG_07784 | Puccinia graminis f. sp. tritici predicted protein (101 aa)	6e-30	um10050		probable U6 snRNA-associated Sm-like protein LSm5	1	1	0	0	0	0	1	1
PT0309.B09.C21.ptp	GR491833	0	0	0	0	0	0	1	0	0	1	1	1	ref|XP_504281.1| YALI0E22803p [Yarrowia lipolytica] emb|CAG79878.1| YALI0E22803p [Yarrowia lipolytica]\n	6e-25	NR	PGTG_19385 | Puccinia graminis f. sp. tritici hypothetical protein (translation) (430 aa)	4e-64	ref|XP_504281.1| YALI0E22803p [Yarrowia lipolytica] emb|CAG79878.1| YALI0E22803p [Yarrowia lipolytica]	6e-25	Fs14666774 unknown (homologue of Yml018cp, S.cerevisiae)	4e-29	JGI_ACAC19729.rev ACAC Phakopsora pachyrhizi TW72-1 germinating urediniospores on water surface (20C/16 hours/dark) Phakopsora pachyrhizi cDNA clone ACAC19729 3prime, mRNA sequence. gb|EH239344.1|	3e-39	gi|143479399|gb|CJ849862.1|CJ849862 CJ849862 Y. Ogihara unpublished cDNA library, whsctal Triticum aestivum cDNA clone whsctal13h24 5prime, mRNA sequence	2e-11	um05473 conserved hypothetical protein	8e-36	um05473 conserved hypothetical protein	8e-30	PGTT_19385 | PGTG_19385 | Puccinia graminis f. sp. tritici hypothetical protein (430 aa)	4e-64	um05473		conserved hypothetical protein	2	0	2	1	0	0	0	0
Contig5200	HP456576	0	0	1	0	0	0	0	0	0	1	1	1	PGTG_02586 | Puccinia graminis f. sp. tritici heat shock protein 81-2 (translation) (709 aa)	5e-25	PgramProts	PGTG_02586 | Puccinia graminis f. sp. tritici heat shock protein 81-2 (translation) (709 aa)	5e-25	gb|AAN76524.1|AF384807_1 heat-shock protein 90 [Cryptococcus bacillisporus]	4e-22	CpCon[0450] heat shock protein 80	3e-21	no hit		gi|32769236|gb|CD921472.1|CD921472 G608.120M09F010912 G608 Triticum aestivum cDNA clone G608120M09, mRNA sequence	2e-16	um11952 probable heat shock protein 80 (C-terminal fragment)	2e-17	um11952 probable heat shock protein 80 (C-terminal fragment)	1e-16	PGTT_02586 | PGTG_02586 | Puccinia graminis f. sp. tritici heat shock protein 82 (709 aa)	5e-25	um11952		probable heat shock protein 80 (C-terminal fragment)	2	0	10	2	1	0	2	0
Contig7754	HP458929	0	0	0	0	0	0	1	0	0	1	1	1	gb|EED82418.1| candidate sterol esterase [Postia placenta Mad-698-R]\n	5e-25	NR	PGTG_03169 | Puccinia graminis f. sp. tritici conserved hypothetical protein (translation) (626 aa)	3e-62	gb|EED82418.1| candidate sterol esterase [Postia placenta Mad-698-R]	5e-25	MagCon[6762a] triacylglycerol lipase II	5e-16	BW633703 Non-subtractive cDNA library from fungus comb uncultured fungus cDNA clone NS12C03 5prime, mRNA sequence. dbj|BW633703.1|	3e-25	no hit		um00182 related to Lipase 2 precursor	6e-25	um00182 related to Lipase 2 precursor	1e-26	PGTT_03169 | PGTG_03169 | Puccinia graminis f. sp. tritici conserved hypothetical protein (626 aa)	3e-62	no hit	no hit	no hit
PT0303.J07.CPTR.ptp	GR493084	0	0	0	0	0	0	1	0	0	1	1	1	UmCon[2668] N-acetylserotonin O-methyltransferase	5e-25	Cogeme	PGTG_14261 | Puccinia graminis f. sp. tritici conserved hypothetical protein (translation) (260 aa)	1e-107	ref|XP_001268699.1| acetylserotonin methytransferase-like protein (ASMTL), putative [Aspergillus clavatus NRRL 1] gb|EAW07273.1| acetylserotonin methytransferase-like protein (ASMTL), putative [Aspergillus clavatus NRRL 1]	2e-22	UmCon[2668] N-acetylserotonin O-methyltransferase	5e-25	PchrSEQ7437 Phanerochaete chrysosporium pBluescript (EcoRI-XhoI) Phanerochaete chrysosporium cDNA clone PchrSEQ7437, mRNA sequence. gb|DV758172.1|	7e-41	no hit		um11648 conserved hypothetical protein	3e-32	um11648 conserved hypothetical protein	1e-34	PGTT_14261 | PGTG_14261 | Puccinia graminis f. sp. tritici conserved hypothetical protein (260 aa)	1e-107	um11648		conserved hypothetical protein	1	1	0	2	1	0	0	1
PT0309.E01.C21.ptp	GR491895	0	0	0	0	0	0	1	0	0	1	1	1	Q5KIU4_CRYNE (Q5KIU4) Expressed protein	4e-25	UniProt	PGTG_03509 | Puccinia graminis f. sp. tritici hypothetical protein (translation) (193 aa)	4e-69	no hit		UmCon[2949] unknown	1e-16	no hit		gi|25447179|gb|CA725346.1|CA725346 wds3f.pk002.a23 wds3f Triticum aestivum cDNA clone wds3f.pk002.a23 5prime end, mRNA sequence	9e-12	um02707 conserved hypothetical protein	3e-17	um02707 conserved hypothetical protein	1e-20	PGTT_03509 | PGTG_03509 | Puccinia graminis f. sp. tritici hypothetical protein (193 aa)	4e-69	um02707		conserved hypothetical protein	6	4	7	2	1	0	4	0
Contig5123	HP456504	0	0	9	1	0	0	0	0	0	1	1	1	NcCon[3219] histidine biosynthesis trifunctional protein	3e-25	Cogeme	no hit		gb|AAN08623.1| HIS4 [Hebeloma cylindrosporum]	1e-23	NcCon[3219] histidine biosynthesis trifunctional protein	3e-25	no hit		gi|20054878|gb|BJ240993.1|BJ240993 BJ240993 Y. Ogihara unpublished cDNA library, Wh_e Triticum aestivum cDNA clone whe18e14 3prime, mRNA sequence	5e-25	um03974 probable histidine biosynthesis trifunctional protein	1e-24	um03974 probable histidine biosynthesis trifunctional protein	2e-20	no hit		um03974		probable histidine biosynthesis trifunctional protein	0	1	1	0	0	0	2	0
PTDG.cn1454.na.ptg	GR503413	0	0	1	0	0	0	0	0	0	1	1	1	BgCon[0264] transcription initiation protein SPT4	3e-25	Cogeme	PGTG_19324 | Puccinia graminis f. sp. tritici conserved hypothetical protein (translation) (111 aa)	3e-52	ref|XP_001884274.1| transcription elongation factor SPT4 [Laccaria bicolor S238N-H82] gb|EDR04884.1| transcription elongation factor SPT4 [Laccaria bicolor S238N-H82]	2e-20	BgCon[0264] transcription initiation protein SPT4	3e-25	I022P55.5pR Populus senescing leaves cDNA library Populus tremula cDNA clone I022P55 5prime, mRNA sequence. gb|CK104251.1|	5e-39	gi|25447379|gb|CA725546.1|CA725546 wds3f.pk002.f1 wds3f Triticum aestivum cDNA clone wds3f.pk002.f1 5prime end, mRNA sequence	2e-12	um11227 probable SPT4 - transcription elongation protein	4e-28	um11227 probable SPT4 - transcription elongation protein	6e-23	PGTT_19324 | PGTG_19324 | Puccinia graminis f. sp. tritici conserved hypothetical protein (111 aa)	3e-52	um11227	spt4	probable SPT4 - transcription elongation protein	0	1	2	0	0	0	0	0
Contig7454	HP451818	0	0	0	0	0	0	2	0	0	1	1	1	GzCon[2746] NifU-like iron-sulphur cluster assembly protein, iron homeostasis	2e-25	Cogeme	no hit		ref|XP_569269.1| iron-sulfur cluster assembly-related protein [Cryptococcus neoformans var. neoformans JEC21] gb|AAW41962.1| iron-sulfur cluster assembly-related protein, putative [Cryptococcus neoformans var. neoformans JEC21]	4e-20	GzCon[2746] NifU-like iron-sulphur cluster assembly protein, iron homeostasis	2e-25	UAHYP_27D_R_C01 UaHyphae_ARS Uromyces appendiculatus cDNA clone UAHYP_27D_C01, mRNA sequence. gb|FE667877.1|	7e-45	gi|39570178|gb|CK207788.1|CK207788 FGAS019454 Triticum aestivum FGAS: Library 5 GATE 7 Triticum aestivum cDNA, mRNA sequence	3e-22	um05632 probable ISU1 - Iron-Sulfur cluster nifU-like protein	1e-25	um05632 probable ISU1 - Iron-Sulfur cluster nifU-like protein	1e-26	no hit		um05632	isu1	probable ISU1 - Iron-Sulfur cluster nifU-like protein	2	1	0	2	3	0	16	1
PT0312.A06.C21.ptt	GR494160	0	0	0	0	0	0	0	1	0	1	1	1	PGTG_14626 | Puccinia graminis f. sp. tritici glutathione synthetase (translation) (540 aa)	2e-25	PgramProts	PGTG_14626 | Puccinia graminis f. sp. tritici glutathione synthetase (translation) (540 aa)	2e-25	ref|XP_310552.4| AGAP000534-PA [Anopheles gambiae str. PEST] gb|EAA06258.4| AGAP000534-PA [Anopheles gambiae str. PEST]	2e-14	Ps38059400 glutathione synthetase	5e-09	CU381245 Microbotryum violaceum 100.02 Microbotryum violaceum cDNA similar to Glutathionesynthase, putative. 516 bp; Evalue=7e-52, mRNA sequence. emb|CU381245.1|	4e-15	no hit		um05504 related to glutathione synthase	5e-14	um05504 related to glutathione synthase	4e-15	PGTT_14626 | PGTG_14626 | Puccinia graminis f. sp. tritici glutathione synthetase (540 aa)	2e-25	um05504		related to glutathione synthase	0	1	0	0	2	0	0	0
Contig2556	HP454230	0	0	0	0	0	0	0	0	0	1	0	1	PGTG_00038 | Puccinia graminis f. sp. tritici triosephosphate isomerase (translation) (256 aa)	2e-25	PgramProts	PGTG_00038 | Puccinia graminis f. sp. tritici triosephosphate isomerase (translation) (256 aa)	2e-25	ref|XP_001587441.1| triosephosphate isomerase [Sclerotinia sclerotiorum 1980] gb|EDN95555.1| triosephosphate isomerase [Sclerotinia sclerotiorum 1980]	3e-13	BfCon[0001] triosephosphate isomerase	6e-19	JGI_ACAC4093.fwd ACAC Phakopsora pachyrhizi TW72-1 germinating urediniospores on water surface (20C/16 hours/dark) Phakopsora pachyrhizi cDNA clone ACAC4093 5prime, mRNA sequence. gb|EH227306.1|	8e-26	gi|25447369|gb|CA725536.1|CA725536 wds3f.pk002.e1 wds3f Triticum aestivum cDNA clone wds3f.pk002.e1 5prime end, mRNA sequence	2e-11	um03299 probable TPI1 - triose-phosphate isomerase	8e-15	um03299 probable TPI1 - triose-phosphate isomerase	3e-12	PGTT_00038 | PGTG_00038 | Puccinia graminis f. sp. tritici triosephosphate isomerase (256 aa)	2e-25	um03299	tpi1	probable TPI1 - triose-phosphate isomerase	2	4	9	0	1	0	0	2
Contig7847	HP459017	0	0	0	0	0	0	1	0	0	1	0	1	ref|XP_001934935.1| G/U mismatch-specific DNA glycosylase [Pyrenophora tritici-repentis Pt-1C-BFP] gb|EDU47509.1| G/U mismatch-specific DNA glycosylase [Pyrenophora tritici-repentis Pt-1C-BFP]\n	2e-25	NR	PGTG_07986 | Puccinia graminis f. sp. tritici predicted protein (translation) (533 aa)	3e-36	ref|XP_001934935.1| G/U mismatch-specific DNA glycosylase [Pyrenophora tritici-repentis Pt-1C-BFP] gb|EDU47509.1| G/U mismatch-specific DNA glycosylase [Pyrenophora tritici-repentis Pt-1C-BFP]	2e-25	no hit		CATS3232.fwd CATS Postia placenta in Avicel medium Postia placenta cDNA clone CATS3232 5prime, mRNA sequence. gb|FL628851.1|	1e-33	no hit		um10845 conserved hypothetical protein	6e-24	um10845 conserved hypothetical protein	2e-22	PGTT_07986 | PGTG_07986 | Puccinia graminis f. sp. tritici predicted protein (533 aa)	3e-36	no hit	no hit	no hit
Contig7938	HP459100	0	0	0	0	0	0	1	0	0	1	1	1	ref|XP_002148430.1| DNA mismatch repair protein Msh4, putative [Penicillium marneffei ATCC 18224] gb|EEA24919.1| DNA mismatch repair protein Msh4, putative [Penicillium marneffei ATCC 18224]\n	2e-25	NR	PGTG_03119 | Puccinia graminis f. sp. tritici conserved hypothetical protein (translation) (769 aa)	1e-116	ref|XP_002148430.1| DNA mismatch repair protein Msh4, putative [Penicillium marneffei ATCC 18224] gb|EEA24919.1| DNA mismatch repair protein Msh4, putative [Penicillium marneffei ATCC 18224]	2e-25	Um37404759 DNA mismatch repair protein mutS	2e-07	XABT204407.b1 Gateway compatible cien cDNA library, Ciona intestinalis mixed embryonic stages (Egg to Neurula) Ciona intestinalis cDNA clone cien204407 5prime, mRNA sequence. gb|FK189551.1|	1e-14	no hit		um04275 related to DNA mismatch repair protein	7e-08	um04275 related to DNA mismatch repair protein	3e-06	PGTT_03119 | PGTG_03119 | Puccinia graminis f. sp. tritici conserved hypothetical protein (769 aa)	1e-116	um04275		related to DNA mismatch repair protein	0	0	1	2	1	0	0	0
PT0302.J13.CPTR.ptp	GR492731	0	0	0	0	0	0	1	0	0	1	1	1	PGTG_08478 | Puccinia graminis f. sp. tritici hypothetical protein similar to Actr8-a protein (translation) (749 aa)	1e-25	PgramProts	PGTG_08478 | Puccinia graminis f. sp. tritici hypothetical protein similar to Actr8-a protein (translation) (749 aa)	1e-25	ref|NP_985682.1| AFR135Wp [Ashbya gossypii ATCC 10895] gb|AAS53506.1| AFR135Wp [Ashbya gossypii ATCC 10895]	4e-08	Cf8667080 actin related protein	1e-08	JGI_ACAC3477.rev ACAC Phakopsora pachyrhizi TW72-1 germinating urediniospores on water surface (20C/16 hours/dark) Phakopsora pachyrhizi cDNA clone ACAC3477 3prime, mRNA sequence. gb|EH226278.1|	2e-24	no hit		um04603 related to ARP8 - Actin-related protein	1e-11	um04603 related to ARP8 - Actin-related protein	5e-12	PGTT_08478 | PGTG_08478 | Puccinia graminis f. sp. tritici hypothetical protein similar to Actr8-prov protein (749 aa)	1e-25	no hit	no hit	no hit
PT0132d.E07.BR.pth	EC415442	0	0	0	1	0	0	0	0	0	1	1	1	ref|XP_571887.1| mitochondrial inner membrane protein [Cryptococcus neoformans var. neoformans JEC21] sp|Q5KE29|SHE9_CRYNE RecName: Full=Sensitive to high expression protein 9 homolog, mitochondrial; Flags: Precursor gb|AAW44580.1| mitochondrial inner mem	1e-25	NR	PGTG_14849 | Puccinia graminis f. sp. tritici conserved hypothetical protein (translation) (448 aa)	8e-68	ref|XP_571887.1| mitochondrial inner membrane protein [Cryptococcus neoformans var. neoformans JEC21] sp|Q5KE29|SHE9_CRYNE RecName: Full=Sensitive to high expression protein 9 homolog, mitochondrial; Flags: Precursor gb|AAW44580.1| mitochondrial inner mem	1e-25	no hit		LedoSEQ7480 Lentinula edodes pBluescript (EcoRI-XhoI) Lentinula edodes cDNA clone LedoSEQ7480, mRNA sequence. gb|EB016355.1|	4e-26	no hit		um04166 related to SHE9 - mitochondrial inner membrane protein	2e-27	um04166 related to SHE9 - mitochondrial inner membrane protein	2e-25	PGTT_14849 | PGTG_14849 | Puccinia graminis f. sp. tritici hypothetical protein similar to mitochondrial inner membrane protein (448 aa)	8e-68	um04166		related to SHE9 - mitochondrial inner membrane protein	1	0	0	0	3	0	0	0
Contig7434	HP458633	0	1	86	1	0	0	12	0	2	1	1	1	Q5KIU4_CRYNE (Q5KIU4) Expressed protein	1e-25	UniProt	PGTG_03509 | Puccinia graminis f. sp. tritici hypothetical protein (translation) (193 aa)	8e-74	no hit		UmCon[2949] unknown	2e-16	no hit		gi|25447179|gb|CA725346.1|CA725346 wds3f.pk002.a23 wds3f Triticum aestivum cDNA clone wds3f.pk002.a23 5prime end, mRNA sequence	7e-10	um02707 conserved hypothetical protein	4e-17	um02707 conserved hypothetical protein	7e-20	PGTT_03509 | PGTG_03509 | Puccinia graminis f. sp. tritici hypothetical protein (193 aa)	8e-74	um02707		conserved hypothetical protein	6	4	7	2	1	0	4	0
Contig7966	HP459126	0	0	0	0	0	0	0	1	0	1	1	1	dbj|BAG50328.1| diphenol oxidase [Cryptococcus neoformans var. grubii]\n	1e-25	NR	PGTG_00185 | Puccinia graminis f. sp. tritici conserved hypothetical protein (translation) (537 aa)	3e-80	dbj|BAG50328.1| diphenol oxidase [Cryptococcus neoformans var. grubii]	1e-25	MagCon[11564a] laccase	3e-18	JGI_ACAC17561.rev ACAC Phakopsora pachyrhizi TW72-1 germinating urediniospores on water surface (20C/16 hours/dark) Phakopsora pachyrhizi cDNA clone ACAC17561 3prime, mRNA sequence. gb|EH252262.1|	2e-68	gi|143508375|gb|CJ857118.1|CJ857118 CJ857118 Y. Ogihara unpublished cDNA library, whsctal Triticum aestivum cDNA clone whsctal38f08 5prime, mRNA sequence	3e-15	um05861 related to FET5 - multicopper oxidase	1e-33	um05861 related to FET5 - multicopper oxidase	3e-34	PGTT_00185 | PGTG_00185 | Puccinia graminis f. sp. tritici hypothetical protein similar to LAC2 isoform 2 (537 aa)	3e-80	no hit	no hit	no hit
Contig7970	HP459130	0	0	0	0	0	0	0	1	0	1	1	1	ref|XP_001931792.1| aldose 1-epimerase [Pyrenophora tritici-repentis Pt-1C-BFP] gb|EDU40897.1| aldose 1-epimerase [Pyrenophora tritici-repentis Pt-1C-BFP]\n	1e-25	NR	PGTG_14634 | Puccinia graminis f. sp. tritici conserved hypothetical protein (translation) (498 aa)	1e-110	ref|XP_001931792.1| aldose 1-epimerase [Pyrenophora tritici-repentis Pt-1C-BFP] gb|EDU40897.1| aldose 1-epimerase [Pyrenophora tritici-repentis Pt-1C-BFP]	1e-25	NcCon[2109] unknown	4e-10	GtraSEQ16233 Gloeophyllum trabeum pBluescript (EcoRI-XhoI) Gloeophyllum trabeum cDNA clone GtraSEQ16233, mRNA sequence. gb|EB007877.1|	9e-48	gi|141707027|gb|CJ795285.1|CJ795285 CJ795285 Y. Ogihara unpublished cDNA library, whatl Triticum aestivum cDNA clone whatl40j05 3prime, mRNA sequence	1e-13	um01772 related to Aldose 1-epimerase precursor	4e-52	um01772 related to Aldose 1-epimerase precursor	3e-50	PGTT_14634 | PGTG_14634 | Puccinia graminis f. sp. tritici predicted protein (498 aa)	1e-110	um01772		related to Aldose 1-epimerase precursor	0	0	0	0	1	0	1	0
Contig7432	HP458632	0	0	0	0	0	0	1	0	0	1	1	1	PGTG_12203 | Puccinia graminis f. sp. tritici hypothetical protein similar to riboflavin aldehyde-forming enzyme (translation) (170 aa)	8e-26	PgramProts	PGTG_12203 | Puccinia graminis f. sp. tritici hypothetical protein similar to riboflavin aldehyde-forming enzyme (translation) (170 aa)	8e-26	ref|XP_001873229.1| expansin family protein [Laccaria bicolor S238N-H82] gb|EDR15021.1| expansin family protein [Laccaria bicolor S238N-H82]	8e-22	Nc13074284 B2-aldehyde-forming enzyme, riboflavin 5prime-hydroxymethyl oxidation	8e-15	UAHYP_06A_F_D05 UaHyphae_ARS Uromyces appendiculatus cDNA clone UAHYP_06A_D05, mRNA sequence. gb|EH298145.1|	4e-43	no hit		um12184 conserved hypothetical protein	2e-31	um12184 conserved hypothetical protein	6e-28	PGTT_12203 | PGTG_12203 | Puccinia graminis f. sp. tritici hypothetical protein similar to riboflavin aldehyde-forming enzyme (170 aa)	8e-26	um12184		conserved hypothetical protein	1	0	0	2	2	0	0	0
Contig6807	HP458059	0	0	19	0	0	0	1	0	1	1	1	1	NcCon[3219] histidine biosynthesis trifunctional protein	7e-26	Cogeme	no hit		gb|AAN08623.1| HIS4 [Hebeloma cylindrosporum]	6e-25	NcCon[3219] histidine biosynthesis trifunctional protein	7e-26	no hit		gi|20054878|gb|BJ240993.1|BJ240993 BJ240993 Y. Ogihara unpublished cDNA library, Wh_e Triticum aestivum cDNA clone whe18e14 3prime, mRNA sequence	9e-26	um03974 probable histidine biosynthesis trifunctional protein	3e-26	um03974 probable histidine biosynthesis trifunctional protein	8e-22	no hit		um03974		probable histidine biosynthesis trifunctional protein	0	1	1	0	0	0	2	0
PT0315.H01.C21.ptt	GR495388	0	0	0	0	0	0	0	1	0	1	1	1	PGTG_16695 | Puccinia graminis f. sp. tritici hypothetical protein similar to PCNA (translation) (488 aa)	7e-26	PgramProts	PGTG_16695 | Puccinia graminis f. sp. tritici hypothetical protein similar to PCNA (translation) (488 aa)	7e-26	ref|NP_596504.1| PCNA (PMID 1361173) [Schizosaccharomyces pombe] sp|Q03392|PCNA_SCHPO RecName: Full=Proliferating cell nuclear antigen; Short=PCNA emb|CAA38636.1| proliferating cell nuclear antigen [Schizosaccharomyces pombe] emb|CAB38513.1| PCNA (PMID 13	7e-14	BfCon[1590] DNA polymerase delta accessory protein (PCNA)	3e-10	UAHYP_24A_R_B06 UaHyphae_ARS Uromyces appendiculatus cDNA clone UAHYP_24A_B06, mRNA sequence. gb|FE665773.1|	1e-27	gi|20048866|gb|BJ229865.1|BJ229865 BJ229865 Y. Ogihara unpublished cDNA library, Wh_dL Triticum aestivum cDNA clone whdl20h07 3prime, mRNA sequence	2e-11	um05403 probable proliferating cell nuclear antigen	2e-20	um05403 probable proliferating cell nuclear antigen	5e-17	PGTT_16695 | PGTG_16695 | Puccinia graminis f. sp. tritici proliferating cell nuclear antigen (488 aa)	7e-26	um05403		probable proliferating cell nuclear antigen	1	0	0	2	1	0	1	0
PT03012.M22.C21.ptp	GR490296	0	0	0	0	0	0	1	0	0	1	1	1	PGTG_07214 | Puccinia graminis f. sp. tritici 4-aminobutyrate aminotransferase (translation) (529 aa)	5e-26	PgramProts	PGTG_07214 | Puccinia graminis f. sp. tritici 4-aminobutyrate aminotransferase (translation) (529 aa)	5e-26	gb|AAA98560.1| GABA aminotransferase-like protein [Ustilago maydis]	3e-16	Gz22501500 4-aminobutyrate aminotransferase	9e-16	Uf048 haustorium-specific cDNA library Uromyces viciae-fabae cDNA similar to 4-aminobutyrate aminotransferase, mRNA sequence. gb|DR010226.1|	3e-23	no hit		um01080 4-aminobutyrate aminotransferase	7e-23	um01080 4-aminobutyrate aminotransferase	8e-19	PGTT_07214 | PGTG_07214 | Puccinia graminis f. sp. tritici 4-aminobutyrate aminotransferase (529 aa)	5e-26	um01080	GatA	4-aminobutyrate aminotransferase	0	0	1	0	1	0	2	0
Contig7633	HP458816	0	0	1	0	0	0	0	1	0	1	1	1	UmCon[2689] cytochrome b5	4e-26	Cogeme	PGTG_02316 | Puccinia graminis f. sp. tritici inositolphosphorylceramide-B C-26 hydroxylase (translation) (359 aa)	2e-10	ref|XP_002144735.1| cytochrome b5, putative [Penicillium marneffei ATCC 18224] gb|EEA28220.1| cytochrome b5, putative [Penicillium marneffei ATCC 18224]	6e-20	UmCon[2689] cytochrome b5	4e-26	UAHYP_27B_F_F06 UaHyphae_ARS Uromyces appendiculatus cDNA clone UAHYP_27B_F06, mRNA sequence. gb|FE667490.1|	4e-33	gi|25204956|gb|CA626660.1|CA626660 wl1n.pk0146.g4 wl1n Triticum aestivum cDNA clone wl1n.pk0146.g4 5prime end, mRNA sequence	9e-25	um10232 probable cytochrome b5	6e-29	um10232 probable cytochrome b5	3e-24	PGTT_02316 | PGTG_02316 | Puccinia graminis f. sp. tritici hypothetical protein similar to inositolphosphorylceramide-B C-26 hydroxylase (359 aa)	2e-10	um10232		probable cytochrome b5	2	1	7	2	1	0	2	0
Contig5754	HP457094	0	0	0	1	0	0	0	0	0	1	1	1	PGTG_18484 | Puccinia graminis f. sp. tritici 60S ribosomal protein L31 (translation) (126 aa)	4e-26	PgramProts	PGTG_18484 | Puccinia graminis f. sp. tritici 60S ribosomal protein L31 (translation) (126 aa)	4e-26	sp|Q9XGL4|RL31_CYAPA 60S ribosomal protein L31 emb|CAB45375.1| ribosomal protein L31 [Cyanophora paradoxa]	5e-14	PsCon[0218] 60S ribosomal protein L31	5e-17	UAHYP_26C_R_G11 UaHyphae_ARS Uromyces appendiculatus cDNA clone UAHYP_26C_G11, mRNA sequence. gb|FE667151.1|	1e-23	gi|9698000|gb|BE499383.1|BE499383 WHE0973_A12_B23ZS Wheat pre-anthesis spike cDNA library Triticum aestivum cDNA clone WHE0973_A12_B23, mRNA sequence	3e-11	um10051 probable 60S ribosomal protein L31	6e-11	um10051 probable 60S ribosomal protein L31	2e-10	PGTT_18484 | PGTG_18484 | Puccinia graminis f. sp. tritici 60S ribosomal protein L31 (126 aa)	4e-26	um10051		probable 60S ribosomal protein L31	22	5	7	6	1	0	9	16
Contig117	HP451923	0	0	0	0	0	0	0	1	0	1	1	1	PGTG_14920 | Puccinia graminis f. sp. tritici myosin-Va (translation) (1730 aa)	3e-26	PgramProts	PGTG_14920 | Puccinia graminis f. sp. tritici myosin-Va (translation) (1730 aa)	3e-26	dbj|BAA74449.1| Csm1 [Magnaporthe grisea]	1e-07	BfCon[0866] chitin synthase	1e-09	JGI_ACAC2254.rev ACAC Phakopsora pachyrhizi TW72-1 germinating urediniospores on water surface (20C/16 hours/dark) Phakopsora pachyrhizi cDNA clone ACAC2254 3prime, mRNA sequence. gb|EH256373.1|	4e-24	no hit		um03204 chitin synthase 8	8e-14	um03204 chitin synthase 8	2e-11	PGTT_14920 | PGTG_14920 | Puccinia graminis f. sp. tritici chitin synthase 6 (1730 aa)	3e-26	um03204	Chs8	chitin synthase 8	0	0	0	1	1	0	1	0
JF002.BU672642_TR3.T7.pth	BU672642	0	0	0	1	0	0	0	0	0	1	0	1	EnCon[0120] peptidylprolyl isomerase, FK506 binding protein	3e-26	Cogeme	PGTG_12352 | Puccinia graminis f. sp. tritici predicted protein (translation) (124 aa)	2e-38	dbj|BAD01553.1| FK506 binding protein [Malassezia pachydermatis]	5e-23	EnCon[0120] peptidylprolyl isomerase, FK506 binding protein	3e-26	TR3 Leaf rust-infected wheat Triticum aestivum/Puccinia triticina mixed EST library cDNA clone TR3, mRNA sequence. gb|BU672642.1|	5e-53	gi|32772405|gb|CD924641.1|CD924641 G750.113N22F010706 G750 Triticum aestivum cDNA clone G750113N22, mRNA sequence	7e-24	um10536 related to FPR2 - FK506/rapamycin-binding protein of the ER	5e-26	um10536 related to FPR2 - FK506/rapamycin-binding protein of the ER	9e-22	PGTT_12352 | PGTG_12352 | Puccinia graminis f. sp. tritici predicted protein (124 aa)	2e-38	um10536		related to FPR2 - FK506/rapamycin-binding protein of the ER	0	5	3	1	1	0	0	0
PT03110.I13.C21.ptt	GR495061	0	0	0	0	0	0	0	1	0	1	1	1	ref|XP_001889834.1| TRAPP complex subunit bet5 [Laccaria bicolor S238N-H82] gb|EDQ99485.1| TRAPP complex subunit bet5 [Laccaria bicolor S238N-H82]\n	3e-26	NR	PGTG_10180 | Puccinia graminis f. sp. tritici conserved hypothetical protein (translation) (291 aa)	3e-87	ref|XP_001889834.1| TRAPP complex subunit bet5 [Laccaria bicolor S238N-H82] gb|EDQ99485.1| TRAPP complex subunit bet5 [Laccaria bicolor S238N-H82]	3e-26	NcCon[10374] trafficking protein particle complex 1 protein	6e-07	UAHYP_12C_F_H12 UaHyphae_ARS Uromyces appendiculatus cDNA clone UAHYP_12C_H12, mRNA sequence. gb|EH302405.1|	4e-82	no hit		um05178 conserved hypothetical protein	1e-16	um05178 conserved hypothetical protein	1e-11	PGTT_10180 | PGTG_10180 | Puccinia graminis f. sp. tritici conserved hypothetical protein (291 aa)	3e-87	um05178		conserved hypothetical protein	0	0	0	0	1	0	0	0
PTDH.cn366.na.ptih	GR503751	0	0	0	0	0	1	0	0	0	1	1	1	PGTG_06612 | Puccinia graminis f. sp. tritici hypothetical protein similar to 64 kDa mitochondrial NADH dehydrogenase (translation) (606 aa)	2e-26	PgramProts	PGTG_06612 | Puccinia graminis f. sp. tritici hypothetical protein similar to 64 kDa mitochondrial NADH dehydrogenase (translation) (606 aa)	2e-26	ref|XP_571799.1| 64 kDa mitochondrial NADH dehydrogenase [Cryptococcus neoformans var. neoformans JEC21] gb|AAW44492.1| 64 kDa mitochondrial NADH dehydrogenase, putative [Cryptococcus neoformans var. neoformans JEC21]	1e-24	W0AA069ZH02C1 64 kDa mitochondrial alternative NADH dehydrogenase	6e-24	UAHYP_20B_R_A01 UaHyphae_ARS Uromyces appendiculatus cDNA clone UAHYP_20B_A01, mRNA sequence. gb|FE663642.1|	5e-51	gi|62532071|gb|DN829412.1|DN829412 KUCD01_06_B10_T3 WSWR cDNA library Triticum aestivum cDNA, mRNA sequence	6e-09	um03669 probable NADH dehydrogenase (ubiquinone), 64 kD subunit, mitochondrial	5e-31	um03669 probable NADH dehydrogenase (ubiquinone), 64 kD subunit, mitochondrial	1e-25	PGTT_06612 | PGTG_06612 | Puccinia graminis f. sp. tritici conserved hypothetical protein (606 aa)	2e-26	um03669		probable NADH dehydrogenase (ubiquinone), 64 kD subunit, mitochondrial	2	0	2	0	1	0	1	0
Contig328	HP452099	0	0	0	0	0	0	0	0	0	1	1	1	PGTG_00028 | Puccinia graminis f. sp. tritici aminomethyltransferase, mitochondrial precursor (translation) (427 aa)	2e-26	PgramProts	PGTG_00028 | Puccinia graminis f. sp. tritici aminomethyltransferase, mitochondrial precursor (translation) (427 aa)	2e-26	ref|XP_001269183.1| glycine cleavage system T protein [Aspergillus clavatus NRRL 1] gb|EAW07757.1| glycine cleavage system T protein [Aspergillus clavatus NRRL 1]	3e-13	CtCon[0323] glycine cleavage complex T-protein	2e-13	Pv058D_M13R_D11.ab1 Phaseolus vulgaris cv Early gallatin Phaseolus vulgaris cDNA, mRNA sequence. gb|FE709066.1|	4e-22	no hit		um00430 probable GCV1 - glycine decarboxylase, subunit T, mitochondrial	3e-12	um00430 probable GCV1 - glycine decarboxylase, subunit T, mitochondrial	2e-12	PGTT_00028 | PGTG_00028 | Puccinia graminis f. sp. tritici aminomethyltransferase, mitochondrial precursor (427 aa)	2e-26	um00430	gcv1	probable GCV1 - glycine decarboxylase, subunit T, mitochondrial	2	3	1	7	4	0	0	0
PT0305.K01.CPTR.ptp	GR493838	0	0	0	0	0	0	1	0	0	1	0	1	PGTG_10450 | Puccinia graminis f. sp. tritici proteasome subunit beta type 6 precursor (translation) (220 aa)	2e-26	PgramProts	PGTG_10450 | Puccinia graminis f. sp. tritici proteasome subunit beta type 6 precursor (translation) (220 aa)	2e-26	ref|XP_001877197.1| 20S proteasome subunit [Laccaria bicolor S238N-H82] gb|EDR12933.1| 20S proteasome subunit [Laccaria bicolor S238N-H82]	4e-20	UmCon[1658] 20S proteasome beta-type subunit, responsible for cleavage after acidic residues in peptides	2e-13	UAHYP_05B_R_F11 UaHyphae_ARS Uromyces appendiculatus cDNA clone UAHYP_05B_F11, mRNA sequence. gb|EH297673.1|	2e-28	gi|93153947|gb|CJ512545.1|CJ512545 CJ512545 Y.Ogihara unpublished cDNA library Wh_FL Triticum aestivum cDNA clone rwhfl36o06 3prime, mRNA sequence	2e-09	um01275 probable PRE3 - 20S proteasome subunit (beta1)	6e-23	um01275 probable PRE3 - 20S proteasome subunit (beta1)	3e-19	PGTT_10450 | PGTG_10450 | Puccinia graminis f. sp. tritici hypothetical protein similar to proteasome subunit 1 (220 aa)	2e-26	um01275	pre3	probable PRE3 - 20S proteasome subunit (beta1)	1	6	1	3	1	0	1	0
PT0317.N16.C21.ptt	GR496253	0	0	0	0	0	0	0	1	0	1	1	1	PGTG_03390 | Puccinia graminis f. sp. tritici copia protein (translation) (1262 aa)	2e-26	PgramProts	PGTG_03390 | Puccinia graminis f. sp. tritici copia protein (translation) (1262 aa)	2e-26	gb|ABA95110.1| retrotransposon protein, putative, Ty1-copia subclass [Oryza sativa (japonica cultivar-group)]	1e-12	no hit		ll17h02.g7 Cycas ovule - normalized (NYBG) Cycas rumphii cDNA 3prime, mRNA sequence. gb|EX928848.1|	1e-15	gi|143696387|gb|CJ922756.1|CJ922756 CJ922756 Y. Ogihara unpublished cDNA library, whchan Triticum aestivum cDNA clone whchan19i09 5prime, mRNA sequence	2e-15	um11580 retrotransposon HobS hobase (N-terminal fragment)	4e-09	um11580 retrotransposon HobS hobase (N-terminal fragment)	6e-09	PGTT_03390 | PGTG_03390 | Puccinia graminis f. sp. tritici hypothetical protein similar to copia polyprotein (1262 aa)	2e-26	no hit	no hit	no hit
Contig7349	HP458558	0	0	0	1	0	0	1	0	0	1	1	1	GzCon[2889] U1 small nuclear ribonucleoprotein C	2e-26	Cogeme	PGTG_10639 | Puccinia graminis f. sp. tritici hypothetical protein (translation) (189 aa)	2e-49	gb|EDP50687.1| U1 small nuclear ribonucleoprotein C, putative [Aspergillus fumigatus A1163]	1e-17	GzCon[2889] U1 small nuclear ribonucleoprotein C	2e-26	UAHYP_28A_F_B05 UaHyphae_ARS Uromyces appendiculatus cDNA clone UAHYP_28A_B05, mRNA sequence. gb|FE667948.1|	1e-51	gi|9442656|gb|BE443127.1|BE443127 WHE1113_D02_G03ZS Wheat etiolated seedling root normalized cDNA library Triticum aestivum cDNA clone WHE1113_D02_G03, mRNA sequence	1e-14	um05608 related to U1 small nuclear ribonucleoprotein C	6e-20	um05608 related to U1 small nuclear ribonucleoprotein C	2e-16	PGTT_10639 | PGTG_10639 | Puccinia graminis f. sp. tritici hypothetical protein (189 aa)	2e-49	no hit	no hit	no hit
PT0302.M01.CPTR.ptp	GR492788	0	0	0	0	0	0	1	0	0	1	1	1	gb|EED24285.1| alkaline dihydroceramidase Ydc1, putative [Talaromyces stipitatus ATCC 10500] gb|EED24286.1| alkaline dihydroceramidase Ydc1, putative [Talaromyces stipitatus ATCC 10500]\n	2e-26	NR	PGTG_14750 | Puccinia graminis f. sp. tritici conserved hypothetical protein (translation) (304 aa)	9e-89	gb|EED24285.1| alkaline dihydroceramidase Ydc1, putative [Talaromyces stipitatus ATCC 10500] gb|EED24286.1| alkaline dihydroceramidase Ydc1, putative [Talaromyces stipitatus ATCC 10500]	2e-26	Bg13902719 unknown	2e-11	UAHYP_06A_F_H10 UaHyphae_ARS Uromyces appendiculatus cDNA clone UAHYP_06A_H10, mRNA sequence. gb|EH298229.1|	2e-69	gi|23401487|gb|BU672148.1|BU672148 WHE3301_B09_C17ZS Chinese Spring wheat drought stressed root cDNA library Triticum aestivum cDNA clone WHE3301_B09_C17, mRNA sequence	4e-09	um10522 related to YPC1 - Alkaline ceramidase	1e-35	um10522 related to YPC1 - Alkaline ceramidase	3e-34	PGTT_14750 | PGTG_14750 | Puccinia graminis f. sp. tritici hypothetical protein similar to ceramidase (304 aa)	9e-89	um10522		related to YPC1 - Alkaline ceramidase	0	0	0	1	0	0	0	0
Contig7468	HP458663	0	0	0	0	0	0	1	0	0	1	1	1	Um37413208 ubiquinone biosynthesis monooxygenase	1e-26	Cogeme	PGTG_06534 | Puccinia graminis f. sp. tritici RNA-binding protein PIN4 (translation) (531 aa)	1e-25	ref|XP_001272146.1| ubiquinone biosynthesis monooxgenase (Coq6), putative [Aspergillus clavatus NRRL 1] gb|EAW10720.1| ubiquinone biosynthesis monooxgenase (Coq6), putative [Aspergillus clavatus NRRL 1]	9e-22	Um37413208 ubiquinone biosynthesis monooxygenase	1e-26	JGI_ACAC19572.rev ACAC Phakopsora pachyrhizi TW72-1 germinating urediniospores on water surface (20C/16 hours/dark) Phakopsora pachyrhizi cDNA clone ACAC19572 3prime, mRNA sequence. gb|EH237598.1|	5e-46	gi|32651793|gb|CD886407.1|CD886407 G118.102D14F010605 G118 Triticum aestivum cDNA clone G118102D14, mRNA sequence	1e-17	um11797 related to Ubiquinone biosynthesis protein COQ6 and COQ7	5e-27	um11797 related to Ubiquinone biosynthesis protein COQ6 and COQ7	8e-22	PGTT_06534 | PGTG_06534 | Puccinia graminis f. sp. tritici conserved hypothetical protein (531 aa)	1e-25	um11797		related to Ubiquinone biosynthesis protein COQ6 and COQ7	0	0	0	2	0	0	0	0
PT0319.A20.C21.ptt	GR496680	0	0	0	0	0	0	0	1	0	1	1	1	PGTG_13156 | Puccinia graminis f. sp. tritici anthranilate synthase component 1 (translation) (538 aa)	1e-26	PgramProts	PGTG_13156 | Puccinia graminis f. sp. tritici anthranilate synthase component 1 (translation) (538 aa)	1e-26	ref|XP_571668.1| anthranilate synthase [Cryptococcus neoformans var. neoformans JEC21] gb|AAW44361.1| anthranilate synthase, putative [Cryptococcus neoformans var. neoformans JEC21]	2e-12	W0AA018ZE01C1 anthranilate synthase component I, tryptophan biosynthesis	2e-14	LedoSEQ958 Lentinula edodes pBluescript (EcoRI-XhoI) Lentinula edodes cDNA clone LedoSEQ958, mRNA sequence. gb|EB018013.1|	7e-16	no hit		um00304 probable TRP2 - anthranilate synthase component I	3e-18	um00304 probable TRP2 - anthranilate synthase component I	3e-16	PGTT_13156 | PGTG_13156 | Puccinia graminis f. sp. tritici anthranilate synthase component 1 (538 aa)	1e-26	um00304	trp2	probable TRP2 - anthranilate synthase component I	0	0	0	1	4	0	0	1
Contig2800	HP454462	0	0	0	0	0	0	0	0	2	1	1	1	PGTG_09482 | Puccinia graminis f. sp. tritici alkaline phosphatase (translation) (632 aa)	1e-26	PgramProts	PGTG_09482 | Puccinia graminis f. sp. tritici alkaline phosphatase (translation) (632 aa)	1e-26	ref|XP_001940653.1| alkaline phosphatase [Pyrenophora tritici-repentis Pt-1C-BFP] gb|EDU43372.1| alkaline phosphatase [Pyrenophora tritici-repentis Pt-1C-BFP]	2e-10	CpCEST-23-D-10 repressible alkaline phosphatase	1e-10	JGI_ACAC4354.rev ACAC Phakopsora pachyrhizi TW72-1 germinating urediniospores on water surface (20C/16 hours/dark) Phakopsora pachyrhizi cDNA clone ACAC4354 3prime, mRNA sequence. gb|EH227601.1|	1e-27	no hit		um10574 related to PHO8 - repressible alkaline phosphatase vacuolar	2e-09	um10574 related to PHO8 - repressible alkaline phosphatase vacuolar	4e-10	PGTT_09482 | PGTG_09482 | Puccinia graminis f. sp. tritici alkaline phosphatase (632 aa)	1e-26	no hit	no hit	no hit
Contig7566	HP458754	0	0	0	0	0	0	0	17	2	1	1	1	Um37407965 yippee family protein	1e-26	Cogeme	PGTG_14800 | Puccinia graminis f. sp. tritici conserved hypothetical protein (translation) (111 aa)	7e-35	gb|ACG34505.1| protein yippee-like OJ1003C07.11 [Zea mays]	1e-17	Um37407965 yippee family protein	1e-26	UAHYP_25A_R_G12 UaHyphae_ARS Uromyces appendiculatus cDNA clone UAHYP_25A_G12, mRNA sequence. gb|FE666317.1|	7e-35	gi|20078953|gb|BJ254706.1|BJ254706 BJ254706 Y. Ogihara unpublished cDNA library, Wh_f Triticum aestivum cDNA clone whf6l18 3prime, mRNA sequence	1e-22	um11134 related to Yippee protein	4e-27	um11134 related to Yippee protein	1e-22	PGTT_14800 | PGTG_14800 | Puccinia graminis f. sp. tritici hypothetical protein similar to yippee family protein (111 aa)	7e-35	um11134		related to Yippee protein	1	1	0	1	1	0	2	0
Contig85	EZ116219	0	0	0	0	0	0	2	4	7	1	1	1	emb|CAI59746.1| putative polysaccharide deacetylase [Sporisorium reilianum]\n	1e-26	NR	PGTG_07139 | Puccinia graminis f. sp. tritici conserved hypothetical protein (translation) (521 aa)	1e-68	emb|CAI59746.1| putative polysaccharide deacetylase [Sporisorium reilianum]	1e-26	no hit		PchrSEQ6205 Phanerochaete chrysosporium pBluescript (EcoRI-XhoI) Phanerochaete chrysosporium cDNA clone PchrSEQ6205, mRNA sequence. gb|DV757331.1|	4e-38	no hit		um02381 conserved hypothetical protein	2e-27	um02381 conserved hypothetical protein	7e-31	PGTT_07139 | PGTG_07139 | Puccinia graminis f. sp. tritici conserved hypothetical protein (521 aa)	1e-68	um02381		conserved hypothetical protein	0	1	1	3	4	0	1	0
Contig114	HP451920	19	0	85	30	0	0	0	0	2	1	1	1	ref|XP_570234.1| vacuole protein [Cryptococcus neoformans var. neoformans JEC21] sp|Q5KIR9|NPC2_CRYNE RecName: Full=Phosphatidylglycerol/phosphatidylinositol transfer protein; Short=PG/PI-TP; Flags: Precursor gb|AAW42927.1| vacuole protein, putative [Cryp	9e-27	NR	PGTG_07000 | Puccinia graminis f. sp. tritici conserved hypothetical protein (translation) (203 aa)	5e-59	ref|XP_570234.1| vacuole protein [Cryptococcus neoformans var. neoformans JEC21] sp|Q5KIR9|NPC2_CRYNE RecName: Full=Phosphatidylglycerol/phosphatidylinositol transfer protein; Short=PG/PI-TP; Flags: Precursor gb|AAW42927.1| vacuole protein, putative [Cryp	9e-27	NcCon[2433] phosphatidylglycerol/phosphatidylinositol transfer protein	1e-18	no hit		no hit		um04733 related to phosphatidylglycerol/phosphatidylinositol transfer protein	2e-26	um04733 related to phosphatidylglycerol/phosphatidylinositol transfer protein	1e-22	PGTT_07000 | PGTG_07000 | Puccinia graminis f. sp. tritici phosphatidylglycerol/phosphatidylinositol transfer protein precursor (203 aa)	5e-59	um04733		related to phosphatidylglycerol/phosphatidylinositol transfer protein	8	2	6	0	0	0	4	0
Contig7027	HP458267	0	0	5	1	0	0	0	0	0	1	1	1	PGTG_13814 | Puccinia graminis f. sp. tritici mitogen-activated protein kinase (translation) (417 aa)	7e-27	PgramProts	PGTG_13814 | Puccinia graminis f. sp. tritici mitogen-activated protein kinase (translation) (417 aa)	7e-27	gb|AAY89655.1| MAP kinase 1 [Puccinia triticina]	7e-21	Nc4064967 mitogen activated protein kinase (MAP kinase)	8e-19	Ps261 Wheat stripe rust fungus cDNA library Puccinia striiformis f. sp. tritici cDNA 5prime similar to pathogenicity MAP kinase 1; Pmk1; MAP kinase homolog, mRNA sequence. gb|ES322192.1|	5e-29	no hit		um02331 MAP kinase	2e-16	um02331 MAP kinase	1e-13	PGTT_13814 | PGTG_13814 | Puccinia graminis f. sp. tritici mitogen-activated protein kinase (417 aa)	7e-27	no hit	no hit	no hit
Contig1305	HP453024	2	0	4	0	0	0	0	1	1	1	1	1	PGTG_13814 | Puccinia graminis f. sp. tritici mitogen-activated protein kinase (translation) (417 aa)	7e-27	PgramProts	PGTG_13814 | Puccinia graminis f. sp. tritici mitogen-activated protein kinase (translation) (417 aa)	7e-27	gb|AAY89655.1| MAP kinase 1 [Puccinia triticina]	8e-21	Nc4064967 mitogen activated protein kinase (MAP kinase)	8e-19	Ps261 Wheat stripe rust fungus cDNA library Puccinia striiformis f. sp. tritici cDNA 5prime similar to pathogenicity MAP kinase 1; Pmk1; MAP kinase homolog, mRNA sequence. gb|ES322192.1|	6e-29	no hit		um02331 MAP kinase	2e-16	um02331 MAP kinase	1e-13	PGTT_13814 | PGTG_13814 | Puccinia graminis f. sp. tritici mitogen-activated protein kinase (417 aa)	7e-27	no hit	no hit	no hit
Contig2123	HP453817	1	0	1	0	0	0	0	0	0	1	1	1	ref|XP_570234.1| vacuole protein [Cryptococcus neoformans var. neoformans JEC21] sp|Q5KIR9|NPC2_CRYNE RecName: Full=Phosphatidylglycerol/phosphatidylinositol transfer protein; Short=PG/PI-TP; Flags: Precursor gb|AAW42927.1| vacuole protein, putative [Cryp	6e-27	NR	PGTG_07000 | Puccinia graminis f. sp. tritici conserved hypothetical protein (translation) (203 aa)	7e-52	ref|XP_570234.1| vacuole protein [Cryptococcus neoformans var. neoformans JEC21] sp|Q5KIR9|NPC2_CRYNE RecName: Full=Phosphatidylglycerol/phosphatidylinositol transfer protein; Short=PG/PI-TP; Flags: Precursor gb|AAW42927.1| vacuole protein, putative [Cryp	6e-27	NcCon[2433] phosphatidylglycerol/phosphatidylinositol transfer protein	1e-18	no hit		no hit		um04733 related to phosphatidylglycerol/phosphatidylinositol transfer protein	3e-24	um04733 related to phosphatidylglycerol/phosphatidylinositol transfer protein	8e-23	PGTT_07000 | PGTG_07000 | Puccinia graminis f. sp. tritici phosphatidylglycerol/phosphatidylinositol transfer protein precursor (203 aa)	7e-52	um04733		related to phosphatidylglycerol/phosphatidylinositol transfer protein	8	2	6	0	0	0	4	0
Contig7600	HP458786	0	0	4	0	0	0	0	3	0	1	1	1	EnCon[1824] ubiquitin/ribosomal L40 fusion protein	5e-27	Cogeme	PGTG_09913 | Puccinia graminis f. sp. tritici hypothetical protein similar to ribosomal protein L40 (translation) (205 aa)	1e-22	gb|EED16729.1| ubiquitin UbiA, putative [Talaromyces stipitatus ATCC 10500]	8e-21	EnCon[1824] ubiquitin/ribosomal L40 fusion protein	5e-27	Ps305 Wheat stripe rust fungus cDNA library Puccinia striiformis f. sp. tritici cDNA 5prime similar to ubiquitin-carboxy extension protein fusion, putative, mRNA sequence. gb|ES322236.1|	1e-25	gi|32548480|gb|CD864664.1|CD864664 AZO2.001H08R000629 AZO2 Triticum aestivum cDNA clone AZO2001H08, mRNA sequence	6e-24	um02440 probable RPL40A - Ubiquitin	2e-26	um02440 probable RPL40A - Ubiquitin	4e-22	PGTT_09913 | PGTG_09913 | Puccinia graminis f. sp. tritici 60S ribosomal protein L40 (205 aa)	1e-22	um02440	rpl40a	probable RPL40A - Ubiquitin	14	9	1	14	0	0	7	21
PTDH.cn430.na.ptih	GR503803	0	0	0	0	0	1	0	0	0	1	1	1	sp|Q9P8J9|RHO3_SCHCO RecName: Full=GTP-binding protein Rho3; Flags: Precursor gb|AAF61254.1|AF242543_1 Rho3 [Schizophyllum commune]\n	5e-27	NR	PGTG_14139 | Puccinia graminis f. sp. tritici predicted protein (translation) (140 aa)	5e-49	sp|Q9P8J9|RHO3_SCHCO RecName: Full=GTP-binding protein Rho3; Flags: Precursor gb|AAF61254.1|AF242543_1 Rho3 [Schizophyllum commune]	5e-27	NcCon[0248] GTPase Rho1	1e-24	PchrSEQ1201 Phanerochaete chrysosporium pBluescript (EcoRI-XhoI) Phanerochaete chrysosporium cDNA clone PchrSEQ1201, mRNA sequence. gb|DV753235.1|	1e-38	no hit		um04070 Rho3 GTP binding protein	6e-26	um04070 Rho3 GTP binding protein	1e-22	PGTT_14139 | PGTG_14139 | Puccinia graminis f. sp. tritici predicted protein (140 aa)	5e-49	um04070	Rho3	Rho3 GTP binding protein	0	0	0	0	1	0	0	0
Contig7481	HP458676	0	0	0	0	0	0	10	0	0	1	1	1	ref|XP_567754.1| prenyl-dependent CAAX protease [Cryptococcus neoformans var. neoformans JEC21] gb|AAW46237.1| prenyl-dependent CAAX protease, putative [Cryptococcus neoformans var. neoformans JEC21]\n	5e-27	NR	PGTG_10585 | Puccinia graminis f. sp. tritici predicted protein (translation) (309 aa)	1e-104	ref|XP_567754.1| prenyl-dependent CAAX protease [Cryptococcus neoformans var. neoformans JEC21] gb|AAW46237.1| prenyl-dependent CAAX protease, putative [Cryptococcus neoformans var. neoformans JEC21]	5e-27	EnCon[4096] CaaX prenyl proteinase	3e-23	JGI_ACAC17652.rev ACAC Phakopsora pachyrhizi TW72-1 germinating urediniospores on water surface (20C/16 hours/dark) Phakopsora pachyrhizi cDNA clone ACAC17652 3prime, mRNA sequence. gb|EH252437.1|	3e-43	gi|93189561|gb|CJ666321.1|CJ666321 CJ666321 Y.Ogihara unpublished cDNA library Wh_KMP Triticum aestivum cDNA clone whkp6n22 5prime, mRNA sequence	1e-10	um11228 related to CAAX prenyl protease 2	4e-22	um11228 related to CAAX prenyl protease 2	3e-29	PGTT_10585 | PGTG_10585 | Puccinia graminis f. sp. tritici predicted protein (309 aa)	1e-104	um11228		related to CAAX prenyl protease 2	0	0	1	0	1	0	0	0
Contig334	HP452105	0	0	1	0	0	0	0	0	0	1	1	1	PGTG_11742 | Puccinia graminis f. sp. tritici vacuolar sorting protein SNF7 (translation) (226 aa)	4e-27	PgramProts	PGTG_11742 | Puccinia graminis f. sp. tritici vacuolar sorting protein SNF7 (translation) (226 aa)	4e-27	no hit		no hit		UAHYP_10D_F_B11 UaHyphae_ARS Uromyces appendiculatus cDNA clone UAHYP_10D_B11, mRNA sequence. gb|EH301018.1|	2e-28	no hit		um05062 related to SNF7 protein	7e-16	um05062 related to SNF7 protein	7e-15	PGTT_11742 | PGTG_11742 | Puccinia graminis f. sp. tritici vacuolar-sorting protein SNF7 (226 aa)	4e-27	um05062		related to SNF7 protein	0	0	0	1	1	0	3	0
Contig2940	HP454593	0	0	0	0	0	0	0	0	2	1	1	1	PGTG_06808 | Puccinia graminis f. sp. tritici phospholipid-transporting ATPase 1 (translation) (1473 aa)	4e-27	PgramProts	PGTG_06808 | Puccinia graminis f. sp. tritici phospholipid-transporting ATPase 1 (translation) (1473 aa)	4e-27	ref|XP_504778.1| YALI0E34551p [Yarrowia lipolytica] emb|CAG80385.1| YALI0E34551p [Yarrowia lipolytica]	3e-16	Um34331408 calcium transporting ATPase	6e-20	UAHYP_10D_F_C03 UaHyphae_ARS Uromyces appendiculatus cDNA clone UAHYP_10D_C03, mRNA sequence. gb|EH301020.1|	2e-30	no hit		um04394 probable P-type ATPase (amino-phospholipid-translocase)	2e-20	um04394 probable P-type ATPase (amino-phospholipid-translocase)	5e-19	PGTT_06808 | PGTG_06808 | Puccinia graminis f. sp. tritici hypothetical protein similar to calcium transporting ATPase (1473 aa)	4e-27	um04394		probable P-type ATPase (amino-phospholipid-translocase)	0	1	1	0	1	0	1	2
PTDG.cn1175.na.ptg	GR503183	0	0	1	0	0	0	0	0	0	1	1	1	PGTG_19602 | Puccinia graminis f. sp. tritici glucosamine-fructose-6-phosphate aminotransferase (translation) (705 aa)	4e-27	PgramProts	PGTG_19602 | Puccinia graminis f. sp. tritici glucosamine-fructose-6-phosphate aminotransferase (translation) (705 aa)	4e-27	emb|CAB82164.1| putative glucosamine-fructose-6-phosphate aminotransferase [Agaricus bisporus]	1e-13	VD0207G02 glucosamine-fructose-6-phosphate aminotransferase	7e-08	UAHYP_20C_F_E01 UaHyphae_ARS Uromyces appendiculatus cDNA clone UAHYP_20C_E01, mRNA sequence. gb|FE663761.1|	2e-28	gi|21831210|gb|AL819610.1|AL819610 AL819610 n:129 Triticum aestivum cDNA clone F08_n129_plate_12, mRNA sequence	2e-06	um03199 probable GFA1 - glucosamine--fructose-6-phosphate transaminase	6e-16	um03199 probable GFA1 - glucosamine--fructose-6-phosphate transaminase	1e-15	PGTT_19602 | PGTG_19602 | Puccinia graminis f. sp. tritici glucosamine-fructose-6-phosphate aminotransferase 2 (705 aa)	4e-27	um03199	gfa1	probable GFA1 - glucosamine--fructose-6-phosphate transaminase	3	1	3	7	0	0	1	1
Contig7823	HP458995	0	0	7	0	0	0	3	1	2	1	1	1	PGTG_18065 | Puccinia graminis f. sp. tritici hypothetical protein similar to NADP-dependent alcohol dehydrogenase (translation) (361 aa)	3e-27	PgramProts	PGTG_18065 | Puccinia graminis f. sp. tritici hypothetical protein similar to NADP-dependent alcohol dehydrogenase (translation) (361 aa)	3e-27	ref|XP_001261887.1| zinc-binding alcohol dehydrogenase, putative [Neosartorya fischeri NRRL 181] gb|EAW19990.1| zinc-binding alcohol dehydrogenase, putative [Neosartorya fischeri NRRL 181]	6e-14	mg[0618] NADPH-dependent alcohol dehydrogenase	8e-15	Ps128 Wheat stripe rust fungus cDNA library Puccinia striiformis f. sp. tritici cDNA 5prime similar to Alcohol dehydrogenase superfamily, zinc-containing, mRNA sequence. gb|ES322059.1|	4e-37	no hit		um02888 related to ADH6 - NADPH-dependent alcohol dehydrogenase	2e-15	um02888 related to ADH6 - NADPH-dependent alcohol dehydrogenase	8e-13	PGTT_18065 | PGTG_18065 | Puccinia graminis f. sp. tritici hypothetical protein similar to dehydrogenase (361 aa)	3e-27	um02888		related to ADH6 - NADPH-dependent alcohol dehydrogenase	0	1	0	0	0	0	0	0
Contig7342	HP458551	0	0	1	0	0	0	3	0	0	1	1	1	UmCon[2241] mRNA splicing factor	3e-27	Cogeme	PGTG_09124 | Puccinia graminis f. sp. tritici hypothetical protein (translation) (193 aa)	1e-58	gb|EED21765.1| pre-mRNA splicing factor (Srp1), putative [Talaromyces stipitatus ATCC 10500]	5e-24	UmCon[2241] mRNA splicing factor	3e-27	UAHYP_04D_F_D03 UaHyphae_ARS Uromyces appendiculatus cDNA clone UAHYP_04D_D03, mRNA sequence. gb|EH297283.1|	6e-61	gi|22030919|gb|BQ806710.1|BQ806710 WHE3582_C08_F16ZS Wheat developing grains cDNA library Triticum aestivum cDNA clone WHE3582_C08_F16, mRNA sequence	6e-06	um02469 related to pre-mRNA splicing factor	9e-29	um02469 related to pre-mRNA splicing factor	2e-26	PGTT_09124 | PGTG_09124 | Puccinia graminis f. sp. tritici hypothetical protein (193 aa)	1e-58	um02469		related to pre-mRNA splicing factor	0	0	1	2	0	0	1	0
Contig7677	HP458858	0	0	0	0	0	0	0	1	0	1	1	1	ref|XP_002174261.1| transcription corepressor [Schizosaccharomyces japonicus yFS275] gb|EEB07968.1| transcription corepressor [Schizosaccharomyces japonicus yFS275]\n	3e-27	NR	PGTG_01955 | Puccinia graminis f. sp. tritici hypothetical protein (translation) (143 aa)	3e-65	ref|XP_002174261.1| transcription corepressor [Schizosaccharomyces japonicus yFS275] gb|EEB07968.1| transcription corepressor [Schizosaccharomyces japonicus yFS275]	3e-27	GzCon[2357] TATA-binding protein (TBP)-binding transcriptional repressor	2e-23	UAHYP_27A_R_A04 UaHyphae_ARS Uromyces appendiculatus cDNA clone UAHYP_27A_A04, mRNA sequence. gb|FE667352.1|	4e-71	gi|25451877|gb|CA729874.1|CA729874 wip1c.pk002.l8 wip1c Triticum aestivum cDNA clone wip1c.pk002.l8 5prime end, mRNA sequence	4e-27	um10384 related to TATA-binding protein-associated phosphoprotein Dr1 protein	5e-40	um10384 related to TATA-binding protein-associated phosphoprotein Dr1 protein	1e-36	PGTT_01955 | PGTG_01955 | Puccinia graminis f. sp. tritici hypothetical protein (143 aa)	3e-65	um10384		related to TATA-binding protein-associated phosphoprotein Dr1 protein	1	0	0	0	1	0	0	0
Contig7734	HP458912	0	0	0	0	0	0	1	1	0	1	1	1	Gz22501393 oligosaccharyl transferase subunit (gamma)	2e-27	Cogeme	PGTG_01612 | Puccinia graminis f. sp. tritici conserved hypothetical protein (translation) (340 aa)	6e-82	ref|XP_001275202.1| oligosaccharyl transferase subunit (gamma), putative [Aspergillus clavatus NRRL 1] gb|EAW13776.1| oligosaccharyl transferase subunit (gamma), putative [Aspergillus clavatus NRRL 1]	4e-27	Gz22501393 oligosaccharyl transferase subunit (gamma)	2e-27	Pv024B_M13R_A04.ab1 Phaseolus vulgaris cv Early gallatin Phaseolus vulgaris cDNA, mRNA sequence. gb|FE682304.1|	1e-77	no hit		um04198 related to OST3 - oligosaccharyltransferase gamma subunit	2e-25	um04198 related to OST3 - oligosaccharyltransferase gamma subunit	2e-23	PGTT_01612 | PGTG_01612 | Puccinia graminis f. sp. tritici conserved hypothetical protein (340 aa)	6e-82	um04198		related to OST3 - oligosaccharyltransferase gamma subunit	2	0	0	2	0	0	0	2
Contig111	HP451751	0	0	0	0	0	0	1	0	0	1	1	1	PGTG_13805 | Puccinia graminis f. sp. tritici DNA repair protein RAD14 (translation) (348 aa)	1e-27	PgramProts	PGTG_13805 | Puccinia graminis f. sp. tritici DNA repair protein RAD14 (translation) (348 aa)	1e-27	ref|NP_595222.1| XP-A family homolog Rhp14 [Schizosaccharomyces pombe] sp|O59753|RAD14_SCHPO RecName: Full=DNA repair protein rad14; AltName: Full=XP-A family homolog rhp14 emb|CAA19045.1| XP-A family homolog Rhp14 [Schizosaccharomyces pombe]	3e-10	no hit		no hit		no hit		um11724 related to DNA repair protein RAD14	2e-14	um11724 related to DNA repair protein RAD14	2e-13	PGTT_13805 | PGTG_13805 | Puccinia graminis f. sp. tritici DNA repair protein RAD14 (348 aa)	1e-27	um11724		related to DNA repair protein RAD14	0	0	0	0	3	0	1	1
PT0315.F09.C21.ptt	GR495349	0	0	0	0	0	0	0	1	0	1	1	1	UmCon[2083] NADH-ubiquinone oxidoreductase B22 subunit	4e-28	Cogeme	no hit		emb|CAP86187.1| Pc20g08580 [Penicillium chrysogenum Wisconsin 54-1255]	7e-17	UmCon[2083] NADH-ubiquinone oxidoreductase B22 subunit	4e-28	UAHYP_16C_R_A03 UaHyphae_ARS Uromyces appendiculatus cDNA clone UAHYP_16C_A03, mRNA sequence. gb|EH304571.1|	4e-49	gi|13067894|gb|BG275010.1|BG275010 WHE2120_F07_L14ZS Wheat salt-stressed crown cDNA library Triticum aestivum cDNA clone WHE2120_F07_L14, mRNA sequence	5e-12	um05625 conserved hypothetical protein	1e-28	um05625 conserved hypothetical protein	3e-26	no hit		um05625		conserved hypothetical protein	2	4	1	1	1	0	3	1
Contig5756	HP457096	0	0	0	0	0	0	0	0	1	1	1	1	mgb0904f cation diffusion facilitator	4e-28	Cogeme	PGTG_06375 | Puccinia graminis f. sp. tritici predicted protein (translation) (457 aa)	3e-68	gb|EED55766.1| cation diffusion facilitator, putative [Aspergillus flavus NRRL3357]	4e-23	mgb0904f cation diffusion facilitator	4e-28	CU384480 Microbotryum violaceum 100.02 Microbotryum violaceum cDNA similar to Cationdiffusion facilitator 3. 538 bp; Evalue=2e-19, mRNA sequence. emb|CU384480.1|	1e-35	gi|93093936|gb|CJ549151.1|CJ549151 CJ549151 Y.Ogihara unpublished cDNA library Wh_GCPCDAM Triticum aestivum cDNA clone rwhgc8h05 3prime, mRNA sequence	2e-23	um03814.2 conserved hypothetical protein	3e-25	um05647 related to cation diffusion facilitator 10	5e-21	PGTT_06375 | PGTG_06375 | Puccinia graminis f. sp. tritici predicted protein (457 aa)	3e-68	um03814.2		conserved hypothetical protein	0	0	0	0	4	0	0	0
PT0303.G05.CPTR.ptp	GR493014	0	0	0	0	0	0	1	0	0	1	1	1	GzCon[4806] transformer serine/arginine-rich ribonucleoprotein	3e-28	Cogeme	PGTG_03216 | Puccinia graminis f. sp. tritici conserved hypothetical protein (translation) (218 aa)	2e-44	ref|XP_002173239.1| RNA-binding protein [Schizosaccharomyces japonicus yFS275] gb|EEB06946.1| RNA-binding protein [Schizosaccharomyces japonicus yFS275]	1e-22	GzCon[4806] transformer serine/arginine-rich ribonucleoprotein	3e-28	UAHYP_12A_R_D06 UaHyphae_ARS Uromyces appendiculatus cDNA clone UAHYP_12A_D06, mRNA sequence. gb|EH301944.1|	6e-46	gi|9359536|gb|BE400068.1|BE400068 AWB010.B06F000328 ITEC AWB Wheat Meiotic Stage Library Triticum aestivum cDNA clone AWB010.B06, mRNA sequence	6e-19	um10162 related to Transformer-2 protein homolog	1e-28	um10162 related to Transformer-2 protein homolog	6e-24	PGTT_03216 | PGTG_03216 | Puccinia graminis f. sp. tritici conserved hypothetical protein (218 aa)	2e-44	no hit	no hit	no hit
Contig5199	HP451785	0	0	2	0	0	0	0	1	0	1	1	1	gb|EED21485.1| phosphoglycerate mutase, putative [Talaromyces stipitatus ATCC 10500]\n	3e-28	NR	PGTG_10434 | Puccinia graminis f. sp. tritici conserved hypothetical protein (translation) (232 aa)	1e-117	gb|EED21485.1| phosphoglycerate mutase, putative [Talaromyces stipitatus ATCC 10500]	3e-28	Um37411087 unknown	3e-23	JGI_ACAC12527.fwd ACAC Phakopsora pachyrhizi TW72-1 germinating urediniospores on water surface (20C/16 hours/dark) Phakopsora pachyrhizi cDNA clone ACAC12527 5prime, mRNA sequence. gb|EH245361.1|	5e-67	no hit		um12017 conserved hypothetical protein	2e-35	um12017 conserved hypothetical protein	4e-38	PGTT_10434 | PGTG_10434 | Puccinia graminis f. sp. tritici conserved hypothetical protein (232 aa)	1e-117	um12017		conserved hypothetical protein	1	0	0	2	0	0	0	0
Contig8115	HP459240	0	0	4	0	0	1	0	6	2	1	1	1	ref|XP_001875217.1| glycoside hydrolase family 16 protein [Laccaria bicolor S238N-H82] gb|EDR14658.1| glycoside hydrolase family 16 protein [Laccaria bicolor S238N-H82]\n	3e-28	NR	PGTG_16989 | Puccinia graminis f. sp. tritici hypothetical protein (translation) (282 aa)	1e-147	ref|XP_001875217.1| glycoside hydrolase family 16 protein [Laccaria bicolor S238N-H82] gb|EDR14658.1| glycoside hydrolase family 16 protein [Laccaria bicolor S238N-H82]	3e-28	EnCon[4028] cell wall glucanase	2e-11	Ps153 Wheat stripe rust fungus cDNA library Puccinia striiformis f. sp. tritici cDNA 5prime similar to rAsp f 9, mRNA sequence. gb|ES322084.1|	1e-163	no hit		um00330 related to UTR2 - cell wall protein	2e-08	um00330 related to UTR2 - cell wall protein	1e-19	PGTT_16989 | PGTG_16989 | Puccinia graminis f. sp. tritici hypothetical protein (282 aa)	1e-147	no hit	no hit	no hit
Contig5653	HP457001	0	0	0	2	0	0	0	0	0	1	1	1	UmCon[1536] histone H2B	2e-28	Cogeme	PGTG_01301 | Puccinia graminis f. sp. tritici hypothetical protein similar to histone H2B (translation) (147 aa)	5e-26	prf||1304181A histone H2b	2e-21	UmCon[1536] histone H2B	2e-28	UAHYP_25D_F_B12 UaHyphae_ARS Uromyces appendiculatus cDNA clone UAHYP_25D_B12, mRNA sequence. gb|FE666673.1|	1e-28	gi|92495259|gb|CJ525034.1|CJ525034 CJ525034 Y.Ogihara unpublished cDNA library Wh_DPA20 Triticum aestivum cDNA clone rwhdp15g02 3prime, mRNA sequence	2e-25	um01505 probable HTB2 - histone H2B.2	1e-28	um01505 probable HTB2 - histone H2B.2	7e-24	PGTT_01301 | PGTG_01301 | Puccinia graminis f. sp. tritici histone H2B (147 aa)	5e-26	um01505	htb2	probable HTB2 - histone H2B.2	2	1	1	3	0	0	0	0
Contig6897	HP458146	0	0	0	0	0	0	0	1	1	1	1	1	PGTG_09327 | Puccinia graminis f. sp. tritici guanine deaminase (translation) (524 aa)	2e-28	PgramProts	PGTG_09327 | Puccinia graminis f. sp. tritici guanine deaminase (translation) (524 aa)	2e-28	no hit		no hit		JGI_ACAC14301.rev ACAC Phakopsora pachyrhizi TW72-1 germinating urediniospores on water surface (20C/16 hours/dark) Phakopsora pachyrhizi cDNA clone ACAC14301 3prime, mRNA sequence. gb|EH250652.1|	2e-08	no hit		um10329 related to guanine deaminase	2e-06	um10329 related to guanine deaminase	3e-06	PGTT_09327 | PGTG_09327 | Puccinia graminis f. sp. tritici guanine deaminase (524 aa)	2e-28	um10329		related to guanine deaminase	1	0	3	0	1	0	0	0
Contig5158	HP456536	0	0	2	1	0	0	0	0	0	1	1	1	PGTG_01609 | Puccinia graminis f. sp. tritici protein HSD1 (translation) (256 aa)	2e-28	PgramProts	PGTG_01609 | Puccinia graminis f. sp. tritici protein HSD1 (translation) (256 aa)	2e-28	gb|EED54804.1| phosphatidate cytidylyltransferase, putative [Aspergillus flavus NRRL3357]	8e-07	no hit		CU899668 Mycelium grown for 48h Podospora anserina cDNA clone HH0AB3BF12, mRNA sequence. emb|CU899668.1|	5e-09	no hit		um04898 related to HSD1 - ER membrane protein	7e-08	um04898 related to HSD1 - ER membrane protein	2e-06	PGTT_01609 | PGTG_01609 | Puccinia graminis f. sp. tritici conserved hypothetical protein (256 aa)	2e-28	um04898		related to HSD1 - ER membrane protein	0	0	1	0	1	0	0	0
Contig2759	HP454423	0	0	0	0	0	0	0	0	1	1	1	1	ref|XP_001878961.1| histone methyltransferase [Laccaria bicolor S238N-H82] gb|EDR10511.1| histone methyltransferase [Laccaria bicolor S238N-H82]\n	2e-28	NR	PGTG_01930 | Puccinia graminis f. sp. tritici conserved hypothetical protein (translation) (1015 aa)	3e-37	ref|XP_001878961.1| histone methyltransferase [Laccaria bicolor S238N-H82] gb|EDR10511.1| histone methyltransferase [Laccaria bicolor S238N-H82]	2e-28	Cf8667030 histone-lysine N-methyltransferase, transcriptional silencing, SET1	5e-20	UAHYP_08C_R_D11 UaHyphae_ARS Uromyces appendiculatus cDNA clone UAHYP_08C_D11, mRNA sequence. gb|EH299518.1|	3e-41	gi|93254918|gb|CJ550753.1|CJ550753 CJ550753 Y.Ogihara unpublished cDNA library Wh_HGCPCDAM Triticum aestivum cDNA clone rwhhg15b14 3prime, mRNA sequence	1e-24	um02677 related to regulatory protein SET1	2e-20	um02677 related to regulatory protein SET1	2e-20	PGTT_01930 | PGTG_01930 | Puccinia graminis f. sp. tritici hypothetical protein similar to Setd1a protein (1015 aa)	3e-37	um02677		related to regulatory protein SET1	0	0	1	0	0	0	0	0
[truncated: 1,062 more rows]

## Sheet: spore stages matching UmESTs
sequence_id	accession #	pte	ptg	ptp	ptt	ptu	pte	ptg	ptp	ptt	ptu	HitPt454Seqs	GeneMarkOrf	PredictedFungal	header	e-value header	DB	headerNRInfoHiT	eNRInfoHit	headerCogeme	eCogeme	headerEothers	eEothers	CleanWheat	e-value CleanWheat	tBLASTx-UmESTs	e-value tBLASTx-UmESTs	Pgt genome calls	e-value Pgt genome calls	HCM	MMC	MMN	D12	DIK	TDO	T11	HCM	MMC	MMN	D12	DIK	TDO	T11
[truncated: 1,357 more rows]

## Sheet: pte-specific
sequence_id	pte	ptg	ptp	ptt	ptu	accession #	pte	ptg	ptp	ptt	ptu	HitPt454Seqs	GeneMarkOrf	PredictedFungal	headerOneLiner	eOneLiner	OneLinerDB	headerNRInfoHiT	eNRInfoHit	headerCogeme	eCogeme	headerEothers	eEothers	headerCleanWheat	eCleanWheat	hdrTbxUmEsts	eTbxUmEsts	hdrPg	ePg	HCM	MMC	MMN	D12	DIK	TDO	T11	HCM	MMC	MMN	D12	DIK	TDO	T11
[truncated: 4 more rows]

[truncated: 4 more sheets: ptp-specific, ptt-specific, ptu-specific, ptg-specific]
