# Supplementary material for: Gene discovery in EST sequences from the wheat leaf rust fungus Puccinia triticina sexual spores, asexual spores and haustoria, compared to other rust and corn smut fungi
Source: BMC Genomics. 2011 Mar 24;12:161. doi: 10.1186/1471-2164-12-161 (PMC3074555; doi:10.1186/1471-2164-12-161)
Supplement: Additional file 7 — Pt non-redundant unigene sequences specific for and shared between spore stages as presented in the Venn diagram (supporting Figure 3) with annotation results. [file 1471-2164-12-161-S7.XLS]

## Sheet: combined
spore stages	sequence_id	accession #	preliminary annotation	DB	e-value	GO-C	GO-F	GO-P	EC	KEGG	PgramProtsHeader	e_PgramProts
u	Contig7107	HP458338	ref|XP_568547.1| cytoplasm protein [Cryptococcus neoformans var. neoformans JEC21]	NR	9e-31			GO:0000080, G1 phase of mitotic cell cycle;			PGTG_06875 conserved hypothetical protein (translation) (221 aa)	5e-92
u	Contig2919	HP454573	PGTG_17632 | pre-mRNA-splicing factor ini1 (translation) (111 aa)	Pgt prots	7e-29	GO:0005686, U2 snRNP;	GO:0003700, transcription factor activity;	GO:0000398, nuclear mRNA splicing via spliceosome; GO:0045941, positive regulation of transcription; GO:0045893, positive regulation of transcription DNA-dependent;		03040, Spliceosome;	PGTG_17632 pre-mRNA-splicing factor ini1 (translation) (111 aa)	7e-29
u	Contig2914	HP454568	UmCon[1260] calmodulin	Cogeme	3e-58	GO:0016460, myosin II complex; GO:0005826, actomyosin contractile ring; GO:0032153, cell division site; GO:0005829, cytosol; GO:0005634, nucleus;	GO:0005509, calcium ion binding; GO:0005515, protein binding;	GO:0000915, cytokinesis actomyosin contractile ring assembly;		04070, Phosphatidylinositol signaling system;04910, Insulin signaling pathway;05010, Alzheimers disease;04020, Calcium signaling pathway;04720, Long-term potentiation;04626, Plant-pathogen interaction;04912, GnRH signaling pathway;04270, Vascular smooth m	PGTG_16471 troponin C (translation) (174 aa)	6e-55
u	Contig2783	HP454446	PGTG_03905 | UDP-glucose 6-dehydrogenase (translation) (438 aa)	Pgt prots	9e-35			GO:0001702, gastrulation with mouth forming second;	1.1.1.22, UDP-glucose6-dehydrogenase;	00053, Ascorbate and aldarate metabolism;00500, Starch and sucrose metabolism;00520, Amino sugar and nucleotide sugar metabolism;00040, Pentose and glucuronate interconversions;	PGTG_03905 UDP-glucose 6-dehydrogenase (translation) (438 aa)	9e-35
u	Contig6853	HP458104	PGTG_18273 | proteasome subunit alpha type 1 (translation) (243 aa)	Pgt prots	6e-76		GO:0001530, lipopolysaccharide binding; GO:0005515, protein binding;	GO:0002862, negative regulation of inflammatory response to antigenic stimulus;	3.4.25.1, Proteasomeendopeptidasecomplex;	03050, Proteasome;	PGTG_18273 proteasome subunit alpha type 1 (translation) (243 aa)	6e-76
u	Contig2897	HP454554	PGTG_01933 | NADPH oxidase (translation) (562 aa)	Pgt prots	1e-76	GO:0005768, endosome; GO:0005737, cytoplasm;	GO:0016175, superoxide-generating NADPH oxidase activity;	GO:0003081, regulation of systemic arterial blood pressure by renin-angiotensin; GO:0042554, superoxide anion generation; GO:0006800, oxygen and reactive oxygen species metabolic process; GO:0030198, extracellular matrix organization;		04670, Leukocyte transendothelial migration;	PGTG_01933 hypothetical protein similar to NADPH oxidase (translation) (562 aa)	1e-76
u	Contig7029	HP458269	PGTG_17649 | UTP-glucose-1-phosphate uridylyltransferase (translation) (517 aa)	Pgt prots	2e-16	GO:0005737, cytoplasm;	GO:0003983, UTP:glucose-1-phosphate uridylyltransferase activity; GO:0005515, protein binding;	GO:0006011, UDP-glucose metabolic process; GO:0016310, phosphorylation;	2.7.7.9, UTP--glucose-1-phosphateuridylyltransferase;	00052, Galactose metabolism;00500, Starch and sucrose metabolism;00520, Amino sugar and nucleotide sugar metabolism;00040, Pentose and glucuronate interconversions;	PGTG_17649 UTP-glucose-1-phosphate uridylyltransferase (translation) (517 aa)	2e-16
u	Contig2884	HP454543	UmCon[1248] histone H4	Cogeme	1e-46	GO:0000786, nucleosome;	GO:0003677, DNA binding;	GO:0006334, nucleosome assembly;		05322, Systemic lupus erythematosus;	PGTG_06937 histone H4 (translation) (105 aa)	3e-40
u	Contig2939	HP454592	Um37403268 DNAJ domain protein (Hsp40)	Cogeme	7e-34	GO:0005783, endoplasmic reticulum;		GO:0006457, protein folding;			PGTG_20008 hypothetical protein (translation) (316 aa)	1e-118
u	Contig2948	HP454601	PGTG_13966 | acyl-CoA dehydrogenase (translation) (447 aa)	Pgt prots	2e-54	GO:0005739, mitochondrion;	GO:0003995, acyl-CoA dehydrogenase activity;	GO:0006631, fatty acid metabolic process;	1.3.99.2, Butyryl-CoAdehydrogenase;	03020, RNA polymerase;05016, Huntingtons disease;00230, Purine metabolism;00240, Pyrimidine metabolism;	PGTG_13966 acyl-CoA dehydrogenase (translation) (447 aa)	2e-54
u	Contig2789	HP454451	UmCon[2308] multifunctional beta-oxidation enzyme	Cogeme	5e-18	GO:0005777, peroxisome; GO:0005739, mitochondrion;	GO:0004770, sterol carrier protein X-related thiolase activity; GO:0005515, protein binding;	GO:0006637, acyl-CoA metabolic process; GO:0007031, peroxisome organization;	2.3.1.176, Propanoyl-CoAC-acyltransferase;	03320, PPAR signaling pathway;00120, Primary bile acid biosynthesis;04146, Peroxisome;	PGTG_14151 hypothetical protein (translation) (185 aa)	3e-86
u	Contig2940	HP454593	PGTG_06808 | phospholipid-transporting ATPase 1 (translation) (1473 aa)	Pgt prots	4e-27	GO:0005802, trans-Golgi network;	GO:0004012, phospholipid-translocating ATPase activity; GO:0005515, protein binding;	GO:0006892, post-Golgi vesicle-mediated transport; GO:0045332, phospholipid translocation; GO:0000028, ribosomal small subunit assembly; GO:0006897, endocytosis; GO:0006886, intracellular protein transport;	3.6.3.1, Phospholipid-translocatingATPase;		PGTG_06808 phospholipid-transporting ATPase 1 (translation) (1473 aa)	4e-27
u	Contig2891	HP454549	PGTG_04449 | lactoylglutathione lyase (translation) (158 aa)	Pgt prots	8e-82		GO:0004462, lactoylglutathione lyase activity;	GO:0006916, anti-apoptosis;	4.4.1.5, Lactoylglutathionelyase;	00620, Pyruvate metabolism;04011, MAPK signaling pathway - yeast;	PGTG_04449 hypothetical protein similar to lactoylglutathione lyase (translation) (158 aa)	8e-82
u	Contig2890	HP454548	sp|A1DMW6| autophagy-related (ubiquitin-like modifier) protein, atg12	NR	8e-19	GO:0005829, cytosol; GO:0005634, nucleus;		GO:0006995, cellular response to nitrogen starvation; GO:0006914, autophagy; GO:0030437, ascospore formation;		04622, RIG-I-like receptor signaling pathway;04140, Regulation of autophagy;	PGTG_07878 hypothetical protein (translation) (115 aa)	1e-48
u	Contig2836	HP454497	PGTG_09898 | defender against cell death 1; OST, oligosaccharyltransferase subunit (translation) (124 aa)	Pgt prots	9e-42			GO:0007584, response to nutrient; GO:0042493, response to drug;	2.4.1.119, Dolichyl-diphosphooligosaccharide--proteinglycotransferase;	00510, N-Glycan biosynthesis;	PGTG_09898 hypothetical protein similar to defender against cell death 1 (translation) (124 aa)	9e-42
u	Contig2829	HP454490	PGTG_17235 | ribonucleoside-diphosphate reductase M2 subunit B (translation) (381 aa)	Pgt prots	8e-37	GO:0005971, ribonucleoside-diphosphate reductase complex; GO:0005829, cytosol; GO:0005737, cytoplasm; GO:0005634, nucleus;	GO:0004748, ribonucleoside-diphosphate reductase activity; GO:0005515, protein binding;	GO:0009216, purine deoxyribonucleoside triphosphate biosynthetic process; GO:0009212, pyrimidine deoxyribonucleoside triphosphate biosynthetic process; GO:0006213, pyrimidine nucleoside metabolic process; GO:0042278, purine nucleoside metabolic process; G	1.17.4.1, Ribonucleoside-diphosphatereductase;	04115, p53 signaling pathway;00230, Purine metabolism;00480, Glutathione metabolism;00240, Pyrimidine metabolism;	PGTG_17235 ribonucleoside-diphosphate reductase M2 subunit B (translation) (381 aa)	8e-37
u	Contig122	HP451928	PiCon[0029] calmodulin	Cogeme	2e-85	GO:0031476, myosin VI complex; GO:0016028, rhabdomere; GO:0000922, spindle pole; GO:0005737, cytoplasm;	GO:0070855, myosin VI head/neck binding; GO:0032036, myosin heavy chain binding; GO:0005515, protein binding;	GO:0016061, regulation of light-activated channel activity; GO:0016062, adaptation of rhodopsin mediated signaling; GO:0016060, metarhodopsin inactivation; GO:0051383, kinetochore organization; GO:0016056, rhodopsin mediated signaling pathway; GO:0016059,	2.7.11.1, Non-specificserine/threonineproteinkinase;	04070, Phosphatidylinositol signaling system;04910, Insulin signaling pathway;05010, Alzheimers disease;04020, Calcium signaling pathway;04720, Long-term potentiation;04626, Plant-pathogen interaction;04912, GnRH signaling pathway;04270, Vascular smooth m	PGTG_11337 centrin-1 (translation) (150 aa)	2e-74
u	Contig2755	HP454419	PGTG_00514 | farnesyl pyrophosphate synthetase (translation) (370 aa)	Pgt prots	2e-33	GO:0005829, cytosol; GO:0005634, nucleus;	GO:0004161, dimethylallyltranstransferase activity; GO:0004660, protein farnesyltransferase activity; GO:0005515, protein binding;	GO:0018342, protein prenylation; GO:0045337, farnesyl diphosphate biosynthetic process; GO:0006696, ergosterol biosynthetic process;	2.5.1.10, Geranyltranstransferase; 2.5.1.1, Dimethylallyltranstransferase;	00900, Terpenoid backbone biosynthesis;	PGTG_00514 farnesyl pyrophosphate synthetase (translation) (370 aa)	2e-33
u	Contig7007	HP458248	PGTG_06479 | calcium/calmodulin-dependent protein kinase I (translation) (389 aa)	Pgt prots	0	GO:0005829, cytosol; GO:0005634, nucleus;	GO:0004683, calmodulin-dependent protein kinase activity;	GO:0019722, calcium-mediated signaling; GO:0007346, regulation of mitotic cell cycle; GO:0006468, protein amino acid phosphorylation;	2.7.11.17, Calcium/calmodulin-dependentproteinkinase;		PGTG_06479 calcium/calmodulin-dependent protein kinase I (translation) (389 aa)	0
u	Contig2908	HP451777	PGTG_18451 | GDP-L-fucose synthetase (translation) (360 aa)	Pgt prots	1e-51		GO:0005488, binding;	GO:0019835, cytolysis;	1.1.1.271, GDP-L-fucosesynthase;	00051, Fructose and mannose metabolism;00520, Amino sugar and nucleotide sugar metabolism;	PGTG_18451 GDP-L-fucose synthetase (translation) (360 aa)	1e-51
u	Contig248	HP452034	PGTG_05046 | methylmalonate-semialdehyde dehydrogenase, mitochondrial precursor (translation) (542 aa)	Pgt prots	6e-64		GO:0018478, malonate-semialdehyde dehydrogenase (acetylating) activity; GO:0004491, methylmalonate-semialdehyde dehydrogenase (acylating) activity; GO:0000062, acyl-CoA binding;	GO:0019859, thymine metabolic process; GO:0006573, valine metabolic process;	1.2.1.18, Malonate-semialdehydedehydrogenase(acetylating); 1.2.1.27, Methylmalonate-semialdehydedehydrogenase(acylating);	00640, Propanoate metabolism;00280, Valine;00562, Inositol phosphate metabolism;	PGTG_05046 methylmalonate-semialdehyde dehydrogenase, mitochondrial precursor (translation) (542 aa)	6e-64
u	Contig7009	HP458250	PGTG_08574 | chitin deacetylase precursor (translation) (421 aa)	Pgt prots	1e-106		GO:0004099, chitin deacetylase activity;	GO:0030476, ascospore wall assembly;	3.5.1.41, Chitindeacetylase;	00520, Amino sugar and nucleotide sugar metabolism;	PGTG_08574 chitin deacetylase precursor (translation) (421 aa)	1e-106
u	Contig2791	HP454453	ref|XP_001881103.1| ADF (Actin-Depolymerizing Factor )-like domain-containing protein [Laccaria bicolor S238N-H82], actin-binding protein	NR	9e-24	GO:0045335, phagocytic vesicle; GO:0005813, centrosome;	GO:0051015, actin filament binding;	GO:0030833, regulation of actin filament polymerization; GO:0009617, response to bacterium;			PGTG_02422 conserved hypothetical protein (translation) (145 aa)	4e-41
u	Contig7183	HP458403	PGTG_07438 | septum-promoting GTP-binding protein 1 (translation) (240 aa)	Pgt prots	2e-38	GO:0005816, spindle pole body;	GO:0005525, GTP binding; GO:0003924, GTPase activity; GO:0005515, protein binding;	GO:0031028, septation initiation signaling; GO:0000917, barrier septum formation; GO:0034613, cellular protein localization; GO:0000910, cytokinesis;			PGTG_07438 septum-promoting GTP-binding protein 1 (translation) (240 aa)	2e-38
u	Contig5834	HP457170	PsCon[2492] small nuclear ribonucleoprotein polypeptide F	Cogeme	2e-29		GO:0005515, protein binding;	GO:0032940, secretion by cell; GO:0040027, negative regulation of vulval development; GO:0040039, inductive cell migration; GO:0018996, molting cycle collagen and cuticulin-based cuticle; GO:0006898, receptor-mediated endocytosis; GO:0040007, growth; GO:0		03040, Spliceosome;	PGTG_00170 hypothetical protein similar to Lsm6 protein (translation) (101 aa)	4e-11
u	Contig6815	HP458067	ref|XP_001863330.1| ATP-binding domain 1 family member B [Culex quinquefasciatus]	NR	8e-17	GO:0005737, cytoplasm;		GO:0034087, establishment of mitotic sister chromatid cohesion;			PGTG_00189 conserved hypothetical protein (translation) (1225 aa)	1e-49
u	Contig2759	HP454423	ref|XP_001878961.1| histone methyltransferase [Laccaria bicolor S238N-H82]	NR	2e-28	GO:0005634, nucleus;	GO:0042800, histone methyltransferase activity (H3-K4 specific);	GO:0040029, regulation of gene expression epigenetic; GO:0031152, aggregation involved in sorocarp development; GO:0016571, histone methylation;	2.1.1.43, Histone-lysineN-methyltransferase;	00310, Lysine degradation;	PGTG_01930 conserved hypothetical protein (translation) (1015 aa)	3e-37
u	Contig7179	HP458399	PGTG_14228 | ATP-dependent Clp protease ATP-binding subunit clpX (translation) (585 aa)	Pgt prots	7e-71	GO:0005759, mitochondrial matrix; GO:0005739, mitochondrion;	GO:0005515, protein binding;	GO:0042026, protein refolding;		04112, Cell cycle - Caulobacter;	PGTG_14228 ATP-dependent Clp protease ATP-binding subunit clpX (translation) (585 aa)	7e-71
u	Contig2856	HP454516	PGTG_15327 | osmotic growth protein 1 (translation) (630 aa)	Pgt prots	3e-43	GO:0005829, cytosol;	GO:0008940, nitrate reductase activity; GO:0005515, protein binding;	GO:0042128, nitrate assimilation; GO:0006809, nitric oxide biosynthetic process; GO:0009416, response to light stimulus;	1.7.1.1, Nitratereductase(NADH);	00910, Nitrogen metabolism;	PGTG_15327 osmotic growth protein 1 (translation) (630 aa)	3e-43
u	Contig2893	HP451775	PGTG_17202 | cullin-1 (translation) (752 aa)	Pgt prots	4e-73	GO:0019005, SCF ubiquitin ligase complex; GO:0005829, cytosol;	GO:0005515, protein binding;	GO:0042787, protein ubiquitination during ubiquitin-dependent protein catabolic process; GO:0000278, mitotic cell cycle;		04310, Wnt signaling pathway;04114, Oocyte meiosis;04350, TGF-beta signaling pathway;04110, Cell cycle;04120, Ubiquitin mediated proteolysis;04111, Cell cycle - yeast;	PGTG_17202 cullin-1 (translation) (752 aa)	4e-73
u	Contig6870	HP458121	PGTG_15023 | 26S proteasome non-ATPase regulatory subunit 3 (translation) (543 aa)	Pgt prots	5e-37	GO:0005634, nucleus;		GO:0043161, proteasomal ubiquitin-dependent protein catabolic process; GO:0051726, regulation of cell cycle;		03050, Proteasome;	PGTG_15023 26S proteasome non-ATPase regulatory subunit 3 (translation) (543 aa)	5e-37
u	Contig2925	EZ116168	PGTG_13400 | proteasome subunit alpha type 5 (translation) (263 aa)	Pgt prots	1e-53	GO:0005829, cytosol; GO:0005634, nucleus;		GO:0043161, proteasomal ubiquitin-dependent protein catabolic process; GO:0051726, regulation of cell cycle;	3.4.25.1, Proteasomeendopeptidasecomplex;	03050, Proteasome;	PGTG_13400 proteasome subunit alpha type 5 (translation) (263 aa)	1e-53
u	Contig2895	HP454552	PGTG_06079 | glucose-6-phosphate 1-dehydrogenase (translation) (520 aa)	Pgt prots	2e-74	GO:0005737, cytoplasm;	GO:0004345, glucose-6-phosphate dehydrogenase activity; GO:0042802, identical protein binding;	GO:0045013, negative regulation of transcription by carbon catabolites; GO:0006740, NADPH regeneration; GO:0009051, pentose-phosphate shunt oxidative branch; GO:0042542, response to hydrogen peroxide;	1.1.1.49, Glucose-6-phosphatedehydrogenase;	00030, Pentose phosphate pathway;00480, Glutathione metabolism;	PGTG_06079 glucose-6-phosphate 1-dehydrogenase (translation) (520 aa)	2e-74
u	Contig46	HP451863	ref|XP_002171440.1| meiosis protein mei2 [Schizosaccharomyces japonicus yFS275]	NR	1e-24	GO:0034064, Tor2-Mei2-Ste11 complex; GO:0033620, Mei2 nuclear dot; GO:0005829, cytosol; GO:0005737, cytoplasm; GO:0005634, nucleus;	GO:0003723, RNA binding; GO:0005515, protein binding;	GO:0045836, positive regulation of meiosis; GO:0007127, meiosis I;			PGTG_08587 hypothetical protein (translation) (876 aa)	1e-107
u	Contig2801	HP454463	PGTG_14043 | RAB small monomeric GTPase, ras-related protein Rab7 (translation) (238 aa)	Pgt prots	1e-100	GO:0005829, cytosol; GO:0005634, nucleus;	GO:0005525, GTP binding; GO:0003924, GTPase activity;	GO:0051469, vesicle fusion with vacuole; GO:0009847, spore germination; GO:0031321, ascospore-type prospore formation; GO:0042144, vacuole fusion non-autophagic; GO:0045324, late endosome to vacuole transport; GO:0030100, regulation of endocytosis; GO:000			PGTG_14043 hypothetical protein similar to RAB small monomeric GTPase (translation) (238 aa)	1e-100
u	Contig2849	HP454510	ref|XP_002151385.1| alkaline dihydroceramidase Ydc1 [Penicillium marneffei ATCC 18224]	NR	1e-12	GO:0030173, integral to Golgi membrane; GO:0030176, integral to endoplasmic reticulum membrane;	GO:0070774, phytoceramidase activity;	GO:0071602, phytosphingosine biosynthetic process; GO:0046512, sphingosine biosynthetic process; GO:0008284, positive regulation of cell proliferation;		00600, Sphingolipid metabolism;	PGTG_14750 conserved hypothetical protein (translation) (304 aa)	1e-39
u	Contig7185	HP458405	PGTG_03604 | isocitrate lyase (translation) (537 aa)	Pgt prots	7e-32		GO:0005515, protein binding;		4.1.3.1, Isocitratelyase;	00630, Glyoxylate and dicarboxylate metabolism;	PGTG_03604 isocitrate lyase (translation) (537 aa)	7e-32
u	Contig2922	HP454576	PGTG_03308 | maintenance of ploidy protein mob1 (translation) (206 aa)	Pgt prots	1e-103		GO:0005515, protein binding;			04111, Cell cycle - yeast;	PGTG_03308 maintenance of ploidy protein mob1 (translation) (206 aa)	1e-103
u	Contig2942	HP454595	ref|XP_001873804.1| actin-related protein [Laccaria bicolor S238N-H82]	NR	4e-36	GO:0005869, dynactin complex; GO:0005737, cytoplasm;	GO:0005515, protein binding;				PGTG_05488 actin (translation) (376 aa)	1e-22
u	Contig339	HP452110	PGTG_01136 | fructose-bisphosphate aldolase (translation) (360 aa)	Pgt prots	9e-37	GO:0005829, cytosol; GO:0005634, nucleus;			4.1.2.13, Fructose-bisphosphatealdolase;	00030, Pentose phosphate pathway;00051, Fructose and mannose metabolism;00010, Glycolysis / Gluconeogenesis;00710, Carbon fixation in photosynthetic organisms;	PGTG_01136 fructose-bisphosphate aldolase (translation) (360 aa)	9e-37
u	Contig155	HP451957	PGTG_00588 | acetyl-CoA acetyltransferase (translation) (396 aa)	Pgt prots	1e-136	GO:0005743, mitochondrial inner membrane; GO:0005739, mitochondrion;			2.3.1.16, Acetyl-CoAC-acyltransferase;	00062, Fatty acid elongation in mitochondria;00071, Fatty acid metabolism;00280, Valine;00362, Benzoate degradation via hydroxylation;	PGTG_00588 acetyl-CoA acetyltransferase (translation) (396 aa)	1e-136
u	Contig107	HP451915	ref|XP_571260.1| sterol O-acyltransferase [Cryptococcus neoformans var. neoformans JEC21]	NR	1e-51	GO:0005783, endoplasmic reticulum;			2.3.1.26, SterolO-acyltransferase;	00100, Steroid biosynthesis;	PGTG_16235 conserved hypothetical protein (translation) (570 aa)	1e-120
u	Contig6861	HP458112	PGTG_07067 | vacuolar ATP synthase subunit C (translation) (392 aa)	Pgt prots	5e-86	GO:0005886, plasma membrane;				00190, Oxidative phosphorylation;05110, Vibrio cholerae infection;05120, Epithelial cell signaling in Helicobacter pylori infection;	PGTG_07067 vacuolar ATP synthase subunit C (translation) (392 aa)	5e-86
u	Contig2757	HP454421	gb|AAM03453.1| putative 3-phosphoserine phosphatase [Tuber borchii]	NR	4e-56	GO:0005829, cytosol; GO:0005634, nucleus;			4.2.1.109, Methylthioribulose1-phosphatedehydratase;	00270, Cysteine and methionine metabolism;	PGTG_02361 conserved hypothetical protein (translation) (252 aa)	1e-124
u	Contig17	HP451840	PGTG_14385 | NAD-specific glutamate dehydrogenase (translation) (1047 aa)	Pgt prots	4e-37				1.4.1.2, Glutamatedehydrogenase;	00910, Nitrogen metabolism;00330, Arginine and proline metabolism;00250, Alanine;	PGTG_14385 NAD-specific glutamate dehydrogenase (translation) (1047 aa)	4e-37
u	Contig7221	HP458436	gb|AAM61612.1| putative thioredoxin-like U5 small ribonucleoprotein particle protein [Arabidopsis thaliana]	NR	4e-55	GO:0005682, U5 snRNP;				03040, Spliceosome;	PGTG_20404 conserved hypothetical protein (translation) (216 aa)	3e-64
u	Contig2858	HP454518	BfCon[0845] NADH-ubiquinone oxidoreductase 20.8 kDa subunit	Cogeme	4e-24	GO:0005743, mitochondrial inner membrane; GO:0005739, mitochondrion;				05010, Alzheimers disease;05012, Parkinsons disease;05016, Huntingtons disease;00190, Oxidative phosphorylation;	PGTG_04591 conserved hypothetical protein (translation) (101 aa)	8e-51
u	Contig2831	HP454492	SSPG719 DNA polymerase alpha 70 kDa subunit	Cogeme	2e-06						PGTG_12763 conserved hypothetical protein (translation) (367 aa)	2e-35
u	Contig2882	HP454541	PGTG_15593 | protein farnesyltransferase subunit beta (translation) (536 aa)	Pgt prots	9e-07						PGTG_15593 protein farnesyltransferase subunit beta (translation) (536 aa)	9e-07
u	Contig7237	HP458451	ref|YP_001208598.1| putative short-chain dehydrogenase/reductase (SDR) [Bradyrhizobium sp. ORS278]	NR	2e-07						PGTG_11081 conserved hypothetical protein (translation) (281 aa)	1e-19
u	Contig2921	HP454575	PGTG_02678 | CAP64 (C. neoformans capsule) gene product (translation) (592 aa)	Pgt prots	3e-09						PGTG_02678 hypothetical protein similar to CAP64 gene product (translation) (592 aa)	3e-09
u	Contig2936	HP454589	PGTG_07416 | protein ABC1, mitochondrial precursor (translation) (575 aa)	Pgt prots	4e-11						PGTG_07416 protein ABC1, mitochondrial precursor (translation) (575 aa)	4e-11
u	Contig2937	HP454590	gb|ACB30136.1| peroxisomal Pex24-like protein [Epichloe festucae]	NR	4e-12						no Pgt prot homolog
u	Contig2900	HP454557	PGTG_08287 | pol polyprotein (translation) (636 aa)	Pgt prots	1e-12						PGTG_08287 hypothetical protein similar to pol polyprotein (translation) (636 aa)	1e-12
u	Contig7024	HP458264	PGTG_20239 | aldehyde dehydrogenase 3B1 (translation) (577 aa)	Pgt prots	1e-12						PGTG_20239 aldehyde dehydrogenase 3B1 (translation) (577 aa)	1e-12
u	Contig2835	HP454496	PGTG_04638 | microtubule-associated protein 215 kDa (translation) (2118 aa)	Pgt prots	3e-13						PGTG_04638 hypothetical protein similar to microtubule Associated protein 215 kDa (translation) (2118 aa)	3e-13
u	Contig2742	HP454408	PGTG_05953 | nucleolar GTP-binding protein 1 (translation) (703 aa)	Pgt prots	1e-13						PGTG_05953 nucleolar GTP-binding protein 1 (translation) (703 aa)	1e-13
u	Contig2814	HP454476	Um34331143 ADP-ribosylation factor	Cogeme	8e-14						PGTG_00026 conserved hypothetical protein (translation) (182 aa)	6e-06
u	Contig2827	HP454488	CpCon[0010] glucose repressible gene protein	Cogeme	7e-15						PGTG_04720 hypothetical protein (translation) (72 aa)	8e-17
u	Contig2766	HP454429	Lm99039252 protein-L-isoaspartate O-methyltransferase	Cogeme	2e-17	GO:0005829, cytosol; GO:0005737, cytoplasm; GO:0005634, nucleus;			2.1.1.77, Protein-L-isoaspartate(D-aspartate)O-methyltransferase;		PGTG_14341 conserved hypothetical protein (translation) (242 aa)	2e-43
u	Contig2885	HP454544	En3773108 mRNA binding post-transcriptional regulator	Cogeme	7e-18	GO:0005829, cytosol;					PGTG_04328 conserved hypothetical protein (translation) (898 aa)	5e-89
u	Contig2906	HP454562	PGTG_08259 | UDP-galactopyranose mutase (translation) (707 aa)	Pgt prots	5e-18						PGTG_08259 hypothetical protein similar to UDP-galactopyranose mutase (translation) (707 aa)	5e-18
u	Contig7012	HP458252	PGTG_10911 | mitochondrial inner membrane protein (translation) (219 aa)	Pgt prots	4e-19						PGTG_10911 hypothetical protein similar to mitochondrial inner membrane protein (translation) (219 aa)	4e-19
u	Contig2865	HP454524	PGTG_01224 | chaperone protein dnaJ 3 (translation) (405 aa)	Pgt prots	1e-25						PGTG_01224 chaperone protein dnaJ 3 (translation) (405 aa)	1e-25
u	Contig2800	HP454462	PGTG_09482 | alkaline phosphatase (translation) (632 aa)	Pgt prots	1e-26						PGTG_09482 alkaline phosphatase (translation) (632 aa)	1e-26
u	Contig2750	EZ116166	PGTG_17260 | glycerol-3-phosphate dehydrogenase, mitochondrial precursor (translation) (802 aa)	Pgt prots	1e-27						PGTG_17260 glycerol-3-phosphate dehydrogenase, mitochondrial precursor (translation) (802 aa)	1e-27
u	Contig5756	HP457096	mgb0904f cation diffusion facilitator	Cogeme	4e-28						PGTG_06375 predicted protein (translation) (457 aa)	3e-68
u	Contig105	HP451914	PGTG_07155 | palmitoyltransferase AKR1 (translation) (748 aa)	Pgt prots	8e-34						PGTG_07155 palmitoyltransferase AKR1 (translation) (748 aa)	8e-34
u	Contig7174	HP458394	PGTG_15603 | phosphotyrosyl phosphatase activator (translation) (408 aa)	Pgt prots	3e-34				5.2.1.8, Peptidylprolylisomerase;		PGTG_15603 hypothetical protein similar to phosphotyrosyl phosphatase activator (translation) (408 aa)	3e-34
u	Contig7218	HP458433	PGTG_16395 | peripheral-type benzodiazepine receptor (translation) (205 aa)	Pgt prots	5e-38						PGTG_16395 hypothetical protein similar to peripheral-type benzodiazepine receptor (translation) (205 aa)	5e-38
u	Contig6904	HP458153	gb|AAP42832.1| chitinase [Puccinia triticina]	NR	2e-38				3.2.1.14, Chitinase;		PGTG_15914 conserved hypothetical protein (translation) (453 aa)	1e-71
u	Contig2762	HP454425	PGTG_15219 | dolichyl-phosphate-mannose-protein mannosyltransferase 2 (translation) (798 aa)	Pgt prots	3e-44						PGTG_15219 dolichyl-phosphate-mannose-protein mannosyltransferase 2 (translation) (798 aa)	3e-44
u	Contig2894	HP454551	PGTG_00551 | choline acetyltransferase (translation) (794 aa)	Pgt prots	3e-45						PGTG_00551 choline acetyltransferase (translation) (794 aa)	3e-45
u	Contig7233	HP458447	PGTG_05268 | glucosidase (translation) (775 aa)	Pgt prots	8e-58	GO:0005783, endoplasmic reticulum;					PGTG_05268 hypothetical protein similar to glucosidase (translation) (775 aa)	8e-58
u	Contig2797	HP454459	PGTG_09383 | histone deacetylase complex, SIN3 component (translation) (1964 aa)	Pgt prots	1e-79						PGTG_09383 hypothetical protein similar to Sin3 protein (translation) (1964 aa)	1e-79
t	Contig7562	HP458750	mg[0037] 60S ribosomal protein L5	Cogeme	7e-24	GO:0022625, cytosolic large ribosomal subunit;	GO:0003735, structural constituent of ribosome; GO:0003723, RNA binding;	GO:0000027, ribosomal large subunit assembly; GO:0006412, translation;		03010, Ribosome;	PGTG_16403 60S ribosomal protein L5 (translation) (357 aa)	6e-09
t	Contig7711	HP458890	UmCon[2057] 40S ribosomal protein S11	Cogeme	3e-83	GO:0030686, 90S preribosome; GO:0022627, cytosolic small ribosomal subunit;	GO:0003735, structural constituent of ribosome;	GO:0000028, ribosomal small subunit assembly; GO:0000462, maturation of SSU-rRNA from tricistronic rRNA transcript (SSU-rRNA 5.8S rRNA LSU-rRNA); GO:0006412, translation;		03010, Ribosome;	PGTG_04599 conserved hypothetical protein (translation) (212 aa)	5e-49
t	Contig7596	HP458782	W0AA015ZC03C1 zinc finger protein	Cogeme	3e-15		GO:0003714, transcription corepressor activity;	GO:0000122, negative regulation of transcription from RNA polymerase II promoter;			PGTG_19863 hypothetical protein (translation) (147 aa)	6e-70
t	Contig57	HP451872	PGTG_02546 | ribosomal protein S21 (translation) (88 aa)	Pgt prots	5e-44	GO:0022627, cytosolic small ribosomal subunit;	GO:0003735, structural constituent of ribosome;	GO:0000461, endonucleolytic cleavage to generate mature 3{prime}-end of SSU-rRNA from (SSU-rRNA 5.8S rRNA LSU-rRNA); GO:0000447, endonucleolytic cleavage in ITS1 to separate SSU-rRNA from 5.8S rRNA and LSU-rRNA from tricistronic rRNA transcript (SSU-rRNA		03010, Ribosome;	PGTG_02546 ribosomal protein S21 (translation) (88 aa)	5e-44
t	Contig7708	HP458888	UmCon[1080] 40S ribosomal protein S3aE	Cogeme	1e-147	GO:0030686, 90S preribosome; GO:0022627, cytosolic small ribosomal subunit;	GO:0003735, structural constituent of ribosome;	GO:0000462, maturation of SSU-rRNA from tricistronic rRNA transcript (SSU-rRNA 5.8S rRNA LSU-rRNA); GO:0006412, translation;		03010, Ribosome;	PGTG_17772 40S ribosomal protein S3aE (translation) (258 aa)	1e-94
t	Contig7658	HP458840	PGTG_07608 | cryptochrome DASH, mitochondrial precursor (translation) (597 aa)	Pgt prots	5e-73		GO:0003904, deoxyribodipyrimidine photo-lyase activity; GO:0050660, FAD binding; GO:0003684, damaged DNA binding;	GO:0000719, photoreactive repair; GO:0045892, negative regulation of transcription DNA-dependent;	4.1.99.3, Deoxyribodipyrimidinephoto-lyase;		PGTG_07608 cryptochrome DASH, mitochondrial precursor (translation) (597 aa)	5e-73
t	Contig7991	HP459150	ref|XP_001874635.1| 66 kDa exocyst complex component sec6 [Laccaria bicolor S238N-H82]	NR	2e-52	GO:0051285, cell cortex of cell tip; GO:0000145, exocyst; GO:0032153, cell division site; GO:0005816, spindle pole body; GO:0005634, nucleus;	GO:0005515, protein binding;	GO:0000920, cytokinetic cell separation; GO:0006887, exocytosis; GO:0006886, intracellular protein transport;			PGTG_14284 conserved hypothetical protein (translation) (774 aa)	1e-115
t	Contig42	HP451861	PGTG_18873 | phosphoenolpyruvate carboxykinase (translation) (579 aa)	Pgt prots	1e-159	GO:0005829, cytosol;	GO:0004612, phosphoenolpyruvate carboxykinase (ATP) activity; GO:0042802, identical protein binding; GO:0005515, protein binding;	GO:0006094, gluconeogenesis;	4.1.1.49, Phosphoenolpyruvatecarboxykinase(ATP);	00020, Citrate cycle (TCA cycle);00620, Pyruvate metabolism;00010, Glycolysis / Gluconeogenesis;00710, Carbon fixation in photosynthetic organisms;	PGTG_18873 phosphoenolpyruvate carboxykinase (translation) (579 aa)	1e-159
t	Contig7637	HP458820	UmCon[0042] 60S ribosomal protein L35	Cogeme	1e-62	GO:0022625, cytosolic large ribosomal subunit; GO:0005730, nucleolus; GO:0005737, cytoplasm;	GO:0003729, mRNA binding; GO:0003735, structural constituent of ribosome; GO:0005515, protein binding;	GO:0006412, translation;		03010, Ribosome;	PGTG_13362 60S ribosomal protein L35 (translation) (125 aa)	2e-26
t	Contig7696	HP458877	PGTG_03398 | 60S ribosomal protein L34-B (translation) (117 aa)	Pgt prots	2e-56	GO:0022625, cytosolic large ribosomal subunit;	GO:0003735, structural constituent of ribosome;	GO:0006412, translation;		03010, Ribosome;	PGTG_03398 60S ribosomal protein L34-B (translation) (117 aa)	2e-56
t	Contig7574	HP458761	MagCon[2875a] 20S proteasome alpha-type subunit 7	Cogeme	1e-126	GO:0019773, proteasome core complex alpha-subunit complex; GO:0034515, proteasome storage granule; GO:0005829, cytosol; GO:0005739, mitochondrion;	GO:0004175, endopeptidase activity; GO:0005515, protein binding;	GO:0006511, ubiquitin-dependent protein catabolic process;	3.4.25.1, Proteasomeendopeptidasecomplex;	03050, Proteasome;	PGTG_10903 proteasome subunit alpha type 7 (translation) (266 aa)	2e-82
t	Contig2	HP451828	emb|CAG26758.1| nuclear pore membrane protein [Ustilago maydis]	NR	2e-30	GO:0070762, NDC1 complex; GO:0005643, nuclear pore; GO:0005739, mitochondrion;	GO:0005198, structural molecule activity; GO:0005515, protein binding;	GO:0006609, mRNA-binding (hnRNP) protein import into nucleus; GO:0006608, snRNP protein import into nucleus; GO:0006409, tRNA export from nucleus; GO:0006610, ribosomal protein import into nucleus; GO:0006408, snRNA export from nucleus; GO:0006999, nuclea			PGTG_09455 conserved hypothetical protein (translation) (1366 aa)	3e-87
t	Contig7613	HP458798	PGTG_09202 | lysophospholipase 1 precursor (translation) (561 aa)	Pgt prots	1e-51	GO:0005576, extracellular region;	GO:0004622, lysophospholipase activity;	GO:0006660, phosphatidylserine catabolic process; GO:0030384, phosphoinositide metabolic process;	3.1.1.5, Lysophospholipase;	00564, Glycerophospholipid metabolism;	PGTG_09202 lysophospholipase 1 precursor (translation) (561 aa)	1e-51
t	Contig7716	HP458895	ref|XP_001941536.1| Erg28 protein, endoplasmic reticulum membrane protein, involved in ergosterol biosynthesis [Pyrenophora tritici-repentis Pt-1C-BFP]	NR	1e-22	GO:0005789, endoplasmic reticulum membrane;	GO:0030674, protein binding bridging; GO:0005515, protein binding;	GO:0006696, ergosterol biosynthetic process;			PGTG_18964 hypothetical protein (translation) (135 aa)	1e-52
t	Contig7976	HP459136	Um37414976 3-oxoacyl-[acyl-carrier protein] reductase / short-chain alcohol dehydrogenase	Cogeme	1e-35		GO:0004303, estradiol 17-beta-dehydrogenase activity;	GO:0006703, estrogen biosynthetic process;	1.1.1.100, 3-oxoacyl-[acyl-carrier-protein]reductase;	00061, Fatty acid biosynthesis;01040, Biosynthesis of unsaturated fatty acids;	PGTG_03048 hypothetical protein similar to 2,4-dienoyl-CoA reductase (translation) (293 aa)	2e-51
t	Contig7986	HP459145	PGTG_00878 | ATP-dependent bile acid permease (translation) (1704 aa)	Pgt prots	4e-62	GO:0005624, membrane fraction; GO:0005886, plasma membrane;	GO:0008559, xenobiotic-transporting ATPase activity; GO:0042802, identical protein binding; GO:0005515, protein binding;	GO:0006810, transport; GO:0042493, response to drug;	3.6.3.44, Xenobiotic-transportingATPase;	02010, ABC transporters;	PGTG_00878 ATP-dependent bile acid permease (translation) (1704 aa)	4e-62
t	Contig7588	HP458775	An10181525 copper chaperone / copper homeostasis factor	Cogeme	1e-20	GO:0005829, cytosol;	GO:0016531, copper chaperone activity; GO:0005515, protein binding;	GO:0006825, copper ion transport; GO:0006879, cellular iron ion homeostasis; GO:0006979, response to oxidative stress;			PGTG_02604 hypothetical protein (translation) (85 aa)	3e-38
t	Contig7966	HP459126	dbj|BAG50328.1| diphenol oxidase (laccase?) [Cryptococcus neoformans var. grubii]	NR	1e-25	GO:0000329, fungal-type vacuole membrane;	GO:0004322, ferroxidase activity; GO:0005515, protein binding;	GO:0006826, iron ion transport;	1.10.3.2, Laccase;		PGTG_00185 conserved hypothetical protein (translation) (537 aa)	3e-80
t	Contig7691	HP458872	gb|AAF23726.1| subtilisin-like protease?, allergen [Penicillium chrysogenum]	NR	4e-43	GO:0000328, fungal-type vacuole lumen; GO:0000324, fungal-type vacuole;	GO:0004252, serine-type endopeptidase activity;	GO:0007039, vacuolar protein catabolic process; GO:0009267, cellular response to starvation; GO:0030435, sporulation resulting in formation of a cellular spore;	3.4.21.64, PeptidaseK;		PGTG_10045 aqualysin-1 precursor (translation) (488 aa)	3e-08
t	Contig7610	HP458795	PGTG_08717 | 6-phosphogluconate dehydrogenase (translation) (537 aa)	Pgt prots	1e-115	GO:0005739, mitochondrion; GO:0005737, cytoplasm;	GO:0004616, phosphogluconate dehydrogenase (decarboxylating) activity; GO:0005515, protein binding;	GO:0009051, pentose-phosphate shunt oxidative branch; GO:0006979, response to oxidative stress;	1.1.1.44, Phosphogluconatedehydrogenase(decarboxylating);	00030, Pentose phosphate pathway;00480, Glutathione metabolism;	PGTG_08717 6-phosphogluconate dehydrogenase (translation) (537 aa)	1e-115
t	Contig7985	HP459144	PGTG_08717 | 6-phosphogluconate dehydrogenase (translation) (537 aa)	Pgt prots	1e-134	GO:0005739, mitochondrion; GO:0005737, cytoplasm;	GO:0004616, phosphogluconate dehydrogenase (decarboxylating) activity; GO:0005515, protein binding;	GO:0009051, pentose-phosphate shunt oxidative branch; GO:0006979, response to oxidative stress;	1.1.1.44, Phosphogluconatedehydrogenase(decarboxylating);	00030, Pentose phosphate pathway;00480, Glutathione metabolism;	PGTG_08717 6-phosphogluconate dehydrogenase (translation) (537 aa)	1e-134
t	Contig7969	HP459129	Gz48690033 peroxisome assembly protein, peroxin 10	Cogeme	4e-20	GO:0005777, peroxisome; GO:0005783, endoplasmic reticulum; GO:0005829, cytosol;	GO:0005515, protein binding;	GO:0010381, attachment of peroxisome to chloroplast; GO:0009853, photorespiration; GO:0016558, protein import into peroxisome matrix; GO:0007031, peroxisome organization; GO:0006635, fatty acid beta-oxidation; GO:0009793, embryonic development ending in s		04146, Peroxisome;	PGTG_00679 hypothetical protein (translation) (628 aa)	2e-80
t	Contig7973	HP459133	PGTG_07900 | carboxylic acid transport protein (translation) (458 aa)	Pgt prots	1e-115	GO:0005886, plasma membrane; GO:0005739, mitochondrion;	GO:0015129, lactate transmembrane transporter activity;	GO:0015727, lactate transport;			PGTG_07900 hypothetical protein similar to carboxylic acid transport protein (translation) (458 aa)	1e-115
t	Contig7957	HP459118	PGTG_02559 | vacuolar protease A precursor (translation) (431 aa)	Pgt prots	1e-158	GO:0000328, fungal-type vacuole lumen; GO:0000324, fungal-type vacuole; GO:0005739, mitochondrion;	GO:0008233, peptidase activity;	GO:0016237, microautophagy; GO:0051603, proteolysis involved in cellular protein catabolic process; GO:0007039, vacuolar protein catabolic process; GO:0009267, cellular response to starvation; GO:0030435, sporulation resulting in formation of a cellular s	3.4.23.25, Saccharopepsin;		PGTG_02559 vacuolar protease A precursor (translation) (431 aa)	1e-158
t	Contig7668	HP458850	ref|XP_001878783.1| thaumatin-like protein [Laccaria bicolor S238N-H82]	NR	2e-87	GO:0048046, apoplast; GO:0005618, cell wall; GO:0005773, vacuole;	GO:0005515, protein binding;	GO:0031540, regulation of anthocyanin biosynthetic process; GO:0009627, systemic acquired resistance; GO:0010224, response to UV-B; GO:0046686, response to cadmium ion;	3.2.1.39, Glucanendo-1,3-beta-D-glucosidase;		PGTG_11823 conserved hypothetical protein (translation) (253 aa)	1e-127
t	Contig2554	HP454228	PGTG_11747 | profilin-2 (translation) (127 aa)	Pgt prots	4e-56	GO:0005937, mating projection; GO:0005826, actomyosin contractile ring; GO:0030479, actin cortical patch; GO:0005829, cytosol; GO:0005634, nucleus;	GO:0003785, actin monomer binding; GO:0005085, guanyl-nucleotide exchange factor activity;	GO:0032220, plasma membrane fusion during cytogamy; GO:0000915, cytokinesis actomyosin contractile ring assembly; GO:0030041, actin filament polymerization;		04810, Regulation of actin cytoskeleton;	PGTG_11747 profilin-2 (translation) (127 aa)	4e-56
t	Contig7963	HP459123	PGTG_17155 | 54S ribosomal protein L23, mitochondrial precursor (translation) (230 aa)	Pgt prots	3e-81	GO:0005762, mitochondrial large ribosomal subunit; GO:0005739, mitochondrion;	GO:0003735, structural constituent of ribosome;	GO:0032543, mitochondrial translation;		03010, Ribosome;	PGTG_17155 54S ribosomal protein L23, mitochondrial precursor (translation) (230 aa)	3e-81
t	Contig7960	HP459120	gb|EED54644.1| 60S ribosomal protein L3 [Aspergillus flavus NRRL3357]	NR	4e-14	GO:0005762, mitochondrial large ribosomal subunit; GO:0005739, mitochondrion;	GO:0003735, structural constituent of ribosome;	GO:0032543, mitochondrial translation;			PGTG_15163 conserved hypothetical protein (translation) (374 aa)	4e-56
t	Contig7984	HP459143	Gz47835170 density-regulated protein	Cogeme	2e-22	GO:0005739, mitochondrion;		GO:0032543, mitochondrial translation;			PGTG_10495 predicted protein (translation) (215 aa)	2e-51
t	Contig7970	HP459130	ref|XP_001931792.1| aldose 1-epimerase [Pyrenophora tritici-repentis Pt-1C-BFP]	NR	1e-25	GO:0005737, cytoplasm;	GO:0004034, aldose 1-epimerase activity;	GO:0033499, galactose catabolic process via UDP-galactose;	5.1.3.3, Aldose1-epimerase;	00010, Glycolysis / Gluconeogenesis;	PGTG_14634 conserved hypothetical protein (translation) (498 aa)	1e-110
t	Contig7990	HP459149	MagCon[5111a] diacylglycerol O-acyltransferase	Cogeme	5e-74		GO:0004144, diacylglycerol O-acyltransferase activity; GO:0008415, acyltransferase activity;	GO:0034379, very-low-density lipoprotein particle assembly; GO:0019432, triglyceride biosynthetic process; GO:0006641, triglyceride metabolic process;	2.3.1.20, DiacylglycerolO-acyltransferase;	00561, Glycerolipid metabolism;00830, Retinol metabolism;	PGTG_16235 conserved hypothetical protein (translation) (570 aa)	1e-26
t	Contig7742	EZ116200	AnCon[0014] ubiquitin / ribosomal protein S27A	Cogeme	9e-83	GO:0022625, cytosolic large ribosomal subunit; GO:0005739, mitochondrion;	GO:0003735, structural constituent of ribosome; GO:0005515, protein binding;	GO:0042254, ribosome biogenesis; GO:0016567, protein ubiquitination; GO:0006412, translation;		03010, Ribosome;03320, PPAR signaling pathway;03010, Ribosome;	PGTG_08310 hypothetical protein similar to ubiquitin (translation) (160 aa)	1e-52
t	Contig5812	HP457149	PGTG_08875 | mitochondrial import inner membrane translocase subunit TIM9 (translation) (89 aa)	Pgt prots	2e-37	GO:0042719, mitochondrial intermembrane space protein transporter complex; GO:0042721, mitochondrial inner membrane protein insertion complex; GO:0005739, mitochondrion;	GO:0008565, protein transporter activity; GO:0051082, unfolded protein binding; GO:0005515, protein binding;	GO:0045039, protein import into mitochondrial inner membrane;			PGTG_08875 mitochondrial import inner membrane translocase subunit TIM9 (translation) (89 aa)	2e-37
t	Contig7698	HP451823	PGTG_10323 | lysophospholipase 1 precursor (translation) (624 aa)	Pgt prots	1e-120	GO:0009897, external side of plasma membrane; GO:0005794, Golgi apparatus; GO:0005576, extracellular region;		GO:0046475, glycerophospholipid catabolic process;	3.1.1.5, Lysophospholipase;	00564, Glycerophospholipid metabolism;	PGTG_10323 lysophospholipase 1 precursor (translation) (624 aa)	1e-120
t	Contig156	HP451958	gb|ABS84672.1| AhpC/TSA-family (alkyl hydroperoxide reductase (AhpC) and thiol specific antioxidant) protein [Tetrathiobacter kashmirensis]; peroxisomal membrane protein PMP20, peroxiredoxin	NR	5e-09	GO:0016020, membrane; GO:0009507, chloroplast; GO:0005886, plasma membrane;		GO:0046686, response to cadmium ion;	1.11.1.15, Peroxiredoxin;		PGTG_01513 hypothetical protein (translation) (171 aa)	2e-32
t	Contig7988	HP459147	SSPG463 eukaryotic translation initiation factor 4A	Cogeme	3e-57			GO:0051789, response to protein stimulus;			PGTG_06597 hypothetical protein similar to eukaryotic translation initiation factor 4A (translation) (406 aa)	1e-44
t	Contig79	HP451891	MagCon[6895] small GTPase binding protein, rho1 (SAD2?)	Cogeme	1e-107	GO:0000935, barrier septum; GO:0030427, site of polarized growth; GO:0031234, extrinsic to internal side of plasma membrane; GO:0051286, cell tip; GO:0005829, cytosol; GO:0005634, nucleus;	GO:0003924, GTPase activity; GO:0005515, protein binding;	GO:0060583, regulation of actin cortical patch localization; GO:0032949, regulation of alpha-glucan biosynthetic process; GO:0032953, regulation of 1 3-beta-glucan biosynthetic process; GO:0032995, regulation of fungal-type cell wall biogenesis; GO:003295			PGTG_11132 hypothetical protein similar to SAD2 (translation) (1257 aa)	3e-80
t	Contig7950	HP459112	gb|EED51205.1| purine nucleoside phosphorylase I, inosine and guanosine-specific [Aspergillus flavus NRRL3357]	NR	8e-80		GO:0004731, purine-nucleoside phosphorylase activity;		2.4.2.1, Purine-nucleosidephosphorylase;	00230, Purine metabolism;00240, Pyrimidine metabolism;00760, Nicotinate and nicotinamide metabolism;	PGTG_20130 conserved hypothetical protein (translation) (277 aa)	4e-24
t	Contig7993	HP459152	ref|NP_001072824.1| FRA10AC1p, folate-sensitive fragile site protein [Xenopus (Silurana) tropicalis]	NR	1e-17		GO:0005515, protein binding;				PGTG_19496 hypothetical protein (translation) (244 aa)	1e-114
t	Contig7664	HP458846	Lm99039648 aldehyde reductase	Cogeme	1e-32	GO:0005623, cell;	GO:0008106, alcohol dehydrogenase (NADP+) activity;		1.1.1.2, Alcoholdehydrogenase(NADP(+));		PGTG_08701 aldehyde reductase 1 (Alcohol dehydrogenase [NADP+]) (translation) (301 aa)	5e-21
t	Contig7635	HP458818	PGTG_15089 | casein kinase II subunit alpha (translation) (347 aa)	Pgt prots	1e-148	GO:0005886, plasma membrane;	GO:0016301, kinase activity; GO:0005515, protein binding;		2.7.11.1, Non-specificserine/threonineproteinkinase;	04310, Wnt signaling pathway;04520, Adherens junction;04530, Tight junction;04712, Circadian rhythm - plant;	PGTG_15089 casein kinase II subunit alpha (translation) (347 aa)	1e-148
t	Contig7949	HP459111	PGTG_13453 | proline synthetase associated (translation) (265 aa)	Pgt prots	1e-113		GO:0030170, pyridoxal phosphate binding; GO:0042802, identical protein binding;				PGTG_13453 hypothetical protein similar to proline synthetase associated (translation) (265 aa)	1e-113
t	Contig117	HP451923	PGTG_14920 | myosin-Va (translation) (1730 aa)	Pgt prots	3e-26				2.4.1.16, Chitinsynthase;	00520, Amino sugar and nucleotide sugar metabolism;	PGTG_14920 myosin-Va (translation) (1730 aa)	3e-26
t	Contig7579	HP458766	mgb0399f succinyl-CoA ligase, beta subunit of succinyl-CoA synthetase complex	Cogeme	2e-86	GO:0042709, succinate-CoA ligase complex; GO:0005739, mitochondrion;			6.2.1.4, Succinate--CoAligase(GDP-forming);	00640, Propanoate metabolism;00020, Citrate cycle (TCA cycle);	PGTG_05991 succinyl-CoA ligase beta-chain, mitochondrial precursor (translation) (420 aa)	3e-44
t	Contig7646	HP458829	PGTG_00057 | 60S ribosomal protein L36-A (translation) (112 aa)	Pgt prots	2e-44	GO:0005829, cytosol;				03010, Ribosome;	PGTG_00057 60S ribosomal protein L36-A (translation) (112 aa)	2e-44
t	Contig7677	HP458858	ref|XP_002174261.1| transcription corepressor (TATA-binding?) [Schizosaccharomyces japonicus yFS275]	NR	3e-27	GO:0000785, chromatin; GO:0005829, cytosol; GO:0005634, nucleus;			2.7.7.7, DNA-directedDNApolymerase;	04612, Antigen processing and presentation;	PGTG_01955 hypothetical protein (translation) (143 aa)	3e-65
t	Contig7662	HP458844	PGTG_18725 | translation initiation factor IF-2 (translation) (902 aa)	Pgt prots	2e-07						PGTG_18725 translation initiation factor IF-2 (translation) (902 aa)	2e-07
t	Contig7694	HP458875	ref|XP_001876970.1| glycoside hydrolase family 5 protein [Laccaria bicolor S238N-H82]	NR	2e-07						PGTG_09384 conserved hypothetical protein (translation) (760 aa)	4e-62
t	Contig7605	HP458791	Um34330978 translocase of the outer mitochondrial membrane, involved in mitochondrial protein import	Cogeme	5e-09						no Pgt prot homolog
t	Contig120	HP451926	mgc16h10f biotin biosynthesis	Cogeme	3e-09						PGTG_07176 hypothetical protein (translation) (349 aa)	4e-95
t	Contig7954	HP459115	Pn66910089 oxidase	Cogeme	3e-09						no Pgt prot homolog
t	Contig9	HP451835	BgCon[0791] haloacid dehalogenase-like hydrolase	Cogeme	2e-09						PGTG_12485 conserved hypothetical protein (translation) (273 aa)	5e-50
t	Contig7624		ref|XP_001265626.1| glycosyl hydrolase [Neosartorya fischeri NRRL 181]	NR	1e-09						PGTG_03483 conserved hypothetical protein (translation) (412 aa)	7e-78
t	Contig7597	HP458783	PGTG_06984 | protein kinase dsk1 (translation) (490 aa)	Pgt prots	2e-10						PGTG_06984 protein kinase dsk1 (translation) (490 aa)	2e-10
t	Contig7678	HP458859	PGTG_16456 | amino acid transporter (translation) (735 aa)	Pgt prots	2e-10						PGTG_16456 hypothetical protein similar to amino acid transporter (translation) (735 aa)	2e-10
t	Contig7956	HP459117	W0AA002ZC01C1 regulator of (H+)-ATPase in vacuolar membrane	Cogeme	1e-10						PGTG_12056 conserved hypothetical protein (translation) (1368 aa)	5e-64
t	Contig7987	HP459146	ref|XP_001930798.1| phosphomevalonate kinase [Pyrenophora tritici-repentis Pt-1C-BFP]	NR	1e-10						PGTG_15329 conserved hypothetical protein (translation) (544 aa)	5e-89
t	Contig7568	HP458756	PGTG_12355 | protein phosphatase type 2C (translation) (504 aa)	Pgt prots	2e-11						PGTG_12355 hypothetical protein similar to protein phosphatase type 2C (translation) (504 aa)	2e-11
t	Contig130	HP451934	PGTG_07534 | glucose-6-phosphate isomerase (translation) (557 aa)	Pgt prots	1e-15						PGTG_07534 glucose-6-phosphate isomerase (translation) (557 aa)	1e-15
t	Contig7644	HP458827	EnCon[0108] chaperone/heat shock protein	Cogeme	6e-16						no Pgt prot homolog
t	Contig7670	HP458852	PGTG_08287 | pol polyprotein (translation) (636 aa)	Pgt prots	6e-16						PGTG_08287 hypothetical protein similar to pol polyprotein (translation) (636 aa)	6e-16
t	Contig7728	HP458907	PGTG_06984 | protein kinase dsk1 (translation) (490 aa)	Pgt prots	6e-16						PGTG_06984 protein kinase dsk1 (translation) (490 aa)	6e-16
t	Contig7717	HP458896	ref|YP_001719543.1| intradiol ring-cleavage dioxygenase, dioxygenase family protein [Yersinia pseudotuberculosis YPIII]	NR	5e-16						PGTG_12655 predicted protein (translation) (401 aa)	3e-93
t	Contig7729		PGTG_05379 | isocitrate lyase (translation) (558 aa)	Pgt prots	5e-17						PGTG_05379 isocitrate lyase (translation) (558 aa)	5e-17
t	Contig332	HP452103	ref|YP_001313764.1| transposase [Sinorhizobium medicae WSM419]	NR	2e-18						PGTG_02765 predicted protein (translation) (245 aa)	4e-67
t	Contig7705	HP458885	ref|XP_001941923.1| mannan endo-1,4-beta-mannosidase 5 precursor [Pyrenophora tritici-repentis Pt-1C-BFP]	NR	5e-22						PGTG_11088 conserved hypothetical protein (translation) (510 aa)	1e-68
t	Contig7659	HP458841	PGTG_07060 | proteasome subunit beta type 7-B precursor (translation) (294 aa)	Pgt prots	3e-22						PGTG_07060 proteasome subunit beta type 7-B precursor (translation) (294 aa)	3e-22
t	Contig7701	HP458881	SSPG1033 exopolygalacturonase (galacturan 1,4-alpha-galacturonidase)	Cogeme	2e-26				3.2.1.67, Galacturan1,4-alpha-galacturonidase;		no Pgt prot homolog
t	Contig7611	HP458796	EnCon[0007] glucose-repressible protein	Cogeme	4e-31						PGTG_04720 hypothetical protein (translation) (72 aa)	3e-14
t	Contig7583	HP458770	Ct21906896 phosphatidylinositol transfer protein	Cogeme	3e-31						PGTG_13287 phosphatidylinositol transfer protein CSR1 (translation) (601 aa)	7e-10
t	Contig7944	HP459106	gb|ACH46361.1| putative peptidyl-prolyl cis-trans isomerase NIMA-interacting 4 variant 1 [Taeniopygia guttata]	NR	8e-33				5.2.1.8, Peptidylprolylisomerase;		PGTG_16979 conserved hypothetical protein (translation) (125 aa)	1e-56
t	Contig7959	HP459119	PGTG_04803 | pre-mRNA-splicing factor CWC25 (translation) (454 aa)	Pgt prots	5e-34						PGTG_04803 pre-mRNA-splicing factor CWC25 (translation) (454 aa)	5e-34
t	Contig7609	HP458794	sp|Q8NJ52|NTF2_CLAHE nuclear transport factor 2, allergen [Davidiella tassiana]	NR	5e-36	GO:0005635, nuclear envelope; GO:0005829, cytosol; GO:0005634, nucleus;					PGTG_14675 conserved hypothetical protein (translation) (125 aa)	5e-58
t	Contig7983	HP459142	PGTG_00346 | nuclear localization sequence binding protein (translation) (955 aa)	Pgt prots	4e-45						PGTG_00346 hypothetical protein similar to nuclear localization sequence binding protein (translation) (955 aa)	4e-45
t	Contig7625	HP458809	NcCon[0092] mismatched base pair and cruciform DNA recognition protein	Cogeme	5e-48						no Pgt prot homolog
t	Contig40	HP451859	ref|XP_001889181.1| glucooligosaccharide oxidase [Laccaria bicolor S238N-H82]	NR	1e-50						PGTG_14143 conserved hypothetical protein (translation) (518 aa)	7e-97
t	Contig5874	HP457206	mg[1011] mitochondrial inner membrane protein involved in protein import	Cogeme	2e-54	GO:0005739, mitochondrion;					PGTG_03894 mitochondrial import inner membrane translocase subunit tim17 (translation) (201 aa)	1e-46
t	Contig92	HP451902	PGTG_15572 | chitinase (translation) (409 aa)	Pgt prots	1e-59						PGTG_15572 hypothetical protein similar to chitinase (translation) (409 aa)	1e-59
t	Contig140	HP451753	PGTG_00663 | squalene synthetase (translation) (497 aa)	Pgt prots	7e-60						PGTG_00663 squalene synthetase (translation) (497 aa)	7e-60
t	Contig7962	HP459122	NcCon[0029] cyclophilin-like peptidyl-prolyl cis-trans isomerase	Cogeme	5e-85	GO:0005794, Golgi apparatus; GO:0005783, endoplasmic reticulum;			5.2.1.8, Peptidylprolylisomerase;		PGTG_06366 41 kDa peptidyl-prolyl cis-trans isomerase (translation) (446 aa)	3e-41
t	Contig7982	HP459141	PGTG_06002 | vacuolar protein sorting-associated protein 74 (translation) (382 aa)	Pgt prots	4e-87	GO:0005829, cytosol; GO:0005634, nucleus;					PGTG_06002 vacuolar protein sorting-associated protein 74 (translation) (382 aa)	4e-87
p	Contig7369	HP458574	GzCon[1312] 60S ribosomal protein L37	Cogeme	5e-30		GO:0005515, protein binding;	GO:0000022, mitotic spindle elongation; GO:0007052, mitotic spindle organization;		03010, Ribosome;	PGTG_19079 conserved hypothetical protein (translation) (254 aa)	6e-32
p	Contig7817	HP458989	PGTG_00074 | 60S ribosomal protein L6-A (translation) (244 aa)	Pgt prots	3e-76	GO:0022625, cytosolic large ribosomal subunit;	GO:0003735, structural constituent of ribosome; GO:0003723, RNA binding;	GO:0000027, ribosomal large subunit assembly; GO:0006412, translation;		03010, Ribosome;	PGTG_00074 60S ribosomal protein L6-A (translation) (244 aa)	3e-76
p	Contig7911	HP459075	PGTG_01873 | argininosuccinate synthase (translation) (433 aa)	Pgt prots	2e-56	GO:0005829, cytosol;	GO:0004055, argininosuccinate synthase activity;	GO:0000052, citrulline metabolic process; GO:0000053, argininosuccinate metabolic process; GO:0006526, arginine biosynthetic process;	6.3.4.5, Argininosuccinatesynthase;	00250, Alanine;00330, Arginine and proline metabolism;	PGTG_01873 argininosuccinate synthase (translation) (433 aa)	2e-56
p	Contig7859	HP459029	PGTG_14334 | acetyl-CoA carboxylase (translation) (2259 aa)	Pgt prots	3e-46	GO:0000329, fungal-type vacuole membrane; GO:0005829, cytosol; GO:0005737, cytoplasm;		GO:0000280, nuclear division; GO:0000920, cytokinetic cell separation;	6.3.4.14, Biotincarboxylase; 6.4.1.2, Acetyl-CoAcarboxylase;	00640, Propanoate metabolism;04910, Insulin signaling pathway;00620, Pyruvate metabolism;00061, Fatty acid biosynthesis;	PGTG_14334 acetyl-CoA carboxylase (translation) (2259 aa)	3e-46
p	Contig7886	HP459054	gb|ACG41164.1| BCAS2 (breast carcinoma amplified sequence 2 ) protein [Zea mays]	NR	8e-21	GO:0005681, spliceosomal complex;	GO:0005515, protein binding;	GO:0000375, RNA splicing via transesterification reactions; GO:0008380, RNA splicing;		03040, Spliceosome;	PGTG_00129 conserved hypothetical protein (translation) (224 aa)	1e-108
p	Contig7504	HP458697	PGTG_00371 | DNA dependent ATPase (translation) (670 aa)	Pgt prots	9e-64	GO:0000113, nucleotide-excision repair factor 4 complex; GO:0000108, repairosome; GO:0031463, Cul3-RING ubiquitin ligase complex;	GO:0003684, damaged DNA binding; GO:0008094, DNA-dependent ATPase activity; GO:0004842, ubiquitin-protein ligase activity; GO:0005515, protein binding;	GO:0000715, nucleotide-excision repair DNA damage recognition; GO:0042787, protein ubiquitination during ubiquitin-dependent protein catabolic process;			PGTG_00371 hypothetical protein similar to DNA dependent ATPase (translation) (670 aa)	9e-64
p	Contig7830	HP459002	PGTG_01392 | B beta2 mating-type pheromone receptor (translation) (357 aa)	Pgt prots	1e-130	GO:0005887, integral to plasma membrane;	GO:0004933, mating-type a-factor pheromone receptor activity;	GO:0000755, cytogamy; GO:0000750, pheromone-dependent signal transduction involved in conjugation with cellular fusion;		04011, MAPK signaling pathway - yeast;	PGTG_01392 hypothetical protein similar to B beta2 mating-type pheromone receptor (translation) (357 aa)	1e-130
p	Contig7883	HP459051	PGTG_01232 | protein spt3, SAGA-like transcriptional regulatory complex subunit (translation) (426 aa)	Pgt prots	1e-114	GO:0046695, SLIK (SAGA-like) complex; GO:0000124, SAGA complex;	GO:0003712, transcription cofactor activity;	GO:0001403, invasive growth in response to glucose limitation; GO:0000747, conjugation with cellular fusion; GO:0007124, pseudohyphal growth; GO:0016568, chromatin modification; GO:0016573, histone acetylation; GO:0032569, gene-specific transcription from			PGTG_01232 protein spt3 (translation) (426 aa)	1e-114
p	Contig7454	HP451818	GzCon[2746] NifU-like iron-sulphur cluster assembly protein, iron homeostasis	Cogeme	2e-25	GO:0005759, mitochondrial matrix;		GO:0002098, tRNA wobble uridine modification; GO:0006879, cellular iron ion homeostasis; GO:0016226, iron-sulfur cluster assembly;		00910, Nitrogen metabolism;	no Pgt prot homolog
p	Contig7767	HP458942	PGTG_01181 | fructose-6-phosphate 2-kinase (translation) (644 aa)	Pgt prots	1e-161		GO:0003873, 6-phosphofructo-2-kinase activity; GO:0004331, fructose-2 6-bisphosphate 2-phosphatase activity; GO:0005515, protein binding;	GO:0006006, glucose metabolic process;	3.1.3.46, Fructose-2,6-bisphosphate2-phosphatase;	00051, Fructose and mannose metabolism;	PGTG_01181 fructose-6-phosphate 2-kinase (translation) (644 aa)	1e-161
p	Contig7819	HP458991	PGTG_10407 | chitotriosidase-1 precursor (translation) (413 aa)	Pgt prots	0	GO:0005615, extracellular space;	GO:0008843, endochitinase activity; GO:0004568, chitinase activity; GO:0008061, chitin binding;	GO:0006032, chitin catabolic process; GO:0009617, response to bacterium; GO:0006955, immune response;	3.2.1.14, Chitinase;	00520, Amino sugar and nucleotide sugar metabolism;	PGTG_10407 chitotriosidase-1 precursor (translation) (413 aa)	0
p	Contig7906	EZ116203	PGTG_13460 | pyruvate carboxylase (translation) (1208 aa)	Pgt prots	3e-85	GO:0005829, cytosol;		GO:0006091, generation of precursor metabolites and energy;	6.4.1.1, Pyruvatecarboxylase;	00620, Pyruvate metabolism;00020, Citrate cycle (TCA cycle);	PGTG_13460 pyruvate carboxylase (translation) (1208 aa)	3e-85
p	Contig7930	EZ116205	PGTG_04465 | ATP-citrate synthase (translation) (1087 aa)	Pgt prots	1e-160	GO:0005829, cytosol; GO:0005634, nucleus;		GO:0006101, citrate metabolic process; GO:0006099, tricarboxylic acid cycle;	2.3.3.8, ATPcitratesynthase;	00720, Reductive carboxylate cycle (CO2 fixation);00020, Citrate cycle (TCA cycle);	PGTG_04465 ATP-citrate synthase (translation) (1087 aa)	1e-160
p	Contig7326	HP458535	ref|XP_002173096.1| adenine phosphoribosyltransferase [Schizosaccharomyces japonicus yFS275]	NR	1e-47	GO:0005737, cytoplasm; GO:0005634, nucleus;	GO:0003999, adenine phosphoribosyltransferase activity;	GO:0006167, AMP biosynthetic process; GO:0006168, adenine salvage;	2.4.2.7, Adeninephosphoribosyltransferase;	00230, Purine metabolism;	PGTG_10628 conserved hypothetical protein (translation) (184 aa)	2e-89
p	Contig7322	HP458532	PGTG_15983 | DNA-(apurinic or apyrimidinic site) lyase (translation) (459 aa)	Pgt prots	1e-164	GO:0005634, nucleus;	GO:0034043, 5-hydroxymethyluracil DNA N-glycosylase activity; GO:0034042, 5-formyluracil DNA N-glycosylase activity; GO:0034039, 8-oxo-7 8-dihydroguanine DNA N-glycosylase activity; GO:0000703, oxidized pyrimidine base lesion DNA N-glycosylase activity; G	GO:0006285, base-excision repair AP site formation; GO:0006284, base-excision repair;	4.2.99.18, DNA-(apurinicorapyrimidinicsite)lyase;	03410, Base excision repair;	PGTG_15983 hypothetical protein similar to DNA-(apurinic or apyrimidinic site) lyase (translation) (459 aa)	1e-164
p	Contig111	HP451751	PGTG_13805 | DNA repair protein RAD14 (translation) (348 aa)	Pgt prots	1e-27			GO:0006289, nucleotide-excision repair;		03420, Nucleotide excision repair;	PGTG_13805 DNA repair protein RAD14 (translation) (348 aa)	1e-27
p	Contig7346	HP458555	PGTG_16219 | meiotic recombination protein dmc1 (translation) (218 aa)	Pgt prots	2e-99	GO:0005829, cytosol; GO:0005634, nucleus;	GO:0000150, recombinase activity; GO:0008094, DNA-dependent ATPase activity; GO:0003697, single-stranded DNA binding; GO:0003690, double-stranded DNA binding; GO:0016887, ATPase activity; GO:0005524, ATP binding; GO:0042802, identical protein binding;	GO:0006311, meiotic gene conversion; GO:0007131, reciprocal meiotic recombination; GO:0051260, protein homooligomerization;		04113, Meiosis - yeast;	PGTG_16219 meiotic recombination protein dmc1 (translation) (218 aa)	2e-99
p	Contig7516	HP458709	ref|XP_001887224.1| reverse transcriptase-RNase H-integrase [Laccaria bicolor S238N-H82]	NR	5e-50	GO:0005634, nucleus;	GO:0003964, RNA-directed DNA polymerase activity;	GO:0006313, transposition DNA-mediated;	2.7.7.49, RNA-directedDNApolymerase;		PGTG_03418 predicted protein (translation) (773 aa)	2e-20
p	Contig7825	HP458997	PsCon[6796] histone H4	Cogeme	3e-46	GO:0000786, nucleosome;	GO:0003677, DNA binding;	GO:0006334, nucleosome assembly;		05322, Systemic lupus erythematosus;	PGTG_06937 histone H4 (translation) (105 aa)	3e-39
p	Contig7757	HP458932	PGTG_17636 | nucleolar GTP-binding protein 2 (translation) (654 aa)	Pgt prots	1e-123	GO:0030687, preribosome large subunit precursor; GO:0005730, nucleolus; GO:0005634, nucleus;	GO:0003924, GTPase activity; GO:0003723, RNA binding; GO:0005515, protein binding;	GO:0006364, rRNA processing;			PGTG_17636 nucleolar GTP-binding protein 2 (translation) (654 aa)	1e-123
p	Contig7466	HP458661	UmCon[0203] 60S ribosomal protein L17	Cogeme	5e-63	GO:0015934, large ribosomal subunit; GO:0005840, ribosome;	GO:0003735, structural constituent of ribosome;	GO:0006412, translation;		03010, Ribosome;	PGTG_14988 conserved hypothetical protein (translation) (274 aa)	2e-98
p	Contig7517	EZ116194	PGTG_02089 | 60S ribosomal protein L8 (translation) (354 aa)	Pgt prots	3e-97	GO:0022625, cytosolic large ribosomal subunit;	GO:0003735, structural constituent of ribosome; GO:0005515, protein binding;	GO:0006412, translation;		03010, Ribosome;	PGTG_02089 60S ribosomal protein L8 (translation) (354 aa)	3e-97
p	Contig7481	HP458676	ref|XP_567754.1| prenyl-dependent CAAX protease [Cryptococcus neoformans var. neoformans JEC21]	NR	5e-27	GO:0005887, integral to plasma membrane;	GO:0004222, metalloendopeptidase activity;	GO:0006508, proteolysis;			PGTG_10585 predicted protein (translation) (309 aa)	1e-104
p	Contig7903	HP459069	PGTG_09714 | nucleoporin-interacting protein, meiotically up-regulated gene 87 protein (translation) (1092 aa)	Pgt prots	6e-93	GO:0055125, Nic96 complex; GO:0005643, nuclear pore;	GO:0005198, structural molecule activity; GO:0005515, protein binding;	GO:0006609, mRNA-binding (hnRNP) protein import into nucleus; GO:0006608, snRNP protein import into nucleus; GO:0006409, tRNA export from nucleus; GO:0006610, ribosomal protein import into nucleus; GO:0006408, snRNA export from nucleus; GO:0006999, nuclea			PGTG_09714 nucleoporin-interacting protein, meiotically up-regulated gene 87 protein (translation) (1092 aa)	6e-93
p	Contig7412	HP458615	PGTG_17808 | Delta(24(24(1)))-sterol reductase (translation) (468 aa)	Pgt prots	1e-132	GO:0005783, endoplasmic reticulum;	GO:0000246, delta24(24-1) sterol reductase activity; GO:0005515, protein binding;	GO:0006696, ergosterol biosynthetic process;	1.3.1.71, Delta(24(24(1)))-sterolreductase;	00100, Steroid biosynthesis;	PGTG_17808 Delta(24(24(1)))-sterol reductase (translation) (468 aa)	1e-132
p	Contig7538	HP458729	PGTG_02068 | hydroxymethylglutaryl-CoA synthase (translation) (525 aa)	Pgt prots	1e-108		GO:0004421, hydroxymethylglutaryl-CoA synthase activity; GO:0005515, protein binding;	GO:0006696, ergosterol biosynthetic process;	2.3.3.10, Hydroxymethylglutaryl-CoAsynthase;	00072, Synthesis and degradation of ketone bodies;00280, Valine;00650, Butanoate metabolism;00900, Terpenoid backbone biosynthesis;	PGTG_02068 hydroxymethylglutaryl-CoA synthase (translation) (525 aa)	1e-108
p	Contig7388	HP458591	PGTG_10455 | biotin synthase (translation) (403 aa)	Pgt prots	1e-141	GO:0005739, mitochondrion;		GO:0006766, vitamin metabolic process; GO:0009102, biotin biosynthetic process;	2.8.1.6, Biotinsynthase;	00780, Biotin metabolism;	PGTG_10455 biotin synthase (translation) (403 aa)	1e-141
p	Contig7419	HP458622	PGTG_12283 | phenylalanine ammonia-lyase (translation) (691 aa)	Pgt prots	1e-112			GO:0006979, response to oxidative stress;	4.3.1.24, Phenylalanineammonia-lyase;	00940, Phenylpropanoid biosynthesis;00910, Nitrogen metabolism;00360, Phenylalanine metabolism;	PGTG_12283 phenylalanine ammonia-lyase (translation) (691 aa)	1e-112
p	Contig7938	HP459100	ref|XP_002148430.1| DNA mismatch repair protein Msh4, putative [Penicillium marneffei ATCC 18224]	NR	2e-25	GO:0005634, nucleus;	GO:0003677, DNA binding;	GO:0007131, reciprocal meiotic recombination;			PGTG_03119 conserved hypothetical protein (translation) (769 aa)	1e-116
p	Contig7890	HP459057	UmCon[1186] protein tyrosine phosphatase	Cogeme	2e-17	GO:0005783, endoplasmic reticulum;		GO:0007165, signal transduction;		01040, Biosynthesis of unsaturated fatty acids;	no Pgt prot homolog
p	Contig7514	HP458707	VD0101E12 NADH-ubiquinone oxidoreductase 13 kDa subunit	Cogeme	5e-35		GO:0003954, NADH dehydrogenase activity; GO:0008137, NADH dehydrogenase (ubiquinone) activity;	GO:0007585, respiratory gaseous exchange; GO:0006979, response to oxidative stress;			PGTG_02672 conserved hypothetical protein (translation) (140 aa)	2e-74
p	Contig7773	HP458947	gb|AAX73257.1| high-affinity phosphodiesterase [Cryptococcus neoformans var. grubii]	NR	7e-17			GO:0008542, visual learning; GO:0007626, locomotory behavior; GO:0007165, signal transduction;			no Pgt prot homolog
p	Contig7926	HP459090	PGTG_13490 | sporulation protein SPS19, peroxisomal 2,4-dienoyl-CoA reductase (translation) (299 aa)	Pgt prots	1e-135	GO:0005782, peroxisomal matrix;	GO:0008670, 2 4-dienoyl-CoA reductase (NADPH) activity;	GO:0009062, fatty acid catabolic process; GO:0030437, ascospore formation;	1.3.1.34, 2,4-dienoyl-CoAreductase(NADPH);	04146, Peroxisome;	PGTG_13490 sporulation protein SPS19, peroxisomal 2,4-dienoyl-CoA reductase (translation) (299 aa)	1e-135
p	Contig7785	HP458958	ref|XP_752105.1| mitochondrial acetolactate synthase small subunit [Aspergillus fumigatus Af293]	NR	5e-81	GO:0005948, acetolactate synthase complex; GO:0042645, mitochondrial nucleoid; GO:0005739, mitochondrion;	GO:0003984, acetolactate synthase activity; GO:0030234, enzyme regulator activity; GO:0042802, identical protein binding; GO:0005515, protein binding;	GO:0009082, branched chain family amino acid biosynthetic process;	2.2.1.6, Acetolactatesynthase;	00660, C5-Branched dibasic acid metabolism;00770, Pantothenate and CoA biosynthesis;00650, Butanoate metabolism;00290, Valine;	no Pgt prot homolog
p	Contig7831	HP459003	PGTG_10245 | beta-1,4-mannosyltransferase (translation) (518 aa)	Pgt prots	1e-158	GO:0005783, endoplasmic reticulum;	GO:0000030, mannosyltransferase activity;	GO:0009103, lipopolysaccharide biosynthetic process; GO:0006486, protein amino acid glycosylation;	2.4.1.142, Chitobiosyldiphosphodolicholbeta-mannosyltransferase;	00510, N-Glycan biosynthesis;	PGTG_10245 hypothetical protein similar to beta-1,4-mannosyltransferase (translation) (518 aa)	1e-158
p	Contig7922	HP459086	PGTG_15382 | polyadenylate-binding protein 2 (translation) (312 aa)	Pgt prots	1e-102			GO:0009651, response to salt stress;			PGTG_15382 polyadenylate-binding protein 2 (translation) (312 aa)	1e-102
p	Contig7846	HP459016	PGTG_13205 | pre-mRNA-splicing factor SLT11 (translation) (306 aa)	Pgt prots	1e-161	GO:0005634, nucleus;		GO:0009790, embryonic development;		03040, Spliceosome;	PGTG_13205 pre-mRNA-splicing factor SLT11 (translation) (306 aa)	1e-161
p	Contig7407	HP458610	PGTG_10407 | chitotriosidase-1 precursor (translation) (413 aa)	Pgt prots	1e-174			GO:0009792, embryonic development ending in birth or egg hatching;	3.2.1.14, Chitinase;	00520, Amino sugar and nucleotide sugar metabolism;	PGTG_10407 chitotriosidase-1 precursor (translation) (413 aa)	1e-174
p	Contig7867	HP459037	PGTG_00822 | ubiquitin conjugating enzyme (translation) (168 aa)	Pgt prots	4e-83		GO:0004842, ubiquitin-protein ligase activity;	GO:0009910, negative regulation of flower development; GO:0009965, leaf morphogenesis; GO:0006511, ubiquitin-dependent protein catabolic process;	6.3.2.19, Ubiquitin--proteinligase;	04120, Ubiquitin mediated proteolysis;	PGTG_00822 hypothetical protein similar to ubiquitin conjugating enzyme (translation) (168 aa)	4e-83
p	Contig7776	HP458950	PGTG_14583 | Poly(A)+ RNA export protein (translation) (380 aa)	Pgt prots	1e-135	GO:0005635, nuclear envelope;	GO:0005515, protein binding;	GO:0010389, regulation of G2/M transition of mitotic cell cycle; GO:0016973, poly(A)+ mRNA export from nucleus; GO:0007094, mitotic cell cycle spindle assembly checkpoint; GO:0006606, protein import into nucleus;		04110, Cell cycle;04111, Cell cycle - yeast;	PGTG_14583 Poly(A)+ RNA export protein (translation) (380 aa)	1e-135
p	Contig7438	HP458637	ref|XP_001934405.1| aquaporin-5 [Pyrenophora tritici-repentis Pt-1C-BFP]	NR	3e-43	GO:0032809, neuronal cell body membrane; GO:0043679, axon terminus; GO:0043005, neuron projection; GO:0016323, basolateral plasma membrane; GO:0016324, apical plasma membrane; GO:0005886, plasma membrane;	GO:0015250, water channel activity; GO:0005515, protein binding;	GO:0010592, positive regulation of lamellipodium assembly; GO:0010634, positive regulation of epithelial cell migration; GO:0042538, hyperosmotic salinity response; GO:0006833, water transport; GO:0006972, hyperosmotic response; GO:0043627, response to es			PGTG_02871 conserved hypothetical protein (translation) (347 aa)	1e-166
p	Contig7882	HP459050	PGTG_11352 | mitochondrial S-adenosylmethionine transporter (translation) (284 aa)	Pgt prots	1e-127	GO:0005739, mitochondrion;	GO:0000095, S-adenosylmethionine transmembrane transporter activity;	GO:0015805, S-adenosylmethionine transport;			PGTG_11352 hypothetical protein similar to mitochondrial S-adenosylmethionine transporter (translation) (284 aa)	1e-127
p	Contig7748	HP458923	gb|EED55324.1| nucleoside transporter family [Aspergillus flavus NRRL3357]	NR	5e-15	GO:0005624, membrane fraction; GO:0005887, integral to plasma membrane;	GO:0005337, nucleoside transmembrane transporter activity; GO:0005515, protein binding;	GO:0015858, nucleoside transport; GO:0006139, nucleobase nucleoside nucleotide and nucleic acid metabolic process;			PGTG_11733 conserved hypothetical protein (translation) (532 aa)	1e-111
p	Contig7897		PGTG_08753 | flavin-adenine dinucleotide transporter (translation) (369 aa)	Pgt prots	1e-145	GO:0005739, mitochondrion;	GO:0015230, FAD transmembrane transporter activity;	GO:0015883, FAD transport;		04146, Peroxisome;	PGTG_08753 hypothetical protein similar to flavin-adenine dinucleotide transporter (translation) (369 aa)	1e-145
p	Contig7448	HP458646	PGTG_10564 | multidrug resistance protein 11 (translation) (1610 aa)	Pgt prots	0	GO:0046581, intercellular canaliculus;	GO:0042623, ATPase activity coupled;	GO:0015893, drug transport;	3.6.3.44, Xenobiotic-transportingATPase;	02010, ABC transporters;	PGTG_10564 multidrug resistance protein 11 (translation) (1610 aa)	0
p	Contig7893	HP459060	UmCon[1636] vacuolar ATP synthase subunit H (vacuolar proton pump H subunit)	Cogeme	8e-53	GO:0000221, vacuolar proton-transporting V-type ATPase V1 domain;	GO:0030234, enzyme regulator activity; GO:0016887, ATPase activity; GO:0005515, protein binding;	GO:0015991, ATP hydrolysis coupled proton transport; GO:0007035, vacuolar acidification; GO:0006897, endocytosis;		04142, Lysosome;00190, Oxidative phosphorylation;05110, Vibrio cholerae infection;05120, Epithelial cell signaling in Helicobacter pylori infection;	PGTG_10141 conserved hypothetical protein (translation) (534 aa)	1e-129
p	Contig7291	HP458503	ref|NP_001003454.1| beta-1,3-glucuronyltransferase 2 (glucuronosyltransferase S) [Danio rerio]	NR	2e-08		GO:0015018, galactosylgalactosylxylosylprotein 3-beta-glucuronosyltransferase activity;	GO:0016051, carbohydrate biosynthetic process;	2.4.1.135, Galactosylgalactosylxylosylprotein3-beta-glucuronosyltransferase;	00532, Glycosaminoglycan biosynthesis - chondroitin sulfate;00534, Glycosaminoglycan biosynthesis - heparan sulfate;	PGTG_07817 predicted protein (translation) (477 aa)	1e-160
p	Contig7915	HP459079	PGTG_08291 | ubiquitin fusion degradation protein 4 (translation) (1956 aa)	Pgt prots	1e-109		GO:0046966, thyroid hormone receptor binding; GO:0004842, ubiquitin-protein ligase activity;	GO:0016567, protein ubiquitination;		04120, Ubiquitin mediated proteolysis;	PGTG_08291 ubiquitin fusion degradation protein 4 (translation) (1956 aa)	1e-109
p	Contig7482	HP458677	PGTG_12413 | cysteine desulfurase, mitochondrial precursor (translation) (524 aa)	Pgt prots	2e-94	GO:0005759, mitochondrial matrix; GO:0005739, mitochondrion; GO:0005634, nucleus;		GO:0018283, iron incorporation into metallo-sulfur cluster;	2.8.1.7, Cysteinedesulfurase;	00730, Thiamine metabolism;	PGTG_12413 cysteine desulfurase, mitochondrial precursor (translation) (524 aa)	2e-94
p	Contig7537	HP458728	PGTG_08342 | cystathionine gamma-synthase (translation) (633 aa)	Pgt prots	4e-44	GO:0005737, cytoplasm; GO:0005634, nucleus;	GO:0003962, cystathionine gamma-synthase activity;	GO:0019346, transsulfuration; GO:0006790, sulfur metabolic process;	2.5.1.48, Cystathioninegamma-synthase;	00920, Sulfur metabolism;00270, Cysteine and methionine metabolism;00450, Selenoamino acid metabolism;	PGTG_08342 cystathionine gamma-synthase (translation) (633 aa)	4e-44
p	Contig7805	HP458978	PGTG_14347 | kynurenine 3-monooxygenase (translation) (494 aa)	Pgt prots	0	GO:0005741, mitochondrial outer membrane;	GO:0004502, kynurenine 3-monooxygenase activity;	GO:0019674, NAD metabolic process;	1.14.13.9, Kynurenine3-monooxygenase;	00380, Tryptophan metabolism;	PGTG_14347 kynurenine 3-monooxygenase (translation) (494 aa)	0
p	Contig7319	HP458529	PGTG_12721 | saccharopine dehydrogenase (translation) (372 aa)	Pgt prots	1e-165	GO:0005737, cytoplasm;		GO:0019878, lysine biosynthetic process via aminoadipic acid;	1.5.1.7, Saccharopinedehydrogenase(NAD(+),L-lysine-forming);	00300, Lysine biosynthesis;00310, Lysine degradation;	PGTG_12721 saccharopine dehydrogenase (translation) (372 aa)	1e-165
p	Contig7891	HP459058	PGTG_10420 | serine/threonine-protein kinase hal4 (translation) (694 aa)	Pgt prots	1e-152	GO:0005829, cytosol;	GO:0004674, protein serine/threonine kinase activity; GO:0005515, protein binding;	GO:0030003, cellular cation homeostasis; GO:0043157, response to cation stress; GO:0042391, regulation of membrane potential; GO:0042493, response to drug;	2.7.11.1, Non-specificserine/threonineproteinkinase;		PGTG_10420 serine/threonine-protein kinase hal4 (translation) (694 aa)	1e-152
p	Contig157	HP451959	PGTG_01770 | serine palmitoyltransferase 1 (translation) (552 aa)	Pgt prots	3e-91	GO:0017059, serine C-palmitoyltransferase complex; GO:0005792, microsome; GO:0005624, membrane fraction;	GO:0004758, serine C-palmitoyltransferase activity; GO:0005515, protein binding;	GO:0030148, sphingolipid biosynthetic process;	2.3.1.50, SerineC-palmitoyltransferase;	00600, Sphingolipid metabolism;	PGTG_01770 serine palmitoyltransferase 1 (translation) (552 aa)	3e-91
p	Contig7878	HP459046	PGTG_15885 | chitin deacetylase precursor (translation) (432 aa)	Pgt prots	1e-107		GO:0004099, chitin deacetylase activity;	GO:0030476, ascospore wall assembly;	3.5.1.41, Chitindeacetylase;	00520, Amino sugar and nucleotide sugar metabolism;	PGTG_15885 chitin deacetylase precursor (translation) (432 aa)	1e-107
p	Contig7545	HP458736	gb|EEB15175.1| 3prime histone mRNA exonuclease, exoribonuclease [Pediculus humanus corporis]	NR	3e-16	GO:0071204, histone pre-mRNA 3{prime}end processing complex; GO:0005730, nucleolus; GO:0005737, cytoplasm; GO:0005634, nucleus;	GO:0071207, histone pre-mRNA stem-loop binding; GO:0019843, rRNA binding; GO:0008408, 3{prime}-5{prime} exonuclease activity; GO:0043022, ribosome binding;	GO:0031125, rRNA 3{prime}-end processing; GO:0071044, histone mRNA catabolic process;			PGTG_06518 hypothetical protein (translation) (310 aa)	1e-151
p	Contig7901	HP459067	PGTG_06690 | sexual differentiation process protein isp4, oligopeptide transport protein (translation) (1075 aa)	Pgt prots	6e-69	GO:0005783, endoplasmic reticulum;	GO:0022857, transmembrane transporter activity;	GO:0031142, induction of conjugation upon nitrogen starvation; GO:0000747, conjugation with cellular fusion;			PGTG_06690 sexual differentiation process protein isp4, oligopeptide transport protein (translation) (1075 aa)	6e-69
p	Contig7783	HP458956	PGTG_01032 | serine/threonine-protein kinase chk1 (translation) (426 aa)	Pgt prots	2e-96	GO:0005813, centrosome; GO:0005829, cytosol;	GO:0004691, cAMP-dependent protein kinase activity; GO:0005524, ATP binding;	GO:0031285, regulation of sorocarp stalk cell differentiation; GO:0042173, regulation of sporulation resulting in formation of a cellular spore; GO:0030435, sporulation resulting in formation of a cellular spore;	2.7.11.11, cAMP-dependentproteinkinase;	04310, Wnt signaling pathway;04910, Insulin signaling pathway;04742, Taste transduction;05110, Vibrio cholerae infection;04720, Long-term potentiation;04113, Meiosis - yeast;04010, MAPK signaling pathway;04114, Oocyte meiosis;04062, Chemokine signaling pa	PGTG_01032 serine/threonine-protein kinase chk1 (translation) (426 aa)	2e-96
p	Contig7747	HP458922	PGTG_01835 | mitogen-activated protein kinase mpk-1 (translation) (746 aa)	Pgt prots	1e-114	GO:0005730, nucleolus; GO:0005634, nucleus;	GO:0008353, RNA polymerase II carboxy-terminal domain kinase activity; GO:0004693, cyclin-dependent protein kinase activity;	GO:0031566, contractile ring maintenance involved in cell cycle cytokinesis; GO:0031031, positive regulation of septation initiation signaling; GO:0070816, phosphorylation of RNA polymerase II C-terminal domain;	2.7.11.23, [RNA-polymerase]-subunitkinase;		PGTG_01835 mitogen-activated protein kinase mpk-1 (translation) (746 aa)	1e-114
p	Contig7756	HP458931	gb|EED83737.1| mitochondrial ribosomal protein S15 [Postia placenta Mad-698-R]	NR	6e-23	GO:0005763, mitochondrial small ribosomal subunit; GO:0005739, mitochondrion;	GO:0003735, structural constituent of ribosome;	GO:0032543, mitochondrial translation;		03010, Ribosome;	PGTG_10601 conserved hypothetical protein (translation) (352 aa)	1e-124
p	Contig7902	HP459068	gb|EED84914.1| mitochondrial ribosomal protein S5/S7 [Postia placenta Mad-698-R]	NR	3e-17	GO:0005763, mitochondrial small ribosomal subunit; GO:0005739, mitochondrion;	GO:0003735, structural constituent of ribosome; GO:0005515, protein binding;	GO:0032543, mitochondrial translation;		03010, Ribosome;	PGTG_15416 conserved hypothetical protein (translation) (252 aa)	2e-81
p	Contig7759	HP458934	PGTG_06181 | ubiquitin-conjugating enzyme E2-24 kDa (translation) (186 aa)	Pgt prots	3e-56			GO:0033554, cellular response to stress;	6.3.2.19, Ubiquitin--proteinligase;	04120, Ubiquitin mediated proteolysis;	PGTG_06181 ubiquitin-conjugating enzyme E2-24 kDa (translation) (186 aa)	3e-56
p	Contig7815	HP458987	Um34331099 apoptosis-related DNA-binding protein	Cogeme	5e-08			GO:0033554, cellular response to stress;			PGTG_17021 predicted protein (translation) (112 aa)	9e-44
p	Contig7474	HP458669	PGTG_02042 | oligosaccharide translocation protein RFT1 (translation) (560 aa)	Pgt prots	1e-146	GO:0005789, endoplasmic reticulum membrane;	GO:0034202, glycolipid-translocating activity; GO:0005515, protein binding;	GO:0034203, glycolipid translocation; GO:0006487, protein amino acid N-linked glycosylation;		00510, N-Glycan biosynthesis;	PGTG_02042 oligosaccharide translocation protein RFT1 (translation) (560 aa)	1e-146
p	Contig7547	EZ116196	mg[0171] heat shock protein 70	Cogeme	9e-89	GO:0005829, cytosol; GO:0005634, nucleus;		GO:0034605, cellular response to heat;	1.4.1.2, Glutamatedehydrogenase;	04010, MAPK signaling pathway;04144, Endocytosis;04612, Antigen processing and presentation;03040, Spliceosome;	PGTG_15321 conserved hypothetical protein (translation) (655 aa)	2e-84
p	Contig7803	HP458976	ref|XP_002175961.1| trm112, subunit of an adoMet-dependent tRNA methyltransferase (MTase) complex [Schizosaccharomyces japonicus yFS275]	NR	8e-16			GO:0035265, organ growth; GO:0051726, regulation of cell cycle; GO:0042127, regulation of cell proliferation;			PGTG_19500 predicted protein (translation) (134 aa)	4e-63
p	Contig7919	HP459083	PGTG_06079 | glucose-6-phosphate 1-dehydrogenase (translation) (520 aa)	Pgt prots	4e-61	GO:0005737, cytoplasm;	GO:0004345, glucose-6-phosphate dehydrogenase activity; GO:0042802, identical protein binding;	GO:0045013, negative regulation of transcription by carbon catabolites; GO:0006740, NADPH regeneration; GO:0009051, pentose-phosphate shunt oxidative branch; GO:0042542, response to hydrogen peroxide;	1.1.1.49, Glucose-6-phosphatedehydrogenase;	00030, Pentose phosphate pathway;00480, Glutathione metabolism;	PGTG_06079 glucose-6-phosphate 1-dehydrogenase (translation) (520 aa)	4e-61
p	Contig7780	EZ116202	PGTG_02586 | heat shock protein 81-2 (translation) (709 aa)	Pgt prots	1e-155	GO:0005829, cytosol;		GO:0045014, negative regulation of transcription by glucose; GO:0000747, conjugation with cellular fusion; GO:0019933, cAMP-mediated signaling; GO:0006457, protein folding; GO:0007584, response to nutrient;		04914, Progesterone-mediated oocyte maturation;04612, Antigen processing and presentation;05215, Prostate cancer;04621, NOD-like receptor signaling pathway;04626, Plant-pathogen interaction;05200, Pathways in cancer;	PGTG_02586 heat shock protein 81-2 (translation) (709 aa)	1e-155
p	Contig7490	HP458684	PGTG_01034 | cAMP-dependent protein kinase catalytic subunit (translation) (403 aa)	Pgt prots	1e-144	GO:0005634, nucleus;	GO:0016301, kinase activity;	GO:0045727, positive regulation of translation; GO:0009409, response to cold; GO:0009651, response to salt stress; GO:0009408, response to heat; GO:0006468, protein amino acid phosphorylation;	2.7.11.1, Non-specificserine/threonineproteinkinase;		PGTG_01034 cAMP-dependent protein kinase catalytic subunit (translation) (403 aa)	1e-144
p	Contig7853	HP459023	PGTG_01034 | cAMP-dependent protein kinase catalytic subunit (translation) (403 aa)	Pgt prots	1e-145	GO:0005634, nucleus;	GO:0016301, kinase activity;	GO:0045727, positive regulation of translation; GO:0009409, response to cold; GO:0009651, response to salt stress; GO:0009408, response to heat; GO:0006468, protein amino acid phosphorylation;	2.7.11.1, Non-specificserine/threonineproteinkinase;		PGTG_01034 cAMP-dependent protein kinase catalytic subunit (translation) (403 aa)	1e-145
p	Contig81	HP451893	PGTG_11380 | multiprotein-bridging factor 1 (translation) (147 aa)	Pgt prots	2e-66	GO:0005739, mitochondrion; GO:0005634, nucleus;	GO:0003713, transcription coactivator activity; GO:0005515, protein binding;	GO:0045944, positive regulation of transcription from RNA polymerase II promoter;			PGTG_11380 multiprotein-bridging factor 1 (translation) (147 aa)	2e-66
p	Contig7784	HP458957	PGTG_12274 | 26S proteasome non-ATPase regulatory subunit Nas2p (254 aa)	Pgt prots	2e-97	GO:0005634, nucleus;	GO:0043425, bHLH transcription factor binding; GO:0003713, transcription coactivator activity;	GO:0046676, negative regulation of insulin secretion; GO:0032024, positive regulation of insulin secretion; GO:0045941, positive regulation of transcription;			PGTG_12274 hypothetical protein similar to Nas2p (translation) (254 aa)	2e-97
p	Contig7440	HP458639	PGTG_07083 | protein farnesyltransferase subunit beta (translation) (523 aa)	Pgt prots	1e-132		GO:0004311, farnesyltranstransferase activity; GO:0005515, protein binding;	GO:0048146, positive regulation of fibroblast proliferation; GO:0042060, wound healing; GO:0008285, negative regulation of cell proliferation; GO:0008284, positive regulation of cell proliferation;	2.5.1.58, Proteinfarnesyltransferase;		PGTG_07083 protein farnesyltransferase subunit beta (translation) (523 aa)	1e-132
p	Contig7829	HP459001	ref|XP_001248332.1| DNA repair protein homolog [Coccidioides immitis RS]	NR	3e-32	GO:0030915, Smc5-Smc6 complex; GO:0005634, nucleus;	GO:0046982, protein heterodimerization activity; GO:0005515, protein binding;	GO:0048478, replication fork protection; GO:0000724, double-strand break repair via homologous recombination; GO:0006974, response to DNA damage stimulus; GO:0006281, DNA repair;			PGTG_19860 structural maintenance of chromosomes protein 6 (translation) (956 aa)	2e-23
p	Contig7521	HP458712	PsCon[5362] palmitoyl protein thioesterase	Cogeme	5e-11	GO:0008021, synaptic vesicle; GO:0045121, membrane raft; GO:0005764, lysosome; GO:0030424, axon; GO:0005794, Golgi apparatus; GO:0005624, membrane fraction; GO:0005576, extracellular region; GO:0005829, cytosol; GO:0005634, nucleus;	GO:0008474, palmitoyl-(protein) hydrolase activity; GO:0016290, palmitoyl-CoA hydrolase activity;	GO:0051181, cofactor transport; GO:0051186, cofactor metabolic process; GO:0048549, positive regulation of pinocytosis; GO:0031579, membrane raft organization; GO:0002084, protein depalmitoylation; GO:0048260, positive regulation of receptor-mediated endo	3.1.2.22, Palmitoyl-proteinhydrolase;	00062, Fatty acid elongation in mitochondria;04142, Lysosome;	no Pgt prot homolog
p	Contig7905	HP459071	PGTG_01034 | cAMP-dependent protein kinase catalytic subunit (translation) (403 aa)	Pgt prots	1e-107	GO:0005828, kinetochore microtubule; GO:0032133, chromosome passenger complex; GO:0051233, spindle midzone; GO:0000778, condensed nuclear chromosome kinetochore; GO:0005876, spindle microtubule; GO:0005819, spindle;	GO:0004672, protein kinase activity; GO:0005515, protein binding;	GO:0051228, mitotic spindle disassembly; GO:0045144, meiotic sister chromatid segregation; GO:0031577, spindle checkpoint; GO:0008608, attachment of spindle microtubules to kinetochore; GO:0032465, regulation of cytokinesis; GO:0007059, chromosome segrega	2.7.11.1, Non-specificserine/threonineproteinkinase;		PGTG_01034 cAMP-dependent protein kinase catalytic subunit (translation) (403 aa)	1e-107
p	Contig7772	HP458946	PGTG_15147 | hexose transporter HXT1p (translation) (522 aa)	Pgt prots	1e-126	GO:0005886, plasma membrane;	GO:0005536, glucose binding; GO:0005355, glucose transmembrane transporter activity; GO:0004872, receptor activity;	GO:0051594, detection of glucose; GO:0015758, glucose transport; GO:0007165, signal transduction;		04113, Meiosis - yeast;	PGTG_15147 hypothetical protein similar to HXT1p (translation) (522 aa)	1e-126
p	Contig7838	HP459010	PGTG_13939 | pentulose kinase (translation) (616 aa)	Pgt prots	1e-138			GO:0070050, neuron homeostasis;	2.7.1.16, Ribulokinase;	00040, Pentose and glucuronate interconversions;	PGTG_13939 hypothetical protein similar to pentulose kinase (translation) (616 aa)	1e-138
p	Contig7777	HP458951	PGTG_17346 | sterol 24-C-methyltransferase (translation) (361 aa)	Pgt prots	1e-85	GO:0005741, mitochondrial outer membrane; GO:0005811, lipid particle; GO:0005739, mitochondrion;	GO:0003838, sterol 24-C-methyltransferase activity; GO:0005515, protein binding;		2.1.1.41, Sterol24-C-methyltransferase;	00100, Steroid biosynthesis;	PGTG_17346 sterol 24-C-methyltransferase (translation) (361 aa)	1e-85
p	Contig7851	HP459021	PGTG_06501 | pre-mRNA-splicing factor syf2 (translation) (257 aa)	Pgt prots	1e-110		GO:0005515, protein binding;			03040, Spliceosome;	PGTG_06501 pre-mRNA-splicing factor syf2 (translation) (257 aa)	1e-110
p	Contig7539	HP458730	PGTG_02174 | peroxisomal targeting signal 2 receptor (translation) (334 aa)	Pgt prots	1e-136		GO:0005515, protein binding;		2.3.1.48, Histoneacetyltransferase;	04146, Peroxisome;	PGTG_02174 peroxisomal targeting signal 2 receptor (translation) (334 aa)	1e-136
p	Contig7914	HP459078	PGTG_02724 | mitochondrial import receptor subunit tom-40 (translation) (381 aa)	Pgt prots	0		GO:0005515, protein binding;			05014, Amyotrophic lateral sclerosis (ALS);	PGTG_02724 mitochondrial import receptor subunit tom-40 (translation) (381 aa)	0
p	Contig7806	HP458979	PGTG_03145 | translational activator GCN1 (translation) (2615 aa)	Pgt prots	1e-142	GO:0005840, ribosome; GO:0005737, cytoplasm;	GO:0008135, translation factor activity nucleic acid binding; GO:0005515, protein binding;				PGTG_03145 translational activator GCN1 (translation) (2615 aa)	1e-142
p	Contig7932	HP459094	Mag30392953 coenzyme A diphosphatase, peroxisomal nudix hydrolase	Cogeme	4e-18	GO:0005739, mitochondrion;	GO:0010945, CoA pyrophosphatase activity;				PGTG_00469 hypothetical protein (translation) (192 aa)	1e-75
p	Contig7754	HP458929	gb|EED82418.1| sterol esterase, triacylglycerol lipase II? [Postia placenta Mad-698-R]	NR	5e-25		GO:0016290, palmitoyl-CoA hydrolase activity; GO:0004091, carboxylesterase activity;		3.1.1.3, Triacylglycerollipase;	00983, Drug metabolism - other enzymes;	PGTG_03169 conserved hypothetical protein (translation) (626 aa)	3e-62
p	Contig7879	HP459047	PGTG_01175 | cullin-associated NEDD8-dissociated protein 1 (translation) (1274 aa)	Pgt prots	1e-128	GO:0005622, intracellular;	GO:0016563, transcription activator activity; GO:0005515, protein binding;				PGTG_01175 cullin-associated NEDD8-dissociated protein 1 (translation) (1274 aa)	1e-128
p	Contig7847	HP459017	ref|XP_001934935.1| G/U mismatch-specific DNA glycosylase [Pyrenophora tritici-repentis Pt-1C-BFP]	NR	2e-25	GO:0016605, PML body; GO:0005634, nucleus;	GO:0032183, SUMO binding;		3.2.2.29, Thymine-DNAglycosylase;	03410, Base excision repair;	PGTG_07986 predicted protein (translation) (533 aa)	3e-36
p	Contig7925	HP459089	PGTG_08884 | inosine-5prime-monophosphate dehydrogenase (translation) (515 aa)	Pgt prots	1e-81	GO:0005737, cytoplasm;	GO:0042802, identical protein binding; GO:0005515, protein binding;		1.1.1.205, IMPdehydrogenase;	00230, Purine metabolism;00983, Drug metabolism - other enzymes;	PGTG_08884 inosine-5prime-monophosphate dehydrogenase (translation) (515 aa)	1e-81
p	Contig7495	HP458689	gb|ACG40104.1| sec12 (guanine-nucleotide-exchange factor essential for transport vesicle budding from the ER)-like protein 2 [Zea mays]	NR	2e-07					00100, Steroid biosynthesis;	PGTG_14839 predicted protein (translation) (351 aa)	1e-104
p	Contig7468	HP458663	Um37413208 ubiquinone biosynthesis monooxygenase	Cogeme	1e-26	GO:0005739, mitochondrion;				00130, Ubiquinone and other terpenoid-quinone biosynthesis;	PGTG_06534 RNA-binding protein PIN4 (translation) (531 aa)	1e-25
p	Contig7935	HP459097	PGTG_05585 | leucyl-tRNA synthetase (translation) (1100 aa)	Pgt prots	1e-128	GO:0005829, cytosol;			6.1.1.4, Leucine--tRNAligase;	00290, Valine;00970, Aminoacyl-tRNA biosynthesis;	PGTG_05585 leucyl-tRNA synthetase (translation) (1100 aa)	1e-128
p	Contig7894	HP459061	ref|NP_001134517.1| acyl-protein thioesterase 1 [Salmo salar]	NR	4e-39	GO:0005739, mitochondrion;			3.1.1.1, Carboxylesterase;	00564, Glycerophospholipid metabolism;	PGTG_11305 predicted protein (translation) (300 aa)	1e-80
p	Contig2608	HP454278	PGTG_18358 | 40S ribosomal protein S26 (translation) (127 aa)	Pgt prots	1e-47	GO:0005829, cytosol;				03010, Ribosome;	PGTG_18358 40S ribosomal protein S26 (translation) (127 aa)	1e-47
p	Contig7494	HP458688	PGTG_12063 | 60S ribosomal protein L18-B (translation) (184 aa)	Pgt prots	7e-75	GO:0005829, cytosol;				03010, Ribosome;	PGTG_12063 60S ribosomal protein L18-B (translation) (184 aa)	7e-75
p	Contig7455	HP458651	PGTG_04125 | 40S ribosomal protein S18 (translation) (216 aa)	Pgt prots	1e-80	GO:0005730, nucleolus; GO:0005829, cytosol; GO:0005739, mitochondrion; GO:0005634, nucleus;				03010, Ribosome;	PGTG_04125 40S ribosomal protein S18 (translation) (216 aa)	1e-80
p	Contig123	EZ116156	PGTG_02833 | 40S ribosomal protein S4-A (translation) (266 aa)	Pgt prots	7e-87	GO:0005730, nucleolus; GO:0005829, cytosol;				03010, Ribosome;	PGTG_02833 40S ribosomal protein S4-A (translation) (266 aa)	7e-87
p	Contig7881	HP459049	UmCon[0011] 40S ribosomal protein S9-A	Cogeme	2e-88	GO:0005829, cytosol;				03010, Ribosome;	PGTG_07099 40S ribosomal protein S9-A (translation) (193 aa)	9e-81
p	Contig7899	HP459065	PGTG_18911 | 40S ribosomal protein S3-2 (translation) (266 aa)	Pgt prots	1e-133	GO:0005829, cytosol;				03010, Ribosome;	PGTG_18911 40S ribosomal protein S3-2 (translation) (266 aa)	1e-133
p	Contig344	HP452114	PGTG_19779 | NADH dehydrogenase flavoprotein 2, mitochondrial precursor (translation) (278 aa)	Pgt prots	1e-149	GO:0005739, mitochondrion;			1.6.99.3, NADHdehydrogenase; 1.6.5.3, NADHdehydrogenase(ubiquinone);	05010, Alzheimers disease;05012, Parkinsons disease;05016, Huntingtons disease;00190, Oxidative phosphorylation;	PGTG_19779 NADH dehydrogenase flavoprotein 2, mitochondrial precursor (translation) (278 aa)	1e-149
p	Contig7293	HP458505	Q5KDT6_CRYNE (Q5KDT6) Processing of 20S pre-rRNA-related protein, putative	UniProt	4e-06						PGTG_06497 hypothetical protein (translation) (216 aa)	3e-83
p	Contig7421	HP458624	gb|AAC55944.1| Herpesvirus saimiri ORF73 homolog [Human herpesvirus 8]	NR	2e-06						PGTG_13455 hypothetical protein (translation) (231 aa)	2e-41
p	Contig7472	HP458667	ref|XP_568967.1| integral to membrane protein [Cryptococcus neoformans var. neoformans JEC21]	NR	2e-06						no Pgt prot homolog
p	Contig7479	HP458674	emb|CAA09887.4| allergen [Malassezia sympodialis]	NR	8e-07						PGTG_04340 predicted protein (translation) (310 aa)	1e-116
p	Contig7353	HP458560	gb|EEE27724.1| zinc finger (C3HC4 RING finger) protein [Toxoplasma gondii VEG]	NR	6e-07						PGTG_18276 predicted protein (translation) (325 aa)	2e-41
p	Contig7524	HP458715	ref|XP_001009383.1| RING finger protein [Tetrahymena thermophila SB210]	NR	6e-07						PGTG_18276 predicted protein (translation) (325 aa)	2e-22
p	Contig7372	HP458577	gb|ACG42711.1| zinc finger, C3HC4 type family protein [Zea mays]	NR	5e-07						PGTG_05087 predicted protein (translation) (221 aa)	5e-26
p	Contig7302	HP458513	gb|AAH48323.1| PJA1p (E3 ubiquitin-protein ligase Praja1) [Homo sapiens]	NR	4e-07						PGTG_18276 predicted protein (translation) (325 aa)	2e-50
p	Contig7330	HP458539	gb|ACG42711.1| zinc finger, C3HC4 type family protein [Zea mays]	NR	2e-07						PGTG_05087 predicted protein (translation) (221 aa)	1e-25
p	Contig7933	HP459095	ref|NP_523475.3| salivary gland secretion 1 [Drosophila melanogaster]	NR	1e-07						PGTG_03738 predicted protein (translation) (495 aa)	3e-72
p	Contig7855	HP459025	Q5KN84_CRYNE (Q5KN84) Sporulation-related protein, putative	UniProt	8e-08						PGTG_17203 conserved hypothetical protein (translation) (986 aa)	2e-62
p	Contig7385	HP458588	ref|NP_001093198.1| ring finger protein 12 [Bos taurus] gb|AAI42440.1| RNF12 protein [Bos taurus]	NR	6e-08						PGTG_11226 predicted protein (translation) (331 aa)	2e-17
p	Contig7771	HP458945	PGTG_01887 | glutathione S-transferase family protein (translation) (237 aa)	Pgt prots	2e-08						PGTG_01887 hypothetical protein similar to glutathione S-transferase family protein (translation) (237 aa)	2e-08
p	Contig7544	HP458735	ref|XP_001020845.1| NLI interacting factor-like phosphatase family protein [Tetrahymena thermophila SB210]	NR	5e-09						PGTG_15522 hypothetical protein (translation) (267 aa)	2e-68
p	Contig7791	HP458964	ref|NP_177600.1| zinc finger (C3HC4-type RING finger) family protein [Arabidopsis thaliana]	NR	3e-09						PGTG_05087 predicted protein (translation) (221 aa)	7e-32
p	Contig7279	HP458492	PGTG_11185 | oxysterol binding protein (translation) (590 aa)	Pgt prots	6e-10						PGTG_11185 hypothetical protein similar to oxysterol binding protein (translation) (590 aa)	6e-10
p	Contig7761	HP458936	prf||2021344A activator-like transposable element, transposase?	NR	6e-10						PGTG_01907 predicted protein (translation) (852 aa)	1e-107
p	Contig7804	HP458977	ref|XP_572840.1| 30S ribosomal protein S18 [Cryptococcus neoformans var. neoformans JEC21]	NR	3e-10						PGTG_04184 predicted protein (translation) (172 aa)	8e-96
p	Contig7936	HP459098	O74636_FUSOX (O74636) Transposase-like protein	UniProt	3e-10						PGTG_05889 predicted protein (translation) (784 aa)	1e-152
p	Contig7445	HP458643	ref|XP_001883194.1| glycoside hydrolase family 61 protein [Laccaria bicolor S238N-H82]	NR	2e-10						PGTG_17447 predicted protein (translation) (387 aa)	1e-166
p	Contig7840	HP459012	tpg|DAA01998.1| TPA_exp: tyrosine recombinase [Coprinopsis cinerea]	NR	2e-10						PGTG_16410 predicted protein (translation) (354 aa)	5e-61
p	Contig7856	HP459026	ref|NP_596366.1| DUF1741 (domain of unknown function) family, membrane protein [Schizosaccharomyces pombe]	NR	2e-10						PGTG_07836 hypothetical protein (translation) (762 aa)	1e-115
p	Contig7548	HP458738	EnCon[0839] fasciclin, extracellular, cell-adhesion domain-containing protein	Cogeme	8e-11						PGTG_01557 hypothetical protein (translation) (623 aa)	1e-83
p	Contig7459	HP458654	ref|XP_002143649.1| peroxisomal membrane anchor protein (Pex14), putative [Penicillium marneffei ATCC 18224]	NR	7e-11						PGTG_07111 conserved hypothetical protein (translation) (377 aa)	2e-95
p	Contig7463	HP458658	Ps38117535 gag/pol polyprotein	Cogeme	5e-11				2.7.7.49, RNA-directedDNApolymerase;		PGTG_15144 hypothetical protein similar to OSJNBb0004A17.2 (translation) (1090 aa)	8e-23
p	Contig7768	HP458943	UmCon[2677] homeobox-containing protein	Cogeme	5e-13						PGTG_03823 hypothetical protein (translation) (765 aa)	1e-72
p	Contig7858	HP459028	ref|XP_001270925.1| RING finger domain protein [Aspergillus clavatus NRRL 1]	NR	1e-13						PGTG_07755 predicted protein (translation) (259 aa)	1e-102
p	Contig7321	HP458531	gb|EED45021.1| TPR (tetratrico peptide (34 aa) repeat) protein ; protein-protein binding [Aspergillus flavus NRRL3357]; chaperone?	NR	7e-15	GO:0043234, protein complex; GO:0005829, cytosol; GO:0005634, nucleus;					PGTG_00484 conserved hypothetical protein (translation) (421 aa)	0
p	Contig7835	HP459007	gb|EED54994.1| dimeric dihydrodiol dehydrogenase, putative [Aspergillus flavus NRRL3357]	NR	5e-15						PGTG_14758 hypothetical protein (translation) (391 aa)	5e-53
p	Contig7298	HP458510	PGTG_15764 | copper-transporting ATPase RAN1 (translation) (1156 aa)	Pgt prots	2e-15						PGTG_15764 copper-transporting ATPase RAN1 (translation) (1156 aa)	2e-15
p	Contig7366	HP458572	gb|AAF18330.1|AF146279_2 207K protein [Soil-borne cereal mosaic virus]	NR	1e-15				2.7.7.48, RNA-directedRNApolymerase;		no Pgt prot homolog
p	Contig7297	HP458509	tpg|DAA01997.1| reverse transcriptase/ribonuclease H [Coprinopsis cinerea]	NR	5e-17						PGTG_12609 predicted protein (translation) (288 aa)	6e-46
p	Contig7824	HP458996	PGTG_03886 | aconitate hydratase, mitochondrial precursor (translation) (830 aa)	Pgt prots	1e-18						PGTG_03886 aconitate hydratase, mitochondrial precursor (translation) (830 aa)	1e-18
p	Contig164	HP451966	BfCon[0942] RNA recognition motif (RRM)-containing protein	Cogeme	6e-19						no Pgt prot homolog
p	Contig7441	HP458640	UmCon[2575] mitochondrial ribosomal protein MRP17	Cogeme	2e-21						PGTG_00282 hypothetical protein (translation) (118 aa)	4e-54
p	Contig7797	HP458970	emb|CAD29539.1| copia-type polyprotein [Pichia angusta]	NR	2e-23				2.7.7.49, RNA-directedDNApolymerase;		PGTG_16854 conserved hypothetical protein (translation) (229 aa)	2e-17
p	Contig7432	HP458632	PGTG_12203 | riboflavin aldehyde-forming enzyme (translation) (170 aa)	Pgt prots	8e-26						PGTG_12203 hypothetical protein similar to riboflavin aldehyde-forming enzyme (translation) (170 aa)	8e-26
p	Contig7296	HP458508	ref|XP_569799.1| endoplasmic reticulum protein [Cryptococcus neoformans var. neoformans JEC21]	UniProt	2e-31	GO:0005739, mitochondrion;			2.8.1.1, Thiosulfatesulfurtransferase;		PGTG_10215 conserved hypothetical protein (translation) (188 aa)	4e-61
p	Contig7505	HP458698	PGTG_08316 | DNA polymerase alpha catalytic subunit A (translation) (1536 aa)	Pgt prots	4e-32						PGTG_08316 DNA polymerase alpha catalytic subunit A (translation) (1536 aa)	4e-32
p	Contig7816	HP458988	ref|XP_001930622.1| (serine-type) carboxypeptidase cpdS precursor [Pyrenophora tritici-repentis Pt-1C-BFP]	NR	3e-37	GO:0005777, peroxisome; GO:0005789, endoplasmic reticulum membrane;					PGTG_10662 predicted protein (translation) (512 aa)	1e-129
p	Contig7782	HP458955	PGTG_00744 | E3 ubiquitin-protein ligase ptr1 (translation) (4198 aa)	Pgt prots	3e-41						PGTG_00744 E3 ubiquitin-protein ligase ptr1 (translation) (4198 aa)	3e-41
p	Contig7770	HP458944	PGTG_03390 | copia protein (translation) (1262 aa)	Pgt prots	1e-41				2.7.7.49, RNA-directedDNApolymerase;		PGTG_03390 copia protein (translation) (1262 aa)	1e-41
p	Contig7499	HP458693	MagCon[10406a] cytochrome P450 monooxygenase	Cogeme	1e-48						PGTG_12142 predicted protein (translation) (103 aa)	4e-14
p	Contig7812	HP458985	PGTG_09261 | 2OG-Fe(II) oxygenase superfamily (translation) (870 aa)	Pgt prots	7e-56						PGTG_09261 hypothetical protein similar to 2OG-Fe(II) oxygenase superfamily (translation) (870 aa)	7e-56
p	Contig7750	HP458925	PGTG_04828 | phosphoinositide-dependent protein kinase-1 beta (translation) (831 aa)	Pgt prots	2e-57						PGTG_04828 phosphoinositide-dependent protein kinase-1 beta (translation) (831 aa)	2e-57
p	Contig7450	HP458648	PGTG_11537 | dihydrolipoyllysine-residue acetyltransferase (translation) (336 aa)	Pgt prots	4e-62						PGTG_11537 hypothetical protein similar to dihydrolipoyllysine-residue acetyltransferase (translation) (336 aa)	4e-62
p	Contig7289	HP458501	PGTG_11537 | dihydrolipoyllysine-residue acetyltransferase (translation) (336 aa)	Pgt prots	3e-62						PGTG_11537 hypothetical protein similar to dihydrolipoyllysine-residue acetyltransferase (translation) (336 aa)	3e-62
p	Contig7921	HP459085	ref|XP_002174814.1| translation initiation factor eIF-2B subunit alpha [Schizosaccharomyces japonicus yFS275]	NR	3e-64	GO:0005829, cytosol; GO:0005634, nucleus;			5.3.1.23, S-methyl-5-thioribose-1-phosphateisomerase;		PGTG_05021 conserved hypothetical protein (translation) (328 aa)	1e-143
p	Contig70	HP451883	PGTG_00212 | electron transfer flavoprotein subunit alpha (translation) (353 aa)	Pgt prots	1e-69	GO:0005739, mitochondrion;					PGTG_00212 electron transfer flavoprotein subunit alpha (translation) (353 aa)	1e-69
p	Contig7904	HP459070	PGTG_08580 | lipoprotein (translation) (451 aa)	Pgt prots	4e-80						PGTG_08580 hypothetical protein similar to lipoprotein (translation) (451 aa)	4e-80
p	Contig7461	HP458656	PGTG_14936 | peptidyl-prolyl cis-trans isomerase (translation) (225 aa)	Pgt prots	2e-89	GO:0005829, cytosol; GO:0005634, nucleus;			5.2.1.8, Peptidylprolylisomerase;		PGTG_14936 peptidyl-prolyl cis-trans isomerase (translation) (225 aa)	2e-89
p	Contig7934	HP459096	PGTG_02392 | nucleoporin nup189 (translation) (2018 aa)	Pgt prots	1e-105						PGTG_02392 nucleoporin nup189 (translation) (2018 aa)	1e-105
p	Contig7363	HP458569	PGTG_13714 | exoglucanase 1 precursor (translation) (486 aa)	Pgt prots	1e-107				3.2.1.91, Cellulose1,4-beta-cellobiosidase;		PGTG_13714 exoglucanase 1 precursor (translation) (486 aa)	1e-107
p	Contig7844	HP459014	PGTG_06075 | heat shock protein Hsp88 (translation) (784 aa)	Pgt prots	1e-114	GO:0045335, phagocytic vesicle;					PGTG_06075 heat shock protein Hsp88 (translation) (784 aa)	1e-114
p	Contig7751	HP458926	PGTG_09759 | copper radical oxidase (translation) (618 aa)	Pgt prots	1e-124						PGTG_09759 hypothetical protein similar to copper radical oxidase (translation) (618 aa)	1e-124
p	Contig7918	HP459082	PGTG_05974 | mRNA 3prime-end processing protein RNA14 (translation) (981 aa)	Pgt prots	1e-135	GO:0005634, nucleus;					PGTG_05974 mRNA 3prime-end processing protein RNA14 (translation) (981 aa)	1e-135
p	Contig7865	HP459035	PGTG_04572 | 20S-pre-rRNA D-site endonuclease NOB1 (translation) (589 aa)	Pgt prots	1e-139	GO:0005829, cytosol; GO:0005634, nucleus;					PGTG_04572 20S-pre-rRNA D-site endonuclease NOB1 (translation) (589 aa)	1e-139
p	Contig7444	HP458642	PGTG_14112 | KEX1 protein precursor (translation) (669 aa)	Pgt prots	1e-147	GO:0000324, fungal-type vacuole;			3.4.16.6, CarboxypeptidaseD;		PGTG_14112 hypothetical protein similar to KEX1 protein precursor (translation) (669 aa)	1e-147
p	Contig7413	HP458616	PGTG_19043 | pyridine nucleotide-disulfide oxidoreductase (translation) (446 aa)	Pgt prots	1e-176						PGTG_19043 hypothetical protein similar to pyridine nucleotide-disulfide oxidoreductase (translation) (446 aa)	1e-176
e	Contig39	HP451858	Gz31371248 protein-tyrosine-phosphatase	Cogeme	2e-31	GO:0005829, cytosol; GO:0005634, nucleus;		GO:0007346, regulation of mitotic cell cycle; GO:0007165, signal transduction;	3.1.3.2, Acidphosphatase; 3.1.3.48, Protein-tyrosine-phosphatase;	00740, Riboflavin metabolism;00361, gamma-Hexachlorocyclohexane degradation;	PGTG_10493 predicted protein (translation) (138 aa)	6e-41
e	Contig7262	HP458476	gb|ABV46587.1| GPI anchored CFEM domain protein [Monacrosporium haptotylum]	NR	7e-07						PGTG_01209 hypothetical protein (translation) (169 aa)	3e-50
e	Contig7245	HP458459	PGTG_17057 | peptide methionine sulfoxide reductase msrB/msrA (translation) (171 aa)	Pgt prots	2e-70	GO:0005829, cytosol; GO:0005634, nucleus;			1.8.4.11, Peptide-methionine(S)-S-oxidereductase;		PGTG_17057 peptide methionine sulfoxide reductase msrB/msrA (translation) (171 aa)	2e-70
ep	Contig7401	HP458604	W0AA008ZA04C1 microsomal signal peptidase 12kDa subunit	Cogeme	2e-16	GO:0005787, signal peptidase complex; GO:0030176, integral to endoplasmic reticulum membrane;		GO:0006508, proteolysis;		03060, Protein export;	PGTG_06473 hypothetical protein (translation) (102 aa)	9e-51
ep	Contig7313	HP458523	CpCon[0010] glucose repressible gene protein	Cogeme	2e-12						PGTG_04722 hypothetical protein (translation) (72 aa)	2e-19
ept	Contig251	HP452037	PGTG_08310 | ubiquitin (translation) (160 aa)	Pgt prots	1e-58	GO:0005840, ribosome; GO:0022625, cytosolic large ribosomal subunit; GO:0022627, cytosolic small ribosomal subunit; GO:0005773, vacuole; GO:0005730, nucleolus; GO:0005886, plasma membrane;	GO:0005515, protein binding;	GO:0010224, response to UV-B; GO:0009751, response to salicylic acid stimulus; GO:0006464, protein modification process; GO:0006511, ubiquitin-dependent protein catabolic process; GO:0016567, protein ubiquitination;		03010, Ribosome;03320, PPAR signaling pathway;03010, Ribosome;	PGTG_08310 hypothetical protein similar to ubiquitin (translation) (160 aa)	1e-58
ept	Contig7270	HP458483	ref|XP_002151725.1| cAMP-regulated phosphoprotein family protein Igo1 [Penicillium marneffei ATCC 18224]	NR	1e-19	GO:0005829, cytosol; GO:0005634, nucleus;					PGTG_12636 hypothetical protein (translation) (261 aa)	1e-67
eptu	Contig74	HP451886	sp|P27393|CO4A2_ASCSU Collagen alpha-2(IV) chain [Ascaris suum]	NR	3e-07						PGTG_19150 predicted protein (translation) (621 aa)	6e-09
et	Contig7713	HP458892	PGTG_01559 | 26S protease regulatory subunit 6B (translation) (417 aa)	Pgt prots	5e-84		GO:0016887, ATPase activity;		3.6.4.6, Vesicle-fusingATPase;	03050, Proteasome;	PGTG_01559 26S protease regulatory subunit 6B (translation) (417 aa)	5e-84
et	Contig7276	HP458489	Mag19230832 homologue of CipC (E. nidulans), associated with antibiotic response	Cogeme	2e-18						PGTG_00252 hypothetical protein (translation) (110 aa)	1e-38
et	Contig7259	HP458473	PGTG_01148 | glycine cleavage system H protein, mitochondrial precursor (translation) (164 aa)	Pgt prots	3e-77	GO:0005739, mitochondrion;					PGTG_01148 glycine cleavage system H protein, mitochondrial precursor (translation) (164 aa)	3e-77
etu	Contig102	HP451911	gb|EED79376.1| catalase-like protein [Postia placenta Mad-698-R]	NR	4e-68	GO:0005829, cytosol; GO:0005634, nucleus;		GO:0034599, cellular response to oxidative stress;	1.11.1.6, Catalase;	05014, Amyotrophic lateral sclerosis (ALS);04146, Peroxisome;00380, Tryptophan metabolism;00680, Methane metabolism;	PGTG_10338 hypothetical protein (translation) (546 aa)	1e-172
eu	Contig106	HP451750	PGTG_01160 | medium-chain specific acyl-CoA dehydrogenase, mitochondrial precursor (translation) (360 aa)	Pgt prots	4e-85		GO:0003995, acyl-CoA dehydrogenase activity;	GO:0006635, fatty acid beta-oxidation;	1.3.99.3, Acyl-CoAdehydrogenase;	00640, Propanoate metabolism;00410, beta-Alanine metabolism;00071, Fatty acid metabolism;00280, Valine;03320, PPAR signaling pathway;	PGTG_01160 medium-chain specific acyl-CoA dehydrogenase, mitochondrial precursor (translation) (360 aa)	4e-85
eu	Contig6873	HP458124	PGTG_18502 | GTP-binding protein yptV3 (translation) (237 aa)	Pgt prots	1e-122	GO:0005622, intracellular;	GO:0003924, GTPase activity;	GO:0007264, small GTPase mediated signal transduction; GO:0006897, endocytosis;			PGTG_18502 GTP-binding protein yptV3 (translation) (237 aa)	1e-122
eu	Contig7253	HP458467	ref|XP_001876080.1| 20S proteasome subunit [Laccaria bicolor S238N-H82]	NR	2e-67			GO:0010243, response to organic nitrogen; GO:0014070, response to organic cyclic substance;	3.4.25.1, Proteasomeendopeptidasecomplex;	03050, Proteasome;	PGTG_04826 conserved hypothetical protein (translation) (379 aa)	2e-99
eu	Contig48	HP451865	PGTG_05198 | MFS monosaccharide transporter (translation) (513 aa)	Pgt prots	3e-56	GO:0005886, plasma membrane;	GO:0015295, solute:hydrogen symporter activity;	GO:0015793, glycerol transport; GO:0055085, transmembrane transport;			PGTG_05198 hypothetical protein similar to sugar transporter (translation) (513 aa)	3e-56
eu	Contig7277	HP458490	PGTG_00476 | serine palmitoyltransferase 2 (translation) (673 aa)	Pgt prots	4e-08						PGTG_00476 serine palmitoyltransferase 2 (translation) (673 aa)	4e-08
pt	Contig7320	HP458530	PGTG_14905 | UDP-N-acetylglucosamine pyrophosphorylase (translation) (493 aa)	Pgt prots	0	GO:0005730, nucleolus; GO:0005737, cytoplasm; GO:0005634, nucleus;	GO:0003977, UDP-N-acetylglucosamine diphosphorylase activity;	GO:0006048, UDP-N-acetylglucosamine biosynthetic process;	2.7.7.23, UDP-N-acetylglucosaminediphosphorylase;	00520, Amino sugar and nucleotide sugar metabolism;	PGTG_14905 UDP-N-acetylglucosamine pyrophosphorylase (translation) (493 aa)	0
pt	Contig7715	HP458894	UmCon[1536] histone H2B	Cogeme	1e-13	GO:0000788, nuclear nucleosome; GO:0031298, replication fork protection complex;	GO:0003677, DNA binding; GO:0005515, protein binding;	GO:0006333, chromatin assembly or disassembly;		05322, Systemic lupus erythematosus;	PGTG_01301 hypothetical protein similar to histone H2B (translation) (147 aa)	2e-11
pt	Contig7546	HP458737	GzCon[0439] 60S ribosomal protein L27	Cogeme	5e-62	GO:0022625, cytosolic large ribosomal subunit; GO:0005634, nucleus;	GO:0003735, structural constituent of ribosome; GO:0003723, RNA binding;	GO:0006412, translation;		03010, Ribosome;	PGTG_04722 hypothetical protein (translation) (72 aa)	1e-17
pt	Contig7620	HP458805	ref|XP_001268929.1| coatomer subunit epsilon [Aspergillus clavatus NRRL 1]	NR	3e-21	GO:0030126, COPI vesicle coat; GO:0005794, Golgi apparatus;		GO:0006891, intra-Golgi vesicle-mediated transport;			PGTG_03640 conserved hypothetical protein (translation) (323 aa)	1e-112
pt	Contig7725	HP458904	BgCon[2241] DNA directed RNA polymerase II polypeptide L	Cogeme	9e-29			GO:0009792, embryonic development ending in birth or egg hatching;	2.7.7.6, DNA-directedRNApolymerase;	03020, RNA polymerase;05016, Huntingtons disease;00230, Purine metabolism;00240, Pyrimidine metabolism;	no Pgt prot homolog
pt	Contig7947	HP459109	BgCon[0123] histone H3	Cogeme	6e-66	GO:0000788, nuclear nucleosome; GO:0031298, replication fork protection complex; GO:0005634, nucleus;	GO:0042802, identical protein binding; GO:0003677, DNA binding; GO:0005515, protein binding;	GO:0010526, negative regulation of transposition RNA-mediated; GO:0006333, chromatin assembly or disassembly; GO:0007094, mitotic cell cycle spindle assembly checkpoint;		05322, Systemic lupus erythematosus;	PGTG_11296 conserved hypothetical protein (translation) (137 aa)	1e-58
pt	Contig7477	HP458672	ref|XP_570806.1| vacuole protein, palmitoyltransferase (protein fatty acyltransferase)? [Cryptococcus neoformans var. neoformans JEC21]	NR	7e-39		GO:0016409, palmitoyltransferase activity;	GO:0016188, synaptic vesicle maturation; GO:0018345, protein palmitoylation; GO:0045184, establishment of protein localization;		00350, Tyrosine metabolism;00632, Benzoate degradation via CoA ligation;00903, Limonene and pinene degradation;00624, 1- and 2-Methylnaphthalene degradation;00360, Phenylalanine metabolism;00642, Ethylbenzene degradation;	PGTG_09447 predicted protein (translation) (312 aa)	4e-88
pt	Contig7734	HP458912	Gz22501393 oligosaccharyl transferase subunit (gamma)	Cogeme	2e-27	GO:0008250, oligosaccharyltransferase complex;	GO:0004579, dolichyl-diphosphooligosaccharide-protein glycotransferase activity;	GO:0018279, protein amino acid N-linked glycosylation via asparagine;		00510, N-Glycan biosynthesis;	PGTG_01612 conserved hypothetical protein (translation) (340 aa)	6e-82
pt	Contig7361	HP458567	PGTG_12376 | cofilin (translation) (141 aa)	Pgt prots	5e-55	GO:0030479, actin cortical patch; GO:0051286, cell tip; GO:0032153, cell division site;		GO:0030042, actin filament depolymerization; GO:0000915, cytokinesis actomyosin contractile ring assembly;		04810, Regulation of actin cytoskeleton;04666, Fc gamma R-mediated phagocytosis;04360, Axon guidance;	PGTG_12376 cofilin (translation) (141 aa)	5e-55
pt	Contig7719	HP458898	MagCon[4370a] ubiquitin-conjugating enzyme	Cogeme	2e-57	GO:0005783, endoplasmic reticulum; GO:0005829, cytosol;	GO:0005515, protein binding;	GO:0030433, ER-associated protein catabolic process;	6.3.2.19, Ubiquitin--proteinligase;	05012, Parkinsons disease;04120, Ubiquitin mediated proteolysis;	PGTG_07579 conserved hypothetical protein (translation) (179 aa)	8e-99
pt	Contig7952	EZ116206	PGTG_12706 | cell division cycle protein 48 (translation) (819 aa)	Pgt prots	1e-180		GO:0005515, protein binding;	GO:0030968, endoplasmic reticulum unfolded protein response; GO:0051301, cell division; GO:0007126, meiosis; GO:0000910, cytokinesis; GO:0040011, locomotion; GO:0040010, positive regulation of growth rate; GO:0002119, nematode larval development; GO:00097	3.6.4.3, Microtubule-severingATPase;		PGTG_12706 cell division cycle protein 48 (translation) (819 aa)	1e-180
pt	Contig7971	HP459131	PGTG_09250 | calcium ion binding protein (translation) (191 aa)	Pgt prots	1e-110	GO:0005829, cytosol; GO:0005886, plasma membrane; GO:0005737, cytoplasm; GO:0005634, nucleus;	GO:0005509, calcium ion binding;	GO:0031137, regulation of conjugation with cellular fusion; GO:0019933, cAMP-mediated signaling; GO:0006874, cellular calcium ion homeostasis;	2.7.11.17, Calcium/calmodulin-dependentproteinkinase;	04740, Olfactory transduction;	PGTG_09250 hypothetical protein similar to calcium ion binding protein (translation) (191 aa)	1e-110
pt	Contig7281	HP458494	GzCon[1262] mitochondrial ribosomal protein S10	Cogeme	1e-16	GO:0005763, mitochondrial small ribosomal subunit; GO:0005739, mitochondrion;	GO:0003735, structural constituent of ribosome;	GO:0032543, mitochondrial translation;			PGTG_07078 conserved hypothetical protein (translation) (325 aa)	1e-121
pt	Contig7398	HP458601	PGTG_07575 | mitochondrial 37S ribosomal protein S8 (translation) (158 aa)	Pgt prots	3e-71	GO:0005763, mitochondrial small ribosomal subunit; GO:0005739, mitochondrion;	GO:0003735, structural constituent of ribosome;	GO:0032543, mitochondrial translation;			PGTG_07575 mitochondrial 37S ribosomal protein S8 (translation) (158 aa)	3e-71
pt	Contig7665	HP458847	PGTG_00178 | 26S proteasome regulatory subunit RPN9 (translation) (492 aa)	Pgt prots	0	GO:0005634, nucleus;	GO:0005515, protein binding;	GO:0043161, proteasomal ubiquitin-dependent protein catabolic process;		03050, Proteasome;	PGTG_00178 26S proteasome regulatory subunit RPN9 (translation) (492 aa)	0
pt	Contig350	HP452118	PGTG_06303 | NEDD8-conjugating enzyme, ubc12 (translation) (181 aa); proteolytic targeting	Pgt prots	1e-100		GO:0018169, ribosomal S6-glutamic acid ligase activity; GO:0019788, NEDD8 ligase activity; GO:0004842, ubiquitin-protein ligase activity; GO:0005515, protein binding;	GO:0045116, protein neddylation; GO:0006464, protein modification process;	6.3.2.19, Ubiquitin--proteinligase;	04120, Ubiquitin mediated proteolysis;	PGTG_06303 NEDD8-conjugating enzyme ubc12 (translation) (181 aa)	1e-100
pt	Contig7327	HP458536	gb|EDZ71544.1| YIL112Wp-like protein (ankyrin repeat and SOCS box-containing) [Saccharomyces cerevisiae AWRI1631]	NR	5e-09	GO:0034967, Set3 complex;	GO:0005515, protein binding;	GO:0045835, negative regulation of meiosis; GO:0016575, histone deacetylation;			PGTG_00190 predicted protein (translation) (195 aa)	1e-73
pt	Contig7307	HP458518	PGTG_13129 | het-c2 protein (translation) (201 aa)	Pgt prots	2e-97		GO:0017089, glycolipid transporter activity; GO:0051861, glycolipid binding; GO:0008289, lipid binding;	GO:0046836, glycolipid transport;			PGTG_13129 hypothetical protein similar to het-c2 protein (translation) (201 aa)	2e-97
pt	Contig7650	HP458833	PGTG_10008 | pre-mRNA-splicing factor CWC21 (translation) (188 aa)	Pgt prots	1e-68	GO:0015030, Cajal body; GO:0016607, nuclear speck;	GO:0070742, C2H2 zinc finger domain binding; GO:0047485, protein N-terminus binding; GO:0005515, protein binding;				PGTG_10008 pre-mRNA-splicing factor CWC21 (translation) (188 aa)	1e-68
pt	Contig7389	HP458592	sp|Q5A5N6|ALG14_CANAL UDP-N-acetylglucosamine transferase subunit ALG14, asparagine-linked glycosylation protein 14 [Candida albicans SC5314]	UniProt	1e-31	GO:0005783, endoplasmic reticulum;				00510, N-Glycan biosynthesis;	PGTG_14320 hypothetical protein (translation) (263 aa)	1e-100
pt	Contig7358	HP451815	sp|Q6CGL4| acyl-protein thioesterase 1 [Yarrowia lipolytica]	NR	2e-42	GO:0005739, mitochondrion;			3.1.1.1, Carboxylesterase;	00564, Glycerophospholipid metabolism;	PGTG_11305 predicted protein (translation) (300 aa)	2e-92
pt	Contig7428	EZ116191	PGTG_04124 | 60S ribosomal protein L19 (translation) (197 aa)	Pgt prots	1e-82	GO:0022625, cytosolic large ribosomal subunit; GO:0005886, plasma membrane;				03010, Ribosome;	PGTG_04124 60S ribosomal protein L19 (translation) (197 aa)	1e-82
pt	Contig7710	EZ116199	PGTG_00730 | ubiquinol-cytochrome C reductase complex core protein 2 precursor (translation) (435 aa)	Pgt prots	2e-67	GO:0005743, mitochondrial inner membrane; GO:0005739, mitochondrion;				05010, Alzheimers disease;05012, Parkinsons disease;00190, Oxidative phosphorylation;04260, Cardiac muscle contraction;05016, Huntingtons disease;	PGTG_00730 hypothetical protein similar to ubiquinol-cytochrome C reductase complex core protein 2 precursor (translation) (435 aa)	2e-67
pt	Contig7355	HP458562	ref|ZP_03455019.1| thioesterase family protein [Burkholderia pseudomallei 576]	NR	1e-19						PGTG_11255 conserved hypothetical protein (translation) (230 aa)	5e-58
pt	Contig7338	HP458547	PGTG_18395 | DNA damage-binding protein 1 (translation) (963 aa)	Pgt prots	5e-33						PGTG_18395 DNA damage-binding protein 1 (translation) (963 aa)	5e-33
pt	Contig7329	HP458538	GzCon[4178] NADH-ubiquinone oxidoreductase 21 kda subunit	Cogeme	2e-35				1.6.99.3, NADHdehydrogenase; 1.6.5.3, NADHdehydrogenase(ubiquinone);		PGTG_02978 hypothetical protein (translation) (185 aa)	1e-110
pt	Contig7582	HP458769	PGTG_15711 | eukaryotic translation initiation factor 3 subunit 10 (translation) (981 aa)	Pgt prots	8e-40						PGTG_15711 eukaryotic translation initiation factor 3 subunit 10 (translation) (981 aa)	8e-40
pt	Contig7410	HP458613	PGTG_06300 | nipsnap family protein (translation) (281 aa)	Pgt prots	1e-155	GO:0005739, mitochondrion;					PGTG_06300 hypothetical protein similar to nipsnap family protein (translation) (281 aa)	1e-155
ptu	Contig7404	HP458607	UmCon[2502] meiotic sister-chromatid recombination	Cogeme	9e-33	GO:0001950, plasma membrane enriched fraction; GO:0005783, endoplasmic reticulum; GO:0005739, mitochondrion;		GO:0007131, reciprocal meiotic recombination; GO:0034605, cellular response to heat;			PGTG_04736 conserved hypothetical protein (translation) (705 aa)	0
ptu	Contig7447	HP458645	PGTG_01669 | transaldolase (translation) (273 aa)	Pgt prots	1e-148	GO:0005829, cytosol; GO:0005634, nucleus;		GO:0009052, pentose-phosphate shunt non-oxidative branch;	2.2.1.2, Transaldolase;	00030, Pentose phosphate pathway;	PGTG_01669 transaldolase (translation) (273 aa)	1e-148
ptu	Contig85	EZ116219	emb|CAI59746.1| putative polysaccharide deacetylase [Sporisorium reilianum]	NR	1e-26						PGTG_07139 conserved hypothetical protein (translation) (521 aa)	1e-68
pu	Contig7860	HP459030	ref|XP_002171861.1| transcription initiation factor TFIID subunit 10 [Schizosaccharomyces japonicus yFS275]	NR	2e-11	GO:0005829, cytosol; GO:0005634, nucleus;		GO:0006338, chromatin remodeling;		03022, Basal transcription factors;	PGTG_15394 conserved hypothetical protein (translation) (312 aa)	6e-46
pu	Contig7471	HP458666	PGTG_11332 | eukaryotic translation initiation factor 1A (translation) (142 aa)	Pgt prots	6e-63	GO:0005737, cytoplasm;	GO:0008135, translation factor activity nucleic acid binding;	GO:0006413, translational initiation;			PGTG_11332 eukaryotic translation initiation factor 1A (translation) (142 aa)	6e-63
pu	Contig98	HP451908	ref|XP_572743.1| peptidase [Cryptococcus neoformans var. neoformans JEC21]	NR	1e-59	GO:0005829, cytosol; GO:0005634, nucleus;		GO:0033554, cellular response to stress;			PGTG_08444 hypothetical protein similar to alanyl dipeptidyl peptidase (translation) (638 aa)	1e-10
pu	Contig7475	HP458670	PGTG_04715 | mitogen-activated protein kinase sty1 (translation) (367 aa)	Pgt prots	3e-79	GO:0005829, cytosol; GO:0005737, cytoplasm; GO:0005634, nucleus;	GO:0004707, MAP kinase activity; GO:0005515, protein binding;	GO:0043557, regulation of translation in response to osmotic stress; GO:0070321, regulation of translation in response to nitrogen starvation; GO:0043556, regulation of translation in response to oxidative stress; GO:0010847, regulation of chromatin assem	2.7.11.24, Mitogen-activatedproteinkinase;	05140, Leishmania infection;05014, Amyotrophic lateral sclerosis (ALS);04370, VEGF signaling pathway;04622, RIG-I-like receptor signaling pathway;04011, MAPK signaling pathway - yeast;04621, NOD-like receptor signaling pathway;04670, Leukocyte transendoth	PGTG_04715 mitogen-activated protein kinase sty1 (translation) (367 aa)	3e-79
pu	Contig7873	HP459043	PGTG_01699 | phosphoinositide PI4,5P(2) binding protein (translation) (485 aa)	Pgt prots	1e-153			GO:0048015, phosphoinositide-mediated signaling; GO:0033554, cellular response to stress;			PGTG_01699 hypothetical protein similar to phosphoinositide PI4,5P(2) binding protein (translation) (485 aa)	1e-153
pu	Contig2873	HP454532	ref|XP_001878503.1| serine carboxypeptidase [Laccaria bicolor S238N-H82]	NR	3e-44	GO:0000324, fungal-type vacuole;	GO:0004185, serine-type carboxypeptidase activity; GO:0046982, protein heterodimerization activity;		3.4.16.5, CarboxypeptidaseC;		PGTG_02777 conserved hypothetical protein (translation) (460 aa)	1e-112
pu	Contig7403	HP458606	Um34332715 guanine nucleotide binding protein gamma subunit	Cogeme	1e-34					04011, MAPK signaling pathway - yeast;	PGTG_00790 hypothetical protein (translation) (83 aa)	2e-36
pu	Contig7377	HP458581	PGTG_07589 | G2/mitotic-specific cyclin-B (translation) (608 aa)	Pgt prots	5e-06						PGTG_07589 G2/mitotic-specific cyclin-B (translation) (608 aa)	5e-06
pu	Contig2907	HP454563	PsCon[3251] zinc finger (C3HC4-type RING finger) protein	Cogeme	4e-07						PGTG_09217 hypothetical protein (translation) (166 aa)	2e-68
pu	Contig7418	HP458621	EnCon[5467] RNA / single-stranded DNA binding protein	Cogeme	1e-12						PGTG_13383 hypothetical protein (translation) (352 aa)	2e-70
pu	Contig2817	HP454479	PGTG_15928 | GDP-mannose transporter (translation) (380 aa)	Pgt prots	1e-30	GO:0005794, Golgi apparatus;					PGTG_15928 GDP-mannose transporter (translation) (380 aa)	1e-30
tu	Contig7552	HP458742	PGTG_08949 | actin (translation) (442 aa)	Pgt prots	1e-44	GO:0030479, actin cortical patch; GO:0005829, cytosol; GO:0005737, cytoplasm;	GO:0005515, protein binding;	GO:0000915, cytokinesis actomyosin contractile ring assembly; GO:0007163, establishment or maintenance of cell polarity;			PGTG_08949 actin (translation) (442 aa)	1e-44
tu	Contig7972	HP459132	PGTG_08559 | cell wall alpha-1,3-glucan synthase mok13 (translation) (2415 aa)	Pgt prots	5e-88	GO:0005619, ascospore wall;	GO:0047657, alpha-1 3-glucan synthase activity;	GO:0006075, 1 3-beta-glucan biosynthetic process; GO:0030476, ascospore wall assembly; GO:0033554, cellular response to stress;	2.4.1.183, Alpha-1,3-glucansynthase;		PGTG_08559 cell wall alpha-1,3-glucan synthase mok13 (translation) (2415 aa)	5e-88
tu	Contig150	HP451952	ref|XP_001936343.1| replication factor C subunit 1 [Pyrenophora tritici-repentis Pt-1C-BFP]	NR	5e-54	GO:0031391, Elg1 RFC-like complex; GO:0031389, Rad17 RFC-like complex; GO:0031390, Ctf18 RFC-like complex; GO:0005663, DNA replication factor C complex; GO:0000790, nuclear chromatin; GO:0005634, nucleus;	GO:0003689, DNA clamp loader activity; GO:0005515, protein binding;	GO:0006261, DNA-dependent DNA replication;		03430, Mismatch repair;03030, DNA replication;03420, Nucleotide excision repair;	PGTG_17727 conserved hypothetical protein (translation) (1471 aa)	1e-134
tu	Contig2847	HP454508	ref|XP_571153.1| leukotriene-A4 hydrolase [Cryptococcus neoformans var. neoformans JEC21]	NR	2e-46	GO:0005829, cytosol; GO:0005634, nucleus;		GO:0006691, leukotriene metabolic process;	3.3.2.6, Leukotriene-A(4)hydrolase;	00590, Arachidonic acid metabolism;	PGTG_09219 hypothetical protein similar to novel protein (translation) (627 aa)	1e-108
tu	Contig7700	HP458880	ref|NP_001135162.1| glutathione S-transferase kappa 1-like [Salmo salar]	NR	8e-33	GO:0005743, mitochondrial inner membrane; GO:0005739, mitochondrion;	GO:0004602, glutathione peroxidase activity; GO:0004364, glutathione transferase activity;	GO:0006749, glutathione metabolic process;	2.5.1.18, Glutathionetransferase;	00480, Glutathione metabolism;00980, Metabolism of xenobiotics by cytochrome P450;04146, Peroxisome;00982, Drug metabolism - cytochrome P450;	PGTG_14747 predicted protein (translation) (145 aa)	7e-57
tu	Contig36	HP451745	PGTG_14272 | calcium ion transporter (translation) (542 aa)	Pgt prots	4e-89	GO:0005783, endoplasmic reticulum;		GO:0006874, cellular calcium ion homeostasis;			PGTG_14272 hypothetical protein similar to calcium ion transporter (translation) (542 aa)	4e-89
tu	Contig7563	HP458751	gb|EEE20129.1| ubiquitin-conjugating enzyme domain-containing protein, putative [Toxoplasma gondii GT1]	NR	5e-12			GO:0007291, sperm individualization; GO:0007286, spermatid development;			PGTG_01748 predicted protein (translation) (232 aa)	1e-105
tu	Contig420	HP452181	PGTG_13573 | voltage-gated potassium channel subunit beta-2 (translation) (348 aa)	Pgt prots	1e-119	GO:0005829, cytosol; GO:0005634, nucleus;	GO:0016491, oxidoreductase activity;	GO:0033554, cellular response to stress;			PGTG_13573 voltage-gated potassium channel subunit beta-2 (translation) (348 aa)	1e-119
tu	Contig7945	HP459107	PGTG_18873 | phosphoenolpyruvate carboxykinase (translation) (579 aa)	Pgt prots	2e-91		GO:0005515, protein binding;		4.1.1.49, Phosphoenolpyruvatecarboxykinase(ATP);	00020, Citrate cycle (TCA cycle);00620, Pyruvate metabolism;00010, Glycolysis / Gluconeogenesis;00710, Carbon fixation in photosynthetic organisms;	PGTG_18873 phosphoenolpyruvate carboxykinase (translation) (579 aa)	2e-91
tu	Contig7033	HP458273	PsCon[0092] 60S ribosomal protein L7A	Cogeme	3e-38		GO:0005515, protein binding;			04962, Vasopressin-regulated water reabsorption;	no Pgt prot homolog
tu	Contig6851	HP458102	PGTG_09193 | malate synthase (translation) (241 aa)	Pgt prots	1e-133	GO:0005737, cytoplasm;	GO:0042802, identical protein binding; GO:0005515, protein binding;		2.3.3.9, Malatesynthase;	00630, Glyoxylate and dicarboxylate metabolism;00620, Pyruvate metabolism;	PGTG_09193 malate synthase (translation) (241 aa)	1e-133
tu	Contig7566	HP458754	Um37407965 yippee family protein, nuclear zinc-binding protein	Cogeme	1e-26		GO:0046872, metal ion binding; GO:0005515, protein binding;				PGTG_14800 conserved hypothetical protein (translation) (111 aa)	7e-35
tu	Contig7575	HP458762	PGTG_10666 | chitin synthase 1 (translation) (911 aa)	Pgt prots	2e-40				2.4.1.16, Chitinsynthase;	00520, Amino sugar and nucleotide sugar metabolism;	PGTG_10666 chitin synthase 1 (translation) (911 aa)	2e-40
tu	Contig2769	HP454432	ref|XP_002151406.1| thioesterase family protein [Penicillium marneffei ATCC 18224]	NR	2e-09						PGTG_02395 conserved hypothetical protein (translation) (314 aa)	2e-37
tu	Contig51	HP451868	PGTG_00934 | plasma membrane calcium-transporting ATPase 4 (translation) (1374 aa)	Pgt prots	5e-14						PGTG_00934 plasma membrane calcium-transporting ATPase 4 (translation) (1374 aa)	5e-14
tu	Contig6897	HP458146	PGTG_09327 | guanine deaminase (translation) (524 aa)	Pgt prots	2e-28						PGTG_09327 guanine deaminase (translation) (524 aa)	2e-28
tu	Contig7693	HP458874	UmCon[1404] involved in ER to Golgi transport	Cogeme	1e-33	GO:0005789, endoplasmic reticulum membrane;					PGTG_09194 conserved hypothetical protein (translation) (169 aa)	3e-83
tu	Contig34	EZ116169	PGTG_12495 | plasma membrane ATPase 1 (translation) (962 aa)	Pgt prots	9e-60	GO:0005886, plasma membrane;					PGTG_12495 plasma membrane ATPase 1 (translation) (962 aa)	9e-60
tu	Contig78	HP451890	PGTG_03802 | endo-1,3(4)-beta-glucanase (translation) (430 aa)	Pgt prots	1e-151						PGTG_03802 hypothetical protein similar to endo-1,3(4)-beta-glucanase (translation) (430 aa)	1e-151
Pt non-redundant unigene sequences specific for and shared between spore stages as presented in the Venn diagram (Fig 3) with annotation results; u, urediniospores; t, teliospores; p, pycniospores; e, aeciospores. For each tentative annotation, the database from which it was produced with its e_value is given. GO-annotations are also given according to cellular location (GO-C), function (GO-F) or…
