# Supplementary material for: Gene discovery in EST sequences from the wheat leaf rust fungus Puccinia triticina sexual spores, asexual spores and haustoria, compared to other rust and corn smut fungi
Source: BMC Genomics. 2011 Mar 24;12:161. doi: 10.1186/1471-2164-12-161 (PMC3074555; doi:10.1186/1471-2164-12-161)
Supplement: Additional file 8 — Pt unigenes whose EST counts in the various spore stages correlate with EST counts of U. maydis homologs in equivalent cell types/spore stages. [file 1471-2164-12-161-S8.XLS]

## Sheet: correlated spore stages
		EST representation among Pt spore stages																												EST representation among Um stages
		original EST #s					"normalized"																							original EST #s							"normalized"
sequence_id	accession #	pte	ptg	ptp	ptt	ptu	pte	ptg	ptp	ptt	ptu	HitPt454Seqs	GeneMarkOrf	PredictedFungal	header	e-value	DB	NR annotation	e-value NR	Cogeme annotation	e-value Cogeme	EST_others-annotation	e-value EST_others	CleanWheat	e-value CleanWheat	tBLASTx to UmESTs	e-value tBLASTx to UmESTs	Pgt prots	e-value Pgt prots	HCM	MMC	MMN	D12	DIK	TDO	T11	HCM	MMC	MMN	D12	DIK	TDO	T11
ptt vs TDO
Contig5874	HP457206	0	0	0	17	0	0	0	0	39.1	0	1	1	1	mg[1011] mitochondrial inner membrane protein involved in protein import	2e-54	Cogeme	ref|XP_001937096.1| mitochondrial import inner membrane translocase subunit tim-17 [Pyrenophora tritici-repentis Pt-1C-BFP] gb|EDU49683.1| mitochondrial import inner membrane translocase subunit tim-17 [Pyrenophora tritici-repentis Pt-1C-BFP]	9e-42	mg[1011] mitochondrial inner membrane protein involved in protein import	2e-54	Ps_2082 Wheat stripe rust fungus cDNA library Puccinia striiformis f. sp. tritici cDNA 5prime similar to Mitochondrial import inner membrane translocase, subunit Tim17/22, mRNA sequence. gb|ES322399.1|	3e-71	gi|141658406|gb|CJ825439.1|CJ825439 CJ825439 Y. Ogihara unpublished cDNA library, whatlal Triticum aestivum cDNA clone whatlal18i17 5prime, mRNA sequence	1e-30	um11167 probable TIM17 - mitochondrial inner membrane import translocase subunit	1e-59	PGTT_03894 | PGTG_03894 | mitochondrial import inner membrane translocase subunit TIM17 (201 aa)	1e-46	3	0	0	1	0	3	0	4.2	0	0	1	0	8.7	0
ptp vs T11
Contig7361	HP458567	0	0	3	1	0	0	0	6.6	2.3	0	1	1	1	PGTG_12376 | Pgt cofilin (translation) (141 aa)	5e-55	PgramProts	ref|XP_001875617.1| actin depolymerizing factor [Laccaria bicolor S238N-H82] gb|EDR13119.1| actin depolymerizing factor [Laccaria bicolor S238N-H82]	1e-30	UmCon[0003] cofilin, cortical cytoskeleton component, actin binding and severing protein	6e-38	UAHYP_19A_F_B08 UaHyphae_ARS Uromyces appendiculatus cDNA clone UAHYP_19A_B08, mRNA sequence. gb|FE662834.1|	3e-40	gi|24979073|gb|CA485068.1|CA485068 WHE4314_B01_C02ZS Wheat meiotic anther cDNA library Triticum aestivum cDNA clone WHE4314_B01_C02, mRNA sequence	2e-19	um04314 probable COF1 - cofilin, actin binding and severing protein	2e-38	PGTT_12376 | PGTG_12376 | actin-depolymerizing factor 2 (141 aa)	5e-55	3	2	2	3	1	1	6	4.2	2.8	3.4	3	3.5	2.9	15.6
Contig7486	HP458680	0	0	2	0	0	0	0	4.4	0	0	1	1	1	no hit			no hit		no hit		no hit		no hit		um01027 conserved hypothetical protein	8e-06	PGTT_03062 | PGTG_03062 | predicted protein (263 aa)	2e-44	0	0	0	0	0	0	1	0	0	0	0	0	0	2.6
ptp vs HCM/MMN/MMC
Contig7784	HP458957	0	0	2	0	0	0	0	4.4	0	0	1	1	1	PGTG_12274 | Pgt hypothetical protein similar to Nas2p (translation) (254 aa)	2e-97	PgramProts	ref|XP_002145775.1| 26S proteasome non-ATPase regulatory subunit Nas2, putative [Penicillium marneffei ATCC 18224] gb|EEA25228.1| 26S proteasome non-ATPase regulatory subunit Nas2, putative [Penicillium marneffei ATCC 18224]	2e-29	CpCon[1074] 26S proteasome non-ATPase regulatory subunit 9	7e-17	UAHYP_23A_F_F09 UaHyphae_ARS Uromyces appendiculatus cDNA clone UAHYP_23A_F09, mRNA sequence. gb|FE665227.1|	2e-59	gi|25447347|gb|CA725514.1|CA725514 wds3f.pk002.f5 wds3f Triticum aestivum cDNA clone wds3f.pk002.f5 5prime end, mRNA sequence	9e-08	um02794 related to 26S proteasome non-ATPase regulatory subunit 9	8e-20	PGTT_12274 | PGTG_12274 | 26S proteasome non-ATPase regulatory subunit 9 (254 aa)	2e-97	3	0	0	0	0	0	0	4.2	0	0	0	0	0	0
Contig7296	HP458508	0	0	2	0	0	0	0	4.4	0	0	1	1	1	ref|NP_651210.2| CG6000, isoform A [Drosophila melanogaster] gb|AAF56229.2| CG6000, isoform A [Drosophila melanogaster]\n	7e-19	NR	ref|NP_651210.2| CG6000, isoform A [Drosophila melanogaster] gb|AAF56229.2| CG6000, isoform A [Drosophila melanogaster]	7e-19	MagCon[11470a] unknown (homologue of Yor285wp, Yor286wp, S. cerevisiae)	1e-15	CATH11067.fwd CATH Sporobolomyces roseus IAM 13481 whole cells Sporobolomyces roseus IAM 13481 cDNA clone CATH11067 5prime, mRNA sequence. gb|EY979960.1|	2e-37	no hit		um04541 conserved hypothetical protein	6e-37	PGTT_10215 | PGTG_10215 | hypothetical protein similar to endoplasmic reticulum protein (188 aa)	4e-61	5	8	0	0	0	2	0	7	11.2	0	0	0	5.8	0
ptg vs DIK
Contig2795	HP454457	0	10	0	0	1	0	10	0	0	3.5	1	1	1	PGTG_12488 | Pgt ornithine decarboxylase (translation) (526 aa)	4e-31	PgramProts	ref|XP_001880961.1| ornithine decarboxylase [Laccaria bicolor S238N-H82] gb|EDR08736.1| ornithine decarboxylase [Laccaria bicolor S238N-H82]	5e-14	no hit		JGI_ACAC15326.rev ACAC Phakopsora pachyrhizi TW72-1 germinating urediniospores on water surface (20C/16 hours/dark) Phakopsora pachyrhizi cDNA clone ACAC15326 3prime, mRNA sequence. gb|EH252221.1|	6e-25	no hit		um01048 ornithine decarboxylase	5e-11	PGTT_12488 | PGTG_12488 | ornithine decarboxylase (526 aa)	4e-31	0	0	2	0	3	0	0	0	0	3.4	0	10.5	0	0
Contig5243	HP456615	0	7	0	0	0	0	7	0	0	0	1	1	1	Q4PHH3_USTMA (Q4PHH3) Hypothetical protein	1e-09	UniProt	no hit		no hit		JGI_ACAC2148.fwd ACAC Phakopsora pachyrhizi TW72-1 germinating urediniospores on water surface (20C/16 hours/dark) Phakopsora pachyrhizi cDNA clone ACAC2148 5prime, mRNA sequence. gb|EH256321.1|	3e-26	no hit		um00440 conserved hypothetical protein	4e-07	PGTT_14615 | PGTG_14615 | hypothetical protein (258 aa)	3e-39	0	0	1	0	1	0	0	0	0	1.7	0	3.5	0	0
Contig5167	HP456544	0	5	0	0	0	0	5	0	0	0	1	1	1	PsCon[7154] protease	1e-09	Cogeme	no hit		PsCon[7154] protease	1e-09	CATH5626.rev CATH Sporobolomyces roseus IAM 13481 whole cells Sporobolomyces roseus IAM 13481 cDNA clone CATH5626 3prime, mRNA sequence. gb|EY997721.1|	9e-27	gi|143541668|gb|CJ871814.1|CJ871814 CJ871814 Y. Ogihara unpublished cDNA library, whsctal Triticum aestivum cDNA clone whsctal6p18 3prime, mRNA sequence	1e-18	um04116.2 conserved hypothetical protein	9e-29	PGTT_01434 | PGTG_01434 | conserved hypothetical protein (335 aa)	2e-36	0	0	2	0	2	0	0	0	0	3.4	0	7	0	0
Contig5126	HP456507	0	4	0	0	0	0	4	0	0	0	1	1	1	PGTG_07426 | Pgt DNA-directed RNA polymerase I 40 kDa polypeptide (translation) (360 aa)	4e-37	PgramProts	ref|XP_001387588.2| RNA polymerase III (C) subunit [Pichia stipitis CBS 6054] gb|EAZ63565.2| RNA polymerase III (C) subunit [Pichia stipitis CBS 6054]	6e-14	no hit		k4o14j2.f1 Cryptococcus neoformans strain B3501 Cryptococcus neoformans var. neoformans cDNA clone k4o14j2 3prime, mRNA sequence. gb|CF189711.1|	2e-22	no hit		um10166 probable Rpc40 - 40 kD subunit of DNA-directed RNA polymerases I and III	1e-20	PGTT_07426 | PGTG_07426 | DNA-directed RNA polymerases I and III subunit RPAC1 (360 aa)	4e-37	0	0	0	1	2	0	0	0	0	0	1	7	0	0
Contig5158	HP456536	0	2	0	0	0	0	2	0	0	0	1	1	1	PGTG_01609 | Pgt protein HSD1 (translation) (256 aa)	2e-28	PgramProts	gb|EED54804.1| phosphatidate cytidylyltransferase, putative [Aspergillus flavus NRRL3357]	8e-07	no hit		CU899668 Mycelium grown for 48h Podospora anserina cDNA clone HH0AB3BF12, mRNA sequence. emb|CU899668.1|	5e-09	no hit		um04898 related to HSD1 - ER membrane protein	7e-08	PGTT_01609 | PGTG_01609 | conserved hypothetical protein (256 aa)	2e-28	0	0	1	0	1	0	0	0	0	1.7	0	3.5	0	0
Contig7199	HP451810	0	2	0	0	0	0	2	0	0	0	1	1	1	PGTG_17358 | Pgt ] kinase, mitochondrial precursor (translation) (427 aa)	6e-12	PgramProts	no hit		no hit		no hit		gi|93181054|gb|CJ698303.1|CJ698303 CJ698303 Y.Ogihara unpublished cDNA library Wh_SHDr Triticum aestivum cDNA clone whsd12d07 5prime, mRNA sequence	9e-06	um05275 related to pyruvate dehydrogenase kinase isoform 2, mitochondrial	2e-09	PGTT_17358 | PGTG_17358 | ] kinase isozyme 4, mitochondrial precursor (427 aa)	6e-12	1	0	0	0	1	0	0	1.4	0	0	0	3.5	0	0
ptu vs DIK
Contig7287	HP458500	0	1	1	1	3	0	1	2.2	2.3	10.5	1	1	1	PGTG_01020 | Pgt 50S ribosomal protein L3 (translation) (368 aa)	1e-132	PgramProts	gb|EED79301.1| mitochondrial 50S ribosomal protein L3 [Postia placenta Mad-698-R]	1e-41	GzCon[5315] YmL9 mitochondrial ribosomal protein	2e-30	JGI_ACAC11272.rev ACAC Phakopsora pachyrhizi TW72-1 germinating urediniospores on water surface (20C/16 hours/dark) Phakopsora pachyrhizi cDNA clone ACAC11272 3prime, mRNA sequence. gb|EH245685.1|	1e-84	gi|93020281|gb|CJ531812.1|CJ531812 CJ531812 Y.Ogihara unpublished cDNA library Wh_EMC Triticum aestivum cDNA clone rwhec19n03 3prime, mRNA sequence	1e-37	um03529 related to MRPL9 - mitochondrial ribosomal protein, large subunit	2e-42	PGTT_01020 | PGTG_01020 | 50S ribosomal protein L3 (368 aa)	1e-132	0	1	0	2	2	0	0	0	1.4	0	2	7	0	0
Contig8209	HP459308	1	0	0	0	3	5.5	0	0	0	10.5	1	1	1	PGTG_00492 | Pgt guanine nucleotide-binding protein alpha-2 subunit (translation) (336 aa)	2e-62	PgramProts	ref|XP_758664.1| guanine nucleotide-binding protein subunit alpha-2 [Ustilago maydis 521] sp|P87033|GPA2_USTMA RecName: Full=Guanine nucleotide-binding protein alpha-2 subunit gb|AAC49725.1| G protein alpha subunit [Ustilago maydis] gb|EAK83648.1| GBA2_US	6e-55	Gz48689830 G protein alpha subunit	2e-52	ERM2-TPX G. intraradices extraradical mycelium Glomus intraradices cDNA, mRNA sequence. gb|CF619464.1|	3e-62	gi|62973061|gb|DN949117.1|DN949117 KUCD01_13_C09_T3 WSWR cDNA library Triticum aestivum cDNA, mRNA sequence	1e-22	um02517 guanine nucleotide-binding protein alpha-2 subunit	5e-69	PGTT_00492 | PGTG_00492 | guanine nucleotide-binding protein subunit alpha (336 aa)	2e-62	0	0	0	3	3	0	0	0	0	0	3	10.5	0	0
Contig2854	HP454515	0	1	0	0	3	0	1	0	0	10.5	1	1	1	PGTG_10303 | Pgt voltage-gated potassium channel beta-2 subunit (translation) (363 aa)	3e-39	PgramProts	ref|XP_965569.1| voltage-gated potassium channel beta-2 subunit [Neurospora crassa OR74A] gb|EAA36333.1| voltage-gated potassium channel beta-2 subunit [Neurospora crassa OR74A]	4e-21	mg[1067] potassium channel subunit	1e-20	JGI_ACAC18195.rev ACAC Phakopsora pachyrhizi TW72-1 germinating urediniospores on water surface (20C/16 hours/dark) Phakopsora pachyrhizi cDNA clone ACAC18195 3prime, mRNA sequence. gb|EH236093.1|	2e-38	gi|32555406|gb|CD871590.1|CD871590 AZO2.118J13R010403 AZO2 Triticum aestivum cDNA clone AZO2118J13, mRNA sequence	2e-17	um10769 probable potassium channel beta subunit protein	5e-21	PGTT_10303 | PGTG_10303 | voltage-gated potassium channel subunit beta-1 channel subunit beta-1) (363 aa)	3e-39	0	0	0	1	3	0	1	0	0	0	1	10.5	0	2.6
Contig5269	HP456637	0	2	0	0	2	0	2	0	0	7	1	1	1	PGTG_05721 | Pgt xaa-Pro aminopeptidase (translation) (531 aa)	2e-46	PgramProts	gb|EDN63053.1| conserved protein [Saccharomyces cerevisiae YJM789]	2e-16	no hit		CCAI986TF C.neoformans strain JEC21 Cryptococcus neoformans var. neoformans cDNA clone CCAI986, mRNA sequence. gb|CF702645.1|	8e-22	gi|93200977|gb|CJ618364.1|CJ618364 CJ618364 Y.Ogihara unpublished cDNA library Wh_VHS Triticum aestivum cDNA clone rwhvh16d13 3prime, mRNA sequence	5e-07	um04738 related to X-Pro aminopeptidase II	9e-20	PGTT_05721 | PGTG_05721 | xaa-Pro aminopeptidase 2 (531 aa)	2e-46	0	0	0	0	2	1	0	0	0	0	0	7	2.9	0
pte: P. triticina aeciospore stage cDNA library tags
ptg: P. triticina germinated urediniospore stage cDNA library tags
ptp: P. triticina pycniospore stage cDNA library tags
ptt: P. triticina teliospore stage cDNA library tags
ptu: P. triticina urediniospore stage cDNA library tags
HCM/MMN/MMC: U. maydis haploid basidiospore cDNA libraries grown in complete media (HCM), minimal medium minus nitrogen (MMN) and minimal medium minus carbon (MMC)
D12: U. maydis forced diploid cDNA library
DIK: U. maydis filamentous dikaryon cDNA library
TDO: U. maydis dormant teliospore cDNA library
T11: U. maydis germinating teliospore cDNA library
