# Supplementary material for: Gene discovery in EST sequences from the wheat leaf rust fungus Puccinia triticina sexual spores, asexual spores and haustoria, compared to other rust and corn smut fungi
Source: BMC Genomics. 2011 Mar 24;12:161. doi: 10.1186/1471-2164-12-161 (PMC3074555; doi:10.1186/1471-2164-12-161)
Supplement: Additional file 9 — Pt unigenes were compared to sets of known or predicted (small) secreted proteins (SSPs). This file reveals families of likely paralogous proteins and their matches to orthologous and homeologous predicted SSPs in various in rust fungi and U. maydis. It includes representation of ESTs over the sampled stages. [file 1471-2164-12-161-S9.XLS]

## Sheet: Predicted secr_prots
Pt_unigene ID	accession #	combined in planta-only ESTs	pta	pte	ptg	pth	pti	ptih	ptp	ptt	ptu	total # hits	Count (a)	#Pgt_SSP hits	Pgt_SSPs (b)	ScorePgt_SSPs	e_value Pgt_SSPs	MLP_S+ unigenes (c)	ScoreMLP_S	e_value MLP_S	MLP_SSPs (d)	ScoreMLP_SSPs	e_value MLP_SSPs	M. lini HESPs (e)	ScoreMliniHESPs	e_value MliniHESPs	UmSecProts (f)	ScoreUmSecProts	e_valueUmSecProts	UfSecProts (g)	ScoreUfSecProts	EvalueUfSecProts	HitPt454Seqs	GeneMarkOrf	PredictedFungal	potential annotation	DB	e-value	GO-C	GO-F	GO-P	EC	KEGG
Contig10	HP451836		0	2	1	0	0	0	0	11	1	16	1	1	PGTG_00898	443	1e-126	S_Mo.screen.Contig496	147	2e-61	jgi|Mellp1|72264|estExt_fgenesh1_kg.C_260038	200	2e-53							Uf-ISSP10 ES608130	125	2e-52	1	1	1	sp|Q01200|PRIA_LENED Protein priA precursor emb|CAA43289.1| priA [Lentinula edodes]	NR	3e-17
Contig10	HP451836		0	2	1	0	0	0	0	11	1	16	2	2	PGTG_10172	69	1e-13	S_Mmd.screen.Contig451	144	2e-60	jgi|Mellp1|72934|estExt_fgenesh1_kg.C_470016	171	1e-44										1	1	1	sp|Q01200|PRIA_LENED Protein priA precursor emb|CAA43289.1| priA [Lentinula edodes]	NR	3e-17
Contig10	HP451836		0	2	1	0	0	0	0	11	1	16	3	3	PGTG_17690	65	4e-12	S_Mmd.screen.Contig369	144	5e-56	jgi|Mellp1|65006|fgenesh1_pg.C_scaffold_30000090	72	9e-15										1	1	1	sp|Q01200|PRIA_LENED Protein priA precursor emb|CAA43289.1| priA [Lentinula edodes]	NR	3e-17
Contig10	HP451836		0	2	1	0	0	0	0	11	1	16	4	4	PGTG_14365	62	3e-11	NS_Mlp.screen.Contig270	121	1e-53	jgi|Mellp1|124143|DJO_EuGene.00380052	65	2e-12										1	1	1	sp|Q01200|PRIA_LENED Protein priA precursor emb|CAA43289.1| priA [Lentinula edodes]	NR	3e-17
Contig10	HP451836		0	2	1	0	0	0	0	11	1	16	5	5	PGTG_11239	58	4e-10	NS_Mlp.screen.Contig3	97	7e-43													1	1	1	sp|Q01200|PRIA_LENED Protein priA precursor emb|CAA43289.1| priA [Lentinula edodes]	NR	3e-17
Contig10	HP451836		0	2	1	0	0	0	0	11	1	16	6	6	PGTG_10526	57	6e-10	NS_Mmt.screen.Contig617	101	9e-37													1	1	1	sp|Q01200|PRIA_LENED Protein priA precursor emb|CAA43289.1| priA [Lentinula edodes]	NR	3e-17
Contig10	HP451836		0	2	1	0	0	0	0	11	1	16	7	7	PGTG_04374	51	5e-08	NS_Mlp.screen.Contig180	73	3e-34													1	1	1	sp|Q01200|PRIA_LENED Protein priA precursor emb|CAA43289.1| priA [Lentinula edodes]	NR	3e-17
Contig10	HP451836		0	2	1	0	0	0	0	11	1	16	8					NS_Mmd.screen.Contig8	101	3e-23													1	1	1	sp|Q01200|PRIA_LENED Protein priA precursor emb|CAA43289.1| priA [Lentinula edodes]	NR	3e-17
Contig10	HP451836		0	2	1	0	0	0	0	11	1	16	9					NS_Mmd.screen.Contig351	101	3e-23													1	1	1	sp|Q01200|PRIA_LENED Protein priA precursor emb|CAA43289.1| priA [Lentinula edodes]	NR	3e-17
Contig10	HP451836		0	2	1	0	0	0	0	11	1	16	10					NS_Mmd.screen.Contig258	91	4e-20													1	1	1	sp|Q01200|PRIA_LENED Protein priA precursor emb|CAA43289.1| priA [Lentinula edodes]	NR	3e-17
Contig10	HP451836		0	2	1	0	0	0	0	11	1	16	11					NS_Mmt.screen.Contig523	86	1e-18													1	1	1	sp|Q01200|PRIA_LENED Protein priA precursor emb|CAA43289.1| priA [Lentinula edodes]	NR	3e-17
Contig10	HP451836		0	2	1	0	0	0	0	11	1	16	12					NS_Mmt.screen.Contig165	79	1e-16													1	1	1	sp|Q01200|PRIA_LENED Protein priA precursor emb|CAA43289.1| priA [Lentinula edodes]	NR	3e-17
Contig10	HP451836		0	2	1	0	0	0	0	11	1	16	13					NS_Mmt.screen.Contig582	75	2e-15													1	1	1	sp|Q01200|PRIA_LENED Protein priA precursor emb|CAA43289.1| priA [Lentinula edodes]	NR	3e-17
Contig10	HP451836		0	2	1	0	0	0	0	11	1	16	14					NS_P02481_MO-0748_M13F-20_L23_086	74	5e-15													1	1	1	sp|Q01200|PRIA_LENED Protein priA precursor emb|CAA43289.1| priA [Lentinula edodes]	NR	3e-17
Contig10	HP451836		0	2	1	0	0	0	0	11	1	16	15					C_P02340_MLP-2948_T3p_D17_077	60	1e-10													1	1	1	sp|Q01200|PRIA_LENED Protein priA precursor emb|CAA43289.1| priA [Lentinula edodes]	NR	3e-17
Contig10	HP451836		0	2	1	0	0	0	0	11	1	16	16					S_Mmt.screen.Contig345	58	3e-10													1	1	1	sp|Q01200|PRIA_LENED Protein priA precursor emb|CAA43289.1| priA [Lentinula edodes]	NR	3e-17
Contig102	HP451911		0	1	0	0	0	0	0	1	1	1	1	1	PGTG_10366	256	5e-70																1	1	1	gb|EED79376.1| catalase-like protein [Postia placenta Mad-698-R]	NR	4e-68	GO:0005829, cytosol; GO:0005634, nucleus;		GO:0034599, cellular response to oxidative stress;	1.11.1.6, Catalase;	05014, Amyotrophic lateral sclerosis (ALS);04146, Peroxisome;00380, Tryptophan metabolism;00680, Methane metabolism;
Contig104	HP451913		0	1	2	0	0	0	0	4	1	1	1	1	PGTG_00147	357	1e-100																1	1	1	ref|XP_002174591.1| glucan endo-1,3-alpha-glucosidase Agn1 [Schizosaccharomyces japonicus yFS275] gb|EEB08298.1| glucan endo-1,3-alpha-glucosidase Agn1 [Schizosaccharomyces japonicus yFS275]	NR	4e-42	GO:0043188, cell septum edging; GO:0009986, cell surface; GO:0005576, extracellular region;	GO:0051118, glucan endo-1 3-alpha-glucosidase activity;	GO:0030995, cell septum edging catabolic process; GO:0009313, oligosaccharide catabolic process; GO:0000920, cytokinetic cell separation;	3.2.1.59, Glucanendo-1,3-alpha-glucosidase;
Contig114	HP451920		19	0	85	30	0	0	0	0	2	2	1	1	PGTG_07000	199	3e-60	S_P02021_NMD-4115_T3p_C06_029	119	1e-47	jgi|Mellp1|123976|SHA_fgenesh2_pg.4_176	153	2e-44										1	1	1	NcCon[2433] phosphatidylglycerol/phosphatidylinositol transfer protein	Cogeme	1e-18	GO:0000328, fungal-type vacuole lumen; GO:0000324, fungal-type vacuole;		GO:0032366, intracellular sterol transport;
Contig114	HP451920		19	0	85	30	0	0	0	0	2	2	2								jgi|Mellp1|123977|SHA_EuGene.00040158	133	2e-37										1	1	1	NcCon[2433] phosphatidylglycerol/phosphatidylinositol transfer protein	Cogeme	1e-18	GO:0000328, fungal-type vacuole lumen; GO:0000324, fungal-type vacuole;		GO:0032366, intracellular sterol transport;
Contig115	HP451921		0	0	0	0	0	0	0	0	1	1	1	1	PGTG_06752	107	4e-25				jgi|Mellp1|66960|fgenesh1_pg.C_scaffold_48000038	52	1e-08										1	1	1
Contig119	HP451925		0	0	0	0	0	0	0	0	0	1	1	1	PGTG_17134	59	1e-10																1	1	1
Contig127	HP451932		0	0	1	0	0	0	0	0	0	2	1	1	PGTG_03067	108	2e-39	S_P02481_MO-0689_M13F-20_A20_080	40	1e-12	jgi|Mellp1|70622|estExt_fgenesh1_kg.C_20054	68	1e-20										1	1	1
Contig127	HP451932		0	0	1	0	0	0	0	0	0	2	2								jgi|Mellp1|101723|fgenesh2_pg.2_202	51	2e-08										1	1	1
Contig14	HP451838		0	0	0	0	0	1	0	1	0	15	1	1	PGTG_07834	215	1e-57	S_P02502_MO-2301_M13F-20_M24_084	72	8e-20	jgi|Mellp1|124101|DJO_fgenesh1_kg.C_scaffold_35000032	89	6e-20										1	1	1	ref|XP_719633.1| potential secreted Cu/Zn superoxide dismutase, Candida albicans SC5314	NR	2e-13
Contig14	HP451838		0	0	0	0	0	1	0	1	0	15	2	2	PGTG_04033	95	2e-21	S_P02431_MMT-2623_M13F-20_O20_066	70	9e-19	jgi|Mellp1|73483|estExt_fgenesh1_kg.C_770011	89	8e-20										1	1	1	ref|XP_719633.1| potential secreted Cu/Zn superoxide dismutase, Candida albicans SC5314	NR	2e-13
Contig14	HP451838		0	0	0	0	0	1	0	1	0	15	3	3	PGTG_09019	94	3e-21	S_Mo.screen.Contig183	55	2e-14	jgi|Mellp1|124102|DJO_EuGene.00350104	79	6e-17										1	1	1	ref|XP_719633.1| potential secreted Cu/Zn superoxide dismutase, Candida albicans SC5314	NR	2e-13
Contig14	HP451838		0	0	0	0	0	1	0	1	0	15	4	4	PGTG_09013	94	4e-21	NS_Mmt.screen.Contig564	45	2e-06	jgi|Mellp1|107668|fgenesh2_pg.24_161	75	9e-16										1	1	1	ref|XP_719633.1| potential secreted Cu/Zn superoxide dismutase, Candida albicans SC5314	NR	2e-13
Contig14	HP451838		0	0	0	0	0	1	0	1	0	15	5	5	PGTG_17002	93	7e-21																1	1	1	ref|XP_719633.1| potential secreted Cu/Zn superoxide dismutase, Candida albicans SC5314	NR	2e-13
Contig14	HP451838		0	0	0	0	0	1	0	1	0	15	6	6	PGTG_07845	91	4e-20																1	1	1	ref|XP_719633.1| potential secreted Cu/Zn superoxide dismutase, Candida albicans SC5314	NR	2e-13
Contig14	HP451838		0	0	0	0	0	1	0	1	0	15	7	7	PGTG_09012	86	2e-18																1	1	1	ref|XP_719633.1| potential secreted Cu/Zn superoxide dismutase, Candida albicans SC5314	NR	2e-13
Contig14	HP451838		0	0	0	0	0	1	0	1	0	15	8	8	PGTG_07904	85	3e-18																1	1	1	ref|XP_719633.1| potential secreted Cu/Zn superoxide dismutase, Candida albicans SC5314	NR	2e-13
Contig14	HP451838		0	0	0	0	0	1	0	1	0	15	9	9	PGTG_05675	79	1e-16																1	1	1	ref|XP_719633.1| potential secreted Cu/Zn superoxide dismutase, Candida albicans SC5314	NR	2e-13
Contig14	HP451838		0	0	0	0	0	1	0	1	0	15	10	10	PGTG_07843	74	4e-15																1	1	1	ref|XP_719633.1| potential secreted Cu/Zn superoxide dismutase, Candida albicans SC5314	NR	2e-13
Contig14	HP451838		0	0	0	0	0	1	0	1	0	15	11	11	PGTG_20414	72	2e-14																1	1	1	ref|XP_719633.1| potential secreted Cu/Zn superoxide dismutase, Candida albicans SC5314	NR	2e-13
Contig14	HP451838		0	0	0	0	0	1	0	1	0	15	12	12	PGTG_07828	67	7e-13																1	1	1	ref|XP_719633.1| potential secreted Cu/Zn superoxide dismutase, Candida albicans SC5314	NR	2e-13
Contig14	HP451838		0	0	0	0	0	1	0	1	0	15	13	13	PGTG_07835	60	5e-11																1	1	1	ref|XP_719633.1| potential secreted Cu/Zn superoxide dismutase, Candida albicans SC5314	NR	2e-13
Contig14	HP451838		0	0	0	0	0	1	0	1	0	15	14	14	PGTG_05667	59	2e-10																1	1	1	ref|XP_719633.1| potential secreted Cu/Zn superoxide dismutase, Candida albicans SC5314	NR	2e-13
Contig14	HP451838		0	0	0	0	0	1	0	1	0	15	15	15	PGTG_20412	50	6e-08																1	1	1	ref|XP_719633.1| potential secreted Cu/Zn superoxide dismutase, Candida albicans SC5314	NR	2e-13
Contig143	HP451946		0	0	0	0	0	0	0	0	0	2	1	1	PGTG_00179	49	1e-07																1	1	1
Contig143	HP451946		0	0	0	0	0	0	0	0	0	2	2	2	PGTG_01789	47	3e-07																1	1	1
Contig145	HP451948		0	0	2	0	0	0	0	0	2	7	1					S_Mo.screen.Contig403	46	8e-18	jgi|Mellp1|55804|fgenesh1_kg.C_scaffold_14000019	55	8e-18							Uf-ISSP43 ES608147	75	3e-30	1	1	1	GcCon[0061] extracellular conserved serine-rich protein	Cogeme	3e-12
Contig145	HP451948		0	0	2	0	0	0	0	0	2	7	2					S_Mmd.screen.Contig398	46	1e-17	jgi|Mellp1|124001|DJO_EuGene.00240009	49	2e-15										1	1	1	GcCon[0061] extracellular conserved serine-rich protein	Cogeme	3e-12
Contig145	HP451948		0	0	2	0	0	0	0	0	2	7	3					S_Mmt.screen.Contig571	46	6e-17	jgi|Mellp1|91801|EuGene.00450095	50	3e-15										1	1	1	GcCon[0061] extracellular conserved serine-rich protein	Cogeme	3e-12
Contig145	HP451948		0	0	2	0	0	0	0	0	2	7	4					S_Mo.screen.Contig3	46	6e-17	jgi|Mellp1|123335|DJO_fgenesh2_pg.45_16	47	1e-13										1	1	1	GcCon[0061] extracellular conserved serine-rich protein	Cogeme	3e-12
Contig145	HP451948		0	0	2	0	0	0	0	0	2	7	5					S_P02501_MO-1840_M13F-20_P19_066	48	7e-10	jgi|Mellp1|123333|DJO_DJO_fgenesh2_pg.31_144	50	6e-13										1	1	1	GcCon[0061] extracellular conserved serine-rich protein	Cogeme	3e-12
Contig145	HP451948		0	0	2	0	0	0	0	0	2	7	6					S_Mo.screen.Contig418	53	7e-09	jgi|Mellp1|85421|EuGene.00140051	42	1e-11										1	1	1	GcCon[0061] extracellular conserved serine-rich protein	Cogeme	3e-12
Contig145	HP451948		0	0	2	0	0	0	0	0	2	7	7								jgi|Mellp1|72449|estExt_fgenesh1_kg.C_310028	45	1e-10										1	1	1	GcCon[0061] extracellular conserved serine-rich protein	Cogeme	3e-12
Contig15	HP451839		0	0	1	0	0	0	0	6	12	4	1	1	PGTG_14955	348	2e-97	NS_Mo.screen.Contig350	162	1e-41	jgi|Mellp1|116225|estExt_fgenesh2_pg.C_140211	191	2e-50				um11886 238 aa conserved hypothetical protein IPR009009 Barwin-related endoglucanase	84	2e-18				1	1	1	ref|XP_001877082.1| expansin family protein [Laccaria bicolor S238N-H82] gb|EDR12818.1| expansin family protein [Laccaria bicolor S238N-H82]	NR	1e-18
Contig15	HP451839		0	0	1	0	0	0	0	6	12	4	2	2	PGTG_14956	297	3e-82	NS_Mmt.screen.Contig556	82	2e-17	jgi|Mellp1|71932|estExt_fgenesh1_kg.C_190038	184	3e-48				um01022 160 aa conserved hypothetical protein IPR009009 Barwin-related endoglucanase	56	7e-10				1	1	1	ref|XP_001877082.1| expansin family protein [Laccaria bicolor S238N-H82] gb|EDR12818.1| expansin family protein [Laccaria bicolor S238N-H82]	NR	1e-18
Contig15	HP451839		0	0	1	0	0	0	0	6	12	4	3	3	PGTG_00770	116	1e-27				jgi|Mellp1|91896|EuGene.00460080	126	7e-31				um05046 Cys-containing, class IV 242 aa conserved hypothetical protein IPR009009 Barwin-related endoglucanase	54	3e-09				1	1	1	ref|XP_001877082.1| expansin family protein [Laccaria bicolor S238N-H82] gb|EDR12818.1| expansin family protein [Laccaria bicolor S238N-H82]	NR	1e-18
Contig15	HP451839		0	0	1	0	0	0	0	6	12	4	4								jgi|Mellp1|105838|fgenesh2_pg.15_88	122	1e-29										1	1	1	ref|XP_001877082.1| expansin family protein [Laccaria bicolor S238N-H82] gb|EDR12818.1| expansin family protein [Laccaria bicolor S238N-H82]	NR	1e-18
Contig152	HP451954		0	0	0	0	0	0	0	1	0	1	1	1	PGTG_11079	68	3e-13																1	1	1
Contig153	HP451955		0	0	0	1	0	0	0	1	0	5	1	1	PGTG_07595	250	3e-68	S_Mmd.screen.Contig416	256	2e-95													1	1	1	ref|XP_001877795.1| glycoside hydrolase family 23 protein [Laccaria bicolor S238N-H82] gb|EDR11898.1| glycoside hydrolase family 23 protein [Laccaria bicolor S238N-H82]	NR	4e-44
Contig153	HP451955		0	0	0	1	0	0	0	1	0	5	2					S_Mmt.screen.Contig591	256	2e-95													1	1	1	ref|XP_001877795.1| glycoside hydrolase family 23 protein [Laccaria bicolor S238N-H82] gb|EDR11898.1| glycoside hydrolase family 23 protein [Laccaria bicolor S238N-H82]	NR	4e-44
Contig153	HP451955		0	0	0	1	0	0	0	1	0	5	3					S_Mlp.screen.Contig216	253	9e-95													1	1	1	ref|XP_001877795.1| glycoside hydrolase family 23 protein [Laccaria bicolor S238N-H82] gb|EDR11898.1| glycoside hydrolase family 23 protein [Laccaria bicolor S238N-H82]	NR	4e-44
Contig153	HP451955		0	0	0	1	0	0	0	1	0	5	4					NS_P02482_MO-0966_M13F-20_F13_059	141	2e-35													1	1	1	ref|XP_001877795.1| glycoside hydrolase family 23 protein [Laccaria bicolor S238N-H82] gb|EDR11898.1| glycoside hydrolase family 23 protein [Laccaria bicolor S238N-H82]	NR	4e-44
Contig153	HP451955		0	0	0	1	0	0	0	1	0	5	5					NS_Mmt.screen.Contig480	84	4e-18													1	1	1	ref|XP_001877795.1| glycoside hydrolase family 23 protein [Laccaria bicolor S238N-H82] gb|EDR11898.1| glycoside hydrolase family 23 protein [Laccaria bicolor S238N-H82]	NR	4e-44
Contig159	HP451961		0	0	0	0	0	0	0	0	1	1	1	1	PGTG_15458	47	5e-07																1	1	1
Contig16	HP451742		0	14	12	1	0	0	0	1	19	5	1	1	PGTG_02381	201	2e-53																1	1	1	gb|AAD38996.1|AF155928_1 differentiation-related protein Infp [Uromyces appendiculatus]	NR	2e-09
Contig16	HP451742		0	14	12	1	0	0	0	1	19	5	2	2	PGTG_02408	110	6e-26																1	1	1	gb|AAD38996.1|AF155928_1 differentiation-related protein Infp [Uromyces appendiculatus]	NR	2e-09
Contig16	HP451742		0	14	12	1	0	0	0	1	19	5	3	3	PGTG_13788	92	4e-20																1	1	1	gb|AAD38996.1|AF155928_1 differentiation-related protein Infp [Uromyces appendiculatus]	NR	2e-09
Contig16	HP451742		0	14	12	1	0	0	0	1	19	5	4	4	PGTG_17906	72	2e-14																1	1	1	gb|AAD38996.1|AF155928_1 differentiation-related protein Infp [Uromyces appendiculatus]	NR	2e-09
Contig16	HP451742		0	14	12	1	0	0	0	1	19	5	5	5	PGTG_12354	63	1e-11																1	1	1	gb|AAD38996.1|AF155928_1 differentiation-related protein Infp [Uromyces appendiculatus]	NR	2e-09
Contig165	HP451967		0	0	0	0	0	0	0	1	0	2	1	1	PGTG_13091	101	3e-23																1	1	1
Contig165	HP451967		0	0	0	0	0	0	0	1	0	2	2	2	PGTG_19581	98	3e-22																1	1	1
Contig167	HP451969		0	0	0	0	0	0	0	0	0	1	1	1	PGTG_01294	214	2e-57																1	1	1
Contig168	HP451755		0	0	0	0	0	0	0	0	0	4	1	1	PGTG_18022	81	4e-17	S_P02414_MMT-1558_M13F-20_F02_011	50	8e-08	jgi|Mellp1|123932|DJO_fgenesh2_pg.17_151	44	4e-06										1	1	1	emb|CAI96536.1| rust transferred protein [Uromyces striatus]	NR	9e-06
Contig168	HP451755		0	0	0	0	0	0	0	0	0	4	2					NS_P01935_NMD-1151_T3p_O12_034	50	8e-08	jgi|Mellp1|123524|DJO_EuGene.00230130	42	8e-06										1	1	1	emb|CAI96536.1| rust transferred protein [Uromyces striatus]	NR	9e-06
Contig168	HP451755		0	0	0	0	0	0	0	0	0	4	3					S_Mo.screen.Contig289	49	2e-07													1	1	1	emb|CAI96536.1| rust transferred protein [Uromyces striatus]	NR	9e-06
Contig168	HP451755		0	0	0	0	0	0	0	0	0	4	4					S_Mo.screen.Contig328	47	4e-07													1	1	1	emb|CAI96536.1| rust transferred protein [Uromyces striatus]	NR	9e-06
Contig174	HP451974		0	0	0	0	0	0	0	0	0	2	1	1	PGTG_05642	52	3e-08																1	1	1
Contig174	HP451974		0	0	0	0	0	0	0	0	0	2	2	2	PGTG_05638	51	4e-08																1	1	1
Contig18	HP451841		0	2	4	0	0	0	0	6	1	9	1	1	PGTG_03708	223	4e-60	S_Mlp.screen.Contig271	161	2e-41	jgi|Mellp1|70587|estExt_fgenesh1_kg.C_20017	137	1e-34	gb|ABB96272.1| hesp-379 [Melampsora lini]	139	1e-36	um10816 GPI anchor? 201 aa conserved hypothetical protein	71	9e-15	Uf-ISSP4 ES608126	188	2e-50	1	1	1	gb|ABB96272.1| hesp-379 [Melampsora lini]	NR	4e-31
Contig18	HP451841		0	2	4	0	0	0	0	6	1	9	2	2	PGTG_03709	130	3e-32	S_Mlp.screen.Contig224	161	2e-41	jgi|Mellp1|85421|EuGene.00140051	60	3e-11							Uf-HSP5 Uf047 ES608162	166	9e-44	1	1	1	gb|ABB96272.1| hesp-379 [Melampsora lini]	NR	4e-31
Contig18	HP451841		0	2	4	0	0	0	0	6	1	9	3					S_Mo.screen.Contig486	155	1e-39	jgi|Mellp1|55804|fgenesh1_kg.C_scaffold_14000019	55	8e-10							Uf-ISSP43 ES608147	45	3e-07	1	1	1	gb|ABB96272.1| hesp-379 [Melampsora lini]	NR	4e-31
Contig18	HP451841		0	2	4	0	0	0	0	6	1	9	4					S_Mmd.screen.Contig437	155	1e-39	jgi|Mellp1|124001|DJO_EuGene.00240009	47	4e-07										1	1	1	gb|ABB96272.1| hesp-379 [Melampsora lini]	NR	4e-31
Contig18	HP451841		0	2	4	0	0	0	0	6	1	9	5					S_Mmd.screen.Contig423	155	1e-39	jgi|Mellp1|123335|DJO_fgenesh2_pg.45_16	42	9e-06										1	1	1	gb|ABB96272.1| hesp-379 [Melampsora lini]	NR	4e-31
Contig18	HP451841		0	2	4	0	0	0	0	6	1	9	6					NS_Mmd.screen.Contig48	91	2e-25													1	1	1	gb|ABB96272.1| hesp-379 [Melampsora lini]	NR	4e-31
Contig18	HP451841		0	2	4	0	0	0	0	6	1	9	7					S_Mmd.screen.Contig398	42	4e-08													1	1	1	gb|ABB96272.1| hesp-379 [Melampsora lini]	NR	4e-31
Contig18	HP451841		0	2	4	0	0	0	0	6	1	9	8					S_Mo.screen.Contig403	42	6e-08													1	1	1	gb|ABB96272.1| hesp-379 [Melampsora lini]	NR	4e-31
Contig18	HP451841		0	2	4	0	0	0	0	6	1	9	9					S_Mmt.screen.Contig571	42	9e-06													1	1	1	gb|ABB96272.1| hesp-379 [Melampsora lini]	NR	4e-31
Contig1818	HP453519		1	0	0	0	0	0	0	0	0	1	1	1	PGTG_12065	323	3e-90																1	1	1
Contig184	HP451982	5	0	0	0	0	0	5	0	0	0	18	1	1	PGTG_14912	138	2e-34				jgi|Mellp1|85525|EuGene.00140155	83	6e-18										1	1	1
Contig184	HP451982	5	0	0	0	0	0	5	0	0	0	18	2	2	PGTG_14914	130	5e-32																1	1	1
Contig184	HP451982	5	0	0	0	0	0	5	0	0	0	18	3	3	PGTG_08435	112	2e-26																1	1	1
Contig184	HP451982	5	0	0	0	0	0	5	0	0	0	18	4	4	PGTG_08432	107	3e-25																1	1	1
Contig184	HP451982	5	0	0	0	0	0	5	0	0	0	18	5	5	PGTG_08431	105	2e-24																1	1	1
Contig184	HP451982	5	0	0	0	0	0	5	0	0	0	18	6	6	PGTG_08433	104	4e-24																1	1	1
Contig184	HP451982	5	0	0	0	0	0	5	0	0	0	18	7	7	PGTG_17075	97	7e-22																1	1	1
Contig184	HP451982	5	0	0	0	0	0	5	0	0	0	18	8	8	PGTG_05943	90	9e-20																1	1	1
Contig184	HP451982	5	0	0	0	0	0	5	0	0	0	18	9	9	PGTG_05959	90	9e-20																1	1	1
Contig184	HP451982	5	0	0	0	0	0	5	0	0	0	18	10	10	PGTG_05957	87	8e-19																1	1	1
Contig184	HP451982	5	0	0	0	0	0	5	0	0	0	18	11	11	PGTG_08436	86	1e-18																1	1	1
Contig184	HP451982	5	0	0	0	0	0	5	0	0	0	18	12	12	PGTG_15761	83	9e-18																1	1	1
Contig184	HP451982	5	0	0	0	0	0	5	0	0	0	18	13	13	PGTG_18252	79	2e-16																1	1	1
Contig184	HP451982	5	0	0	0	0	0	5	0	0	0	18	14	14	PGTG_19497	76	1e-15																1	1	1
Contig184	HP451982	5	0	0	0	0	0	5	0	0	0	18	15	15	PGTG_08628	72	2e-14																1	1	1
Contig184	HP451982	5	0	0	0	0	0	5	0	0	0	18	16	16	PGTG_15777	71	4e-14																1	1	1
Contig184	HP451982	5	0	0	0	0	0	5	0	0	0	18	17	17	PGTG_05793	53	1e-08																1	1	1
Contig184	HP451982	5	0	0	0	0	0	5	0	0	0	18	18	18	PGTG_15721	47	7e-07																1	1	1
Contig187	HP451984		0	0	0	0	0	0	0	0	0	1	1	1	PGTG_14781	312	1e-134																1	1	1	PGTG_14781 | alpha-galactosidase (translation) (449 aa)	Pgt prots	1e-133	GO:0009897, external side of plasma membrane; GO:0005576, extracellular region; GO:0005783, endoplasmic reticulum;	GO:0004557, alpha-galactosidase activity;	GO:0005995, melibiose catabolic process;	3.2.1.22, Alpha-galactosidase;	00600, Sphingolipid metabolism;00603, Glycosphingolipid biosynthesis - globo series;00052, Galactose metabolism;00561, Glycerolipid metabolism;
Contig189	HP451985		0	0	0	0	0	0	0	0	0	1	1	1	PGTG_06171	86	7e-19																1	1	1
Contig194	HP451989		0	0	0	0	0	0	0	0	0	3	1	1	PGTG_08644	200	6e-53																1	1	1
Contig194	HP451989		0	0	0	0	0	0	0	0	0	3	2	2	PGTG_08639	112	1e-26																1	1	1
Contig194	HP451989		0	0	0	0	0	0	0	0	0	3	3	3	PGTG_08638	44	7e-06																1	1	1
Contig20	HP451843		0	0	0	0	0	0	0	2	1	15	1	1	PGTG_19632	122	3e-39																1	1	1
Contig20	HP451843		0	0	0	0	0	0	0	2	1	15	2	2	PGTG_00970	122	3e-39																1	1	1
Contig20	HP451843		0	0	0	0	0	0	0	2	1	15	3	3	PGTG_00967	124	1e-37																1	1	1
Contig20	HP451843		0	0	0	0	0	0	0	2	1	15	4	4	PGTG_13219	104	7e-30																1	1	1
Contig20	HP451843		0	0	0	0	0	0	0	2	1	15	5	5	PGTG_07275	103	3e-29																1	1	1
Contig20	HP451843		0	0	0	0	0	0	0	2	1	15	6	6	PGTG_00977	112	3e-29																1	1	1
Contig20	HP451843		0	0	0	0	0	0	0	2	1	15	7	7	PGTG_03101	66	4e-15																1	1	1
Contig20	HP451843		0	0	0	0	0	0	0	2	1	15	8	8	PGTG_00976	67	7e-13																1	1	1
Contig20	HP451843		0	0	0	0	0	0	0	2	1	15	9	9	PGTG_19639	45	2e-10																1	1	1
Contig20	HP451843		0	0	0	0	0	0	0	2	1	15	10	10	PGTG_08255	44	5e-08																1	1	1
Contig20	HP451843		0	0	0	0	0	0	0	2	1	15	11	11	PGTG_19287	45	1e-07																1	1	1
Contig20	HP451843		0	0	0	0	0	0	0	2	1	15	12	12	PGTG_06390	45	1e-07																1	1	1
Contig20	HP451843		0	0	0	0	0	0	0	2	1	15	13	13	PGTG_08253	42	2e-07																1	1	1
Contig20	HP451843		0	0	0	0	0	0	0	2	1	15	14	14	PGTG_15767	40	4e-06																1	1	1
Contig20	HP451843		0	0	0	0	0	0	0	2	1	15	15	15	PGTG_01799	40	8e-06																1	1	1
Contig2123	HP453817		1	0	1	0	0	0	0	0	0	2	1	1	PGTG_07000	199	5e-53	S_P02021_NMD-4115_T3p_C06_029	119	3e-40	jgi|Mellp1|123976|SHA_fgenesh2_pg.4_176	153	2e-39										1	1	1	ref|XP_570234.1| vacuole protein [Cryptococcus neoformans var. neoformans JEC21], phosphatidylglycerol/phosphatidylinositol transfer protein?	NR	6e-27	GO:0000328, fungal-type vacuole lumen; GO:0000324, fungal-type vacuole;		GO:0032366, intracellular sterol transport;
Contig2123	HP453817		1	0	1	0	0	0	0	0	0	2	2								jgi|Mellp1|123977|SHA_EuGene.00040158	133	2e-33										1	1	1	ref|XP_570234.1| vacuole protein [Cryptococcus neoformans var. neoformans JEC21], phosphatidylglycerol/phosphatidylinositol transfer protein?	NR	6e-27	GO:0000328, fungal-type vacuole lumen; GO:0000324, fungal-type vacuole;		GO:0032366, intracellular sterol transport;
Contig2124	HP453818		1	0	0	0	0	0	0	0	0	1	1								jgi|Mellp1|61173|fgenesh1_pg.C_scaffold_8000175	41	9e-06										0	0	0
Contig214	HP452006	1	0	0	0	0	1	0	0	0	0	1	1	1	PGTG_08907	125	1e-30																1	1	1	PGTG_08907 | cytochrome P450 monooxygenase pc-3 (translation) (589 aa)	Pgt prots	2e-29
Contig218	HP452010	2	0	0	0	0	0	2	0	0	0	6	1	1	PGTG_17547	94	5e-21	S_P02510_MO-2849_M13F-20_A11_048	38	2e-07	jgi|Mellp1|123437|DJO_EuGene.00160110	117	2e-28							Uf-HSP42c Uf011 ES608167	97	2e-61	1	1	1
Contig218	HP452010	2	0	0	0	0	0	2	0	0	0	6	2	2	PGTG_06486	71	4e-14				jgi|Mellp1|123438|DJO_EuGene.00160109	115	6e-28							Uf-HSP42a Uf011 ES608166	96	3e-61	1	1	1
Contig218	HP452010	2	0	0	0	0	0	2	0	0	0	6	3	3	PGTG_08323	51	5e-08				jgi|Mellp1|104797|fgenesh2_pg.11_31	75	1e-15										1	1	1
Contig218	HP452010	2	0	0	0	0	0	2	0	0	0	6	4	4	PGTG_17548	51	5e-08				jgi|Mellp1|85995|EuGene.00160108	69	7e-14										1	1	1
Contig218	HP452010	2	0	0	0	0	0	2	0	0	0	6	5	5	PGTG_17549	48	4e-07				jgi|Mellp1|101424|fgenesh2_pg.1_517	61	2e-11										1	1	1
Contig218	HP452010	2	0	0	0	0	0	2	0	0	0	6	6								jgi|Mellp1|71126|estExt_fgenesh1_kg.C_70040	49	1e-07										1	1	1
Contig223	HP452014		0	0	0	0	0	0	0	0	0	5	1	1	PGTG_17547	212	7e-57				jgi|Mellp1|123438|DJO_EuGene.00160109	77	1e-16	gb|ABB96284.1| hesp-C49 [Melampsora lini]	37	4e-06				Uf-HSP42c Uf011 ES608167	48	3e-17	1	1	1
Contig223	HP452014		0	0	0	0	0	0	0	0	0	5	2	2	PGTG_06486	182	8e-48				jgi|Mellp1|123437|DJO_EuGene.00160110	74	1e-15							Uf-HSP42a Uf011 ES608166	48	8e-17	1	1	1
Contig223	HP452014		0	0	0	0	0	0	0	0	0	5	3	3	PGTG_08323	112	2e-29				jgi|Mellp1|101424|fgenesh2_pg.1_517	68	1e-13										1	1	1
Contig223	HP452014		0	0	0	0	0	0	0	0	0	5	4	4	PGTG_17548	112	2e-29				jgi|Mellp1|104797|fgenesh2_pg.11_31	65	8e-13										1	1	1
Contig223	HP452014		0	0	0	0	0	0	0	0	0	5	5	5	PGTG_17549	44	4e-06				jgi|Mellp1|85995|EuGene.00160108	62	8e-12										1	1	1
Contig224	HP451759	1	0	0	0	1	0	0	0	0	0	5	1	1	PGTG_17547	261	2e-71				jgi|Mellp1|123438|DJO_EuGene.00160109	96	5e-22	gb|ABB96284.1| hesp-C49 [Melampsora lini]	38	3e-06				Uf-HSP42c Uf011 ES608167	46	1e-20	1	1	1
Contig224	HP451759	1	0	0	0	1	0	0	0	0	0	5	2	2	PGTG_06486	195	1e-51				jgi|Mellp1|123437|DJO_EuGene.00160110	92	9e-21							Uf-HSP42a Uf011 ES608166	46	2e-20	1	1	1
Contig224	HP451759	1	0	0	0	1	0	0	0	0	0	5	3	3	PGTG_08323	141	2e-36				jgi|Mellp1|101424|fgenesh2_pg.1_517	75	1e-15							Uf-HSP98 ES608121	46	1e-07	1	1	1
Contig224	HP451759	1	0	0	0	1	0	0	0	0	0	5	4	4	PGTG_17548	141	2e-36				jgi|Mellp1|104797|fgenesh2_pg.11_31	69	5e-14										1	1	1
Contig224	HP451759	1	0	0	0	1	0	0	0	0	0	5	5	5	PGTG_17549	64	4e-12				jgi|Mellp1|85995|EuGene.00160108	62	1e-11										1	1	1
Contig2252	HP453942		1	0	0	0	0	0	0	0	0	1	1					NS_Mmt.screen.Contig441	42	5e-06													0	0	0
Contig226	HP452016		0	0	0	0	0	0	0	0	0	1	1					S_Mlp.screen.Contig141	81	3e-22													1	1	1	dbj|BAA22288.1| polyprotein [Oryza australiensis]	NR	1e-158		GO:0005515, protein binding;		2.7.7.49, RNA-directedDNApolymerase;
Contig2269	HP453959		1	0	0	0	0	0	0	0	0	2	1																	Uf-ISSP40 ES608144	27	3e-06	0	0	0	Q40692_ORYSA (Q40692) Hydroxyproline-rich glycoprotein	UniProt	1e-05
Contig2269	HP453959		1	0	0	0	0	0	0	0	0	2	2																	DR010181 Uf002 haustorium-specific cDNA, PIG5	39	7e-06	0	0	0	Q40692_ORYSA (Q40692) Hydroxyproline-rich glycoprotein	UniProt	1e-05
Contig235	HP452024	2	0	0	0	1	0	1	0	0	0	6	1	1	PGTG_01789	92	9e-21																1	1	1
Contig235	HP452024	2	0	0	0	1	0	1	0	0	0	6	2	2	PGTG_00179	90	4e-20																1	1	1
Contig235	HP452024	2	0	0	0	1	0	1	0	0	0	6	3	3	PGTG_15669	81	2e-17																1	1	1
Contig235	HP452024	2	0	0	0	1	0	1	0	0	0	6	4	4	PGTG_08862	60	4e-11																1	1	1
Contig235	HP452024	2	0	0	0	1	0	1	0	0	0	6	5	5	PGTG_15663	60	4e-11																1	1	1
Contig235	HP452024	2	0	0	0	1	0	1	0	0	0	6	6	6	PGTG_09381	58	2e-10																1	1	1
Contig244	HP452030		0	0	0	0	0	0	0	0	0	1	1	1	PGTG_12618	64	4e-12																1	1	1
Contig250	HP452036		0	0	0	0	0	0	0	0	0	1	1	1	PGTG_07809	51	3e-08																1	1	1
Contig255	HP452041		0	0	1	0	0	0	0	0	0	2	1								jgi|Mellp1|72001|estExt_fgenesh1_kg.C_210020	114	2e-27										1	1	1	PGTG_13609 | ADP-ribosylation factor (translation) (185 aa)	Pgt prots	1e-96	GO:0055037, recycling endosome; GO:0001726, ruffle; GO:0005769, early endosome; GO:0005886, plasma membrane;		GO:0016358, dendrite development; GO:0030036, actin cytoskeleton organization;		04144, Endocytosis;04666, Fc gamma R-mediated phagocytosis;
Contig255	HP452041		0	0	1	0	0	0	0	0	0	2	2								jgi|Mellp1|124027|DJO_fgenesh1_pm.C_scaffold_49000013	113	5e-27										1	1	1	PGTG_13609 | ADP-ribosylation factor (translation) (185 aa)	Pgt prots	1e-96	GO:0055037, recycling endosome; GO:0001726, ruffle; GO:0005769, early endosome; GO:0005886, plasma membrane;		GO:0016358, dendrite development; GO:0030036, actin cytoskeleton organization;		04144, Endocytosis;04666, Fc gamma R-mediated phagocytosis;
Contig2558	HP454232		0	0	0	0	0	0	0	0	1	1	1					S_P02005_NMD-3959_T3p_G20_074	28	2e-07													1	1	1
Contig2563	HP454237		0	0	1	0	0	0	0	0	1	1	1					S_P02005_NMD-3959_T3p_G20_074	57	4e-14													1	1	1
Contig2574	HP454246		0	0	0	0	0	0	0	0	0	1	1	1	PGTG_10143	102	1e-24																1	0	1
Contig2577	HP454249		0	0	0	0	0	0	0	0	0	1	1					S_P02005_NMD-3959_T3p_G20_074	57	2e-15													1	1	1
Contig2579	HP454251		0	0	1	0	0	0	0	0	1	1	1					S_P02005_NMD-3959_T3p_G20_074	43	1e-08													1	0	1
Contig2589	HP454261		0	0	6	3	0	2	12	5	20	1	1	1	PGTG_02408	50	5e-08																1	1	1	CpCon[0010] glucose repressible gene protein	Cogeme	9e-23
Contig2617	HP454287		0	0	0	0	0	0	0	0	0	1	1					S_P02005_NMD-3959_T3p_G20_074	55	1e-13													1	1	1
Contig2629	HP454299		0	0	0	0	0	0	0	0	0	1	1	1	PGTG_12153	118	1e-28																1	1	1
Contig2635	HP454304		0	0	0	0	0	0	0	0	0	1	1					S_P02005_NMD-3959_T3p_G20_074	37	5e-07													1	0	1
Contig2642	HP454311		0	1	3	0	0	0	0	0	0	1	1	1	PGTG_14183	80	5e-17																1	1	1
Contig2673	HP454342		0	0	1	0	0	0	0	2	1	1	1	1	PGTG_13788	56	4e-10																1	1	1
Contig2676	HP454345		0	0	1	0	0	0	0	0	0	2	1								jgi|Mellp1|124331|djo_EuGene.00380109	132	2e-50										1	1	1	P09794, alpha-amylase, 1,4-alpha-D-glucan glucanohydrolase (EC 3.2.1.1) [Streptomyces albidoflavus]	NR	1e-19		GO:0004556, alpha-amylase activity; GO:0005515, protein binding;	GO:0007586, digestion; GO:0005975, carbohydrate metabolic process;	3.2.1.1, Alpha-amylase;	00500, Starch and sucrose metabolism;
Contig2676	HP454345		0	0	1	0	0	0	0	0	0	2	2								jgi|Mellp1|124330|djo_EuGene.00380113	126	2e-46										1	1	1	P09794, alpha-amylase, 1,4-alpha-D-glucan glucanohydrolase (EC 3.2.1.1) [Streptomyces albidoflavus]	NR	1e-19		GO:0004556, alpha-amylase activity; GO:0005515, protein binding;	GO:0007586, digestion; GO:0005975, carbohydrate metabolic process;	3.2.1.1, Alpha-amylase;	00500, Starch and sucrose metabolism;
Contig2692	HP454361		0	0	6	0	0	0	0	0	0	1	1					S_P02005_NMD-3959_T3p_G20_074	37	2e-07													1	0	1
Contig2698	HP454367		0	0	5	0	0	0	1	0	0	2	1								jgi|Mellp1|71069|estExt_fgenesh1_kg.C_60059	228	1e-61										1	1	1	ref|XP_001261974.1| translocation protein (Sec66), putative [Neosartorya fischeri NRRL 181]	NR	1e-24	GO:0005783, endoplasmic reticulum;
Contig2698	HP454367		0	0	5	0	0	0	1	0	0	2	2								jgi|Mellp1|60879|fgenesh1_pg.C_scaffold_7000144	96	6e-22										1	1	1	ref|XP_001261974.1| translocation protein (Sec66), putative [Neosartorya fischeri NRRL 181]	NR	1e-24	GO:0005783, endoplasmic reticulum;
Contig27	HP451848		0	38	3	0	0	0	0	15	3	14	1	1	PGTG_03694	186	7e-49	S_Mmt.screen.Contig528	51	8e-13	jgi|Mellp1|77195|estExt_fgenesh1_pg.C_90122	77	4e-16							Uf-ISSP44 ES608148	185	1e-49	1	1	1
Contig27	HP451848		0	38	3	0	0	0	0	15	3	14	2	2	PGTG_20495	169	1e-43	NS_Mo.screen.Contig443	49	7e-12	jgi|Mellp1|112579|fgenesh2_pg.68_9	70	4e-14										1	1	1
Contig27	HP451848		0	38	3	0	0	0	0	15	3	14	3	3	PGTG_13503	91	4e-20	S_P03373_MLP-H3B-1219_M13F-20_C05_029	38	1e-09	jgi|Mellp1|124111|DJO_EuGene.00190104	64	3e-12										1	1	1
Contig27	HP451848		0	38	3	0	0	0	0	15	3	14	4	4	PGTG_02990	84	4e-18	S_P03232_MLPH3P3-D7_M13-F_N15_052	41	1e-06	jgi|Mellp1|104816|fgenesh2_pg.11_50	52	2e-08										1	1	1
Contig27	HP451848		0	38	3	0	0	0	0	15	3	14	5	5	PGTG_12466	80	6e-17				jgi|Mellp1|106758|fgenesh2_pg.19_134	45	2e-06										1	1	1
Contig27	HP451848		0	38	3	0	0	0	0	15	3	14	6	6	PGTG_12468	75	2e-15				jgi|Mellp1|124110|DJO_EuGene.00060163	44	3e-06										1	1	1
Contig27	HP451848		0	38	3	0	0	0	0	15	3	14	7	7	PGTG_12461	73	1e-14																1	1	1
Contig27	HP451848		0	38	3	0	0	0	0	15	3	14	8	8	PGTG_06554	71	4e-14																1	1	1
Contig27	HP451848		0	38	3	0	0	0	0	15	3	14	9	9	PGTG_14245	69	1e-13																1	1	1
Contig27	HP451848		0	38	3	0	0	0	0	15	3	14	10	10	PGTG_20247	66	1e-12																1	1	1
Contig27	HP451848		0	38	3	0	0	0	0	15	3	14	11	11	PGTG_08857	59	1e-10																1	1	1
Contig27	HP451848		0	38	3	0	0	0	0	15	3	14	12	12	PGTG_14243	59	2e-10																1	1	1
Contig27	HP451848		0	38	3	0	0	0	0	15	3	14	13	13	PGTG_09248	49	2e-07																1	1	1
Contig27	HP451848		0	38	3	0	0	0	0	15	3	14	14	14	PGTG_14242	49	2e-07																1	1	1
Contig2710	HP454377		0	0	1	1	0	0	1	1	0	4	1	1	PGTG_14692	166	3e-43	S_Mlp.screen.Contig252	117	2e-28													1	1	1	PGTG_14692 | cerevisin precursor (translation) (552 aa)	Pgt prots	5e-42
Contig2710	HP454377		0	0	1	1	0	0	1	1	0	4	2					NS_Mlp_H3B.screen.Contig524	117	2e-28													1	1	1	PGTG_14692 | cerevisin precursor (translation) (552 aa)	Pgt prots	5e-42
Contig2710	HP454377		0	0	1	1	0	0	1	1	0	4	3					NS_Mmt.screen.Contig502	72	1e-26													1	1	1	PGTG_14692 | cerevisin precursor (translation) (552 aa)	Pgt prots	5e-42
Contig2710	HP454377		0	0	1	1	0	0	1	1	0	4	4					NS_Mmd.screen.Contig155	68	2e-13													1	1	1	PGTG_14692 | cerevisin precursor (translation) (552 aa)	Pgt prots	5e-42
Contig2711	HP454378		0	0	13	0	0	0	0	0	3	1	1					S_P02005_NMD-3959_T3p_G20_074	35	4e-06													1	1	1
Contig2717	HP454384		0	0	0	0	0	0	0	0	1	1	1	1	PGTG_17132	47	2e-07																1	1	1
Contig2720	HP454387		0	0	0	0	0	0	0	0	0	1	1					S_P02005_NMD-3959_T3p_G20_074	57	2e-12													1	1	1
Contig2729	HP454396		0	0	0	0	0	0	0	0	1	4	1	1	PGTG_12331	110	3e-26	S_Mlp.screen.Contig246	37	2e-11	jgi|Mellp1|73154|estExt_fgenesh1_kg.C_570004	60	3e-11										1	1	1
Contig2729	HP454396		0	0	0	0	0	0	0	0	1	4	2	2	PGTG_19844	108	9e-26	NS_Mlp.screen.Contig85	37	3e-11													1	1	1
Contig2729	HP454396		0	0	0	0	0	0	0	0	1	4	3					S_Mmd.screen.Contig395	36	1e-10													1	1	1
Contig2729	HP454396		0	0	0	0	0	0	0	0	1	4	4					S_Mo.screen.Contig447	36	1e-10													1	1	1
Contig2739	HP454405		0	0	1	0	0	0	0	0	2	1	1	1	PGTG_17182	97	1e-22				jgi|Mellp1|75620|estExt_fgenesh1_pm.C_490019	46	2e-07										1	1	1
Contig2745	HP454411		0	0	0	2	0	0	0	0	1	4	1	1	PGTG_12331	108	9e-26	S_Mlp.screen.Contig246	35	1e-08	jgi|Mellp1|73154|estExt_fgenesh1_kg.C_570004	54	2e-09										1	1	1	UmCon[1077] cytochrome c oxidase polypeptide VIb	Cogeme	1e-34	GO:0005751, mitochondrial respiratory chain complex IV; GO:0005739, mitochondrion;	GO:0004129, cytochrome-c oxidase activity;	GO:0033617, mitochondrial respiratory chain complex IV assembly;		05010, Alzheimers disease;05012, Parkinsons disease;00190, Oxidative phosphorylation;04260, Cardiac muscle contraction;05016, Huntingtons disease;
Contig2745	HP454411		0	0	0	2	0	0	0	0	1	4	2	2	PGTG_19844	107	3e-25	NS_Mlp.screen.Contig85	35	2e-08													1	1	1	UmCon[1077] cytochrome c oxidase polypeptide VIb	Cogeme	1e-34	GO:0005751, mitochondrial respiratory chain complex IV; GO:0005739, mitochondrion;	GO:0004129, cytochrome-c oxidase activity;	GO:0033617, mitochondrial respiratory chain complex IV assembly;		05010, Alzheimers disease;05012, Parkinsons disease;00190, Oxidative phosphorylation;04260, Cardiac muscle contraction;05016, Huntingtons disease;
Contig2745	HP454411		0	0	0	2	0	0	0	0	1	4	3					S_Mmd.screen.Contig395	36	3e-08													1	1	1	UmCon[1077] cytochrome c oxidase polypeptide VIb	Cogeme	1e-34	GO:0005751, mitochondrial respiratory chain complex IV; GO:0005739, mitochondrion;	GO:0004129, cytochrome-c oxidase activity;	GO:0033617, mitochondrial respiratory chain complex IV assembly;		05010, Alzheimers disease;05012, Parkinsons disease;00190, Oxidative phosphorylation;04260, Cardiac muscle contraction;05016, Huntingtons disease;
Contig2745	HP454411		0	0	0	2	0	0	0	0	1	4	4					S_Mo.screen.Contig447	36	3e-08													1	1	1	UmCon[1077] cytochrome c oxidase polypeptide VIb	Cogeme	1e-34	GO:0005751, mitochondrial respiratory chain complex IV; GO:0005739, mitochondrion;	GO:0004129, cytochrome-c oxidase activity;	GO:0033617, mitochondrial respiratory chain complex IV assembly;		05010, Alzheimers disease;05012, Parkinsons disease;00190, Oxidative phosphorylation;04260, Cardiac muscle contraction;05016, Huntingtons disease;
Contig2772	HP454435		0	0	24	0	0	0	0	0	1	3	1	1	PGTG_19738	160	3e-41	S_P02486_MO-1412_M13F-20_D17_077	64	2e-23	jgi|Mellp1|76896|estExt_fgenesh1_pg.C_50317	107	2e-25							Uf-ISSP12 ES608132	113	2e-31	1	1	1
Contig2772	HP454435		0	0	24	0	0	0	0	0	1	3	2	2	PGTG_00053	98	2e-22	S_P02387_MMT-0317_M13F-20_M20_068	64	2e-23	jgi|Mellp1|53368|fgenesh1_pm.C_scaffold_40000025	42	6e-06										1	1	1
Contig2772	HP454435		0	0	24	0	0	0	0	0	1	3	3					NS_P02046_NMD-5361_T3p_A12_048	64	3e-23													1	1	1
Contig2792	HP454454		0	0	8	1	0	0	0	0	1	1	1	1	PGTG_11681	216	3e-58													DR010200 Uf022 haustorium-specific cDNA, PIG13; metallothionein	93	6e-38	1	1	1
Contig2792	HP454454		0	0	8	1	0	0	0	0	1		2	2	PGTG_02680	207	2e-55																1	1	1
Contig2793	HP454455		0	0	0	0	0	0	0	0	1	2	1					S_Mlp.screen.Contig168	136	3e-34	jgi|Mellp1|71651|estExt_fgenesh1_kg.C_140050	117	2e-28				um02320 83 aa conserved hypothetical protein	63	2e-12				1	1	1
Contig2793	HP454455		0	0	0	0	0	0	0	0	1	2	2					S_P02486_MO-1324_M13F-20_L11_038	55	2e-09							um10742 72 aa conserved hypothetical protein	49	2e-08				1	1	1
Contig2798	HP454460		0	0	0	0	0	0	0	0	2	2	1	1	PGTG_05061	243	3e-66																1	1	1
Contig2798	HP454460		0	0	0	0	0	0	0	0	2	2	2	2	PGTG_05057	206	5e-55																1	1	1
Contig2801	HP454463		0	0	0	0	0	0	0	0	3	1	1								jgi|Mellp1|124027|DJO_fgenesh1_pm.C_scaffold_49000013	49	1e-07										1	1	1	PGTG_14043 | RAB small monomeric GTPase, ras-related protein Rab7 (translation) (238 aa)	Pgt prots	1e-100	GO:0005829, cytosol; GO:0005634, nucleus;	GO:0005525, GTP binding; GO:0003924, GTPase activity;	GO:0051469, vesicle fusion with vacuole; GO:0009847, spore germination; GO:0031321, ascospore-type prospore formation; GO:0042144, vacuole fusion non-autophagic; GO:0045324, late endosome to vacuole transport; GO:0030100, regulation of endocytosis; GO:000
Contig2803	HP454465		0	0	0	0	0	0	0	0	1	2	1	1	PGTG_02408	66	6e-13				jgi|Mellp1|85700|EuGene.00150080	99	4e-23										1	1	1
Contig2803	HP454465		0	0	0	0	0	0	0	0	1	2	2	2	PGTG_02381	52	9e-09																1	1	1
Contig2806	HP454468		0	0	1	0	0	0	0	0	1	1	1														um12101 70 aa conserved hypothetical protein IPR009653 Protein of unknown function DUF1242	91	6e-21				1	1	1
Contig281	HP452060		0	0	0	0	0	0	0	0	0	1	1	1	PGTG_08836	75	3e-15																1	1	1
Contig2822	HP454483		0	0	0	0	0	0	0	0	2	1	1								jgi|Mellp1|85700|EuGene.00150080	65	5e-13										1	1	1
Contig2838	HP454499		0	0	1	0	0	0	0	3	4	1	1	1	PGTG_17067	130	3e-32																1	1	1
Contig2841	HP454502		0	9	1	0	0	0	0	20	12	4	1	1	PGTG_02408	121	2e-29																1	1	1	gb|AAD38996.1|AF155928_1 differentiation-related protein Infp [Uromyces appendiculatus]	NR	1e-07
Contig2841	HP454502		0	9	1	0	0	0	0	20	12	4	2	2	PGTG_02381	106	1e-24																1	1	1	gb|AAD38996.1|AF155928_1 differentiation-related protein Infp [Uromyces appendiculatus]	NR	1e-07
Contig2841	HP454502		0	9	1	0	0	0	0	20	12	4	3	3	PGTG_12354	57	6e-10																1	1	1	gb|AAD38996.1|AF155928_1 differentiation-related protein Infp [Uromyces appendiculatus]	NR	1e-07
Contig2841	HP454502		0	9	1	0	0	0	0	20	12	4	4	4	PGTG_17906	54	5e-09																1	1	1	gb|AAD38996.1|AF155928_1 differentiation-related protein Infp [Uromyces appendiculatus]	NR	1e-07
Contig2867	HP454526		0	0	0	0	0	0	0	1	3	5	1	1	PGTG_19645	64	2e-12																1	1	1
Contig2867	HP454526		0	0	0	0	0	0	0	1	3	5	2	2	PGTG_19647	61	8e-12																1	1	1
Contig2867	HP454526		0	0	0	0	0	0	0	1	3	5	3	3	PGTG_00964	57	2e-10																1	1	1
Contig2867	HP454526		0	0	0	0	0	0	0	1	3	5	4	4	PGTG_10642	56	4e-10																1	1	1
Contig2867	HP454526		0	0	0	0	0	0	0	1	3	5	5	5	PGTG_19614	56	4e-10																1	1	1
Contig2873	HP454532		0	0	0	0	0	0	1	0	1	4	1	1	PGTG_14427	59	1e-10																1	1	1	ref|XP_001878503.1| serine carboxypeptidase [Laccaria bicolor S238N-H82]	NR	3e-44	GO:0000324, fungal-type vacuole;	GO:0004185, serine-type carboxypeptidase activity; GO:0046982, protein heterodimerization activity;		3.4.16.5, CarboxypeptidaseC;
Contig2873	HP454532		0	0	0	0	0	0	1	0	1	4	2	2	PGTG_03983	58	2e-10																1	1	1	ref|XP_001878503.1| serine carboxypeptidase [Laccaria bicolor S238N-H82]	NR	3e-44	GO:0000324, fungal-type vacuole;	GO:0004185, serine-type carboxypeptidase activity; GO:0046982, protein heterodimerization activity;		3.4.16.5, CarboxypeptidaseC;
Contig2873	HP454532		0	0	0	0	0	0	1	0	1	4	3	3	PGTG_03981	58	3e-10																1	1	1	ref|XP_001878503.1| serine carboxypeptidase [Laccaria bicolor S238N-H82]	NR	3e-44	GO:0000324, fungal-type vacuole;	GO:0004185, serine-type carboxypeptidase activity; GO:0046982, protein heterodimerization activity;		3.4.16.5, CarboxypeptidaseC;
Contig2873	HP454532		0	0	0	0	0	0	1	0	1	4	4	4	PGTG_01128	45	3e-06																1	1	1	ref|XP_001878503.1| serine carboxypeptidase [Laccaria bicolor S238N-H82]	NR	3e-44	GO:0000324, fungal-type vacuole;	GO:0004185, serine-type carboxypeptidase activity; GO:0046982, protein heterodimerization activity;		3.4.16.5, CarboxypeptidaseC;
Contig2880	HP454539		0	0	2	0	0	0	0	0	1	1	1	1	PGTG_14079	137	3e-34																1	1	1	MagCon[1827] proteinase	Cogeme	5e-11
Contig2886	HP451774		0	0	0	0	0	0	0	0	1	15	1	1	PGTG_14854	152	1e-38	S_P02501_MO-1772_M13F-20_L15_054	46	2e-09	jgi|Mellp1|123929|SHA_EuGene.00890018	69	9e-14										1	1	1
Contig2886	HP451774		0	0	0	0	0	0	0	0	1	15	2	2	PGTG_06646	113	6e-27	NS_Mlp_H3B.screen.Contig259	27	3e-06	jgi|Mellp1|67654|fgenesh1_pg.C_scaffold_56000030	67	3e-13										1	1	1
Contig2886	HP451774		0	0	0	0	0	0	0	0	1	15	3	3	PGTG_12672	85	2e-18				jgi|Mellp1|86274|EuGene.00170150	62	8e-12										1	1	1
Contig2886	HP451774		0	0	0	0	0	0	0	0	1	15	4	4	PGTG_00119	72	2e-14				jgi|Mellp1|73750|estExt_fgenesh1_kg.C_2520001	60	2e-11										1	1	1
Contig2886	HP451774		0	0	0	0	0	0	0	0	1	15	5	5	PGTG_02220	58	3e-10				jgi|Mellp1|70965|estExt_fgenesh1_kg.C_50030	60	2e-11										1	1	1
Contig2886	HP451774		0	0	0	0	0	0	0	0	1	15	6	6	PGTG_02151	53	7e-09				jgi|Mellp1|91075|EuGene.00030344	60	4e-11										1	1	1
Contig2886	HP451774		0	0	0	0	0	0	0	0	1	15	7	7	PGTG_02326	52	1e-08				jgi|Mellp1|52166|fgenesh1_pm.C_scaffold_11000033	58	1e-10										1	1	1
Contig2886	HP451774		0	0	0	0	0	0	0	0	1	15	8	8	PGTG_06969	52	2e-08				jgi|Mellp1|105821|fgenesh2_pg.15_71	57	3e-10										1	1	1
Contig2886	HP451774		0	0	0	0	0	0	0	0	1	15	9	9	PGTG_03431	51	3e-08				jgi|Mellp1|123928|SHA_fgenesh2_pg.9_102	54	2e-09										1	1	1
Contig2886	HP451774		0	0	0	0	0	0	0	0	1	15	10	10	PGTG_17665	50	6e-08				jgi|Mellp1|123218|SHA_fgenesh2_pg.5_85	54	3e-09										1	1	1
Contig2886	HP451774		0	0	0	0	0	0	0	0	1	15	11	11	PGTG_02333	47	4e-07				jgi|Mellp1|85659|EuGene.00150039	53	5e-09										1	1	1
Contig2886	HP451774		0	0	0	0	0	0	0	0	1	15	12	12	PGTG_06833	44	5e-06				jgi|Mellp1|91542|EuGene.00430053	49	7e-08										1	1	1
Contig2886	HP451774		0	0	0	0	0	0	0	0	1	15	13								jgi|Mellp1|91254|EuGene.00410002	47	3e-07										1	1	1
Contig2886	HP451774		0	0	0	0	0	0	0	0	1	15	14								jgi|Mellp1|72983|estExt_fgenesh1_kg.C_490016	46	6e-07										1	1	1
Contig2886	HP451774		0	0	0	0	0	0	0	0	1	15	15								jgi|Mellp1|105488|fgenesh2_pg.13_212	45	1e-06										1	1	1
Contig29	HP451850		0	0	5	0	0	0	0	1	1	2	1	1	PGTG_11531	493	1e-141										um02207 1071 aa conserved hypothetical protein	119	4e-29				1	1	1
Contig29	HP451850		0	0	5	0	0	0	0	1	1	2	2	2	PGTG_01123	339	8e-95																1	1	1
Contig290	HP452068		0	0	0	0	0	0	0	0	0	1	1	1	PGTG_00914	63	1e-11																1	1	1
Contig2902	HP451776		0	0	10	0	0	0	0	7	9	1	1	1	PGTG_13788	91	5e-20																1	1	1
Contig2907	HP454563		0	0	0	0	0	0	3	0	1	5	1	1	PGTG_10539	65	2e-12																1	1	1	PsCon[3251] zinc finger (C3HC4-type RING finger) protein	Cogeme	4e-07
Contig2907	HP454563		0	0	0	0	0	0	3	0	1	5	2	2	PGTG_13797	51	3e-08																1	1	1	PsCon[3251] zinc finger (C3HC4-type RING finger) protein	Cogeme	4e-07
Contig2907	HP454563		0	0	0	0	0	0	3	0	1	5	3	3	PGTG_13796	50	8e-08																1	1	1	PsCon[3251] zinc finger (C3HC4-type RING finger) protein	Cogeme	4e-07
Contig2907	HP454563		0	0	0	0	0	0	3	0	1	5	4	4	PGTG_14973	45	3e-06																1	1	1	PsCon[3251] zinc finger (C3HC4-type RING finger) protein	Cogeme	4e-07
Contig2907	HP454563		0	0	0	0	0	0	3	0	1	5	5	5	PGTG_16615	45	3e-06																1	1	1	PsCon[3251] zinc finger (C3HC4-type RING finger) protein	Cogeme	4e-07
Contig2916	HP454570		0	0	0	0	0	0	0	0	1	4	1	1	PGTG_04886	133	2e-33	S_Mo.screen.Contig465	58	9e-11	jgi|Mellp1|75578|estExt_fgenesh1_pm.C_470013	55	6e-10										1	1	1
Contig2916	HP454570		0	0	0	0	0	0	0	0	1	4	2	2	PGTG_04885	101	7e-24	S_Mmt.screen.Contig534	50	4e-08													1	1	1
Contig2916	HP454570		0	0	0	0	0	0	0	0	1	4	3	3	PGTG_04883	54	1e-09																1	1	1
Contig2916	HP454570		0	0	0	0	0	0	0	0	1	4	4	4	PGTG_04924	45	6e-07																1	1	1
Contig2932	HP454585		0	0	1	0	0	0	0	0	1	1	1	1	PGTG_04016	165	8e-43																1	1	1
Contig2939	HP454592		0	0	0	0	0	0	0	0	2	2	1	1	PGTG_20008	422	1e-120										um10099 351 aa conserved hypothetical protein IPR001623/IPR003095 N-terminal/Heat shock protein DnaJ	129	3e-32				1	1	1	Um37403268 DNAJ domain protein (Hsp40)	Cogeme	7e-34	GO:0005783, endoplasmic reticulum;		GO:0006457, protein folding;
Contig2939	HP454592		0	0	0	0	0	0	0	0	2	2	2														um05173 581 aa related to DnaJ homolog subfamily C member 3 IPR001440/ TPR repeat/Heat shock protein DnaJ, N-terminal	43	4e-06				1	1	1	Um37403268 DNAJ domain protein (Hsp40)	Cogeme	7e-34	GO:0005783, endoplasmic reticulum;		GO:0006457, protein folding;
Contig2945	HP454598		0	0	1	0	0	0	0	0	1	13	1	1	PGTG_01207	119	9e-29	S_P02481_MO-0594_M13F-20_B14_063	62	1e-11	jgi|Mellp1|114961|estExt_fgenesh2_pg.C_10528	66	5e-13										1	1	1
Contig2945	HP454598		0	0	1	0	0	0	0	0	1	13	2	2	PGTG_08664	92	1e-20	NS_Mo.screen.Contig401	54	5e-09	jgi|Mellp1|124458|djo_EuGene.00060156	51	2e-08										1	1	1
Contig2945	HP454598		0	0	1	0	0	0	0	0	1	13	3	3	PGTG_01209	58	2e-10	NS_Mmd.screen.Contig425	54	5e-09	jgi|Mellp1|96257|EuGene.00090014	45	2e-06										1	1	1
Contig2945	HP454598		0	0	1	0	0	0	0	0	1	13	4					NS_Mmd.screen.Contig277	54	5e-09	jgi|Mellp1|73660|estExt_fgenesh1_kg.C_960007	45	2e-06										1	1	1
Contig2945	HP454598		0	0	1	0	0	0	0	0	1	13	5					S_Mo.screen.Contig507	52	2e-08	jgi|Mellp1|72734|estExt_fgenesh1_kg.C_400023	44	3e-06										1	1	1
Contig2945	HP454598		0	0	1	0	0	0	0	0	1	13	6					S_Mmt.screen.Contig624	52	2e-08													1	1	1
Contig2945	HP454598		0	0	1	0	0	0	0	0	1	13	7					S_Mmt.screen.Contig623	52	2e-08													1	1	1
Contig2945	HP454598		0	0	1	0	0	0	0	0	1	13	8					NS_Mmt.screen.Contig292	52	2e-08													1	1	1
Contig2945	HP454598		0	0	1	0	0	0	0	0	1	13	9					S_Mo.screen.Contig469	51	3e-08													1	1	1
Contig2945	HP454598		0	0	1	0	0	0	0	0	1	13	10					S_Mlp.screen.Contig267	46	7e-07													1	1	1
Contig2945	HP454598		0	0	1	0	0	0	0	0	1	13	11					S_P02402_MMT-1494_M13F-20_F22_091	46	1e-06													1	1	1
Contig2945	HP454598		0	0	1	0	0	0	0	0	1	13	12					S_P02327_MLP-2454_T3p_F10_043	46	1e-06													1	1	1
Contig2945	HP454598		0	0	1	0	0	0	0	0	1	13	13					S_Mo.screen.Contig400	44	4e-06													1	1	1
Contig2947	HP454600		0	1	33	0	0	0	0	1	2	3	1	1	PGTG_19738	160	4e-41	S_P02486_MO-1412_M13F-20_D17_077	64	2e-23	jgi|Mellp1|76896|estExt_fgenesh1_pg.C_50317	107	3e-25							Uf-ISSP12 ES608132	113	4e-31	1	1	1
Contig2947	HP454600		0	1	33	0	0	0	0	1	2	3	2	2	PGTG_00053	98	3e-22	S_P02387_MMT-0317_M13F-20_M20_068	64	2e-23	jgi|Mellp1|53368|fgenesh1_pm.C_scaffold_40000025	42	8e-06										1	1	1
Contig2947	HP454600		0	1	33	0	0	0	0	1	2	3	3					NS_P02046_NMD-5361_T3p_A12_048	64	5e-23													1	1	1
Contig30	HP451851		0	0	2	0	0	0	0	1	7	10	1	1	PGTG_12331	335	1e-93	S_Mmd.screen.Contig395	142	2e-47	jgi|Mellp1|73154|estExt_fgenesh1_kg.C_570004	174	2e-45										1	1	1	gb|AAU06196.1| Gas1-like protein [Monacrosporium haptotylum]	NR	1e-08
Contig30	HP451851		0	0	2	0	0	0	0	1	7	10	2	2	PGTG_19844	304	2e-84	S_Mo.screen.Contig447	142	2e-47	jgi|Mellp1|73701|estExt_fgenesh1_kg.C_1140001	140	2e-35										1	1	1	gb|AAU06196.1| Gas1-like protein [Monacrosporium haptotylum]	NR	1e-08
Contig30	HP451851		0	0	2	0	0	0	0	1	7	10	3	3	PGTG_15458	127	3e-31	S_Mlp.screen.Contig246	133	1e-46	jgi|Mellp1|72205|estExt_fgenesh1_kg.C_250038	140	2e-35										1	1	1	gb|AAU06196.1| Gas1-like protein [Monacrosporium haptotylum]	NR	1e-08
Contig30	HP451851		0	0	2	0	0	0	0	1	7	10	4	4	PGTG_12330	82	1e-17	NS_Mlp.screen.Contig85	37	4e-16	jgi|Mellp1|118194|estExt_fgenesh2_pg.C_640049	79	1e-16										1	1	1	gb|AAU06196.1| Gas1-like protein [Monacrosporium haptotylum]	NR	1e-08
Contig30	HP451851		0	0	2	0	0	0	0	1	7	10	5	5	PGTG_13910	64	6e-12	NS_P02340_MLP-2804_T3p_D08_030	76	1e-15	jgi|Mellp1|112338|fgenesh2_pg.64_62	74	3e-15										1	1	1	gb|AAU06196.1| Gas1-like protein [Monacrosporium haptotylum]	NR	1e-08
Contig30	HP451851		0	0	2	0	0	0	0	1	7	10	6	6	PGTG_10729	59	1e-10	S_Mo.screen.Contig373	75	2e-15	jgi|Mellp1|108155|fgenesh2_pg.27_117	69	1e-13										1	1	1	gb|AAU06196.1| Gas1-like protein [Monacrosporium haptotylum]	NR	1e-08
Contig30	HP451851		0	0	2	0	0	0	0	1	7	10	7	7	PGTG_06441	58	3e-10				jgi|Mellp1|123372|DJO_fgenesh1_pg.C_scaffold_11000222	67	4e-13										1	1	1	gb|AAU06196.1| Gas1-like protein [Monacrosporium haptotylum]	NR	1e-08
Contig30	HP451851		0	0	2	0	0	0	0	1	7	10	8	8	PGTG_13963	58	3e-10				jgi|Mellp1|86083|EuGene.00160196	62	8e-12										1	1	1	gb|AAU06196.1| Gas1-like protein [Monacrosporium haptotylum]	NR	1e-08
Contig30	HP451851		0	0	2	0	0	0	0	1	7	10	9								jgi|Mellp1|124550|djo_EuGene.00270094	60	3e-11										1	1	1	gb|AAU06196.1| Gas1-like protein [Monacrosporium haptotylum]	NR	1e-08
Contig30	HP451851		0	0	2	0	0	0	0	1	7	10	10								jgi|Mellp1|20598|fgeneshDR_te_pg.C_scaffold_103000018	56	7e-10										1	1	1	gb|AAU06196.1| Gas1-like protein [Monacrosporium haptotylum]	NR	1e-08
Contig302	HP451767	6	0	0	0	4	0	2	0	0	0	1	1																	DR010200 Uf022 haustorium-specific cDNA, PIG13; metallothionein	64	1e-12	1	1	1
Contig306	HP452079		0	0	0	1	0	0	0	0	0	12	1	1	PGTG_03431	119	9e-29	S_P02435_MMT-2925_M13F-20_M15_052	54	1e-16	jgi|Mellp1|52166|fgenesh1_pm.C_scaffold_11000033	84	2e-18							Uf-HSP44 Uf111 ES608168	71	1e-17	1	1	1
Contig306	HP452079		0	0	0	1	0	0	0	0	0	12	2	2	PGTG_06969	76	2e-15	S_Mmt.screen.Contig577	55	4e-11	jgi|Mellp1|72983|estExt_fgenesh1_kg.C_490016	84	3e-18										1	1	1
Contig306	HP452079		0	0	0	1	0	0	0	0	0	12	3	3	PGTG_06854	68	4e-13	S_Mmt.screen.Contig619	54	5e-11	jgi|Mellp1|85659|EuGene.00150039	84	4e-18										1	1	1
Contig306	HP452079		0	0	0	1	0	0	0	0	0	12	4	4	PGTG_17665	66	1e-12	S_P02510_MO-2895_M13F-20_O13_049	50	2e-10	jgi|Mellp1|105821|fgenesh2_pg.15_71	82	2e-17										1	1	1
Contig306	HP452079		0	0	0	1	0	0	0	0	0	12	5	5	PGTG_06833	59	2e-10	NS_Mlp_H3B.screen.Contig259	57	9e-10	jgi|Mellp1|86274|EuGene.00170150	75	2e-15										1	1	1
Contig306	HP452079		0	0	0	1	0	0	0	0	0	12	6	6	PGTG_02326	58	4e-10				jgi|Mellp1|91254|EuGene.00410002	75	2e-15										1	1	1
Contig306	HP452079		0	0	0	1	0	0	0	0	0	12	7								jgi|Mellp1|105488|fgenesh2_pg.13_212	74	3e-15										1	1	1
Contig306	HP452079		0	0	0	1	0	0	0	0	0	12	8								jgi|Mellp1|91542|EuGene.00430053	69	1e-13										1	1	1
Contig306	HP452079		0	0	0	1	0	0	0	0	0	12	9								jgi|Mellp1|91075|EuGene.00030344	67	4e-13										1	1	1
Contig306	HP452079		0	0	0	1	0	0	0	0	0	12	10								jgi|Mellp1|105011|fgenesh2_pg.11_245	64	3e-12										1	1	1
Contig306	HP452079		0	0	0	1	0	0	0	0	0	12	11								jgi|Mellp1|123928|SHA_fgenesh2_pg.9_102	64	3e-12										1	1	1
Contig306	HP452079		0	0	0	1	0	0	0	0	0	12	12								jgi|Mellp1|63731|fgenesh1_pg.C_scaffold_21000133	57	5e-10										1	1	1
Contig316	HP452087		0	0	0	0	0	0	0	0	0	3	1	1	PGTG_08638	231	2e-62																1	1	1
Contig316	HP452087		0	0	0	0	0	0	0	0	0	3	2	2	PGTG_08639	58	5e-10																1	1	1
Contig316	HP452087		0	0	0	0	0	0	0	0	0	3	3	3	PGTG_12293	44	8e-06																1	1	1
Contig320	HP452091		0	0	0	0	0	0	0	0	0	5	1	1	PGTG_13797	52	1e-08																1	0	1	EnCon[5207] RING finger domain protein	Cogeme	1e-08
Contig320	HP452091		0	0	0	0	0	0	0	0	0	5	2	2	PGTG_13796	50	6e-08																1	0	1	EnCon[5207] RING finger domain protein	Cogeme	1e-08
Contig320	HP452091		0	0	0	0	0	0	0	0	0	5	3	3	PGTG_16615	49	1e-07																1	0	1	EnCon[5207] RING finger domain protein	Cogeme	1e-08
Contig320	HP452091		0	0	0	0	0	0	0	0	0	5	4	4	PGTG_14973	47	4e-07																1	0	1	EnCon[5207] RING finger domain protein	Cogeme	1e-08
Contig320	HP452091		0	0	0	0	0	0	0	0	0	5	5	5	PGTG_16618	46	9e-07																1	0	1	EnCon[5207] RING finger domain protein	Cogeme	1e-08
Contig323	HP452094		0	0	0	0	0	0	0	0	0	1	1	1	PGTG_06517	286	5e-79				jgi|Mellp1|110232|fgenesh2_pg.42_93	104	2e-24	gb|ABB96278.1| hesp-897 [Melampsora lini]	97	7e-24							1	1	1	gb|ABB96278.1| hesp-897 [Melampsora lini]	NR	3e-18
Contig330	HP452101		0	0	0	0	0	0	0	0	0	1	1	1	PGTG_16234	54	6e-09																1	1	1
Contig337	HP452108		1	0	0	0	0	0	0	1	0	2	1	1	PGTG_00638	210	3e-56				jgi|Mellp1|72584|estExt_fgenesh1_kg.C_360012	139	4e-35							Uf-ISSP66 ES608101	130	1e-42	1	1	1	Q8J0U5_LEPMC (Q8J0U5) Hypothetical protein chp1, Chromo domain-containing protein 1 component of kinetochore, stabilizing microtubules, chromosome segregation, role in RNAi (fragment)	UniProt	3e-07
Contig337	HP452108		1	0	0	0	0	0	0	1	0	2	2	2	PGTG_08715	49	1e-07																1	1	1	Q8J0U5_LEPMC (Q8J0U5) Hypothetical protein chp1, Chromo domain-containing protein 1 component of kinetochore, stabilizing microtubules, chromosome segregation, role in RNAi (fragment)	UniProt	3e-07
Contig357	HP452124		0	0	0	0	0	0	0	0	1	1	1								jgi|Mellp1|106494|fgenesh2_pg.18_62	45	1e-06										1	1	1
Contig358	HP452125		0	0	0	0	0	0	0	0	0	1	1	1	PGTG_05726	92	2e-20																1	1	1
Contig363	HP452130		0	0	0	0	0	0	0	0	0	1	1	1	PGTG_01888	243	1e-100																1	1	1	PGTG_01888 | lysosomal alpha-glucosidase (translation) (899 aa)	Pgt prots	1e-98	GO:0005576, extracellular region;	GO:0004558, alpha-glucosidase activity;	GO:0009313, oligosaccharide catabolic process;	3.2.1.20, Alpha-glucosidase;	00052, Galactose metabolism;00500, Starch and sucrose metabolism;
Contig366	HP452132	7	0	0	0	2	1	4	0	0	0	4	1								jgi|Mellp1|94739|EuGene.00720028	115	3e-28										1	1	1
Contig366	HP452132	7	0	0	0	2	1	4	0	0	0	4	2								jgi|Mellp1|88315|EuGene.00260001	115	3e-28										1	1	1
Contig366	HP452132	7	0	0	0	2	1	4	0	0	0	4	3								jgi|Mellp1|95625|EuGene.00850037	115	3e-28										1	1	1
Contig366	HP452132	7	0	0	0	2	1	4	0	0	0	4	4								jgi|Mellp1|90079|EuGene.00340147	115	3e-28										1	1	1
Contig37	HP451856		0	0	6	0	0	0	0	5	5	1	1	1	PGTG_04691	43	7e-06				jgi|Mellp1|124063|DJO_EuGene.00130068	50	3e-08										1	1	1	ref|YP_600447.1| collagen-like surface protein [Streptococcus pyogenes MGAS2096] gb|ABF35903.1| Collagen-like surface protein [Streptococcus pyogenes MGAS2096]	NR	1e-10	GO:0005588, collagen type V;	GO:0005518, collagen binding; GO:0005201, extracellular matrix structural constituent;	GO:0043588, skin development; GO:0030199, collagen fibril organization;		04510, Focal adhesion;04512, ECM-receptor interaction;
Contig377	HP452143		0	0	0	0	0	0	0	0	0	3	1	1	PGTG_02559	43	2e-07	S_Mmd.screen.Contig384	48	4e-10													0	1	1	sp|P42210|, barley, Phytepsin, AltName: Aspartic proteinase, 32 kDa subunit	NR	2e-23				3.4.23.40, Phytepsin;
Contig377	HP452143		0	0	0	0	0	0	0	0	0	3	2					S_Mmd.screen.Contig220	48	4e-10													0	1	1	sp|P42210|, barley, Phytepsin, AltName: Aspartic proteinase, 32 kDa subunit	NR	2e-23				3.4.23.40, Phytepsin;
Contig377	HP452143		0	0	0	0	0	0	0	0	0	3	3					NS_Mlp.screen.Contig67	37	2e-06													0	1	1	sp|P42210|, barley, Phytepsin, AltName: Aspartic proteinase, 32 kDa subunit	NR	2e-23				3.4.23.40, Phytepsin;
Contig38	HP451857		0	0	0	0	0	0	0	0	0	3	1	1	PGTG_04691	59	1e-10																1	1	1	ref|YP_600447.1| collagen-like surface protein [Streptococcus pyogenes MGAS2096] gb|ABF35903.1| Collagen-like surface protein [Streptococcus pyogenes MGAS2096]	NR	4e-07
Contig38	HP451857		0	0	0	0	0	0	0	0	0	3	2	2	PGTG_04693	54	5e-09																1	1	1	ref|YP_600447.1| collagen-like surface protein [Streptococcus pyogenes MGAS2096] gb|ABF35903.1| Collagen-like surface protein [Streptococcus pyogenes MGAS2096]	NR	4e-07
Contig38	HP451857		0	0	0	0	0	0	0	0	0	3	3	3	PGTG_06882	43	8e-06																1	1	1	ref|YP_600447.1| collagen-like surface protein [Streptococcus pyogenes MGAS2096] gb|ABF35903.1| Collagen-like surface protein [Streptococcus pyogenes MGAS2096]	NR	4e-07
Contig385	HP452148		0	0	0	0	0	0	0	0	0	2	1	1	PGTG_05049	49	3e-10																1	1	1
Contig385	HP452148		0	0	0	0	0	0	0	0	0	2	2	2	PGTG_01166	45	4e-06																1	1	1
Contig39	HP451858		0	1	0	0	0	0	0	0	0	1	1								jgi|Mellp1|95848|EuGene.00080072	142	6e-36										1	1	1	Gz31371248 protein-tyrosine-phosphatase	Cogeme	2e-31	GO:0005829, cytosol; GO:0005634, nucleus;		GO:0007346, regulation of mitotic cell cycle; GO:0007165, signal transduction;	3.1.3.2, Acidphosphatase; 3.1.3.48, Protein-tyrosine-phosphatase;	00740, Riboflavin metabolism;00361, gamma-Hexachlorocyclohexane degradation;
Contig397	HP452159		0	0	0	0	0	0	0	0	0	1	1					S_Mlp.screen.Contig141	38	2e-06													1	1	1	dbj|BAA22288.1| polyprotein [Oryza australiensis]	NR	7e-47				2.7.7.49, RNA-directedDNApolymerase;
Contig40	HP451859		0	0	0	0	0	0	0	1	0	1	1	1	PGTG_14143	349	4e-98																1	1	1	ref|XP_001889181.1| glucooligosaccharide oxidase [Laccaria bicolor S238N-H82] gb|EDR00124.1| glucooligosaccharide oxidase [Laccaria bicolor S238N-H82]	NR	1e-50
Contig41	HP451860		0	2	1	0	0	0	0	9	2	4	1	1	PGTG_07070	125	1e-30																1	1	1
Contig41	HP451860		0	2	1	0	0	0	0	9	2	4	2	2	PGTG_07071	104	2e-24																1	1	1
Contig41	HP451860		0	2	1	0	0	0	0	9	2	4	3	3	PGTG_07072	103	3e-24																1	1	1
Contig41	HP451860		0	2	1	0	0	0	0	9	2	4	4	4	PGTG_04693	43	6e-06																1	1	1
Contig424	HP452184		0	0	0	0	0	0	0	0	0	9	1	1	PGTG_05680	677	0													Uf-HSP69 ES608111	139	9e-39	1	1	1	PGTG_05680 | chitinase (translation) (420 aa)	Pgt prots	0	GO:0005615, extracellular space;	GO:0008843, endochitinase activity; GO:0004568, chitinase activity; GO:0008061, chitin binding;	GO:0006032, chitin catabolic process; GO:0009617, response to bacterium; GO:0006955, immune response;	3.2.1.14, Chitinase;	00520, Amino sugar and nucleotide sugar metabolism;
Contig424	HP452184		0	0	0	0	0	0	0	0	0	9	2	2	PGTG_05714	522	1e-150													Uf-ISSP62 ES608158	53	9e-13	1	1	1	PGTG_05680 | chitinase (translation) (420 aa)	Pgt prots	0	GO:0005615, extracellular space;	GO:0008843, endochitinase activity; GO:0004568, chitinase activity; GO:0008061, chitin binding;	GO:0006032, chitin catabolic process; GO:0009617, response to bacterium; GO:0006955, immune response;	3.2.1.14, Chitinase;	00520, Amino sugar and nucleotide sugar metabolism;
Contig424	HP452184		0	0	0	0	0	0	0	0	0	9	3	3	PGTG_05703	454	1e-129																1	1	1	PGTG_05680 | chitinase (translation) (420 aa)	Pgt prots	0	GO:0005615, extracellular space;	GO:0008843, endochitinase activity; GO:0004568, chitinase activity; GO:0008061, chitin binding;	GO:0006032, chitin catabolic process; GO:0009617, response to bacterium; GO:0006955, immune response;	3.2.1.14, Chitinase;	00520, Amino sugar and nucleotide sugar metabolism;
Contig424	HP452184		0	0	0	0	0	0	0	0	0	9	4	4	PGTG_07009	337	3e-94																1	1	1	PGTG_05680 | chitinase (translation) (420 aa)	Pgt prots	0	GO:0005615, extracellular space;	GO:0008843, endochitinase activity; GO:0004568, chitinase activity; GO:0008061, chitin binding;	GO:0006032, chitin catabolic process; GO:0009617, response to bacterium; GO:0006955, immune response;	3.2.1.14, Chitinase;	00520, Amino sugar and nucleotide sugar metabolism;
Contig424	HP452184		0	0	0	0	0	0	0	0	0	9	5	5	PGTG_18437	336	7e-94																1	1	1	PGTG_05680 | chitinase (translation) (420 aa)	Pgt prots	0	GO:0005615, extracellular space;	GO:0008843, endochitinase activity; GO:0004568, chitinase activity; GO:0008061, chitin binding;	GO:0006032, chitin catabolic process; GO:0009617, response to bacterium; GO:0006955, immune response;	3.2.1.14, Chitinase;	00520, Amino sugar and nucleotide sugar metabolism;
Contig424	HP452184		0	0	0	0	0	0	0	0	0	9	6	6	PGTG_15914	300	6e-83																1	1	1	PGTG_05680 | chitinase (translation) (420 aa)	Pgt prots	0	GO:0005615, extracellular space;	GO:0008843, endochitinase activity; GO:0004568, chitinase activity; GO:0008061, chitin binding;	GO:0006032, chitin catabolic process; GO:0009617, response to bacterium; GO:0006955, immune response;	3.2.1.14, Chitinase;	00520, Amino sugar and nucleotide sugar metabolism;
Contig424	HP452184		0	0	0	0	0	0	0	0	0	9	7	7	PGTG_03208	204	6e-54																1	1	1	PGTG_05680 | chitinase (translation) (420 aa)	Pgt prots	0	GO:0005615, extracellular space;	GO:0008843, endochitinase activity; GO:0004568, chitinase activity; GO:0008061, chitin binding;	GO:0006032, chitin catabolic process; GO:0009617, response to bacterium; GO:0006955, immune response;	3.2.1.14, Chitinase;	00520, Amino sugar and nucleotide sugar metabolism;
Contig424	HP452184		0	0	0	0	0	0	0	0	0	9	8	8	PGTG_10407	202	2e-53																1	1	1	PGTG_05680 | chitinase (translation) (420 aa)	Pgt prots	0	GO:0005615, extracellular space;	GO:0008843, endochitinase activity; GO:0004568, chitinase activity; GO:0008061, chitin binding;	GO:0006032, chitin catabolic process; GO:0009617, response to bacterium; GO:0006955, immune response;	3.2.1.14, Chitinase;	00520, Amino sugar and nucleotide sugar metabolism;
Contig424	HP452184		0	0	0	0	0	0	0	0	0	9	9	9	PGTG_18387	182	2e-47																1	1	1	PGTG_05680 | chitinase (translation) (420 aa)	Pgt prots	0	GO:0005615, extracellular space;	GO:0008843, endochitinase activity; GO:0004568, chitinase activity; GO:0008061, chitin binding;	GO:0006032, chitin catabolic process; GO:0009617, response to bacterium; GO:0006955, immune response;	3.2.1.14, Chitinase;	00520, Amino sugar and nucleotide sugar metabolism;
Contig433	HP452191		0	0	0	0	0	0	0	0	0	9	1	1	PGTG_06913	82	5e-23	S_P02435_MMT-2925_M13F-20_M15_052	58	1e-10	jgi|Mellp1|52166|fgenesh1_pm.C_scaffold_11000033	54	1e-09							Uf-HSP44 Uf111 ES608168	61	6e-14	1	1	1	gb|AAA45797.1| latency associated transcript (LAT) ORF-2	NR	3e-10
Contig433	HP452191		0	0	0	0	0	0	0	0	0	9	2	2	PGTG_06969	71	4e-22	S_P02510_MO-2895_M13F-20_O13_049	43	7e-09	jgi|Mellp1|63731|fgenesh1_pg.C_scaffold_21000133	53	2e-09							Uf-HSP39 ES608098	55	8e-13	1	1	1	gb|AAA45797.1| latency associated transcript (LAT) ORF-2	NR	3e-10
Contig433	HP452191		0	0	0	0	0	0	0	0	0	9	3	3	PGTG_02333	55	1e-09	S_Mmt.screen.Contig577	33	8e-07	jgi|Mellp1|85659|EuGene.00150039	53	2e-09							Uf-ISSP42 ES608146	61	2e-12	1	1	1	gb|AAA45797.1| latency associated transcript (LAT) ORF-2	NR	3e-10
Contig433	HP452191		0	0	0	0	0	0	0	0	0	9	4	4	PGTG_17665	54	3e-09	S_Mmt.screen.Contig619	33	1e-06	jgi|Mellp1|72983|estExt_fgenesh1_kg.C_490016	48	3e-09										1	1	1	gb|AAA45797.1| latency associated transcript (LAT) ORF-2	NR	3e-10
Contig433	HP452191		0	0	0	0	0	0	0	0	0	9	5	5	PGTG_02326	49	6e-08	NS_Mlp_H3B.screen.Contig259	33	6e-06	jgi|Mellp1|91254|EuGene.00410002	47	2e-07										1	1	1	gb|AAA45797.1| latency associated transcript (LAT) ORF-2	NR	3e-10
Contig433	HP452191		0	0	0	0	0	0	0	0	0	9	6								jgi|Mellp1|105488|fgenesh2_pg.13_212	44	2e-06										1	1	1	gb|AAA45797.1| latency associated transcript (LAT) ORF-2	NR	3e-10
Contig433	HP452191		0	0	0	0	0	0	0	0	0	9	7								jgi|Mellp1|86274|EuGene.00170150	43	2e-06										1	1	1	gb|AAA45797.1| latency associated transcript (LAT) ORF-2	NR	3e-10
Contig433	HP452191		0	0	0	0	0	0	0	0	0	9	8								jgi|Mellp1|58997|fgenesh1_pg.C_scaffold_2000164	43	3e-06										1	1	1	gb|AAA45797.1| latency associated transcript (LAT) ORF-2	NR	3e-10
Contig433	HP452191		0	0	0	0	0	0	0	0	0	9	9								jgi|Mellp1|105821|fgenesh2_pg.15_71	39	8e-06										1	1	1	gb|AAA45797.1| latency associated transcript (LAT) ORF-2	NR	3e-10
Contig47	HP451864		0	1	3	0	0	0	0	1	10	2	1	1	PGTG_15038	156	7e-40																1	1	1	BfCon[0925] tripeptidyl peptidase	Cogeme	3e-34	GO:0005576, extracellular region;	GO:0004252, serine-type endopeptidase activity;	GO:0006508, proteolysis;	3.4.21.103, Physarolisin;	04142, Lysosome;
Contig47	HP451864		0	1	3	0	0	0	0	1	10	2	2	2	PGTG_17496	113	5e-27																1	1	1	BfCon[0925] tripeptidyl peptidase	Cogeme	3e-34	GO:0005576, extracellular region;	GO:0004252, serine-type endopeptidase activity;	GO:0006508, proteolysis;	3.4.21.103, Physarolisin;	04142, Lysosome;
Contig49	HP451866		0	0	0	0	0	0	0	0	1	1	1	1	PGTG_17577	232	9e-63																1	1	1
Contig50	HP451867		0	0	0	0	0	2	2	42	1	5	1	1	PGTG_17906	107	3e-25				jgi|Mellp1|51997|fgenesh1_pm.C_scaffold_8000018	54	3e-09										1	1	1	gb|AAD38996.1|AF155928_1 differentiation-related protein Infp [Uromyces appendiculatus]	NR	1e-15
Contig50	HP451867		0	0	0	0	0	2	2	42	1	5	2	2	PGTG_12354	97	5e-22				jgi|Mellp1|95855|EuGene.00080079	53	6e-09										1	1	1	gb|AAD38996.1|AF155928_1 differentiation-related protein Infp [Uromyces appendiculatus]	NR	1e-15
Contig50	HP451867		0	0	0	0	0	2	2	42	1	5	3	3	PGTG_02381	76	1e-15				jgi|Mellp1|103302|fgenesh2_pg.5_341	50	5e-08										1	1	1	gb|AAD38996.1|AF155928_1 differentiation-related protein Infp [Uromyces appendiculatus]	NR	1e-15
Contig50	HP451867		0	0	0	0	0	2	2	42	1	5	4	4	PGTG_02408	70	1e-13				jgi|Mellp1|77034|estExt_fgenesh1_pg.C_70108	47	4e-07										1	1	1	gb|AAD38996.1|AF155928_1 differentiation-related protein Infp [Uromyces appendiculatus]	NR	1e-15
Contig50	HP451867		0	0	0	0	0	2	2	42	1	5	5	5	PGTG_11079	45	4e-06																1	1	1	gb|AAD38996.1|AF155928_1 differentiation-related protein Infp [Uromyces appendiculatus]	NR	1e-15
Contig51	HP451868		0	0	0	0	0	0	0	1	3	1	1	1	PGTG_16038	51	4e-08																1	1	1	PGTG_00934 | plasma membrane calcium-transporting ATPase 4 (translation) (1374 aa)	Pgt prots	5e-14
Contig5116	HP456497		0	0	10	0	0	0	0	2	0	1	1	1	PGTG_05675	148	7e-38	NS_P02267_MLP-1048_T3p_H18_073	75	9e-16	jgi|Mellp1|73483|estExt_fgenesh1_kg.C_770011	65	4e-13										1	1	1
Contig5139	HP456519		0	0	16	0	0	0	0	2	0	1	1	1	PGTG_16663	380	1e-107																1	1	1	Q9D0R9_MOUSE hypothetical Trp-Asp (WD) repeats profile/Trp-Asp (WD) repeats circular profile/G-protein beta WD-40 repeats containing protein	UniProt	2e-11
Contig5143	HP456523		1	5	16	0	0	0	0	7	2	5	1	1	PGTG_04781	103	8e-24													Uf-ISSP22 ES608137	53	6e-11	1	1	1
Contig5143	HP456523		1	5	16	0	0	0	0	7	2	5	2	2	PGTG_04810	96	1e-21													Uf-ISSP41 ES608145	34	2e-06	1	1	1
Contig5143	HP456523		1	5	16	0	0	0	0	7	2	5	3	3	PGTG_04784	75	3e-15																1	1	1
Contig5143	HP456523		1	5	16	0	0	0	0	7	2	5	4	4	PGTG_11320	49	2e-07																1	1	1
Contig5143	HP456523		1	5	16	0	0	0	0	7	2	5	5	5	PGTG_11318	48	4e-07																1	1	1
Contig5146	HP456526		0	0	32	0	0	0	0	0	0	4	1	1	PGTG_19870	246	3e-67	S_Mo.screen.Contig410	216	6e-58	jgi|Mellp1|72374|estExt_fgenesh1_kg.C_290029	193	2e-51				um00692 GPI anchor? 271 aa conserved hypothetical protein	109	2e-26				1	1	1
Contig5146	HP456526		0	0	32	0	0	0	0	0	0	4	2	2	PGTG_12305	154	2e-39	S_P02414_MMT-1640_M13F-20_H07_026	216	6e-58													1	1	1
Contig5146	HP456526		0	0	32	0	0	0	0	0	0	4	3					S_Mmd.screen.Contig286	216	6e-58													1	1	1
Contig5146	HP456526		0	0	32	0	0	0	0	0	0	4	4					NS_Mlp.screen.Contig153	117	6e-30													1	1	1
Contig5148	HP451783		0	0	3	0	0	0	0	0	0	1	1								jgi|Mellp1|95635|EuGene.00860010	89	1e-19										1	1	1	ref|XP_001882357.1| SNF2 superfamily protein [Laccaria bicolor S238N-H82] gb|EDR06984.1| SNF2 superfamily protein [Laccaria bicolor S238N-H82]	NR	1e-44	GO:0005634, nucleus;
Contig5149	HP456528		0	0	1	0	0	0	0	2	0	10	1	1	PGTG_02943	410	1e-116	S_Mmd.screen.Contig180	89	6e-26	jgi|Mellp1|94094|EuGene.00650047	131	1e-32				um03349 GPI anchor? Cys-containing, class VII 349 aa conserved hypothetical protein	224	8e-61				1	1	1	UmCon[0202] mannoprotein	Cogeme	9e-44
Contig5149	HP456528		0	0	1	0	0	0	0	2	0	10	2	2	PGTG_10789	113	6e-27	C_Contig256	86	7e-25	jgi|Mellp1|34304|e_gw1.7.140.1	128	1e-31				um00309 GPI anchor? Cys-containing, class VII 424 aa conserved hypothetical protein	111	7e-27				1	1	1	UmCon[0202] mannoprotein	Cogeme	9e-44
Contig5149	HP456528		0	0	1	0	0	0	0	2	0	10	3	3	PGTG_08268	44	6e-06	S_P02299_MLP-1638_T3p_F07_028	84	3e-18	jgi|Mellp1|107811|fgenesh2_pg.25_112	118	1e-28				um00961 Cys-containing, class VII 290 aa conserved hypothetical protein	101	1e-23				1	1	1	UmCon[0202] mannoprotein	Cogeme	9e-44
Contig5149	HP456528		0	0	1	0	0	0	0	2	0	10	4					S_P02004_NMD-3438_T3p_N11_036	51	5e-08	jgi|Mellp1|73561|estExt_fgenesh1_kg.C_820014	114	2e-27				um06162 GPI anchor? Cys-containing, class VII 381 aa conserved hypothetical protein	100	1e-23				1	1	1	UmCon[0202] mannoprotein	Cogeme	9e-44
Contig5149	HP456528		0	0	1	0	0	0	0	2	0	10	5								jgi|Mellp1|124552|djo_EuGene.00270017	114	2e-27				um10474.2 Cys-containing, class VII 407 aa conserved hypothetical protein	100	1e-23				1	1	1	UmCon[0202] mannoprotein	Cogeme	9e-44
Contig5149	HP456528		0	0	1	0	0	0	0	2	0	10	6								jgi|Mellp1|124554|djo_djo_EuGene.00270026	100	3e-23				um02921 Cys-containing, class VII 285 aa conserved hypothetical protein	83	4e-18				1	1	1	UmCon[0202] mannoprotein	Cogeme	9e-44
Contig5149	HP456528		0	0	1	0	0	0	0	2	0	10	7								jgi|Mellp1|124012|DJO_estExt_Genewise1.C_190057	95	2e-21										1	1	1	UmCon[0202] mannoprotein	Cogeme	9e-44
Contig5149	HP456528		0	0	1	0	0	0	0	2	0	10	8								jgi|Mellp1|124013|DJO_EuGene.00080186	94	2e-21										1	1	1	UmCon[0202] mannoprotein	Cogeme	9e-44
Contig5149	HP456528		0	0	1	0	0	0	0	2	0	10	9								jgi|Mellp1|73714|estExt_fgenesh1_kg.C_1190010	92	1e-20										1	1	1	UmCon[0202] mannoprotein	Cogeme	9e-44
Contig5149	HP456528		0	0	1	0	0	0	0	2	0	10	10								jgi|Mellp1|123513|DJO_EuGene.00130024	45	2e-06										1	1	1	UmCon[0202] mannoprotein	Cogeme	9e-44
Contig5150	HP456529		3	1	4	2	0	0	0	5	1	11	1	1	PGTG_01226	262	9e-72	S_Mmd.screen.Contig257	57	3e-15	jgi|Mellp1|76387|estExt_fgenesh1_pg.C_10469	188	9e-50				um01513 736 aa putative protein IPR007112 Expansin 45, endoglucanase-like domain	103	2e-24	Uf-HSP83 ES608117	42	1e-12	1	1	1	Um37411063 B2-aldehyde-forming enzyme, riboflavin 5prime-hydroxymethyl oxidation	Cogeme	7e-23
Contig5150	HP456529		3	1	4	2	0	0	0	5	1	11	2	2	PGTG_06860	92	2e-20	NS_Mmt.screen.Contig333	57	7e-10	jgi|Mellp1|70937|estExt_fgenesh1_kg.C_40097	99	6e-23				um10640 Cys-containing, class IV 120 aa conserved hypothetical protein IPR005132/IPR009009 Rare lipoprotein A/Barwin-related endoglucanase	83	3e-18				1	1	1	Um37411063 B2-aldehyde-forming enzyme, riboflavin 5prime-hydroxymethyl oxidation	Cogeme	7e-23
Contig5150	HP456529		3	1	4	2	0	0	0	5	1	11	3	3	PGTG_19856	88	3e-19	NS_P02481_MO-0612_M13F-20_D15_062	37	5e-09	jgi|Mellp1|79073|estExt_fgenesh1_pg.C_510039	86	5e-19				um01213 Cys-containing, class IV 298 aa conserved hypothetical protein IPR009009 Barwin-related endoglucanase	83	3e-18				1	1	1	Um37411063 B2-aldehyde-forming enzyme, riboflavin 5prime-hydroxymethyl oxidation	Cogeme	7e-23
Contig5150	HP456529		3	1	4	2	0	0	0	5	1	11	4	4	PGTG_18777	73	8e-15				jgi|Mellp1|72999|estExt_fgenesh1_kg.C_490035	80	3e-17				um02981 Cys-containing, class IV 223 aa conserved hypothetical protein IPR009009 Barwin-related endoglucanase	71	1e-14				1	1	1	Um37411063 B2-aldehyde-forming enzyme, riboflavin 5prime-hydroxymethyl oxidation	Cogeme	7e-23
Contig5150	HP456529		3	1	4	2	0	0	0	5	1	11	5	5	PGTG_12693	71	4e-14				jgi|Mellp1|124026|DJO_e_gw1.44.77.1	70	5e-14				um00567 Cys-containing, class IV 282 aa related to B2-aldehyde-forming enzyme IPR009009 Barwin-related endoglucanase	68	8e-14				1	1	1	Um37411063 B2-aldehyde-forming enzyme, riboflavin 5prime-hydroxymethyl oxidation	Cogeme	7e-23
Contig5150	HP456529		3	1	4	2	0	0	0	5	1	11	6	6	PGTG_09934	65	2e-12				jgi|Mellp1|109896|fgenesh2_pg.40_5	68	1e-13				um00250 Cys-containing, class IV 314 aa conserved hypothetical protein IPR009009 Barwin-related endoglucanase	52	5e-09				1	1	1	Um37411063 B2-aldehyde-forming enzyme, riboflavin 5prime-hydroxymethyl oxidation	Cogeme	7e-23
Contig5150	HP456529		3	1	4	2	0	0	0	5	1	11	7	7	PGTG_06831	64	4e-12				jgi|Mellp1|71191|estExt_fgenesh1_kg.C_70111	67	2e-13				um05495 385 aa conserved hypothetical protein IPR009009 Barwin-related endoglucanase	52	6e-09				1	1	1	Um37411063 B2-aldehyde-forming enzyme, riboflavin 5prime-hydroxymethyl oxidation	Cogeme	7e-23
Contig5150	HP456529		3	1	4	2	0	0	0	5	1	11	8	8	PGTG_01373	50	7e-08				jgi|Mellp1|124025|DJO_fgenesh2_pg.3_13	66	5e-13				um12184 338 aa conserved hypothetical protein IPR009009 Barwin-related endoglucanase	47	3e-07				1	1	1	Um37411063 B2-aldehyde-forming enzyme, riboflavin 5prime-hydroxymethyl oxidation	Cogeme	7e-23
Contig5150	HP456529		3	1	4	2	0	0	0	5	1	11	9	9	PGTG_12203	46	1e-06				jgi|Mellp1|102573|fgenesh2_pg.3_445	50	3e-08										1	1	1	Um37411063 B2-aldehyde-forming enzyme, riboflavin 5prime-hydroxymethyl oxidation	Cogeme	7e-23
Contig5150	HP456529		3	1	4	2	0	0	0	5	1	11	10								jgi|Mellp1|55582|fgenesh1_kg.C_scaffold_11000054	45	2e-06										1	1	1	Um37411063 B2-aldehyde-forming enzyme, riboflavin 5prime-hydroxymethyl oxidation	Cogeme	7e-23
Contig5150	HP456529		3	1	4	2	0	0	0	5	1	11	11								jgi|Mellp1|123906|DJO_fgenesh2_pg.1_320	45	2e-06										1	1	1	Um37411063 B2-aldehyde-forming enzyme, riboflavin 5prime-hydroxymethyl oxidation	Cogeme	7e-23
Contig5152	HP456531		0	0	1	0	0	0	0	0	0	1	1	1	PGTG_11225	55	3e-09																1	1	1
Contig5157	HP451784		0	6	8	0	0	1	0	24	25	4	1	1	PGTG_04886	414	1e-117	S_Mo.screen.Contig465	70	1e-13	jgi|Mellp1|75578|estExt_fgenesh1_pm.C_470013	97	4e-22										1	1	1
Contig5157	HP451784		0	6	8	0	0	1	0	24	25	4	2	2	PGTG_04885	270	6e-74	S_Mmt.screen.Contig534	52	2e-08	jgi|Mellp1|92460|EuGene.00040265	65	2e-12										1	1	1
Contig5157	HP451784		0	6	8	0	0	1	0	24	25	4	3	3	PGTG_04924	114	3e-27				jgi|Mellp1|103969|fgenesh2_pg.7_277	57	6e-10										1	1	1
Contig5157	HP451784		0	6	8	0	0	1	0	24	25	4	4	4	PGTG_04883	100	7e-23				jgi|Mellp1|73632|estExt_fgenesh1_kg.C_920002	52	1e-08										1	1	1
Contig5176	HP456553		0	0	15	0	0	0	0	1	7	9	1	1	PGTG_12330	453	1e-129	S_Mo.screen.Contig373	196	8e-71	jgi|Mellp1|73701|estExt_fgenesh1_kg.C_1140001	108	1e-25										1	1	1	Q7SAK3_NEUCR (Q7SAK3) Hypothetical protein (Probable gEgh 16 protein)	UniProt	3e-06
Contig5176	HP456553		0	0	15	0	0	0	0	1	7	9	2	2	PGTG_15458	125	3e-30	NS_P02340_MLP-2804_T3p_D08_030	199	7e-65	jgi|Mellp1|72205|estExt_fgenesh1_kg.C_250038	108	1e-25										1	1	1	Q7SAK3_NEUCR (Q7SAK3) Hypothetical protein (Probable gEgh 16 protein)	UniProt	3e-06
Contig5176	HP456553		0	0	15	0	0	0	0	1	7	9	3	3	PGTG_12331	85	4e-18	NS_Mmt.screen.Contig572	146	1e-36	jgi|Mellp1|73154|estExt_fgenesh1_kg.C_570004	95	2e-21										1	1	1	Q7SAK3_NEUCR (Q7SAK3) Hypothetical protein (Probable gEgh 16 protein)	UniProt	3e-06
Contig5176	HP456553		0	0	15	0	0	0	0	1	7	9	4	4	PGTG_19844	74	7e-15	S_Mlp.screen.Contig246	70	1e-19	jgi|Mellp1|123372|DJO_fgenesh1_pg.C_scaffold_11000222	71	3e-14										1	1	1	Q7SAK3_NEUCR (Q7SAK3) Hypothetical protein (Probable gEgh 16 protein)	UniProt	3e-06
Contig5176	HP456553		0	0	15	0	0	0	0	1	7	9	5	5	PGTG_10729	55	3e-09	S_Mmd.screen.Contig395	69	4e-18	jgi|Mellp1|118194|estExt_fgenesh2_pg.C_640049	56	8e-10										1	1	1	Q7SAK3_NEUCR (Q7SAK3) Hypothetical protein (Probable gEgh 16 protein)	UniProt	3e-06
Contig5176	HP456553		0	0	15	0	0	0	0	1	7	9	6	6	PGTG_13910	52	2e-08	S_Mo.screen.Contig447	69	6e-18	jgi|Mellp1|108155|fgenesh2_pg.27_117	55	1e-09										1	1	1	Q7SAK3_NEUCR (Q7SAK3) Hypothetical protein (Probable gEgh 16 protein)	UniProt	3e-06
Contig5176	HP456553		0	0	15	0	0	0	0	1	7	9	7								jgi|Mellp1|112338|fgenesh2_pg.64_62	52	2e-08										1	1	1	Q7SAK3_NEUCR (Q7SAK3) Hypothetical protein (Probable gEgh 16 protein)	UniProt	3e-06
Contig5176	HP456553		0	0	15	0	0	0	0	1	7	9	8								jgi|Mellp1|20598|fgeneshDR_te_pg.C_scaffold_103000018	44	3e-06										1	1	1	Q7SAK3_NEUCR (Q7SAK3) Hypothetical protein (Probable gEgh 16 protein)	UniProt	3e-06
Contig5176	HP456553		0	0	15	0	0	0	0	1	7	9	9								jgi|Mellp1|86083|EuGene.00160196	44	6e-06										1	1	1	Q7SAK3_NEUCR (Q7SAK3) Hypothetical protein (Probable gEgh 16 protein)	UniProt	3e-06
Contig5179	HP456556		0	0	11	0	0	0	0	0	4	1	1					S_P02005_NMD-3959_T3p_G20_074	39	4e-07													1	0	1
Contig5189	HP456566		0	0	2	0	0	0	0	0	0	1	1	1	PGTG_13646	80	4e-17																1	1	1	ref|XP_001932982.1| GTPase binding protein Rid1 [Pyrenophora tritici-repentis Pt-1C-BFP]	NR	2e-08
Contig5194	HP456571		0	0	1	0	0	0	0	0	1	2	1	1	PGTG_15158	191	9e-82																1	1	1
Contig5194	HP456571		0	0	1	0	0	0	0	0	1	2	2	2	PGTG_15140	111	2e-38																1	1	1
Contig5226	HP451787		0	0	1	0	0	0	0	0	0	4	1	1	PGTG_14956	119	1e-28	NS_Mo.screen.Contig350	85	9e-20	jgi|Mellp1|116225|estExt_fgenesh2_pg.C_140211	80	4e-17										1	1	1
Contig5226	HP451787		0	0	1	0	0	0	0	0	0	4	2	2	PGTG_14955	100	1e-22	NS_Mmt.screen.Contig556	84	5e-18	jgi|Mellp1|71932|estExt_fgenesh1_kg.C_190038	70	7e-14										1	1	1
Contig5226	HP451787		0	0	1	0	0	0	0	0	0	4	3	3	PGTG_00770	57	1e-09				jgi|Mellp1|105838|fgenesh2_pg.15_88	62	2e-11										1	1	1
Contig5226	HP451787		0	0	1	0	0	0	0	0	0	4	4								jgi|Mellp1|91896|EuGene.00460080	59	2e-10										1	1	1
Contig5232	EZ116176		0	0	1	0	0	0	2	0	0	1	1	1	PGTG_05610	216	7e-58																1	1	1	MagCon[10827a] heat shock protein 70	Cogeme	9e-93	GO:0005829, cytosol;		GO:0033554, cellular response to stress;	1.4.1.2, Glutamatedehydrogenase;	04010, MAPK signaling pathway;04144, Endocytosis;04612, Antigen processing and presentation;03040, Spliceosome;
Contig5241	HP456613		0	0	1	0	0	0	0	0	0	4	1	1	PGTG_15467	51	2e-08																1	1	1
Contig5241	HP456613		0	0	1	0	0	0	0	0	0	4	2	2	PGTG_10539	44	3e-06																1	1	1
Contig5241	HP456613		0	0	1	0	0	0	0	0	0	4	3	3	PGTG_10538	43	8e-06																1	1	1
Contig5241	HP456613		0	0	1	0	0	0	0	0	0	4	4	4	PGTG_15468	43	8e-06																1	1	1
Contig5261	HP456631		0	1	9	0	0	1	0	2	15	16	1	1	PGTG_10172	250	5e-68	S_Mmt.screen.Contig345	63	3e-23	jgi|Mellp1|65006|fgenesh1_pg.C_scaffold_30000090	141	1e-35										1	1	1	ref|XP_571820.1| pria protein precursor [Cryptococcus neoformans var. neoformans JEC21]	NR	1e-15
Contig5261	HP456631		0	1	9	0	0	1	0	2	15	16	2	2	PGTG_10526	230	5e-62	NS_P02481_MO-0748_M13F-20_L23_086	85	3e-21	jgi|Mellp1|72934|estExt_fgenesh1_kg.C_470016	84	2e-18										1	1	1	ref|XP_571820.1| pria protein precursor [Cryptococcus neoformans var. neoformans JEC21]	NR	1e-15
Contig5261	HP456631		0	1	9	0	0	1	0	2	15	16	3	3	PGTG_14365	124	5e-30	NS_Mlp.screen.Contig3	72	3e-14	jgi|Mellp1|72264|estExt_fgenesh1_kg.C_260038	72	2e-14										1	1	1	ref|XP_571820.1| pria protein precursor [Cryptococcus neoformans var. neoformans JEC21]	NR	1e-15
Contig5261	HP456631		0	1	9	0	0	1	0	2	15	16	4	4	PGTG_00898	77	7e-16	NS_Mlp.screen.Contig270	72	3e-14	jgi|Mellp1|124143|DJO_EuGene.00380052	68	2e-13										1	1	1	ref|XP_571820.1| pria protein precursor [Cryptococcus neoformans var. neoformans JEC21]	NR	1e-15
Contig5261	HP456631		0	1	9	0	0	1	0	2	15	16	5	5	PGTG_17690	70	8e-14	S_Mo.screen.Contig496	71	4e-14													1	1	1	ref|XP_571820.1| pria protein precursor [Cryptococcus neoformans var. neoformans JEC21]	NR	1e-15
Contig5261	HP456631		0	1	9	0	0	1	0	2	15	16	6	6	PGTG_11239	69	2e-13	NS_Mmt.screen.Contig617	71	4e-14													1	1	1	ref|XP_571820.1| pria protein precursor [Cryptococcus neoformans var. neoformans JEC21]	NR	1e-15
Contig5261	HP456631		0	1	9	0	0	1	0	2	15	16	7	7	PGTG_04374	55	2e-09	NS_Mmt.screen.Contig523	71	4e-14													1	1	1	ref|XP_571820.1| pria protein precursor [Cryptococcus neoformans var. neoformans JEC21]	NR	1e-15
Contig5261	HP456631		0	1	9	0	0	1	0	2	15	16	8	8	PGTG_16651	46	1e-06	NS_Mmt.screen.Contig165	71	4e-14													1	1	1	ref|XP_571820.1| pria protein precursor [Cryptococcus neoformans var. neoformans JEC21]	NR	1e-15
Contig5261	HP456631		0	1	9	0	0	1	0	2	15	16	9					S_Mmd.screen.Contig451	71	4e-14													1	1	1	ref|XP_571820.1| pria protein precursor [Cryptococcus neoformans var. neoformans JEC21]	NR	1e-15
Contig5261	HP456631		0	1	9	0	0	1	0	2	15	16	10					NS_Mmd.screen.Contig8	71	4e-14													1	1	1	ref|XP_571820.1| pria protein precursor [Cryptococcus neoformans var. neoformans JEC21]	NR	1e-15
Contig5261	HP456631		0	1	9	0	0	1	0	2	15	16	11					NS_Mmd.screen.Contig351	71	4e-14													1	1	1	ref|XP_571820.1| pria protein precursor [Cryptococcus neoformans var. neoformans JEC21]	NR	1e-15
Contig5261	HP456631		0	1	9	0	0	1	0	2	15	16	12					NS_Mmd.screen.Contig258	71	4e-14													1	1	1	ref|XP_571820.1| pria protein precursor [Cryptococcus neoformans var. neoformans JEC21]	NR	1e-15
Contig5261	HP456631		0	1	9	0	0	1	0	2	15	16	13					NS_Mmt.screen.Contig582	64	4e-12													1	1	1	ref|XP_571820.1| pria protein precursor [Cryptococcus neoformans var. neoformans JEC21]	NR	1e-15
Contig5261	HP456631		0	1	9	0	0	1	0	2	15	16	14					NS_Mlp.screen.Contig180	58	3e-10													1	1	1	ref|XP_571820.1| pria protein precursor [Cryptococcus neoformans var. neoformans JEC21]	NR	1e-15
Contig5261	HP456631		0	1	9	0	0	1	0	2	15	16	15					S_Mmd.screen.Contig369	40	6e-10													1	1	1	ref|XP_571820.1| pria protein precursor [Cryptococcus neoformans var. neoformans JEC21]	NR	1e-15
Contig5261	HP456631		0	1	9	0	0	1	0	2	15	16	16					C_P02340_MLP-2948_T3p_D17_077	53	1e-08													1	1	1	ref|XP_571820.1| pria protein precursor [Cryptococcus neoformans var. neoformans JEC21]	NR	1e-15
Contig5271	HP456639		0	0	1	0	0	0	0	5	1	1	1	1	PGTG_11024	46	1e-06				jgi|Mellp1|85700|EuGene.00150080	142	5e-36										1	1	1	ref|XP_001885552.1| tyrosinase [Laccaria bicolor S238N-H82]	NR	6e-16
Contig5276	HP456644		0	0	1	0	0	0	0	0	0	1	1	1	PGTG_02990	73	3e-15																1	1	1
Contig5279	HP456647		0	0	2	0	0	0	0	0	0	1	1								jgi|Mellp1|86058|EuGene.00160171	122	1e-29										1	1	1	sp|Q6BSS8| acyl-protein thioesterase 1 [Debaryomyces hansenii]	NR	2e-12					00564, Glycerophospholipid metabolism;
Contig5285	HP456652		0	0	1	0	0	0	0	0	0	1	1	1	PGTG_09120	48	3e-13																1	0	1
Contig5301	HP456667		2	0	11	0	0	0	0	0	0	1	1	1	PGTG_04986	105	1e-24																1	1	1
Contig5302	HP456668		0	3	1	0	0	1	0	30	4	1	1	1	PGTG_18138	83	1e-17																1	1	1	emb|CAJ90791.1| B602L protein [African swine fever virus]	NR	3e-06
Contig5304	HP456669		0	0	1	0	0	1	0	0	1	1	1														um01295 654 aa hypothetical protein	43	4e-06				1	1	1	UmCon[1641] Ypt interacting protein, regulates vesicular traffic	Cogeme	8e-59	GO:0016021, integral to membrane;	GO:0005515, protein binding;
Contig5306	HP456671		0	0	1	0	0	0	0	0	1	1	1	1	PGTG_04144	170	2e-44																1	1	1	PGTG_04144 | fructose-2,6-bisphosphatase (translation) (471 aa)	Pgt prots	3e-43
Contig5321	HP456684		0	0	2	0	0	0	0	0	1	5	1	1	PGTG_07070	178	2e-46																1	1	1
Contig5321	HP456684		0	0	2	0	0	0	0	0	1	5	2	2	PGTG_07071	169	6e-44																1	1	1
Contig5321	HP456684		0	0	2	0	0	0	0	0	1	5	3	3	PGTG_07072	160	5e-41																1	1	1
Contig5321	HP456684		0	0	2	0	0	0	0	0	1	5	4	4	PGTG_04693	47	7e-07																1	1	1
Contig5321	HP456684		0	0	2	0	0	0	0	0	1	5	5	5	PGTG_04691	46	1e-06																1	1	1
Contig5338	HP456701		0	0	3	0	0	0	0	0	3	1	1	1	PGTG_02990	57	1e-15																1	1	1
Contig5339	HP456702		0	2	9	0	0	1	0	2	2	4	1	1	PGTG_02069	149	5e-38	S_Mmd.screen.Contig360	106	6e-28													1	1	1	PGTG_02069 | glucan 1,3 beta-glucosidase protein (translation) (384 aa)	Pgt prots	8e-37
Contig5339	HP456702		0	2	9	0	0	1	0	2	2	4	2					S_Mmt.screen.Contig377	106	6e-28													1	1	1	PGTG_02069 | glucan 1,3 beta-glucosidase protein (translation) (384 aa)	Pgt prots	8e-37
Contig5339	HP456702		0	2	9	0	0	1	0	2	2	4	3					NS_Mmt.screen.Contig186	106	2e-26													1	1	1	PGTG_02069 | glucan 1,3 beta-glucosidase protein (translation) (384 aa)	Pgt prots	8e-37
Contig5339	HP456702		0	2	9	0	0	1	0	2	2	4	4					NS_Mlp.screen.Contig145	103	3e-26													1	1	1	PGTG_02069 | glucan 1,3 beta-glucosidase protein (translation) (384 aa)	Pgt prots	8e-37
Contig55	HP451870		0	0	0	0	0	0	0	1	0	4	1								jgi|Mellp1|124108|DJO_estExt_fgenesh2_pg.C_20237	113	4e-27										1	1	1
Contig55	HP451870		0	0	0	0	0	0	0	1	0	4	2								jgi|Mellp1|115123|estExt_fgenesh2_pg.C_20444	83	6e-18										1	1	1
Contig55	HP451870		0	0	0	0	0	0	0	1	0	4	3								jgi|Mellp1|75366|estExt_fgenesh1_pm.C_370019	64	2e-12										1	1	1
Contig55	HP451870		0	0	0	0	0	0	0	1	0	4	4								jgi|Mellp1|51496|fgenesh1_pm.C_scaffold_2000104	62	8e-12										1	1	1
Contig5516	HP456870	2	0	0	0	2	0	0	0	0	0	2	1	1	PGTG_05567	45	5e-07										um03422 498 aa conserved hypothetical protein IPR001623 Heat shock protein DnaJ, N-terminal	50	5e-09				0	1	1	gb|ACG28561.1| chaperone protein dnaJ 11 [Zea mays]	NR	3e-28			GO:0008284, positive regulation of cell proliferation;
Contig5516	HP456870	2	0	0	0	2	0	0	0	0	0	2	2														um05173 581 aa related to DnaJ homolog subfamily C member 3 IPR001440/ TPR repeat/Heat shock protein DnaJ, N-terminal	49	1e-08				0	1	1	gb|ACG28561.1| chaperone protein dnaJ 11 [Zea mays]	NR	3e-28			GO:0008284, positive regulation of cell proliferation;
Contig5521	HP456875	3	0	0	0	3	0	0	0	0	0	2	1	1	PGTG_04810	65	1e-12																1	1	1
Contig5521	HP456875	3	0	0	0	3	0	0	0	0	0	2	2	2	PGTG_04781	42	7e-06																1	1	1
Contig5547	HP456901	6	0	0	0	5	1	0	0	0	0	13	1	1	PGTG_06854	130	6e-32	NS_Mlp_H3B.screen.Contig259	84	2e-22	jgi|Mellp1|105821|fgenesh2_pg.15_71	108	1e-25							Uf-HSP44 Uf111 ES608168	89	1e-23	1	1	1	emb|CAD54079.1| metallothioneine type2 [Hordeum vulgare subsp. vulgare]	NR	3e-08
Contig5547	HP456901	6	0	0	0	5	1	0	0	0	0	13	2	2	PGTG_06969	100	4e-23	S_Mmt.screen.Contig577	86	3e-22	jgi|Mellp1|72983|estExt_fgenesh1_kg.C_490016	100	5e-23										1	1	1	emb|CAD54079.1| metallothioneine type2 [Hordeum vulgare subsp. vulgare]	NR	3e-08
Contig5547	HP456901	6	0	0	0	5	1	0	0	0	0	13	3	3	PGTG_03431	87	5e-19	S_Mmt.screen.Contig619	84	1e-21	jgi|Mellp1|86274|EuGene.00170150	97	2e-22										1	1	1	emb|CAD54079.1| metallothioneine type2 [Hordeum vulgare subsp. vulgare]	NR	3e-08
Contig5547	HP456901	6	0	0	0	5	1	0	0	0	0	13	4	4	PGTG_06833	86	1e-18	S_P02435_MMT-2925_M13F-20_M15_052	57	4e-20	jgi|Mellp1|91542|EuGene.00430053	96	9e-22										1	1	1	emb|CAD54079.1| metallothioneine type2 [Hordeum vulgare subsp. vulgare]	NR	3e-08
Contig5547	HP456901	6	0	0	0	5	1	0	0	0	0	13	5	5	PGTG_02326	85	2e-18	S_P02510_MO-2895_M13F-20_O13_049	82	8e-20	jgi|Mellp1|105488|fgenesh2_pg.13_212	95	1e-21										1	1	1	emb|CAD54079.1| metallothioneine type2 [Hordeum vulgare subsp. vulgare]	NR	3e-08
Contig5547	HP456901	6	0	0	0	5	1	0	0	0	0	13	6	6	PGTG_17665	85	3e-18				jgi|Mellp1|52166|fgenesh1_pm.C_scaffold_11000033	94	3e-21										1	1	1	emb|CAD54079.1| metallothioneine type2 [Hordeum vulgare subsp. vulgare]	NR	3e-08
Contig5547	HP456901	6	0	0	0	5	1	0	0	0	0	13	7	7	PGTG_02333	66	1e-12				jgi|Mellp1|91075|EuGene.00030344	84	2e-18										1	1	1	emb|CAD54079.1| metallothioneine type2 [Hordeum vulgare subsp. vulgare]	NR	3e-08
Contig5547	HP456901	6	0	0	0	5	1	0	0	0	0	13	8	8	PGTG_14854	49	2e-07				jgi|Mellp1|91254|EuGene.00410002	76	6e-16										1	1	1	emb|CAD54079.1| metallothioneine type2 [Hordeum vulgare subsp. vulgare]	NR	3e-08
Contig5547	HP456901	6	0	0	0	5	1	0	0	0	0	13	9	9	PGTG_12672	44	8e-06				jgi|Mellp1|123928|SHA_fgenesh2_pg.9_102	74	2e-15										1	1	1	emb|CAD54079.1| metallothioneine type2 [Hordeum vulgare subsp. vulgare]	NR	3e-08
Contig5547	HP456901	6	0	0	0	5	1	0	0	0	0	13	10								jgi|Mellp1|85659|EuGene.00150039	74	2e-15										1	1	1	emb|CAD54079.1| metallothioneine type2 [Hordeum vulgare subsp. vulgare]	NR	3e-08
Contig5547	HP456901	6	0	0	0	5	1	0	0	0	0	13	11								jgi|Mellp1|63731|fgenesh1_pg.C_scaffold_21000133	63	7e-12										1	1	1	emb|CAD54079.1| metallothioneine type2 [Hordeum vulgare subsp. vulgare]	NR	3e-08
Contig5547	HP456901	6	0	0	0	5	1	0	0	0	0	13	12								jgi|Mellp1|70896|estExt_fgenesh1_kg.C_40051	57	4e-10										1	1	1	emb|CAD54079.1| metallothioneine type2 [Hordeum vulgare subsp. vulgare]	NR	3e-08
Contig5547	HP456901	6	0	0	0	5	1	0	0	0	0	13	13								jgi|Mellp1|105011|fgenesh2_pg.11_245	53	7e-09										1	1	1	emb|CAD54079.1| metallothioneine type2 [Hordeum vulgare subsp. vulgare]	NR	3e-08
Contig5557	HP456909		0	0	0	1	0	0	0	0	0	1	1	1	PGTG_11829	72	7e-15																1	1	1
Contig5585	HP456936		0	0	0	1	0	0	0	0	0	2	1	1	PGTG_11823	94	5e-21	S_Mlp_H3B.screen.Contig104	81	2e-19	jgi|Mellp1|124071|DJO_EuGene.00150167	84	3e-18										1	1	1	dbj|BAE95855.1| thaumatin-like protein [Lentinula edodes]	NR	3e-15
Contig5585	HP456936		0	0	0	1	0	0	0	0	0	2	2					NS_Mlp.screen.Contig102	81	2e-19													1	1	1	dbj|BAE95855.1| thaumatin-like protein [Lentinula edodes]	NR	3e-15
Contig5586	HP456937		0	0	0	1	0	0	1	0	0	19	1	1	PGTG_18959	149	4e-38																1	1	1
Contig5586	HP456937		0	0	0	1	0	0	1	0	0	19	2	2	PGTG_18961	149	5e-38																1	1	1
Contig5586	HP456937		0	0	0	1	0	0	1	0	0	19	3	3	PGTG_12124	144	2e-36																1	1	1
Contig5586	HP456937		0	0	0	1	0	0	1	0	0	19	4	4	PGTG_20107	143	4e-36																1	1	1
Contig5586	HP456937		0	0	0	1	0	0	1	0	0	19	5	5	PGTG_20109	136	4e-34																1	1	1
Contig5586	HP456937		0	0	0	1	0	0	1	0	0	19	6	6	PGTG_13537	134	2e-33																1	1	1
Contig5586	HP456937		0	0	0	1	0	0	1	0	0	19	7	7	PGTG_00475	99	8e-23																1	1	1
Contig5586	HP456937		0	0	0	1	0	0	1	0	0	19	8	8	PGTG_06910	98	2e-22																1	1	1
Contig5586	HP456937		0	0	0	1	0	0	1	0	0	19	9	9	PGTG_16793	97	2e-22																1	1	1
Contig5586	HP456937		0	0	0	1	0	0	1	0	0	19	10	10	PGTG_14992	96	8e-22																1	1	1
Contig5586	HP456937		0	0	0	1	0	0	1	0	0	19	11	11	PGTG_16798	88	1e-19																1	1	1
Contig5586	HP456937		0	0	0	1	0	0	1	0	0	19	12	12	PGTG_08911	86	5e-19																1	1	1
Contig5586	HP456937		0	0	0	1	0	0	1	0	0	19	13	13	PGTG_00641	85	1e-18																1	1	1
Contig5586	HP456937		0	0	0	1	0	0	1	0	0	19	14	14	PGTG_00639	84	3e-18																1	1	1
Contig5586	HP456937		0	0	0	1	0	0	1	0	0	19	15	15	PGTG_17174	80	3e-17																1	1	1
Contig5586	HP456937		0	0	0	1	0	0	1	0	0	19	16	16	PGTG_17166	78	2e-16																1	1	1
Contig5586	HP456937		0	0	0	1	0	0	1	0	0	19	17	17	PGTG_17173	77	3e-16																1	1	1
Contig5586	HP456937		0	0	0	1	0	0	1	0	0	19	18	18	PGTG_00637	74	3e-15																1	1	1
Contig5586	HP456937		0	0	0	1	0	0	1	0	0	19	19	19	PGTG_16597	62	8e-12																1	1	1
Contig5604	HP456954		0	0	0	2	0	0	0	3	0	7	1	1	PGTG_00965	277	1e-76	S_Mo.screen.Contig415	149	2e-47	jgi|Mellp1|76068|estExt_fgenesh1_pm.C_840012	161	5e-42										1	1	1	gb|ACG34013.1| thaumatin-like protein precursor [Zea mays]	NR	1e-10
Contig5604	HP456954		0	0	0	2	0	0	0	3	0	7	2	2	PGTG_19646	273	3e-75	S_P02431_MMT-2598_M13F-20_F19_076	149	2e-47	jgi|Mellp1|79324|estExt_fgenesh1_pg.C_610080	153	1e-39										1	1	1	gb|ACG34013.1| thaumatin-like protein precursor [Zea mays]	NR	1e-10
Contig5604	HP456954		0	0	0	2	0	0	0	3	0	7	3	3	PGTG_00963	270	1e-74	NS_P01967_NMD-2111_T3p_O24_082	149	2e-47	jgi|Mellp1|124071|DJO_EuGene.00150167	50	3e-08										1	1	1	gb|ACG34013.1| thaumatin-like protein precursor [Zea mays]	NR	1e-10
Contig5604	HP456954		0	0	0	2	0	0	0	3	0	7	4	4	PGTG_19613	252	4e-69																1	1	1	gb|ACG34013.1| thaumatin-like protein precursor [Zea mays]	NR	1e-10
Contig5604	HP456954		0	0	0	2	0	0	0	3	0	7	5	5	PGTG_19648	199	4e-53																1	1	1	gb|ACG34013.1| thaumatin-like protein precursor [Zea mays]	NR	1e-10
Contig5604	HP456954		0	0	0	2	0	0	0	3	0	7	6	6	PGTG_10641	119	2e-36																1	1	1	gb|ACG34013.1| thaumatin-like protein precursor [Zea mays]	NR	1e-10
Contig5604	HP456954		0	0	0	2	0	0	0	3	0	7	7	7	PGTG_11823	44	3e-06																1	1	1	gb|ACG34013.1| thaumatin-like protein precursor [Zea mays]	NR	1e-10
Contig5615	HP456964		0	0	0	1	0	0	0	0	0	1	1	1	PGTG_02178	47	2e-07																1	1	1
Contig5619	HP456968		0	0	0	1	0	0	0	1	0	2	1	1	PGTG_11681	182	6e-48													DR010200 Uf022 haustorium-specific cDNA, PIG13; metallothionein	77	3e-33	1	1	1
Contig5619	HP456968		0	0	0	1	0	0	0	1	0	2	2	2	PGTG_02680	181	1e-47																1	1	1
Contig5632	HP456981		0	2	0	2	0	0	0	1	0	4	1	1	PGTG_11320	67	5e-13																1	1	1
Contig5632	HP456981		0	2	0	2	0	0	0	1	0	4	2	2	PGTG_11180	47	5e-07																1	1	1
Contig5632	HP456981		0	2	0	2	0	0	0	1	0	4	3	3	PGTG_00415	46	8e-07																1	1	1
Contig5632	HP456981		0	2	0	2	0	0	0	1	0	4	4	4	PGTG_11182	43	5e-06																1	1	1
Contig5637	HP456986	2	0	0	0	2	0	0	0	0	0	1	1								jgi|Mellp1|105058|fgenesh2_pg.12_17	42	2e-06										1	1	1	BfCon[1049] small nuclear ribonucleoprotein	Cogeme	3e-24	GO:0005685, U1 snRNP; GO:0005681, spliceosomal complex; GO:0005829, cytosol; GO:0005634, nucleus;				03040, Spliceosome;
Contig5681	HP457026	2	0	0	0	2	0	0	0	0	0	1	1	1	PGTG_08352	98	6e-23				jgi|Mellp1|106888|fgenesh2_pg.20_109	91	4e-21										0	1	1	gb|AAP76508.1| cyclophilin [Triticum aestivum]	NR	7e-33	GO:0009507, chloroplast;		GO:0048364, root development;	5.2.1.8, Peptidylprolylisomerase;
Contig5696	EZ116184	4	0	0	0	4	0	0	0	0	0	2	1	1	PGTG_00796	55	3e-09																1	1	1	W0AA008ZA04C1 microsomal signal peptidase 12kDa subunit	Cogeme	3e-12
Contig5696	EZ116184	4	0	0	0	4	0	0	0	0	0	2	2	2	PGTG_00809	53	9e-09																1	1	1	W0AA008ZA04C1 microsomal signal peptidase 12kDa subunit	Cogeme	3e-12
Contig5715	HP457059		0	0	1	0	0	0	0	0	0	1	1	1	PGTG_02746	207	3e-55																1	1	1
Contig5738	HP457080	1	0	0	0	1	0	0	0	0	0	4	1	1	PGTG_10641	46	2e-07				jgi|Mellp1|79324|estExt_fgenesh1_pg.C_610080	42	2e-06										0	0	0	gb|AAK55324.1|AF355456_1 thaumatin-like protein TLP6 [Hordeum vulgare]	NR	6e-25			GO:0009651, response to salt stress;
Contig5738	HP457080	1	0	0	0	1	0	0	0	0	0	4	2	2	PGTG_19613	46	2e-07																0	0	0	gb|AAK55324.1|AF355456_1 thaumatin-like protein TLP6 [Hordeum vulgare]	NR	6e-25			GO:0009651, response to salt stress;
Contig5738	HP457080	1	0	0	0	1	0	0	0	0	0	4	3	3	PGTG_00965	43	2e-06																0	0	0	gb|AAK55324.1|AF355456_1 thaumatin-like protein TLP6 [Hordeum vulgare]	NR	6e-25			GO:0009651, response to salt stress;
Contig5738	HP457080	1	0	0	0	1	0	0	0	0	0	4	4	4	PGTG_19646	43	2e-06																0	0	0	gb|AAK55324.1|AF355456_1 thaumatin-like protein TLP6 [Hordeum vulgare]	NR	6e-25			GO:0009651, response to salt stress;
Contig5739	HP457081	1	0	0	0	1	0	0	0	0	0	4	1	1	PGTG_10961	163	4e-42																1	1	1
Contig5739	HP457081	1	0	0	0	1	0	0	0	0	0	4	2	2	PGTG_16075	163	4e-42																1	1	1
Contig5739	HP457081	1	0	0	0	1	0	0	0	0	0	4	3	3	PGTG_16073	162	8e-42																1	1	1
Contig5739	HP457081	1	0	0	0	1	0	0	0	0	0	4	4	4	PGTG_10962	160	2e-41																1	1	1
Contig5799	HP457136		0	0	0	0	0	0	0	0	0	6	1	1	PGTG_09120	180	3e-47				jgi|Mellp1|93823|EuGene.00610061	95	9e-22										1	1	1
Contig5799	HP457136		0	0	0	0	0	0	0	0	0	6	2	2	PGTG_09119	110	3e-26				jgi|Mellp1|101224|fgenesh2_pg.1_317	75	6e-16										1	1	1
Contig5799	HP457136		0	0	0	0	0	0	0	0	0	6	3	3	PGTG_09118	109	5e-26				jgi|Mellp1|123906|DJO_fgenesh2_pg.1_320	71	1e-14										1	1	1
Contig5799	HP457136		0	0	0	0	0	0	0	0	0	6	4	4	PGTG_11233	105	9e-25				jgi|Mellp1|88024|EuGene.00240081	61	1e-11										1	1	1
Contig5799	HP457136		0	0	0	0	0	0	0	0	0	6	5								jgi|Mellp1|123229|SHA_fgenesh2_pg.35_7	59	7e-11										1	1	1
Contig5799	HP457136		0	0	0	0	0	0	0	0	0	6	6								jgi|Mellp1|109181|fgenesh2_pg.35_6	57	2e-10										1	1	1
Contig58	HP451873		0	0	2	0	0	0	0	0	2	6	1	1	PGTG_10334	101	2e-23																1	1	1	SSPG53 lysophospholipase	Cogeme	8e-07
Contig58	HP451873		0	0	2	0	0	0	0	0	2	6	2	2	PGTG_06511	54	5e-09																1	1	1	SSPG53 lysophospholipase	Cogeme	8e-07
Contig58	HP451873		0	0	2	0	0	0	0	0	2	6	3	3	PGTG_11223	50	6e-08																1	1	1	SSPG53 lysophospholipase	Cogeme	8e-07
Contig58	HP451873		0	0	2	0	0	0	0	0	2	6	4	4	PGTG_09114	46	1e-06																1	1	1	SSPG53 lysophospholipase	Cogeme	8e-07
Contig58	HP451873		0	0	2	0	0	0	0	0	2	6	5	5	PGTG_10323	45	2e-06																1	1	1	SSPG53 lysophospholipase	Cogeme	8e-07
Contig58	HP451873		0	0	2	0	0	0	0	0	2	6	6	6	PGTG_09117	45	2e-06																1	1	1	SSPG53 lysophospholipase	Cogeme	8e-07
Contig5811	HP457148		0	0	0	0	0	0	0	0	0	1	1	1	PGTG_15782	93	4e-21																1	1	1
Contig5851	HP457185	1	0	0	0	1	0	0	0	0	1	1	1	1	PGTG_12132	82	1e-17	S_P02472_MO-0236_M13F-20_L15_054	45	2e-06													1	1	1	ref|XP_001888824.1| ERGIC53, mannose lectin, ER-Golgi intermediate compartment [Laccaria bicolor S238N-H82]	NR	2e-19
Contig5887	HP457217		0	0	0	0	0	0	0	0	0	1	1	1	PGTG_17725	317	1e-88																1	1	1
Contig61	HP451874		0	0	0	0	0	0	0	0	2	3	1	1	PGTG_18853	74	4e-15																1	0	1
Contig61	HP451874		0	0	0	0	0	0	0	0	2	3	2	2	PGTG_09025	74	4e-15																1	0	1
Contig61	HP451874		0	0	0	0	0	0	0	0	2	3	3	3	PGTG_04411	55	2e-09																1	0	1
Contig614	HP452363		1	0	0	0	0	0	0	0	0	1	1																	Uf-ISSP40 ES608144	28	4e-06	0	0	0
Contig62	HP451875	1	0	0	0	1	0	0	0	0	0	1	1														um10003 57 aa conserved hypothetical protein IPR000612 Protein of unknown function UPF0057	104	9e-25				1	1	1	PGTG_14274 | plasma membrane proteolipid 3 (translation) (58 aa)	Pgt prots	2e-27	GO:0005886, plasma membrane; GO:0005737, cytoplasm;		GO:0030003, cellular cation homeostasis; GO:0043157, response to cation stress; GO:0006812, cation transport; GO:0042391, regulation of membrane potential; GO:0033554, cellular response to stress;
Contig63	HP451876		0	0	0	0	0	0	0	0	0	18	1	1	PGTG_06969	184	1e-48	S_Mmt.screen.Contig619	170	3e-44	jgi|Mellp1|105821|fgenesh2_pg.15_71	151	7e-39							Uf-HSP44 Uf111 ES608168	225	1e-61	1	1	1
Contig63	HP451876		0	0	0	0	0	0	0	0	0	18	2	2	PGTG_17665	169	4e-44	S_Mmt.screen.Contig577	169	5e-44	jgi|Mellp1|91075|EuGene.00030344	146	2e-37							Uf-HSP39 ES608098	51	2e-10	1	1	1
Contig63	HP451876		0	0	0	0	0	0	0	0	0	18	3	3	PGTG_02326	147	2e-37	NS_Mlp_H3B.screen.Contig259	121	4e-41	jgi|Mellp1|72983|estExt_fgenesh1_kg.C_490016	142	2e-36										1	1	1
Contig63	HP451876		0	0	0	0	0	0	0	0	0	18	4	4	PGTG_02333	127	1e-31	S_P02510_MO-2895_M13F-20_O13_049	117	2e-40	jgi|Mellp1|86274|EuGene.00170150	142	3e-36										1	1	1
Contig63	HP451876		0	0	0	0	0	0	0	0	0	18	5	5	PGTG_03431	124	2e-30	S_P02435_MMT-2925_M13F-20_M15_052	72	3e-25	jgi|Mellp1|105488|fgenesh2_pg.13_212	141	7e-36										1	1	1
Contig63	HP451876		0	0	0	0	0	0	0	0	0	18	6	6	PGTG_06854	91	1e-20	S_P02502_MO-2137_M13F-20_I14_055	51	3e-08	jgi|Mellp1|52166|fgenesh1_pm.C_scaffold_11000033	135	5e-34										1	1	1
Contig63	HP451876		0	0	0	0	0	0	0	0	0	18	7	7	PGTG_06913	89	6e-20				jgi|Mellp1|91254|EuGene.00410002	134	9e-34										1	1	1
Contig63	HP451876		0	0	0	0	0	0	0	0	0	18	8	8	PGTG_06833	77	4e-16				jgi|Mellp1|85659|EuGene.00150039	131	7e-33										1	1	1
Contig63	HP451876		0	0	0	0	0	0	0	0	0	18	9	9	PGTG_14854	59	8e-11				jgi|Mellp1|91542|EuGene.00430053	123	2e-30										1	1	1
Contig63	HP451876		0	0	0	0	0	0	0	0	0	18	10	10	PGTG_00119	58	2e-10				jgi|Mellp1|63731|fgenesh1_pg.C_scaffold_21000133	119	3e-29										1	1	1
Contig63	HP451876		0	0	0	0	0	0	0	0	0	18	11	11	PGTG_02220	56	7e-10				jgi|Mellp1|123928|SHA_fgenesh2_pg.9_102	107	9e-26										1	1	1
Contig63	HP451876		0	0	0	0	0	0	0	0	0	18	12	12	PGTG_04381	55	9e-10				jgi|Mellp1|105011|fgenesh2_pg.11_245	86	4e-19										1	1	1
Contig63	HP451876		0	0	0	0	0	0	0	0	0	18	13	13	PGTG_12672	55	2e-09				jgi|Mellp1|70896|estExt_fgenesh1_kg.C_40051	73	2e-15										1	1	1
Contig63	HP451876		0	0	0	0	0	0	0	0	0	18	14	14	PGTG_02151	50	4e-08				jgi|Mellp1|67654|fgenesh1_pg.C_scaffold_56000030	54	1e-09										1	1	1
Contig63	HP451876		0	0	0	0	0	0	0	0	0	18	15								jgi|Mellp1|123929|SHA_EuGene.00890018	52	4e-09										1	1	1
Contig63	HP451876		0	0	0	0	0	0	0	0	0	18	16								jgi|Mellp1|123218|SHA_fgenesh2_pg.5_85	45	5e-07										1	1	1
Contig63	HP451876		0	0	0	0	0	0	0	0	0	18	17								jgi|Mellp1|73750|estExt_fgenesh1_kg.C_2520001	44	1e-06										1	1	1
Contig63	HP451876		0	0	0	0	0	0	0	0	0	18	18								jgi|Mellp1|70965|estExt_fgenesh1_kg.C_50030	44	1e-06										1	1	1
Contig64	HP451877		0	4	7	1	0	0	0	10	0	6	1	1	PGTG_06256	370	1e-104				jgi|Mellp1|72536|estExt_fgenesh1_kg.C_340010	178	1e-46				um00326 GPI anchor? 300 aa conserved hypothetical protein IPR008914 PEBP	42	5e-06				1	1	1	ref|XP_567927.1| nucleus protein [Cryptococcus neoformans var. neoformans JEC21] gb|AAW46410.1| nucleus protein, putative [Cryptococcus neoformans var. neoformans JEC21]	NR	2e-06
Contig64	HP451877		0	4	7	1	0	0	0	10	0	6	2	2	PGTG_06258	254	2e-69				jgi|Mellp1|72535|estExt_fgenesh1_kg.C_340009	164	2e-42										1	1	1	ref|XP_567927.1| nucleus protein [Cryptococcus neoformans var. neoformans JEC21] gb|AAW46410.1| nucleus protein, putative [Cryptococcus neoformans var. neoformans JEC21]	NR	2e-06
Contig64	HP451877		0	4	7	1	0	0	0	10	0	6	3								jgi|Mellp1|124548|djo_estExt_fgenesh2_pg.C_70204	47	4e-07										1	1	1	ref|XP_567927.1| nucleus protein [Cryptococcus neoformans var. neoformans JEC21] gb|AAW46410.1| nucleus protein, putative [Cryptococcus neoformans var. neoformans JEC21]	NR	2e-06
Contig64	HP451877		0	4	7	1	0	0	0	10	0	6	4								jgi|Mellp1|105154|fgenesh2_pg.12_113	46	8e-07										1	1	1	ref|XP_567927.1| nucleus protein [Cryptococcus neoformans var. neoformans JEC21] gb|AAW46410.1| nucleus protein, putative [Cryptococcus neoformans var. neoformans JEC21]	NR	2e-06
Contig64	HP451877		0	4	7	1	0	0	0	10	0	6	5								jgi|Mellp1|116059|estExt_fgenesh2_pg.C_120111	43	7e-06										1	1	1	ref|XP_567927.1| nucleus protein [Cryptococcus neoformans var. neoformans JEC21] gb|AAW46410.1| nucleus protein, putative [Cryptococcus neoformans var. neoformans JEC21]	NR	2e-06
Contig64	HP451877		0	4	7	1	0	0	0	10	0	6	6								jgi|Mellp1|105152|fgenesh2_pg.12_111	42	9e-06										1	1	1	ref|XP_567927.1| nucleus protein [Cryptococcus neoformans var. neoformans JEC21] gb|AAW46410.1| nucleus protein, putative [Cryptococcus neoformans var. neoformans JEC21]	NR	2e-06
Contig66	HP451879		1	0	9	0	0	0	0	7	3	10	1	1	PGTG_15458	358	1e-100	S_Mo.screen.Contig373	128	8e-33	jgi|Mellp1|73701|estExt_fgenesh1_kg.C_1140001	285	8e-79										1	1	1	gb|AAB05211.1| N-glycosylation site corresponding to basepairs 208-210 [Blumeria graminis]	NR	2e-08
Contig66	HP451879		1	0	9	0	0	0	0	7	3	10	2	2	PGTG_12331	154	4e-39	S_Mlp.screen.Contig246	101	2e-32	jgi|Mellp1|72205|estExt_fgenesh1_kg.C_250038	285	8e-79										1	1	1	gb|AAB05211.1| N-glycosylation site corresponding to basepairs 208-210 [Blumeria graminis]	NR	2e-08
Contig66	HP451879		1	0	9	0	0	0	0	7	3	10	3	3	PGTG_19844	136	1e-33	NS_P02340_MLP-2804_T3p_D08_030	129	3e-32	jgi|Mellp1|73154|estExt_fgenesh1_kg.C_570004	147	3e-37										1	1	1	gb|AAB05211.1| N-glycosylation site corresponding to basepairs 208-210 [Blumeria graminis]	NR	2e-08
Contig66	HP451879		1	0	9	0	0	0	0	7	3	10	4	4	PGTG_12330	119	2e-28	S_Mmd.screen.Contig395	106	6e-30	jgi|Mellp1|123372|DJO_fgenesh1_pg.C_scaffold_11000222	96	9e-22										1	1	1	gb|AAB05211.1| N-glycosylation site corresponding to basepairs 208-210 [Blumeria graminis]	NR	2e-08
Contig66	HP451879		1	0	9	0	0	0	0	7	3	10	5	5	PGTG_13910	96	2e-21	S_Mo.screen.Contig447	106	1e-29	jgi|Mellp1|112338|fgenesh2_pg.64_62	92	2e-20										1	1	1	gb|AAB05211.1| N-glycosylation site corresponding to basepairs 208-210 [Blumeria graminis]	NR	2e-08
Contig66	HP451879		1	0	9	0	0	0	0	7	3	10	6	6	PGTG_10729	80	2e-16	NS_Mmt.screen.Contig572	66	2e-12	jgi|Mellp1|118194|estExt_fgenesh2_pg.C_640049	87	7e-19										1	1	1	gb|AAB05211.1| N-glycosylation site corresponding to basepairs 208-210 [Blumeria graminis]	NR	2e-08
Contig66	HP451879		1	0	9	0	0	0	0	7	3	10	7	7	PGTG_06441	70	9e-14				jgi|Mellp1|108155|fgenesh2_pg.27_117	84	6e-18										1	1	1	gb|AAB05211.1| N-glycosylation site corresponding to basepairs 208-210 [Blumeria graminis]	NR	2e-08
Contig66	HP451879		1	0	9	0	0	0	0	7	3	10	8	8	PGTG_13963	70	1e-13				jgi|Mellp1|86083|EuGene.00160196	80	6e-17										1	1	1	gb|AAB05211.1| N-glycosylation site corresponding to basepairs 208-210 [Blumeria graminis]	NR	2e-08
Contig66	HP451879		1	0	9	0	0	0	0	7	3	10	9								jgi|Mellp1|20598|fgeneshDR_te_pg.C_scaffold_103000018	77	5e-16										1	1	1	gb|AAB05211.1| N-glycosylation site corresponding to basepairs 208-210 [Blumeria graminis]	NR	2e-08
Contig66	HP451879		1	0	9	0	0	0	0	7	3	10	10								jgi|Mellp1|124550|djo_EuGene.00270094	68	3e-13										1	1	1	gb|AAB05211.1| N-glycosylation site corresponding to basepairs 208-210 [Blumeria graminis]	NR	2e-08
Contig6674	HP457933		0	0	0	1	0	0	0	0	1	1	1	1	PGTG_08352	129	4e-32				jgi|Mellp1|106888|fgenesh2_pg.20_109	146	2e-37										1	1	1	UmCon[0134] peptidyl-prolyl cis-trans isomerase (cyclophilin)	Cogeme	3e-61	GO:0005829, cytosol; GO:0005634, nucleus;			5.2.1.8, Peptidylprolylisomerase;
Contig6756	HP458012	1	0	0	0	1	0	0	0	0	0	1	1	1	PGTG_09318	118	1e-28																1	1	1
Contig6782	HP458038		0	1	0	0	0	0	0	0	3	2	1	1	PGTG_01209	107	6e-38	S_P02481_MO-0594_M13F-20_B14_063	37	3e-08	jgi|Mellp1|114961|estExt_fgenesh2_pg.C_10528	37	2e-06										1	1	1
Contig6782	HP458038		0	1	0	0	0	0	0	0	3	2	2	2	PGTG_08664	47	8e-09				jgi|Mellp1|124458|djo_EuGene.00060156	32	3e-06										1	1	1
Contig679	HP452423		1	0	0	0	0	0	0	0	0	1	1																	Uf-ISSP40 ES608144	33	3e-07	0	0	0
Contig6809	HP458061		0	0	0	0	0	0	0	0	0	1	1					S_P02005_NMD-3959_T3p_G20_074	36	5e-10													1	1	1
Contig6823	HP458075		0	0	2	0	0	0	0	1	0	2	1	1	PGTG_07864	109	6e-26	NS_Mmt.screen.Contig596	85	2e-28	jgi|Mellp1|73626|estExt_fgenesh1_kg.C_890012	109	4e-26										1	1	1	UmCon[1042] chitin deacetylase	Cogeme	8e-17				3.5.1.41, Chitindeacetylase;
Contig6823	HP458075		0	0	2	0	0	0	0	1	0	2	2	2	PGTG_08574	42	9e-06	S_P02502_MO-2039_M13F-20_G08_026	85	1e-18													1	1	1	UmCon[1042] chitin deacetylase	Cogeme	8e-17				3.5.1.41, Chitindeacetylase;
Contig6826	HP451807		0	0	0	0	0	0	0	0	0	1	1								jgi|Mellp1|113458|fgenesh2_pg.85_12	159	4e-41										1	1	1	mgb0059f snRNA-associated protein	Cogeme	2e-38		GO:0019901, protein kinase binding; GO:0005515, protein binding;			03018, RNA degradation;03040, Spliceosome;
Contig6862	HP458113		0	0	0	0	0	0	0	1	0	2	1	1	PGTG_09984	62	8e-12																1	1	1
Contig6862	HP458113		0	0	0	0	0	0	0	1	0	2	2	2	PGTG_09975	57	3e-10																1	1	1
Contig6897	HP458146		0	0	0	0	0	0	0	1	1	1	1								jgi|Mellp1|88560|EuGene.00270111	64	1e-12										1	1	1	PGTG_09327 | guanine deaminase (translation) (524 aa)	Pgt prots	2e-28
Contig6904	HP458153		0	0	0	0	0	0	0	0	3	9	1	1	PGTG_15914	265	7e-73																1	0	1	gb|AAP42832.1| chitinase [Puccinia triticina]	NR	2e-38				3.2.1.14, Chitinase;
Contig6904	HP458153		0	0	0	0	0	0	0	0	3	9	2	2	PGTG_18437	258	1e-70																1	0	1	gb|AAP42832.1| chitinase [Puccinia triticina]	NR	2e-38				3.2.1.14, Chitinase;
Contig6904	HP458153		0	0	0	0	0	0	0	0	3	9	3	3	PGTG_07009	256	4e-70																1	0	1	gb|AAP42832.1| chitinase [Puccinia triticina]	NR	2e-38				3.2.1.14, Chitinase;
Contig6904	HP458153		0	0	0	0	0	0	0	0	3	9	4	4	PGTG_05680	169	5e-44																1	0	1	gb|AAP42832.1| chitinase [Puccinia triticina]	NR	2e-38				3.2.1.14, Chitinase;
Contig6904	HP458153		0	0	0	0	0	0	0	0	3	9	5	5	PGTG_05714	143	5e-36																1	0	1	gb|AAP42832.1| chitinase [Puccinia triticina]	NR	2e-38				3.2.1.14, Chitinase;
Contig6904	HP458153		0	0	0	0	0	0	0	0	3	9	6	6	PGTG_05703	129	6e-32																1	0	1	gb|AAP42832.1| chitinase [Puccinia triticina]	NR	2e-38				3.2.1.14, Chitinase;
Contig6904	HP458153		0	0	0	0	0	0	0	0	3	9	7	7	PGTG_18387	89	2e-19																1	0	1	gb|AAP42832.1| chitinase [Puccinia triticina]	NR	2e-38				3.2.1.14, Chitinase;
Contig6904	HP458153		0	0	0	0	0	0	0	0	3	9	8	8	PGTG_10407	87	4e-19																1	0	1	gb|AAP42832.1| chitinase [Puccinia triticina]	NR	2e-38				3.2.1.14, Chitinase;
Contig6904	HP458153		0	0	0	0	0	0	0	0	3	9	9	9	PGTG_03208	69	9e-14																1	0	1	gb|AAP42832.1| chitinase [Puccinia triticina]	NR	2e-38				3.2.1.14, Chitinase;
Contig7009	HP458250		0	0	0	0	0	0	0	0	1	7	1	1	PGTG_08574	382	1e-108	S_Mmt.screen.Contig549	68	3e-13	jgi|Mellp1|73626|estExt_fgenesh1_kg.C_890012	67	3e-13										1	1	1	PGTG_08574 | chitin deacetylase precursor (translation) (421 aa)	Pgt prots	1e-106		GO:0004099, chitin deacetylase activity;	GO:0030476, ascospore wall assembly;	3.5.1.41, Chitindeacetylase;	00520, Amino sugar and nucleotide sugar metabolism;
Contig7009	HP458250		0	0	0	0	0	0	0	0	1	7	2	2	PGTG_09635	88	2e-19	NS_Mlp.screen.Contig223	57	5e-10	jgi|Mellp1|74070|estExt_fgenesh1_pm.C_30065	54	3e-09										1	1	1	PGTG_08574 | chitin deacetylase precursor (translation) (421 aa)	Pgt prots	1e-106		GO:0004099, chitin deacetylase activity;	GO:0030476, ascospore wall assembly;	3.5.1.41, Chitindeacetylase;	00520, Amino sugar and nucleotide sugar metabolism;
Contig7009	HP458250		0	0	0	0	0	0	0	0	1	7	3	3	PGTG_11259	57	4e-10	NS_Mmt.screen.Contig512	47	4e-07	jgi|Mellp1|73400|estExt_fgenesh1_kg.C_700005	52	9e-09										1	1	1	PGTG_08574 | chitin deacetylase precursor (translation) (421 aa)	Pgt prots	1e-106		GO:0004099, chitin deacetylase activity;	GO:0030476, ascospore wall assembly;	3.5.1.41, Chitindeacetylase;	00520, Amino sugar and nucleotide sugar metabolism;
Contig7009	HP458250		0	0	0	0	0	0	0	0	1	7	4	4	PGTG_04492	54	5e-09																1	1	1	PGTG_08574 | chitin deacetylase precursor (translation) (421 aa)	Pgt prots	1e-106		GO:0004099, chitin deacetylase activity;	GO:0030476, ascospore wall assembly;	3.5.1.41, Chitindeacetylase;	00520, Amino sugar and nucleotide sugar metabolism;
Contig7009	HP458250		0	0	0	0	0	0	0	0	1	7	5	5	PGTG_11258	51	3e-08																1	1	1	PGTG_08574 | chitin deacetylase precursor (translation) (421 aa)	Pgt prots	1e-106		GO:0004099, chitin deacetylase activity;	GO:0030476, ascospore wall assembly;	3.5.1.41, Chitindeacetylase;	00520, Amino sugar and nucleotide sugar metabolism;
Contig7009	HP458250		0	0	0	0	0	0	0	0	1	7	6	6	PGTG_04950	49	1e-07																1	1	1	PGTG_08574 | chitin deacetylase precursor (translation) (421 aa)	Pgt prots	1e-106		GO:0004099, chitin deacetylase activity;	GO:0030476, ascospore wall assembly;	3.5.1.41, Chitindeacetylase;	00520, Amino sugar and nucleotide sugar metabolism;
Contig7009	HP458250		0	0	0	0	0	0	0	0	1	7	7	7	PGTG_02854	46	9e-07																1	1	1	PGTG_08574 | chitin deacetylase precursor (translation) (421 aa)	Pgt prots	1e-106		GO:0004099, chitin deacetylase activity;	GO:0030476, ascospore wall assembly;	3.5.1.41, Chitindeacetylase;	00520, Amino sugar and nucleotide sugar metabolism;
Contig7031	HP458271		0	0	0	0	0	0	0	0	1	3	1	1	PGTG_04886	141	2e-35				jgi|Mellp1|92460|EuGene.00040265	43	4e-06										1	1	1
Contig7031	HP458271		0	0	0	0	0	0	0	0	1	3	2	2	PGTG_04885	93	5e-21																1	1	1
Contig7031	HP458271		0	0	0	0	0	0	0	0	1	3	3	3	PGTG_04924	51	3e-08																1	1	1
Contig7037	HP458277		0	0	2	0	0	0	0	0	0	1	1	1	PGTG_00147	71	2e-14																1	1	1
Contig7046	HP458284	3	0	0	0	3	0	0	0	0	0	1	1	1	PGTG_07004	51	2e-08																1	1	1
Contig7058	HP458292		0	0	0	0	0	0	0	0	3	3	1	1	PGTG_04886	112	5e-27																1	1	1
Contig7058	HP458292		0	0	0	0	0	0	0	0	3	3	2	2	PGTG_04885	80	3e-17																1	1	1
Contig7058	HP458292		0	0	0	0	0	0	0	0	3	3	3	3	PGTG_04924	45	2e-06																1	1	1
Contig7064	HP458298		0	0	0	0	0	0	0	0	0	3	1	1	PGTG_19738	100	4e-23	S_P02387_MMT-0317_M13F-20_M20_068	57	2e-11	jgi|Mellp1|76896|estExt_fgenesh1_pg.C_50317	61	1e-11							Uf-ISSP12 ES608132	87	4e-20	1	1	1
Contig7064	HP458298		0	0	0	0	0	0	0	0	0	3	2	2	PGTG_00053	43	6e-06	NS_P02046_NMD-5361_T3p_A12_048	57	2e-11													1	1	1
Contig7064	HP458298		0	0	0	0	0	0	0	0	0	3	3					S_P02486_MO-1412_M13F-20_D17_077	53	2e-10													1	1	1
Contig7082	HP458314		0	0	10	2	0	0	0	0	0	1	1	1	PGTG_07000	44	4e-06																1	1	1
Contig7087	HP458319		0	0	1	0	0	0	0	0	0	1	1	1	PGTG_14203	43	5e-06																1	1	1
Contig7134	HP458363		0	0	1	0	0	0	0	0	0	1	1					S_Mlp.screen.Contig141	67	4e-13													1	1	1	dbj|BAA22288.1| polyprotein, copia-like [Oryza australiensis]	NR	2e-40				2.7.7.49, RNA-directedDNApolymerase;
Contig7182	HP458402		1	0	36	1	0	10	0	22	38	1	1					S_P02005_NMD-3959_T3p_G20_074	57	3e-13													1	1	1
Contig7240	HP458454		0	3	1	0	0	0	0	9	14	4	1	1	PGTG_02408	121	2e-29																1	1	1	gb|AAD38996.1|AF155928_1 differentiation-related protein Infp [Uromyces appendiculatus]	NR	9e-08
Contig7240	HP458454		0	3	1	0	0	0	0	9	14	4	2	2	PGTG_02381	102	1e-23																1	1	1	gb|AAD38996.1|AF155928_1 differentiation-related protein Infp [Uromyces appendiculatus]	NR	9e-08
Contig7240	HP458454		0	3	1	0	0	0	0	9	14	4	3	3	PGTG_12354	57	5e-10																1	1	1	gb|AAD38996.1|AF155928_1 differentiation-related protein Infp [Uromyces appendiculatus]	NR	9e-08
Contig7240	HP458454		0	3	1	0	0	0	0	9	14	4	4	4	PGTG_17906	54	4e-09																1	1	1	gb|AAD38996.1|AF155928_1 differentiation-related protein Infp [Uromyces appendiculatus]	NR	9e-08
Contig7241	HP458455		0	2	0	0	0	0	0	0	0	1	1								jgi|Mellp1|94727|EuGene.00720016	79	2e-17										1	0	1
Contig7250	HP458464		0	1	1	0	0	0	0	5	8	14	1	1	PGTG_13478	327	2e-91				jgi|Mellp1|12129|fgeneshDR_te_pg.C_scaffold_31000138	191	2e-50				um00445 Cys-containing 224 aa conserved hypothetical protein	88	1e-19				1	1	1	ref|XP_001886934.1| carbohydrate esterase family 5 protein [Laccaria bicolor S238N-H82]	NR	3e-13				3.1.1.74, Cutinase;
Contig7250	HP458464		0	1	1	0	0	0	0	5	8	14	2	2	PGTG_18193	233	7e-63				jgi|Mellp1|89616|EuGene.00310077	185	1e-48				um02506 Cys-containing 224 aa conserved hypothetical protein	84	2e-18				1	1	1	ref|XP_001886934.1| carbohydrate esterase family 5 protein [Laccaria bicolor S238N-H82]	NR	3e-13				3.1.1.74, Cutinase;
Contig7250	HP458464		0	1	1	0	0	0	0	5	8	14	3								jgi|Mellp1|86278|EuGene.00170154	184	1e-48				um03563 Cys-containing 316 aa conserved hypothetical protein	62	1e-11				1	1	1	ref|XP_001886934.1| carbohydrate esterase family 5 protein [Laccaria bicolor S238N-H82]	NR	3e-13				3.1.1.74, Cutinase;
Contig7250	HP458464		0	1	1	0	0	0	0	5	8	14	4								jgi|Mellp1|123631|PTA_EuGene.00010269	184	2e-48										1	1	1	ref|XP_001886934.1| carbohydrate esterase family 5 protein [Laccaria bicolor S238N-H82]	NR	3e-13				3.1.1.74, Cutinase;
Contig7250	HP458464		0	1	1	0	0	0	0	5	8	14	5								jgi|Mellp1|18283|fgeneshDR_te_pg.C_scaffold_69000007	170	3e-44										1	1	1	ref|XP_001886934.1| carbohydrate esterase family 5 protein [Laccaria bicolor S238N-H82]	NR	3e-13				3.1.1.74, Cutinase;
Contig7250	HP458464		0	1	1	0	0	0	0	5	8	14	6								jgi|Mellp1|123733|PTA_EuGene.00170111	166	4e-43										1	1	1	ref|XP_001886934.1| carbohydrate esterase family 5 protein [Laccaria bicolor S238N-H82]	NR	3e-13				3.1.1.74, Cutinase;
Contig7250	HP458464		0	1	1	0	0	0	0	5	8	14	7								jgi|Mellp1|123735|PTA_EuGene.00510072	145	6e-37										1	1	1	ref|XP_001886934.1| carbohydrate esterase family 5 protein [Laccaria bicolor S238N-H82]	NR	3e-13				3.1.1.74, Cutinase;
Contig7250	HP458464		0	1	1	0	0	0	0	5	8	14	8								jgi|Mellp1|123736|PTA_EuGene.00090116	144	1e-36										1	1	1	ref|XP_001886934.1| carbohydrate esterase family 5 protein [Laccaria bicolor S238N-H82]	NR	3e-13				3.1.1.74, Cutinase;
Contig7250	HP458464		0	1	1	0	0	0	0	5	8	14	9								jgi|Mellp1|62083|fgenesh1_pg.C_scaffold_12000176	142	9e-36										1	1	1	ref|XP_001886934.1| carbohydrate esterase family 5 protein [Laccaria bicolor S238N-H82]	NR	3e-13				3.1.1.74, Cutinase;
Contig7250	HP458464		0	1	1	0	0	0	0	5	8	14	10								jgi|Mellp1|91433|EuGene.00420070	135	1e-33										1	1	1	ref|XP_001886934.1| carbohydrate esterase family 5 protein [Laccaria bicolor S238N-H82]	NR	3e-13				3.1.1.74, Cutinase;
Contig7250	HP458464		0	1	1	0	0	0	0	5	8	14	11								jgi|Mellp1|5338|fgeneshDR_te_pg.C_scaffold_9000208	134	1e-33										1	1	1	ref|XP_001886934.1| carbohydrate esterase family 5 protein [Laccaria bicolor S238N-H82]	NR	3e-13				3.1.1.74, Cutinase;
Contig7250	HP458464		0	1	1	0	0	0	0	5	8	14	12								jgi|Mellp1|123715|PTA_fgeneshDR_te_pg.C_scaffold_42000166	131	1e-32										1	1	1	ref|XP_001886934.1| carbohydrate esterase family 5 protein [Laccaria bicolor S238N-H82]	NR	3e-13				3.1.1.74, Cutinase;
Contig7250	HP458464		0	1	1	0	0	0	0	5	8	14	13								jgi|Mellp1|91432|EuGene.00420069	130	3e-32										1	1	1	ref|XP_001886934.1| carbohydrate esterase family 5 protein [Laccaria bicolor S238N-H82]	NR	3e-13				3.1.1.74, Cutinase;
Contig7250	HP458464		0	1	1	0	0	0	0	5	8	14	14								jgi|Mellp1|123732|PTA_fgeneshDR_te_pg.C_scaffold_42000164	120	2e-29										1	1	1	ref|XP_001886934.1| carbohydrate esterase family 5 protein [Laccaria bicolor S238N-H82]	NR	3e-13				3.1.1.74, Cutinase;
Contig7251	HP458465		0	32	4	2	0	0	0	9	17	1	1					S_P02005_NMD-3959_T3p_G20_074	57	5e-17													1	1	1
Contig7255	HP458469		0	4	3	1	0	3	0	4	3	2	1	1	PGTG_04691	118	2e-28																1	1	1
Contig7255	HP458469		0	4	3	1	0	3	0	4	3	2	2	2	PGTG_04693	81	5e-17																1	1	1
Contig7258	HP458472		0	3	1	0	0	1	1	8	4	7	1	1	PGTG_10900	240	5e-65	S_Mlp.screen.Contig196	158	2e-40	jgi|Mellp1|72270|estExt_fgenesh1_kg.C_270004	134	2e-33							Uf-ISSP48 ES608151	132	2e-33	1	1	1
Contig7258	HP458472		0	3	1	0	0	1	1	8	4	7	2					S_Mo.screen.Contig520	156	6e-40	jgi|Mellp1|89211|EuGene.00020342	49	1e-07										1	1	1
Contig7258	HP458472		0	3	1	0	0	1	1	8	4	7	3					S_Mmt.screen.Contig609	156	6e-40													1	1	1
Contig7258	HP458472		0	3	1	0	0	1	1	8	4	7	4					S_Mmt.screen.Contig604	156	6e-40													1	1	1
Contig7258	HP458472		0	3	1	0	0	1	1	8	4	7	5					S_Mmd.screen.Contig325	156	6e-40													1	1	1
Contig7258	HP458472		0	3	1	0	0	1	1	8	4	7	6					S_Mmd.screen.Contig302	156	6e-40													1	1	1
Contig7258	HP458472		0	3	1	0	0	1	1	8	4	7	7					T_Mlp.screen.Contig266	153	7e-39													1	1	1
Contig7262	HP458476		0	12	0	0	0	0	0	0	0	24	1	1	PGTG_01209	194	2e-51	S_P02481_MO-0594_M13F-20_B14_063	84	3e-18	jgi|Mellp1|114961|estExt_fgenesh2_pg.C_10528	76	4e-16										1	1	1	gb|ABV46587.1| GPI anchored CFEM domain protein [Monacrosporium haptotylum]	NR	7e-07
Contig7262	HP458476		0	12	0	0	0	0	0	0	0	24	2	2	PGTG_08664	87	6e-19	S_Mo.screen.Contig518	65	2e-12	jgi|Mellp1|124458|djo_EuGene.00060156	69	7e-14										1	1	1	gb|ABV46587.1| GPI anchored CFEM domain protein [Monacrosporium haptotylum]	NR	7e-07
Contig7262	HP458476		0	12	0	0	0	0	0	0	0	24	3	3	PGTG_01207	77	4e-16	S_Mo.screen.Contig508	65	2e-12	jgi|Mellp1|72734|estExt_fgenesh1_kg.C_400023	52	9e-09										1	1	1	gb|ABV46587.1| GPI anchored CFEM domain protein [Monacrosporium haptotylum]	NR	7e-07
Contig7262	HP458476		0	12	0	0	0	0	0	0	0	24	4					S_Mmt.screen.Contig618	65	2e-12	jgi|Mellp1|124245|djo_5_query	49	1e-07										1	1	1	gb|ABV46587.1| GPI anchored CFEM domain protein [Monacrosporium haptotylum]	NR	7e-07
Contig7262	HP458476		0	12	0	0	0	0	0	0	0	24	5					S_Mmt.screen.Contig615	65	2e-12	jgi|Mellp1|73660|estExt_fgenesh1_kg.C_960007	47	3e-07										1	1	1	gb|ABV46587.1| GPI anchored CFEM domain protein [Monacrosporium haptotylum]	NR	7e-07
Contig7262	HP458476		0	12	0	0	0	0	0	0	0	24	6					S_Mmd.screen.Contig455	63	5e-12	jgi|Mellp1|96257|EuGene.00090014	47	4e-07										1	1	1	gb|ABV46587.1| GPI anchored CFEM domain protein [Monacrosporium haptotylum]	NR	7e-07
Contig7262	HP458476		0	12	0	0	0	0	0	0	0	24	7					NS_Mo.screen.Contig401	63	8e-12	jgi|Mellp1|107523|fgenesh2_pg.24_16	46	5e-07										1	1	1	gb|ABV46587.1| GPI anchored CFEM domain protein [Monacrosporium haptotylum]	NR	7e-07
Contig7262	HP458476		0	12	0	0	0	0	0	0	0	24	8					S_Mmt.screen.Contig624	63	8e-12													1	1	1	gb|ABV46587.1| GPI anchored CFEM domain protein [Monacrosporium haptotylum]	NR	7e-07
Contig7262	HP458476		0	12	0	0	0	0	0	0	0	24	9					S_Mmt.screen.Contig623	63	8e-12													1	1	1	gb|ABV46587.1| GPI anchored CFEM domain protein [Monacrosporium haptotylum]	NR	7e-07
Contig7262	HP458476		0	12	0	0	0	0	0	0	0	24	10					NS_Mmt.screen.Contig292	63	8e-12													1	1	1	gb|ABV46587.1| GPI anchored CFEM domain protein [Monacrosporium haptotylum]	NR	7e-07
Contig7262	HP458476		0	12	0	0	0	0	0	0	0	24	11					NS_Mmd.screen.Contig425	63	8e-12													1	1	1	gb|ABV46587.1| GPI anchored CFEM domain protein [Monacrosporium haptotylum]	NR	7e-07
Contig7262	HP458476		0	12	0	0	0	0	0	0	0	24	12					NS_Mmd.screen.Contig277	63	8e-12													1	1	1	gb|ABV46587.1| GPI anchored CFEM domain protein [Monacrosporium haptotylum]	NR	7e-07
Contig7262	HP458476		0	12	0	0	0	0	0	0	0	24	13					S_Mlp.screen.Contig267	63	8e-12													1	1	1	gb|ABV46587.1| GPI anchored CFEM domain protein [Monacrosporium haptotylum]	NR	7e-07
Contig7262	HP458476		0	12	0	0	0	0	0	0	0	24	14					S_Mo.screen.Contig507	61	3e-11													1	1	1	gb|ABV46587.1| GPI anchored CFEM domain protein [Monacrosporium haptotylum]	NR	7e-07
Contig7262	HP458476		0	12	0	0	0	0	0	0	0	24	15					S_Mo.screen.Contig469	61	3e-11													1	1	1	gb|ABV46587.1| GPI anchored CFEM domain protein [Monacrosporium haptotylum]	NR	7e-07
Contig7262	HP458476		0	12	0	0	0	0	0	0	0	24	16					NS_Mmd.screen.Contig153	61	4e-11													1	1	1	gb|ABV46587.1| GPI anchored CFEM domain protein [Monacrosporium haptotylum]	NR	7e-07
Contig7262	HP458476		0	12	0	0	0	0	0	0	0	24	17					S_P02402_MMT-1494_M13F-20_F22_091	59	1e-10													1	1	1	gb|ABV46587.1| GPI anchored CFEM domain protein [Monacrosporium haptotylum]	NR	7e-07
Contig7262	HP458476		0	12	0	0	0	0	0	0	0	24	18					S_P02327_MLP-2454_T3p_F10_043	56	9e-10													1	1	1	gb|ABV46587.1| GPI anchored CFEM domain protein [Monacrosporium haptotylum]	NR	7e-07
Contig7262	HP458476		0	12	0	0	0	0	0	0	0	24	19					NS_Mmt.screen.Contig438	55	2e-09													1	1	1	gb|ABV46587.1| GPI anchored CFEM domain protein [Monacrosporium haptotylum]	NR	7e-07
Contig7262	HP458476		0	12	0	0	0	0	0	0	0	24	20					S_Mo.screen.Contig400	54	3e-09													1	1	1	gb|ABV46587.1| GPI anchored CFEM domain protein [Monacrosporium haptotylum]	NR	7e-07
Contig7262	HP458476		0	12	0	0	0	0	0	0	0	24	21					NS_Mmt.screen.Contig29	47	4e-07													1	1	1	gb|ABV46587.1| GPI anchored CFEM domain protein [Monacrosporium haptotylum]	NR	7e-07
Contig7262	HP458476		0	12	0	0	0	0	0	0	0	24	22					NS_Mmt.screen.Contig237	47	4e-07													1	1	1	gb|ABV46587.1| GPI anchored CFEM domain protein [Monacrosporium haptotylum]	NR	7e-07
Contig7262	HP458476		0	12	0	0	0	0	0	0	0	24	23					NS_Mmt.screen.Contig216	47	4e-07													1	1	1	gb|ABV46587.1| GPI anchored CFEM domain protein [Monacrosporium haptotylum]	NR	7e-07
Contig7262	HP458476		0	12	0	0	0	0	0	0	0	24	24					NS_P03396_MLP-H3B-3038_M13F-20_N22_083	46	1e-06													1	1	1	gb|ABV46587.1| GPI anchored CFEM domain protein [Monacrosporium haptotylum]	NR	7e-07
Contig7263	HP458477		0	3	1	0	0	0	0	2	1	12	1	1	PGTG_16691	170	4e-44	S_Mlp.screen.Contig163	122	2e-32	jgi|Mellp1|73055|estExt_fgenesh1_kg.C_510022	105	6e-25				um00967 GPI anchor? 222 aa conserved hypothetical protein IPR001778 Pollen allergen Poa pIX/Phl pVI, C-terminal	65	8e-13				1	1	1
Contig7263	HP458477		0	3	1	0	0	0	0	2	1	12	2	2	PGTG_05748	74	5e-15	S_Mlp.screen.Contig259	122	2e-32	jgi|Mellp1|72573|estExt_fgenesh1_kg.C_350044	101	1e-23				um03977 GPI anchor? 211 aa conserved hypothetical protein	64	2e-12				1	1	1
Contig7263	HP458477		0	3	1	0	0	0	0	2	1	12	3	3	PGTG_16872	74	5e-15	S_Mmt.screen.Contig603	117	2e-31	jgi|Mellp1|92673|EuGene.00510059	100	4e-23										1	1	1
Contig7263	HP458477		0	3	1	0	0	0	0	2	1	12	4					S_Mmd.screen.Contig436	117	2e-31	jgi|Mellp1|118406|estExt_fgenesh2_pg.C_770045	95	1e-21										1	1	1
Contig7263	HP458477		0	3	1	0	0	0	0	2	1	12	5					S_Mmd.screen.Contig444	117	2e-31	jgi|Mellp1|100929|fgenesh2_pg.1_22	74	2e-15										1	1	1
Contig7263	HP458477		0	3	1	0	0	0	0	2	1	12	6					NS_Mmd.screen.Contig31	116	3e-31													1	1	1
Contig7263	HP458477		0	3	1	0	0	0	0	2	1	12	7					S_Mo.screen.Contig462	117	3e-31													1	1	1
Contig7263	HP458477		0	3	1	0	0	0	0	2	1	12	8					S_Mo.screen.Contig495	117	3e-31													1	1	1
Contig7263	HP458477		0	3	1	0	0	0	0	2	1	12	9					S_Mo.screen.Contig448	114	2e-27													1	1	1
Contig7263	HP458477		0	3	1	0	0	0	0	2	1	12	10					S_Mo.screen.Contig441	114	2e-27													1	1	1
Contig7263	HP458477		0	3	1	0	0	0	0	2	1	12	11					S_Mmt.screen.Contig608	114	2e-27													1	1	1
Contig7263	HP458477		0	3	1	0	0	0	0	2	1	12	12					S_Mo.screen.Contig412	109	1e-25													1	1	1
Contig7267	HP458480		0	1	0	0	0	0	0	0	0	1	1					S_P02005_NMD-3959_T3p_G20_074	53	2e-13													1	1	1
Contig7275	HP458488		0	1	1	0	0	0	0	0	0	2	1	1	PGTG_19581	94	3e-21																1	1	1
Contig7275	HP458488		0	1	1	0	0	0	0	0	0	2	2	2	PGTG_13091	87	4e-19																1	1	1
Contig7280	HP458493		0	0	0	0	0	0	3	0	0	2	1	1	PGTG_07812	57	5e-10	S_P02046_NMD-5295_T3p_O07_018	48	3e-07													1	1	1
Contig7280	HP458493		0	0	0	0	0	0	3	0	0	2	2	2	PGTG_06679	47	4e-07																1	1	1
Contig7301	HP458512		0	0	0	0	0	0	4	0	0	1	1	1	PGTG_16558	82	1e-19																1	1	1
Contig7302	HP458513		0	0	0	0	0	0	2	0	0	4	1	1	PGTG_10539	67	4e-13																1	1	1	gb|AAH48323.1| PJA1p (E3 ubiquitin-protein ligase Praja1) [Homo sapiens]	NR	4e-07
Contig7302	HP458513		0	0	0	0	0	0	2	0	0	4	2	2	PGTG_16615	46	1e-06																1	1	1	gb|AAH48323.1| PJA1p (E3 ubiquitin-protein ligase Praja1) [Homo sapiens]	NR	4e-07
Contig7302	HP458513		0	0	0	0	0	0	2	0	0	4	3	3	PGTG_16618	44	5e-06																1	1	1	gb|AAH48323.1| PJA1p (E3 ubiquitin-protein ligase Praja1) [Homo sapiens]	NR	4e-07
Contig7302	HP458513		0	0	0	0	0	0	2	0	0	4	4	4	PGTG_13797	43	9e-06																1	1	1	gb|AAH48323.1| PJA1p (E3 ubiquitin-protein ligase Praja1) [Homo sapiens]	NR	4e-07
Contig7303	HP458514		0	0	0	0	0	0	2	0	0	5	1	1	PGTG_08664	126	4e-31	S_P02481_MO-0594_M13F-20_B14_063	79	1e-16	jgi|Mellp1|114961|estExt_fgenesh2_pg.C_10528	75	8e-16										1	1	1
Contig7303	HP458514		0	0	0	0	0	0	2	0	0	5	2	2	PGTG_01207	97	3e-22	NS_Mmt.screen.Contig438	55	2e-09	jgi|Mellp1|124458|djo_EuGene.00060156	68	1e-13										1	1	1
Contig7303	HP458514		0	0	0	0	0	0	2	0	0	5	3	3	PGTG_01209	64	4e-12	NS_P02004_NMD-3564_T3p_L19_070	50	4e-08	jgi|Mellp1|72734|estExt_fgenesh1_kg.C_400023	47	2e-07										1	1	1
Contig7303	HP458514		0	0	0	0	0	0	2	0	0	5	4					S_P01922_NMD-0706_T3p_B09_047	49	1e-07	jgi|Mellp1|58459|fgenesh1_pg.C_scaffold_1000178	42	6e-06										1	1	1
Contig7303	HP458514		0	0	0	0	0	0	2	0	0	5	5					S_Mlp.screen.Contig267	43	5e-06	jgi|Mellp1|73660|estExt_fgenesh1_kg.C_960007	42	1e-05										1	1	1
Contig7315	HP458525		0	1	7	0	0	0	12	9	0	19	1	1	PGTG_02637	114	4e-27	S_Mlp.screen.Contig268	465	1e-133	jgi|Mellp1|55990|fgenesh1_kg.C_scaffold_16000054	394	1e-112				um05562 303 aa related to stress response protein rds1p	172	5e-45	Uf-ISSP11 ES608131	171	3e-45	1	1	1	mg[0194] stress response protein	Cogeme	5e-41	GO:0005783, endoplasmic reticulum;		GO:0033554, cellular response to stress;
Contig7315	HP458525		0	1	7	0	0	0	12	9	0	19	2					S_Mmd.screen.Contig447	460	1e-131	jgi|Mellp1|124085|SHA_estExt_fgenesh1_kg.C_160057	349	3e-98				um00723 470 aa related to stress response protein rds1p	170	2e-44				1	1	1	mg[0194] stress response protein	Cogeme	5e-41	GO:0005783, endoplasmic reticulum;		GO:0033554, cellular response to stress;
Contig7315	HP458525		0	1	7	0	0	0	12	9	0	19	3					S_Mmt.screen.Contig630	458	1e-130	jgi|Mellp1|70656|estExt_fgenesh1_kg.C_20100	237	2e-64				um00395 396 aa probable Rds1 protein	69	5e-14				1	1	1	mg[0194] stress response protein	Cogeme	5e-41	GO:0005783, endoplasmic reticulum;		GO:0033554, cellular response to stress;
Contig7315	HP458525		0	1	7	0	0	0	12	9	0	19	4					S_Mo.screen.Contig515	456	1e-130	jgi|Mellp1|124084|SHA_EuGene.00020270	203	3e-54										1	1	1	mg[0194] stress response protein	Cogeme	5e-41	GO:0005783, endoplasmic reticulum;		GO:0033554, cellular response to stress;
Contig7315	HP458525		0	1	7	0	0	0	12	9	0	19	5					S_Mmd.screen.Contig420	429	1e-122	jgi|Mellp1|59116|fgenesh1_pg.C_scaffold_2000283	200	2e-53										1	1	1	mg[0194] stress response protein	Cogeme	5e-41	GO:0005783, endoplasmic reticulum;		GO:0033554, cellular response to stress;
Contig7315	HP458525		0	1	7	0	0	0	12	9	0	19	6					S_Mmt.screen.Contig521	416	1e-118													1	1	1	mg[0194] stress response protein	Cogeme	5e-41	GO:0005783, endoplasmic reticulum;		GO:0033554, cellular response to stress;
Contig7315	HP458525		0	1	7	0	0	0	12	9	0	19	7					S_Mlp.screen.Contig198	367	1e-113													1	1	1	mg[0194] stress response protein	Cogeme	5e-41	GO:0005783, endoplasmic reticulum;		GO:0033554, cellular response to stress;
Contig7315	HP458525		0	1	7	0	0	0	12	9	0	19	8					NS_P02472_MO-0222_M13F-20_N14_051	393	1e-111													1	1	1	mg[0194] stress response protein	Cogeme	5e-41	GO:0005783, endoplasmic reticulum;		GO:0033554, cellular response to stress;
Contig7315	HP458525		0	1	7	0	0	0	12	9	0	19	9					NS_Mmt.screen.Contig602	261	2e-71													1	1	1	mg[0194] stress response protein	Cogeme	5e-41	GO:0005783, endoplasmic reticulum;		GO:0033554, cellular response to stress;
Contig7315	HP458525		0	1	7	0	0	0	12	9	0	19	10					NS_P02317_MLP-2282_T3p_J23_088	197	3e-52													1	1	1	mg[0194] stress response protein	Cogeme	5e-41	GO:0005783, endoplasmic reticulum;		GO:0033554, cellular response to stress;
Contig7315	HP458525		0	1	7	0	0	0	12	9	0	19	11					NS_Mmd.screen.Contig248	196	6e-52													1	1	1	mg[0194] stress response protein	Cogeme	5e-41	GO:0005783, endoplasmic reticulum;		GO:0033554, cellular response to stress;
Contig7315	HP458525		0	1	7	0	0	0	12	9	0	19	12					NS_Mmt.screen.Contig298	182	1e-47													1	1	1	mg[0194] stress response protein	Cogeme	5e-41	GO:0005783, endoplasmic reticulum;		GO:0033554, cellular response to stress;
Contig7315	HP458525		0	1	7	0	0	0	12	9	0	19	13					NS_Mmt.screen.Contig560	125	1e-30													1	1	1	mg[0194] stress response protein	Cogeme	5e-41	GO:0005783, endoplasmic reticulum;		GO:0033554, cellular response to stress;
Contig7315	HP458525		0	1	7	0	0	0	12	9	0	19	14					S_P02243_MLP-0472_T3p_H06_025	109	1e-25													1	1	1	mg[0194] stress response protein	Cogeme	5e-41	GO:0005783, endoplasmic reticulum;		GO:0033554, cellular response to stress;
Contig7315	HP458525		0	1	7	0	0	0	12	9	0	19	15					T_Mmt.screen.Contig294	87	7e-19													1	1	1	mg[0194] stress response protein	Cogeme	5e-41	GO:0005783, endoplasmic reticulum;		GO:0033554, cellular response to stress;
Contig7315	HP458525		0	1	7	0	0	0	12	9	0	19	16					NS_P02267_MLP-0847_T3p_O05_017	87	7e-19													1	1	1	mg[0194] stress response protein	Cogeme	5e-41	GO:0005783, endoplasmic reticulum;		GO:0033554, cellular response to stress;
Contig7315	HP458525		0	1	7	0	0	0	12	9	0	19	17					T_Mmd.screen.Contig175	77	6e-16													1	1	1	mg[0194] stress response protein	Cogeme	5e-41	GO:0005783, endoplasmic reticulum;		GO:0033554, cellular response to stress;
Contig7315	HP458525		0	1	7	0	0	0	12	9	0	19	18					NS_Mmt.screen.Contig142	49	1e-07													1	1	1	mg[0194] stress response protein	Cogeme	5e-41	GO:0005783, endoplasmic reticulum;		GO:0033554, cellular response to stress;
Contig7315	HP458525		0	1	7	0	0	0	12	9	0	19	19					NS_Mmt.screen.Contig530	45	3e-06													1	1	1	mg[0194] stress response protein	Cogeme	5e-41	GO:0005783, endoplasmic reticulum;		GO:0033554, cellular response to stress;
Contig7328	HP458537		0	0	0	0	0	0	12	0	0	5	1	1	PGTG_08664	128	1e-31	S_P02481_MO-0594_M13F-20_B14_063	81	3e-17	jgi|Mellp1|114961|estExt_fgenesh2_pg.C_10528	77	2e-16										1	1	1
Contig7328	HP458537		0	0	0	0	0	0	12	0	0	5	2	2	PGTG_01207	99	1e-22	NS_Mmt.screen.Contig438	55	2e-09	jgi|Mellp1|124458|djo_EuGene.00060156	68	1e-13										1	1	1
Contig7328	HP458537		0	0	0	0	0	0	12	0	0	5	3	3	PGTG_01209	64	5e-12	NS_P02004_NMD-3564_T3p_L19_070	50	5e-08	jgi|Mellp1|72734|estExt_fgenesh1_kg.C_400023	47	2e-07										1	1	1
Contig7328	HP458537		0	0	0	0	0	0	12	0	0	5	4					S_P01922_NMD-0706_T3p_B09_047	49	1e-07	jgi|Mellp1|58459|fgenesh1_pg.C_scaffold_1000178	42	6e-06										1	1	1
Contig7328	HP458537		0	0	0	0	0	0	12	0	0	5	5					S_Mlp.screen.Contig267	43	6e-06													1	1	1
Contig7330	HP458539		0	0	0	0	0	0	2	0	0	3	1	1	PGTG_10539	54	3e-09																1	1	1	gb|ACG42711.1| zinc finger, C3HC4 type family protein [Zea mays]	NR	2e-07
Contig7330	HP458539		0	0	0	0	0	0	2	0	0	3	2	2	PGTG_13796	44	5e-06																1	1	1	gb|ACG42711.1| zinc finger, C3HC4 type family protein [Zea mays]	NR	2e-07
Contig7330	HP458539		0	0	0	0	0	0	2	0	0	3	3	3	PGTG_13797	43	8e-06																1	1	1	gb|ACG42711.1| zinc finger, C3HC4 type family protein [Zea mays]	NR	2e-07
Contig7347	HP458556		0	0	1	0	0	1	4	0	0	7	1	1	PGTG_03709	265	1e-72	S_Mlp.screen.Contig271	187	4e-49	jgi|Mellp1|70587|estExt_fgenesh1_kg.C_20017	160	2e-41	gb|ABB96272.1| hesp-379 [Melampsora lini]	150	4e-40	um10816 GPI anchor? 201 aa conserved hypothetical protein	59	7e-11	Uf-HSP5 Uf047 ES608162	212	9e-58	1	1	1	gb|ABS86270.1| hesp-379-like protein [Melampsora medusae f. sp. deltoidis]	NR	1e-37
Contig7347	HP458556		0	0	1	0	0	1	4	0	0	7	2	2	PGTG_03708	126	9e-31	S_Mlp.screen.Contig224	187	4e-49	jgi|Mellp1|55804|fgenesh1_kg.C_scaffold_14000019	45	2e-06							Uf-ISSP4 ES608126	139	1e-35	1	1	1	gb|ABS86270.1| hesp-379-like protein [Melampsora medusae f. sp. deltoidis]	NR	1e-37
Contig7347	HP458556		0	0	1	0	0	1	4	0	0	7	3					S_Mo.screen.Contig486	181	2e-47	jgi|Mellp1|85421|EuGene.00140051	44	3e-06										1	1	1	gb|ABS86270.1| hesp-379-like protein [Melampsora medusae f. sp. deltoidis]	NR	1e-37
Contig7347	HP458556		0	0	1	0	0	1	4	0	0	7	4					S_Mmd.screen.Contig437	181	2e-47													1	1	1	gb|ABS86270.1| hesp-379-like protein [Melampsora medusae f. sp. deltoidis]	NR	1e-37
Contig7347	HP458556		0	0	1	0	0	1	4	0	0	7	5					S_Mmd.screen.Contig423	181	2e-47													1	1	1	gb|ABS86270.1| hesp-379-like protein [Melampsora medusae f. sp. deltoidis]	NR	1e-37
Contig7347	HP458556		0	0	1	0	0	1	4	0	0	7	6					NS_Mmd.screen.Contig48	95	6e-31													1	1	1	gb|ABS86270.1| hesp-379-like protein [Melampsora medusae f. sp. deltoidis]	NR	1e-37
Contig7347	HP458556		0	0	1	0	0	1	4	0	0	7	7					NS_P02435_MMT-2759_M13F-20_G05_025	46	9e-07													1	1	1	gb|ABS86270.1| hesp-379-like protein [Melampsora medusae f. sp. deltoidis]	NR	1e-37
Contig7348	HP458557		0	0	4	0	0	0	1	0	7	4	1	1	PGTG_02069	204	2e-54	S_Mmd.screen.Contig360	156	1e-42													1	1	1	PGTG_02069 | glucan 1,3 beta-glucosidase protein (translation) (384 aa)	Pgt prots	4e-53
Contig7348	HP458557		0	0	4	0	0	0	1	0	7	4	2					S_Mmt.screen.Contig377	156	1e-42													1	1	1	PGTG_02069 | glucan 1,3 beta-glucosidase protein (translation) (384 aa)	Pgt prots	4e-53
Contig7348	HP458557		0	0	4	0	0	0	1	0	7	4	3					NS_Mmt.screen.Contig186	156	4e-41													1	1	1	PGTG_02069 | glucan 1,3 beta-glucosidase protein (translation) (384 aa)	Pgt prots	4e-53
Contig7348	HP458557		0	0	4	0	0	0	1	0	7	4	4					NS_Mlp.screen.Contig145	152	8e-41													1	1	1	PGTG_02069 | glucan 1,3 beta-glucosidase protein (translation) (384 aa)	Pgt prots	4e-53
Contig7349	HP458558		0	0	0	1	0	0	1	0	0	1	1	1	PGTG_10637	56	6e-10																1	1	1	GzCon[2889] U1 small nuclear ribonucleoprotein C	Cogeme	2e-26	GO:0005685, U1 snRNP; GO:0015030, Cajal body;	GO:0030619, U1 snRNA binding; GO:0003727, single-stranded RNA binding; GO:0008270, zinc ion binding; GO:0042803, protein homodimerization activity; GO:0005515, protein binding;	GO:0000387, spliceosomal snRNP assembly; GO:0000398, nuclear mRNA splicing via spliceosome;		03040, Spliceosome;
Contig7353	HP458560		0	0	0	0	0	0	3	0	0	3	1	1	PGTG_10539	68	2e-13																1	1	1	gb|EEE27724.1| zinc finger (C3HC4 RING finger) protein [Toxoplasma gondii VEG]	NR	6e-07
Contig7353	HP458560		0	0	0	0	0	0	3	0	0	3	2	2	PGTG_16615	45	2e-06																1	1	1	gb|EEE27724.1| zinc finger (C3HC4 RING finger) protein [Toxoplasma gondii VEG]	NR	6e-07
Contig7353	HP458560		0	0	0	0	0	0	3	0	0	3	3	3	PGTG_16618	45	2e-06																1	1	1	gb|EEE27724.1| zinc finger (C3HC4 RING finger) protein [Toxoplasma gondii VEG]	NR	6e-07
Contig7362	HP458568		0	0	0	0	0	0	1	0	0	2	1	1	PGTG_09249	57	2e-10																1	1	1
Contig7362	HP458568		0	0	0	0	0	0	1	0	0	2	2	2	PGTG_01711	56	5e-10																1	1	1
Contig7363	HP458569		0	0	0	0	0	0	1	0	0	5	1	1	PGTG_13714	384	1e-108																1	1	1	PGTG_13714 | exoglucanase 1 precursor (translation) (486 aa)	Pgt prots	1e-107				3.2.1.91, Cellulose1,4-beta-cellobiosidase;
Contig7363	HP458569		0	0	0	0	0	0	1	0	0	5	2	2	PGTG_06688	221	2e-59																1	1	1	PGTG_13714 | exoglucanase 1 precursor (translation) (486 aa)	Pgt prots	1e-107				3.2.1.91, Cellulose1,4-beta-cellobiosidase;
Contig7363	HP458569		0	0	0	0	0	0	1	0	0	5	3	3	PGTG_06685	214	2e-57																1	1	1	PGTG_13714 | exoglucanase 1 precursor (translation) (486 aa)	Pgt prots	1e-107				3.2.1.91, Cellulose1,4-beta-cellobiosidase;
Contig7363	HP458569		0	0	0	0	0	0	1	0	0	5	4	4	PGTG_20418	214	2e-57																1	1	1	PGTG_13714 | exoglucanase 1 precursor (translation) (486 aa)	Pgt prots	1e-107				3.2.1.91, Cellulose1,4-beta-cellobiosidase;
Contig7363	HP458569		0	0	0	0	0	0	1	0	0	5	5	5	PGTG_00929	186	9e-49																1	1	1	PGTG_13714 | exoglucanase 1 precursor (translation) (486 aa)	Pgt prots	1e-107				3.2.1.91, Cellulose1,4-beta-cellobiosidase;
Contig7372	HP458577		0	0	0	0	0	0	12	0	0	4	1	1	PGTG_10539	56	1e-09																1	1	1	gb|ACG42711.1| zinc finger, C3HC4 type family protein [Zea mays]	NR	5e-07
Contig7372	HP458577		0	0	0	0	0	0	12	0	0	4	2	2	PGTG_13796	43	7e-06																1	1	1	gb|ACG42711.1| zinc finger, C3HC4 type family protein [Zea mays]	NR	5e-07
Contig7372	HP458577		0	0	0	0	0	0	12	0	0	4	3	3	PGTG_13797	43	9e-06																1	1	1	gb|ACG42711.1| zinc finger, C3HC4 type family protein [Zea mays]	NR	5e-07
Contig7372	HP458577		0	0	0	0	0	0	12	0	0	4	4	4	PGTG_14973	43	9e-06																1	1	1	gb|ACG42711.1| zinc finger, C3HC4 type family protein [Zea mays]	NR	5e-07
Contig7376	HP458580		0	0	0	0	0	0	1	0	0	5	1	1	PGTG_01789	99	1e-22																1	1	1
Contig7376	HP458580		0	0	0	0	0	0	1	0	0	5	2	2	PGTG_00179	96	2e-21																1	1	1
Contig7376	HP458580		0	0	0	0	0	0	1	0	0	5	3	3	PGTG_15669	78	3e-16																1	1	1
Contig7376	HP458580		0	0	0	0	0	0	1	0	0	5	4	4	PGTG_08862	77	8e-16																1	1	1
Contig7376	HP458580		0	0	0	0	0	0	1	0	0	5	5	5	PGTG_09381	67	5e-13																1	1	1
Contig7380	HP458584		0	0	0	0	0	0	1	0	0	1	1	1	PGTG_03966	141	2e-35																1	1	1
Contig7385	HP458588		0	0	0	0	0	0	3	0	0	3	1	1	PGTG_10539	56	4e-10																1	1	1	ref|NP_001093198.1| ring finger protein 12 [Bos taurus] gb|AAI42440.1| RNF12 protein [Bos taurus]	NR	6e-08
Contig7385	HP458588		0	0	0	0	0	0	3	0	0	3	2	2	PGTG_13797	45	8e-07																1	1	1	ref|NP_001093198.1| ring finger protein 12 [Bos taurus] gb|AAI42440.1| RNF12 protein [Bos taurus]	NR	6e-08
Contig7385	HP458588		0	0	0	0	0	0	3	0	0	3	3	3	PGTG_16615	43	3e-06																1	1	1	ref|NP_001093198.1| ring finger protein 12 [Bos taurus] gb|AAI42440.1| RNF12 protein [Bos taurus]	NR	6e-08
Contig7392	HP458595		0	0	0	2	0	0	1	0	0	4	1	1	PGTG_16075	157	4e-40																1	1	1
Contig7392	HP458595		0	0	0	2	0	0	1	0	0	4	2	2	PGTG_10962	152	9e-39																1	1	1
Contig7392	HP458595		0	0	0	2	0	0	1	0	0	4	3	3	PGTG_10961	140	4e-35																1	1	1
Contig7392	HP458595		0	0	0	2	0	0	1	0	0	4	4	4	PGTG_16073	139	6e-35																1	1	1
Contig74	HP451886		0	1	0	0	0	0	1	5	2	1	1								jgi|Mellp1|124063|DJO_EuGene.00130068	50	6e-08										1	1	1	sp|P27393|CO4A2_ASCSU Collagen alpha-2(IV) chain; Flags: Precursor gb|AAA18014.1| putative	NR	3e-07
Contig7400	HP458603		0	0	0	0	0	0	2	0	0	2	1	1	PGTG_10539	56	6e-10																1	1	1
Contig7400	HP458603		0	0	0	0	0	0	2	0	0	2	2	2	PGTG_14973	44	3e-06																1	1	1
Contig7404	HP458607		0	0	0	0	0	0	3	3	1	2	1	1	PGTG_04736	686	0										um11403 480 aa conserved hypothetical protein	172	5e-45				1	1	1	UmCon[2502] meiotic sister-chromatid recombination	Cogeme	9e-33	GO:0001950, plasma membrane enriched fraction; GO:0005783, endoplasmic reticulum; GO:0005739, mitochondrion;		GO:0007131, reciprocal meiotic recombination; GO:0034605, cellular response to heat;
Contig7404	HP458607		0	0	0	0	0	0	3	3	1	2	2														um10031 778 aa related to embryonic protein DC-8 IPR004238 Late embryogenesis abundant protein	49	1e-07				1	1	1	UmCon[2502] meiotic sister-chromatid recombination	Cogeme	9e-33	GO:0001950, plasma membrane enriched fraction; GO:0005783, endoplasmic reticulum; GO:0005739, mitochondrion;		GO:0007131, reciprocal meiotic recombination; GO:0034605, cellular response to heat;
Contig7407	HP458610		0	0	0	0	0	0	2	0	0	9	1	1	PGTG_10407	607	1e-175																1	1	1	PGTG_10407 | chitotriosidase-1 precursor (translation) (413 aa)	Pgt prots	1e-174			GO:0009792, embryonic development ending in birth or egg hatching;	3.2.1.14, Chitinase;	00520, Amino sugar and nucleotide sugar metabolism;
Contig7407	HP458610		0	0	0	0	0	0	2	0	0	9	2	2	PGTG_18387	542	1e-156																1	1	1	PGTG_10407 | chitotriosidase-1 precursor (translation) (413 aa)	Pgt prots	1e-174			GO:0009792, embryonic development ending in birth or egg hatching;	3.2.1.14, Chitinase;	00520, Amino sugar and nucleotide sugar metabolism;
Contig7407	HP458610		0	0	0	0	0	0	2	0	0	9	3	3	PGTG_05680	161	3e-41																1	1	1	PGTG_10407 | chitotriosidase-1 precursor (translation) (413 aa)	Pgt prots	1e-174			GO:0009792, embryonic development ending in birth or egg hatching;	3.2.1.14, Chitinase;	00520, Amino sugar and nucleotide sugar metabolism;
Contig7407	HP458610		0	0	0	0	0	0	2	0	0	9	4	4	PGTG_15914	160	7e-41																1	1	1	PGTG_10407 | chitotriosidase-1 precursor (translation) (413 aa)	Pgt prots	1e-174			GO:0009792, embryonic development ending in birth or egg hatching;	3.2.1.14, Chitinase;	00520, Amino sugar and nucleotide sugar metabolism;
Contig7407	HP458610		0	0	0	0	0	0	2	0	0	9	5	5	PGTG_05714	155	2e-39																1	1	1	PGTG_10407 | chitotriosidase-1 precursor (translation) (413 aa)	Pgt prots	1e-174			GO:0009792, embryonic development ending in birth or egg hatching;	3.2.1.14, Chitinase;	00520, Amino sugar and nucleotide sugar metabolism;
Contig7407	HP458610		0	0	0	0	0	0	2	0	0	9	6	6	PGTG_07009	153	8e-39																1	1	1	PGTG_10407 | chitotriosidase-1 precursor (translation) (413 aa)	Pgt prots	1e-174			GO:0009792, embryonic development ending in birth or egg hatching;	3.2.1.14, Chitinase;	00520, Amino sugar and nucleotide sugar metabolism;
Contig7407	HP458610		0	0	0	0	0	0	2	0	0	9	7	7	PGTG_18437	150	5e-38																1	1	1	PGTG_10407 | chitotriosidase-1 precursor (translation) (413 aa)	Pgt prots	1e-174			GO:0009792, embryonic development ending in birth or egg hatching;	3.2.1.14, Chitinase;	00520, Amino sugar and nucleotide sugar metabolism;
Contig7407	HP458610		0	0	0	0	0	0	2	0	0	9	8	8	PGTG_05703	136	8e-34																1	1	1	PGTG_10407 | chitotriosidase-1 precursor (translation) (413 aa)	Pgt prots	1e-174			GO:0009792, embryonic development ending in birth or egg hatching;	3.2.1.14, Chitinase;	00520, Amino sugar and nucleotide sugar metabolism;
Contig7407	HP458610		0	0	0	0	0	0	2	0	0	9	9	9	PGTG_03208	77	1e-15																1	1	1	PGTG_10407 | chitotriosidase-1 precursor (translation) (413 aa)	Pgt prots	1e-174			GO:0009792, embryonic development ending in birth or egg hatching;	3.2.1.14, Chitinase;	00520, Amino sugar and nucleotide sugar metabolism;
Contig7432	HP458632		0	0	0	0	0	0	1	0	0	10	1	1	PGTG_12203	113	5e-27	NS_P02243_MLP-0471_T3p_G06_025	136	4e-34	jgi|Mellp1|55582|fgenesh1_kg.C_scaffold_11000054	116	3e-28				um12184 338 aa conserved hypothetical protein IPR009009 Barwin-related endoglucanase	119	2e-29	Uf-HSP83 ES608117	41	1e-12	1	1	1	PGTG_12203 | riboflavin aldehyde-forming enzyme (translation) (170 aa)	Pgt prots	8e-26
Contig7432	HP458632		0	0	0	0	0	0	1	0	0	10	2	2	PGTG_12215	85	2e-18	S_Mmd.screen.Contig375	121	1e-29	jgi|Mellp1|71191|estExt_fgenesh1_kg.C_70111	71	1e-14				um05495 385 aa conserved hypothetical protein IPR009009 Barwin-related endoglucanase	98	6e-23				1	1	1	PGTG_12203 | riboflavin aldehyde-forming enzyme (translation) (170 aa)	Pgt prots	8e-26
Contig7432	HP458632		0	0	0	0	0	0	1	0	0	10	3	3	PGTG_19856	62	2e-11	NS_Mmt.screen.Contig333	33	2e-07	jgi|Mellp1|124026|DJO_e_gw1.44.77.1	60	3e-11				um02981 Cys-containing, class IV 223 aa conserved hypothetical protein IPR009009 Barwin-related endoglucanase	62	3e-12				1	1	1	PGTG_12203 | riboflavin aldehyde-forming enzyme (translation) (170 aa)	Pgt prots	8e-26
Contig7432	HP458632		0	0	0	0	0	0	1	0	0	10	4	4	PGTG_06831	60	4e-11				jgi|Mellp1|72999|estExt_fgenesh1_kg.C_490035	54	2e-09				um00567 Cys-containing, class IV 282 aa related to B2-aldehyde-forming enzyme IPR009009 Barwin-related endoglucanase	61	8e-12				1	1	1	PGTG_12203 | riboflavin aldehyde-forming enzyme (translation) (170 aa)	Pgt prots	8e-26
Contig7432	HP458632		0	0	0	0	0	0	1	0	0	10	5	5	PGTG_01373	59	1e-10				jgi|Mellp1|124025|DJO_fgenesh2_pg.3_13	50	2e-08				um01213 Cys-containing, class IV 298 aa conserved hypothetical protein IPR009009 Barwin-related endoglucanase	58	6e-11				1	1	1	PGTG_12203 | riboflavin aldehyde-forming enzyme (translation) (170 aa)	Pgt prots	8e-26
Contig7432	HP458632		0	0	0	0	0	0	1	0	0	10	6	6	PGTG_09934	50	4e-08				jgi|Mellp1|79073|estExt_fgenesh1_pg.C_510039	46	4e-07				um10640 Cys-containing, class IV 120 aa conserved hypothetical protein IPR005132/IPR009009 Rare lipoprotein A/Barwin-related endoglucanase	54	9e-10				1	1	1	PGTG_12203 | riboflavin aldehyde-forming enzyme (translation) (170 aa)	Pgt prots	8e-26
Contig7432	HP458632		0	0	0	0	0	0	1	0	0	10	7	7	PGTG_12693	50	5e-08										um05046 Cys-containing, class IV 242 aa conserved hypothetical protein IPR009009 Barwin-related endoglucanase	44	2e-06				1	1	1	PGTG_12203 | riboflavin aldehyde-forming enzyme (translation) (170 aa)	Pgt prots	8e-26
Contig7432	HP458632		0	0	0	0	0	0	1	0	0	10	8	8	PGTG_06860	47	4e-07										um01513 736 aa putative protein IPR007112 Expansin 45, endoglucanase-like domain	44	2e-06				1	1	1	PGTG_12203 | riboflavin aldehyde-forming enzyme (translation) (170 aa)	Pgt prots	8e-26
Contig7432	HP458632		0	0	0	0	0	0	1	0	0	10	9	9	PGTG_18777	47	6e-07										um01022 160 aa conserved hypothetical protein IPR009009 Barwin-related endoglucanase	43	3e-06				1	1	1	PGTG_12203 | riboflavin aldehyde-forming enzyme (translation) (170 aa)	Pgt prots	8e-26
Contig7432	HP458632		0	0	0	0	0	0	1	0	0	10	10	10	PGTG_01226	45	2e-06																1	1	1	PGTG_12203 | riboflavin aldehyde-forming enzyme (translation) (170 aa)	Pgt prots	8e-26
Contig7444	HP458642		0	0	0	0	0	0	3	0	0	4	1	1	PGTG_14427	55	3e-09																1	1	1	PGTG_14112 | KEX1 protein precursor (translation) (669 aa)	Pgt prots	1e-147	GO:0000324, fungal-type vacuole;			3.4.16.6, CarboxypeptidaseD;
Contig7444	HP458642		0	0	0	0	0	0	3	0	0	4	2	2	PGTG_01128	51	5e-08																1	1	1	PGTG_14112 | KEX1 protein precursor (translation) (669 aa)	Pgt prots	1e-147	GO:0000324, fungal-type vacuole;			3.4.16.6, CarboxypeptidaseD;
Contig7444	HP458642		0	0	0	0	0	0	3	0	0	4	3	3	PGTG_03981	50	1e-07																1	1	1	PGTG_14112 | KEX1 protein precursor (translation) (669 aa)	Pgt prots	1e-147	GO:0000324, fungal-type vacuole;			3.4.16.6, CarboxypeptidaseD;
Contig7444	HP458642		0	0	0	0	0	0	3	0	0	4	4	4	PGTG_03983	44	8e-06																1	1	1	PGTG_14112 | KEX1 protein precursor (translation) (669 aa)	Pgt prots	1e-147	GO:0000324, fungal-type vacuole;			3.4.16.6, CarboxypeptidaseD;
Contig7445	HP458643		0	0	0	0	0	0	4	0	0	3	1	1	PGTG_17447	581	1e-167	S_P02402_MMT-1195_M13F-20_K03_006	188	2e-59													1	1	1	ref|XP_001883194.1| glycoside hydrolase family 61 protein [Laccaria bicolor S238N-H82]	NR	2e-10
Contig7445	HP458643		0	0	0	0	0	0	4	0	0	3	2	2	PGTG_07241	533	1e-153	S_P02501_MO-1561_M13F-20_I02_007	156	2e-59													1	1	1	ref|XP_001883194.1| glycoside hydrolase family 61 protein [Laccaria bicolor S238N-H82]	NR	2e-10
Contig7445	HP458643		0	0	0	0	0	0	4	0	0	3	3	3	PGTG_17049	238	3e-64	NS_Mlp.screen.Contig169	82	3e-33													1	1	1	ref|XP_001883194.1| glycoside hydrolase family 61 protein [Laccaria bicolor S238N-H82]	NR	2e-10
Contig7451	HP458649		0	0	3	0	0	0	2	4	2	8	1	1	PGTG_09635	241	2e-65	S_P02502_MO-2039_M13F-20_G08_026	92	2e-24	jgi|Mellp1|73626|estExt_fgenesh1_kg.C_890012	115	1e-27										1	1	1	PGTG_11773 | chitin deacetylase (translation) (472 aa)	Pgt prots	1e-135		GO:0004099, chitin deacetylase activity;	GO:0030476, ascospore wall assembly;	3.5.1.41, Chitindeacetylase;	00520, Amino sugar and nucleotide sugar metabolism;
Contig7451	HP458649		0	0	3	0	0	0	2	4	2	8	2	2	PGTG_08574	126	9e-31	S_Mmt.screen.Contig549	81	1e-20	jgi|Mellp1|92926|EuGene.00530107	86	9e-19										1	1	1	PGTG_11773 | chitin deacetylase (translation) (472 aa)	Pgt prots	1e-135		GO:0004099, chitin deacetylase activity;	GO:0030476, ascospore wall assembly;	3.5.1.41, Chitindeacetylase;	00520, Amino sugar and nucleotide sugar metabolism;
Contig7451	HP458649		0	0	3	0	0	0	2	4	2	8	3	3	PGTG_11259	80	1e-16	NS_Mlp.screen.Contig223	73	6e-18	jgi|Mellp1|73400|estExt_fgenesh1_kg.C_700005	82	2e-17										1	1	1	PGTG_11773 | chitin deacetylase (translation) (472 aa)	Pgt prots	1e-135		GO:0004099, chitin deacetylase activity;	GO:0030476, ascospore wall assembly;	3.5.1.41, Chitindeacetylase;	00520, Amino sugar and nucleotide sugar metabolism;
Contig7451	HP458649		0	0	3	0	0	0	2	4	2	8	4	4	PGTG_04950	79	2e-16	NS_Mmt.screen.Contig596	62	2e-15	jgi|Mellp1|74070|estExt_fgenesh1_pm.C_30065	68	2e-13										1	1	1	PGTG_11773 | chitin deacetylase (translation) (472 aa)	Pgt prots	1e-135		GO:0004099, chitin deacetylase activity;	GO:0030476, ascospore wall assembly;	3.5.1.41, Chitindeacetylase;	00520, Amino sugar and nucleotide sugar metabolism;
Contig7451	HP458649		0	0	3	0	0	0	2	4	2	8	5	5	PGTG_02854	72	3e-14	NS_Mmt.screen.Contig512	55	4e-09													1	1	1	PGTG_11773 | chitin deacetylase (translation) (472 aa)	Pgt prots	1e-135		GO:0004099, chitin deacetylase activity;	GO:0030476, ascospore wall assembly;	3.5.1.41, Chitindeacetylase;	00520, Amino sugar and nucleotide sugar metabolism;
Contig7451	HP458649		0	0	3	0	0	0	2	4	2	8	6	6	PGTG_04492	71	4e-14																1	1	1	PGTG_11773 | chitin deacetylase (translation) (472 aa)	Pgt prots	1e-135		GO:0004099, chitin deacetylase activity;	GO:0030476, ascospore wall assembly;	3.5.1.41, Chitindeacetylase;	00520, Amino sugar and nucleotide sugar metabolism;
Contig7451	HP458649		0	0	3	0	0	0	2	4	2	8	7	7	PGTG_11258	69	2e-13																1	1	1	PGTG_11773 | chitin deacetylase (translation) (472 aa)	Pgt prots	1e-135		GO:0004099, chitin deacetylase activity;	GO:0030476, ascospore wall assembly;	3.5.1.41, Chitindeacetylase;	00520, Amino sugar and nucleotide sugar metabolism;
Contig7451	HP458649		0	0	3	0	0	0	2	4	2	8	8	8	PGTG_07864	68	5e-13																1	1	1	PGTG_11773 | chitin deacetylase (translation) (472 aa)	Pgt prots	1e-135		GO:0004099, chitin deacetylase activity;	GO:0030476, ascospore wall assembly;	3.5.1.41, Chitindeacetylase;	00520, Amino sugar and nucleotide sugar metabolism;
Contig7452	HP451817		0	0	0	0	0	3	10	0	0	5	1	1	PGTG_01915	180	7e-47				jgi|Mellp1|91875|EuGene.00460059	109	6e-26										1	1	1	ref|XP_001874952.1| carbohydrate-binding module family 19 protein [Laccaria bicolor S238N-H82] gb|EDR14393.1| carbohydrate-binding module family 19 protein [Laccaria bicolor S238N-H82]	NR	4e-16
Contig7452	HP451817		0	0	0	0	0	3	10	0	0	5	2	2	PGTG_00163	169	1e-43				jgi|Mellp1|101353|fgenesh2_pg.1_446	107	4e-25										1	1	1	ref|XP_001874952.1| carbohydrate-binding module family 19 protein [Laccaria bicolor S238N-H82] gb|EDR14393.1| carbohydrate-binding module family 19 protein [Laccaria bicolor S238N-H82]	NR	4e-16
Contig7452	HP451817		0	0	0	0	0	3	10	0	0	5	3								jgi|Mellp1|87085|EuGene.00010413	103	5e-24										1	1	1	ref|XP_001874952.1| carbohydrate-binding module family 19 protein [Laccaria bicolor S238N-H82] gb|EDR14393.1| carbohydrate-binding module family 19 protein [Laccaria bicolor S238N-H82]	NR	4e-16
Contig7452	HP451817		0	0	0	0	0	3	10	0	0	5	4								jgi|Mellp1|109150|fgenesh2_pg.34_109	102	8e-24										1	1	1	ref|XP_001874952.1| carbohydrate-binding module family 19 protein [Laccaria bicolor S238N-H82] gb|EDR14393.1| carbohydrate-binding module family 19 protein [Laccaria bicolor S238N-H82]	NR	4e-16
Contig7452	HP451817		0	0	0	0	0	3	10	0	0	5	5								jgi|Mellp1|58689|fgenesh1_pg.C_scaffold_1000408	70	4e-14										1	1	1	ref|XP_001874952.1| carbohydrate-binding module family 19 protein [Laccaria bicolor S238N-H82] gb|EDR14393.1| carbohydrate-binding module family 19 protein [Laccaria bicolor S238N-H82]	NR	4e-16
Contig7453	HP458650		0	0	1	0	0	0	2	0	0	3	1	1	PGTG_04781	74	4e-15																1	1	1
Contig7453	HP458650		0	0	1	0	0	0	2	0	0	3	2	2	PGTG_04810	63	9e-12																1	1	1
Contig7453	HP458650		0	0	1	0	0	0	2	0	0	3	3	3	PGTG_04784	55	2e-09																1	1	1
Contig7460	HP458655		0	0	0	0	0	0	8	0	0	12	1	1	PGTG_04832	211	2e-56	NS_P02481_MO-0748_M13F-20_L23_086	36	2e-07	jgi|Mellp1|84367|EuGene.00100130	53	6e-09										1	1	1
Contig7460	HP458655		0	0	0	0	0	0	8	0	0	12	2	2	PGTG_04374	92	2e-20	NS_Mlp.screen.Contig270	38	3e-07	jgi|Mellp1|65006|fgenesh1_pg.C_scaffold_30000090	52	1e-08										1	1	1
Contig7460	HP458655		0	0	0	0	0	0	8	0	0	12	3	3	PGTG_17690	92	2e-20	NS_Mlp.screen.Contig3	38	3e-07	jgi|Mellp1|72264|estExt_fgenesh1_kg.C_260038	49	1e-07										1	1	1
Contig7460	HP458655		0	0	0	0	0	0	8	0	0	12	4	4	PGTG_16651	82	1e-17	S_Mmd.screen.Contig369	33	6e-06	jgi|Mellp1|72934|estExt_fgenesh1_kg.C_470016	48	2e-07										1	1	1
Contig7460	HP458655		0	0	0	0	0	0	8	0	0	12	5	5	PGTG_10172	62	1e-11	S_Mmd.screen.Contig451	33	6e-06	jgi|Mellp1|124143|DJO_EuGene.00380052	46	6e-07										1	1	1
Contig7460	HP458655		0	0	0	0	0	0	8	0	0	12	6	6	PGTG_10526	52	2e-08	S_Mo.screen.Contig496	33	6e-06													1	1	1
Contig7460	HP458655		0	0	0	0	0	0	8	0	0	12	7	7	PGTG_00898	52	3e-08	NS_Mmt.screen.Contig617	33	6e-06													1	1	1
Contig7460	HP458655		0	0	0	0	0	0	8	0	0	12	8	8	PGTG_14365	48	3e-07	NS_Mmd.screen.Contig351	33	7e-06													1	1	1
Contig7460	HP458655		0	0	0	0	0	0	8	0	0	12	9					NS_Mmd.screen.Contig8	33	7e-06													1	1	1
Contig7460	HP458655		0	0	0	0	0	0	8	0	0	12	10					NS_Mmt.screen.Contig523	33	7e-06													1	1	1
Contig7460	HP458655		0	0	0	0	0	0	8	0	0	12	11					NS_Mmd.screen.Contig258	33	7e-06													1	1	1
Contig7460	HP458655		0	0	0	0	0	0	8	0	0	12	12					NS_Mmt.screen.Contig165	33	7e-06													1	1	1
Contig7461	HP458656		0	0	0	0	0	0	2	0	0	1	1	1	PGTG_08352	110	3e-26				jgi|Mellp1|106888|fgenesh2_pg.20_109	138	6e-35										1	1	1	PGTG_14936 | peptidyl-prolyl cis-trans isomerase (translation) (225 aa)	Pgt prots	2e-89	GO:0005829, cytosol; GO:0005634, nucleus;			5.2.1.8, Peptidylprolylisomerase;
Contig7499	HP458693		0	0	0	0	0	0	6	0	0	1	1																	Uf-HSP4 ES608088	42	3e-06	1	1	1	MagCon[10406a] cytochrome P450 monooxygenase	Cogeme	1e-48
Contig75	HP451887		0	1	0	0	0	0	0	1	0	27	1	1	PGTG_19632	187	1e-85																1	1	1
Contig75	HP451887		0	1	0	0	0	0	0	1	0	27	2	2	PGTG_00970	187	1e-85																1	1	1
Contig75	HP451887		0	1	0	0	0	0	0	1	0	27	3	3	PGTG_00967	177	2e-76																1	1	1
Contig75	HP451887		0	1	0	0	0	0	0	1	0	27	4	4	PGTG_00977	157	7e-74																1	1	1
Contig75	HP451887		0	1	0	0	0	0	0	1	0	27	5	5	PGTG_13219	155	9e-74																1	1	1
Contig75	HP451887		0	1	0	0	0	0	0	1	0	27	6	6	PGTG_07275	154	2e-71																1	1	1
Contig75	HP451887		0	1	0	0	0	0	0	1	0	27	7	7	PGTG_19639	124	3e-55																1	1	1
Contig75	HP451887		0	1	0	0	0	0	0	1	0	27	8	8	PGTG_00972	140	3e-35																1	1	1
Contig75	HP451887		0	1	0	0	0	0	0	1	0	27	9	9	PGTG_03101	85	2e-31																1	1	1
Contig75	HP451887		0	1	0	0	0	0	0	1	0	27	10	10	PGTG_00976	128	2e-31																1	1	1
Contig75	HP451887		0	1	0	0	0	0	0	1	0	27	11	11	PGTG_08253	65	1e-24																1	1	1
Contig75	HP451887		0	1	0	0	0	0	0	1	0	27	12	12	PGTG_08255	57	1e-20																1	1	1
Contig75	HP451887		0	1	0	0	0	0	0	1	0	27	13	13	PGTG_01799	56	2e-20																1	1	1
Contig75	HP451887		0	1	0	0	0	0	0	1	0	27	14	14	PGTG_02359	58	1e-17																1	1	1
Contig75	HP451887		0	1	0	0	0	0	0	1	0	27	15	15	PGTG_08258	51	2e-12																1	1	1
Contig75	HP451887		0	1	0	0	0	0	0	1	0	27	16	16	PGTG_08271	50	3e-12																1	1	1
Contig75	HP451887		0	1	0	0	0	0	0	1	0	27	17	17	PGTG_05206	54	5e-09																1	1	1
Contig75	HP451887		0	1	0	0	0	0	0	1	0	27	18	18	PGTG_08248	46	5e-09																1	1	1
Contig75	HP451887		0	1	0	0	0	0	0	1	0	27	19	19	PGTG_15774	51	3e-08																1	1	1
Contig75	HP451887		0	1	0	0	0	0	0	1	0	27	20	20	PGTG_04664	39	3e-08																1	1	1
Contig75	HP451887		0	1	0	0	0	0	0	1	0	27	21	21	PGTG_01417	38	9e-08																1	1	1
Contig75	HP451887		0	1	0	0	0	0	0	1	0	27	22	22	PGTG_00039	35	2e-07																1	1	1
Contig75	HP451887		0	1	0	0	0	0	0	1	0	27	23	23	PGTG_15767	47	5e-07																1	1	1
Contig75	HP451887		0	1	0	0	0	0	0	1	0	27	24	24	PGTG_06390	47	8e-07																1	1	1
Contig75	HP451887		0	1	0	0	0	0	0	1	0	27	25	25	PGTG_19287	45	3e-06																1	1	1
Contig75	HP451887		0	1	0	0	0	0	0	1	0	27	26	26	PGTG_15673	44	4e-06																1	1	1
Contig75	HP451887		0	1	0	0	0	0	0	1	0	27	27	27	PGTG_00616	44	7e-06																1	1	1
Contig7501	HP458695		0	0	0	0	0	0	2	0	0	1	1								jgi|Mellp1|67839|fgenesh1_pg.C_scaffold_58000058	44	3e-06										1	1	1
Contig7524	HP458715		0	0	0	0	0	0	2	0	0	2	1	1	PGTG_10539	58	2e-10																1	1	1	ref|XP_001009383.1| RING finger protein [Tetrahymena thermophila SB210]	NR	6e-07
Contig7524	HP458715		0	0	0	0	0	0	2	0	0	2	2	2	PGTG_16615	46	9e-07																1	1	1	ref|XP_001009383.1| RING finger protein [Tetrahymena thermophila SB210]	NR	6e-07
Contig7547	EZ116196		0	0	0	0	0	0	2	0	0	1	1	1	PGTG_05610	231	7e-64																1	1	1	mg[0171] heat shock protein 70	Cogeme	9e-89	GO:0005829, cytosol; GO:0005634, nucleus;		GO:0034605, cellular response to heat;	1.4.1.2, Glutamatedehydrogenase;	04010, MAPK signaling pathway;04144, Endocytosis;04612, Antigen processing and presentation;03040, Spliceosome;
Contig7548	HP458738		0	0	0	0	0	0	4	0	0	1	1	1	PGTG_01557	305	8e-85																1	1	1	EnCon[0839] fasciclin, extracellular, cell-adhesion domain-containing protein	Cogeme	8e-11
Contig7578	HP458765		0	0	1	0	0	0	0	1	0	3	1	1	PGTG_18814	172	1e-44																1	1	1
Contig7578	HP458765		0	0	1	0	0	0	0	1	0	3	2	2	PGTG_16010	171	3e-44																1	1	1
Contig7578	HP458765		0	0	1	0	0	0	0	1	0	3	3	3	PGTG_06297	59	1e-10																1	1	1
Contig7591	HP458777		0	0	3	0	0	0	0	5	1	16	1	1	PGTG_00898	343	2e-96	S_Mo.screen.Contig496	101	2e-47	jgi|Mellp1|72264|estExt_fgenesh1_kg.C_260038	161	8e-42							Uf-ISSP10 ES608130	119	3e-31	1	1	1	sp|Q01200|PRIA_LENED protein priA precursor [Lentinula edodes]	NR	3e-16
Contig7591	HP458777		0	0	3	0	0	0	0	5	1	16	2	2	PGTG_10172	69	9e-14	S_Mmd.screen.Contig451	101	2e-46	jgi|Mellp1|72934|estExt_fgenesh1_kg.C_470016	142	6e-36										1	1	1	sp|Q01200|PRIA_LENED protein priA precursor [Lentinula edodes]	NR	3e-16
Contig7591	HP458777		0	0	3	0	0	0	0	5	1	16	3	3	PGTG_17690	65	2e-12	NS_Mlp.screen.Contig270	100	5e-46	jgi|Mellp1|65006|fgenesh1_pg.C_scaffold_30000090	72	6e-15										1	1	1	sp|Q01200|PRIA_LENED protein priA precursor [Lentinula edodes]	NR	3e-16
Contig7591	HP458777		0	0	3	0	0	0	0	5	1	16	4	4	PGTG_14365	62	1e-11	S_Mmd.screen.Contig369	97	3e-42	jgi|Mellp1|124143|DJO_EuGene.00380052	65	1e-12										1	1	1	sp|Q01200|PRIA_LENED protein priA precursor [Lentinula edodes]	NR	3e-16
Contig7591	HP458777		0	0	3	0	0	0	0	5	1	16	5	5	PGTG_11239	58	3e-10	NS_Mmt.screen.Contig617	101	5e-35													1	1	1	sp|Q01200|PRIA_LENED protein priA precursor [Lentinula edodes]	NR	3e-16
Contig7591	HP458777		0	0	3	0	0	0	0	5	1	16	6	6	PGTG_10526	57	4e-10	NS_Mlp.screen.Contig3	93	7e-35													1	1	1	sp|Q01200|PRIA_LENED protein priA precursor [Lentinula edodes]	NR	3e-16
Contig7591	HP458777		0	0	3	0	0	0	0	5	1	16	7	7	PGTG_04374	51	3e-08	NS_Mlp.screen.Contig180	73	2e-34													1	1	1	sp|Q01200|PRIA_LENED protein priA precursor [Lentinula edodes]	NR	3e-16
Contig7591	HP458777		0	0	3	0	0	0	0	5	1	16	8					NS_Mmd.screen.Contig8	101	2e-23													1	1	1	sp|Q01200|PRIA_LENED protein priA precursor [Lentinula edodes]	NR	3e-16
Contig7591	HP458777		0	0	3	0	0	0	0	5	1	16	9					NS_Mmd.screen.Contig351	101	2e-23													1	1	1	sp|Q01200|PRIA_LENED protein priA precursor [Lentinula edodes]	NR	3e-16
Contig7591	HP458777		0	0	3	0	0	0	0	5	1	16	10					NS_Mmd.screen.Contig258	91	3e-20													1	1	1	sp|Q01200|PRIA_LENED protein priA precursor [Lentinula edodes]	NR	3e-16
Contig7591	HP458777		0	0	3	0	0	0	0	5	1	16	11					NS_Mmt.screen.Contig523	86	7e-19													1	1	1	sp|Q01200|PRIA_LENED protein priA precursor [Lentinula edodes]	NR	3e-16
Contig7591	HP458777		0	0	3	0	0	0	0	5	1	16	12					NS_Mmt.screen.Contig165	79	8e-17													1	1	1	sp|Q01200|PRIA_LENED protein priA precursor [Lentinula edodes]	NR	3e-16
Contig7591	HP458777		0	0	3	0	0	0	0	5	1	16	13					NS_Mmt.screen.Contig582	75	1e-15													1	1	1	sp|Q01200|PRIA_LENED protein priA precursor [Lentinula edodes]	NR	3e-16
Contig7591	HP458777		0	0	3	0	0	0	0	5	1	16	14					NS_P02481_MO-0748_M13F-20_L23_086	74	4e-15													1	1	1	sp|Q01200|PRIA_LENED protein priA precursor [Lentinula edodes]	NR	3e-16
Contig7591	HP458777		0	0	3	0	0	0	0	5	1	16	15					C_P02340_MLP-2948_T3p_D17_077	60	7e-11													1	1	1	sp|Q01200|PRIA_LENED protein priA precursor [Lentinula edodes]	NR	3e-16
Contig7591	HP458777		0	0	3	0	0	0	0	5	1	16	16					S_Mmt.screen.Contig345	58	2e-10													1	1	1	sp|Q01200|PRIA_LENED protein priA precursor [Lentinula edodes]	NR	3e-16
Contig7598	HP458784		0	0	1	0	0	0	0	1	1	2	1	1	PGTG_06258	73	6e-15				jgi|Mellp1|72535|estExt_fgenesh1_kg.C_340009	72	9e-15										1	1	1
Contig7598	HP458784		0	0	1	0	0	0	0	1	1	2	2	2	PGTG_06256	72	2e-14				jgi|Mellp1|72536|estExt_fgenesh1_kg.C_340010	53	4e-09										1	1	1
Contig7601	HP458787		0	0	0	0	0	0	0	1	0	19	1	1	PGTG_20109	105	9e-25																1	1	1
Contig7601	HP458787		0	0	0	0	0	0	0	1	0	19	2	2	PGTG_20107	103	3e-24																1	1	1
Contig7601	HP458787		0	0	0	0	0	0	0	1	0	19	3	3	PGTG_13537	102	6e-24																1	1	1
Contig7601	HP458787		0	0	0	0	0	0	0	1	0	19	4	4	PGTG_18961	100	2e-23																1	1	1
Contig7601	HP458787		0	0	0	0	0	0	0	1	0	19	5	5	PGTG_18959	100	4e-23																1	1	1
Contig7601	HP458787		0	0	0	0	0	0	0	1	0	19	6	6	PGTG_00475	94	2e-22																1	1	1
Contig7601	HP458787		0	0	0	0	0	0	0	1	0	19	7	7	PGTG_06910	94	3e-21																1	1	1
Contig7601	HP458787		0	0	0	0	0	0	0	1	0	19	8	8	PGTG_14992	92	8e-21																1	1	1
Contig7601	HP458787		0	0	0	0	0	0	0	1	0	19	9	9	PGTG_17173	92	1e-20																1	1	1
Contig7601	HP458787		0	0	0	0	0	0	0	1	0	19	10	10	PGTG_17166	92	1e-20																1	1	1
Contig7601	HP458787		0	0	0	0	0	0	0	1	0	19	11	11	PGTG_16793	91	2e-20																1	1	1
Contig7601	HP458787		0	0	0	0	0	0	0	1	0	19	12	12	PGTG_17174	90	4e-20																1	1	1
Contig7601	HP458787		0	0	0	0	0	0	0	1	0	19	13	13	PGTG_00639	89	9e-20																1	1	1
Contig7601	HP458787		0	0	0	0	0	0	0	1	0	19	14	14	PGTG_08911	88	2e-19																1	1	1
Contig7601	HP458787		0	0	0	0	0	0	0	1	0	19	15	15	PGTG_00641	88	2e-19																1	1	1
Contig7601	HP458787		0	0	0	0	0	0	0	1	0	19	16	16	PGTG_12124	87	4e-19																1	1	1
Contig7601	HP458787		0	0	0	0	0	0	0	1	0	19	17	17	PGTG_16798	82	8e-18																1	1	1
Contig7601	HP458787		0	0	0	0	0	0	0	1	0	19	18	18	PGTG_00637	80	4e-17																1	1	1
Contig7601	HP458787		0	0	0	0	0	0	0	1	0	19	19	19	PGTG_16597	74	3e-15																1	1	1
Contig7607	HP458792		0	0	0	1	0	0	0	1	0	1	1					S_P02414_MMT-1869_M13F-20_M21_083	41	4e-11	jgi|Mellp1|104002|fgenesh2_pg.8_13	48	8e-08										1	1	1
Contig7608	HP458793		0	0	0	0	0	1	0	23	0	4	1								jgi|Mellp1|94739|EuGene.00720028	104	1e-24										1	1	1
Contig7608	HP458793		0	0	0	0	0	1	0	23	0	4	2								jgi|Mellp1|88315|EuGene.00260001	104	1e-24										1	1	1
Contig7608	HP458793		0	0	0	0	0	1	0	23	0	4	3								jgi|Mellp1|95625|EuGene.00850037	104	1e-24										1	1	1
Contig7608	HP458793		0	0	0	0	0	1	0	23	0	4	4								jgi|Mellp1|90079|EuGene.00340147	104	1e-24										1	1	1
Contig7613	HP458798		0	0	0	0	0	0	0	3	0	6	1	1	PGTG_09114	120	2e-29																1	1	1	PGTG_09202 | lysophospholipase 1 precursor (translation) (561 aa)	Pgt prots	1e-51	GO:0005576, extracellular region;	GO:0004622, lysophospholipase activity;	GO:0006660, phosphatidylserine catabolic process; GO:0030384, phosphoinositide metabolic process;	3.1.1.5, Lysophospholipase;	00564, Glycerophospholipid metabolism;
Contig7613	HP458798		0	0	0	0	0	0	0	3	0	6	2	2	PGTG_09117	115	8e-28																1	1	1	PGTG_09202 | lysophospholipase 1 precursor (translation) (561 aa)	Pgt prots	1e-51	GO:0005576, extracellular region;	GO:0004622, lysophospholipase activity;	GO:0006660, phosphatidylserine catabolic process; GO:0030384, phosphoinositide metabolic process;	3.1.1.5, Lysophospholipase;	00564, Glycerophospholipid metabolism;
Contig7613	HP458798		0	0	0	0	0	0	0	3	0	6	3	3	PGTG_10334	76	5e-16																1	1	1	PGTG_09202 | lysophospholipase 1 precursor (translation) (561 aa)	Pgt prots	1e-51	GO:0005576, extracellular region;	GO:0004622, lysophospholipase activity;	GO:0006660, phosphatidylserine catabolic process; GO:0030384, phosphoinositide metabolic process;	3.1.1.5, Lysophospholipase;	00564, Glycerophospholipid metabolism;
Contig7613	HP458798		0	0	0	0	0	0	0	3	0	6	4	4	PGTG_11223	71	2e-14																1	1	1	PGTG_09202 | lysophospholipase 1 precursor (translation) (561 aa)	Pgt prots	1e-51	GO:0005576, extracellular region;	GO:0004622, lysophospholipase activity;	GO:0006660, phosphatidylserine catabolic process; GO:0030384, phosphoinositide metabolic process;	3.1.1.5, Lysophospholipase;	00564, Glycerophospholipid metabolism;
Contig7613	HP458798		0	0	0	0	0	0	0	3	0	6	5	5	PGTG_10323	67	2e-13																1	1	1	PGTG_09202 | lysophospholipase 1 precursor (translation) (561 aa)	Pgt prots	1e-51	GO:0005576, extracellular region;	GO:0004622, lysophospholipase activity;	GO:0006660, phosphatidylserine catabolic process; GO:0030384, phosphoinositide metabolic process;	3.1.1.5, Lysophospholipase;	00564, Glycerophospholipid metabolism;
Contig7613	HP458798		0	0	0	0	0	0	0	3	0	6	6	6	PGTG_06511	54	2e-09																1	1	1	PGTG_09202 | lysophospholipase 1 precursor (translation) (561 aa)	Pgt prots	1e-51	GO:0005576, extracellular region;	GO:0004622, lysophospholipase activity;	GO:0006660, phosphatidylserine catabolic process; GO:0030384, phosphoinositide metabolic process;	3.1.1.5, Lysophospholipase;	00564, Glycerophospholipid metabolism;
Contig7618	HP458803		0	0	0	0	0	0	0	1	1	15	1	1	PGTG_03101	125	3e-31																1	1	1
Contig7618	HP458803		0	0	0	0	0	0	0	1	1	15	2	2	PGTG_00977	70	2e-14																1	1	1
Contig7618	HP458803		0	0	0	0	0	0	0	1	1	15	3	3	PGTG_19632	64	8e-13																1	1	1
Contig7618	HP458803		0	0	0	0	0	0	0	1	1	15	4	4	PGTG_00970	64	8e-13																1	1	1
Contig7618	HP458803		0	0	0	0	0	0	0	1	1	15	5	5	PGTG_00967	62	4e-12																1	1	1
Contig7618	HP458803		0	0	0	0	0	0	0	1	1	15	6	6	PGTG_13219	62	5e-12																1	1	1
Contig7618	HP458803		0	0	0	0	0	0	0	1	1	15	7	7	PGTG_08255	59	3e-11																1	1	1
Contig7618	HP458803		0	0	0	0	0	0	0	1	1	15	8	8	PGTG_07275	59	3e-11																1	1	1
Contig7618	HP458803		0	0	0	0	0	0	0	1	1	15	9	9	PGTG_08253	58	6e-11																1	1	1
Contig7618	HP458803		0	0	0	0	0	0	0	1	1	15	10	10	PGTG_01799	54	1e-09																1	1	1
Contig7618	HP458803		0	0	0	0	0	0	0	1	1	15	11	11	PGTG_13458	50	2e-08																1	1	1
Contig7618	HP458803		0	0	0	0	0	0	0	1	1	15	12	12	PGTG_08258	49	4e-08																1	1	1
Contig7618	HP458803		0	0	0	0	0	0	0	1	1	15	13	13	PGTG_19287	45	5e-07																1	1	1
Contig7618	HP458803		0	0	0	0	0	0	0	1	1	15	14	14	PGTG_15767	45	5e-07																1	1	1
Contig7618	HP458803		0	0	0	0	0	0	0	1	1	15	15	15	PGTG_06390	44	2e-06																1	1	1
Contig7624			0	0	0	0	0	0	0	1	0	4	1	1	PGTG_03483	286	4e-79																1	1	1	ref|XP_001265626.1| glycosyl hydrolase [Neosartorya fischeri NRRL 181]	NR	1e-09
Contig7624			0	0	0	0	0	0	0	1	0	4	2	2	PGTG_03485	264	2e-72																1	1	1	ref|XP_001265626.1| glycosyl hydrolase [Neosartorya fischeri NRRL 181]	NR	1e-09
Contig7624			0	0	0	0	0	0	0	1	0	4	3	3	PGTG_03481	218	2e-58																1	1	1	ref|XP_001265626.1| glycosyl hydrolase [Neosartorya fischeri NRRL 181]	NR	1e-09
Contig7624			0	0	0	0	0	0	0	1	0	4	4	4	PGTG_03473	199	1e-52																1	1	1	ref|XP_001265626.1| glycosyl hydrolase [Neosartorya fischeri NRRL 181]	NR	1e-09
Contig7627	HP458810		0	0	2	0	0	0	0	2	0	5	1	1	PGTG_19647	251	1e-68				jgi|Mellp1|118503|estExt_fgenesh2_pg.C_840025	94	1e-21										1	1	1
Contig7627	HP458810		0	0	2	0	0	0	0	2	0	5	2	2	PGTG_00964	246	3e-67				jgi|Mellp1|93841|EuGene.00610079	94	2e-21										1	1	1
Contig7627	HP458810		0	0	2	0	0	0	0	2	0	5	3	3	PGTG_19645	219	5e-59																1	1	1
Contig7627	HP458810		0	0	2	0	0	0	0	2	0	5	4	4	PGTG_19614	216	4e-58																1	1	1
Contig7627	HP458810		0	0	2	0	0	0	0	2	0	5	5	5	PGTG_10642	216	6e-58																1	1	1
Contig7636	HP458819		0	0	1	0	0	0	0	2	1	3	1	1	PGTG_02189	234	2e-63																1	1	1	gb|ABN96205.1| endoglucanase, family 26; S-layer domain protein [Mycobacterium sp. JLS]	NR	6e-09
Contig7636	HP458819		0	0	1	0	0	0	0	2	1	3	2	2	PGTG_01215	218	1e-58																1	1	1	gb|ABN96205.1| endoglucanase, family 26; S-layer domain protein [Mycobacterium sp. JLS]	NR	6e-09
Contig7636	HP458819		0	0	1	0	0	0	0	2	1	3	3	3	PGTG_17725	54	6e-09																1	1	1	gb|ABN96205.1| endoglucanase, family 26; S-layer domain protein [Mycobacterium sp. JLS]	NR	6e-09
Contig7642	HP458825		0	0	3	0	0	0	0	1	0	5	1	1	PGTG_04781	102	1e-23													Uf-ISSP22 ES608137	55	2e-11	1	1	1
Contig7642	HP458825		0	0	3	0	0	0	0	1	0	5	2	2	PGTG_04810	94	4e-21																1	1	1
Contig7642	HP458825		0	0	3	0	0	0	0	1	0	5	3	3	PGTG_04784	74	4e-15																1	1	1
Contig7642	HP458825		0	0	3	0	0	0	0	1	0	5	4	4	PGTG_11320	49	1e-07																1	1	1
Contig7642	HP458825		0	0	3	0	0	0	0	1	0	5	5	5	PGTG_11318	47	3e-07																1	1	1
Contig7653	HP458836		0	0	7	0	0	0	0	6	1	19	1	1	PGTG_06969	230	6e-64	S_Mmt.screen.Contig619	191	1e-50	jgi|Mellp1|86274|EuGene.00170150	159	2e-41							Uf-HSP44 Uf111 ES608168	202	7e-55	1	1	1
Contig7653	HP458836		0	0	7	0	0	0	0	6	1	19	2	2	PGTG_02326	154	2e-39	S_Mmt.screen.Contig577	190	2e-50	jgi|Mellp1|105821|fgenesh2_pg.15_71	157	9e-41							Uf-HSP39 ES608098	46	2e-14	1	1	1
Contig7653	HP458836		0	0	7	0	0	0	0	6	1	19	3	3	PGTG_17665	152	9e-39	NS_Mlp_H3B.screen.Contig259	127	1e-46	jgi|Mellp1|91075|EuGene.00030344	154	1e-39										1	1	1
Contig7653	HP458836		0	0	7	0	0	0	0	6	1	19	4	4	PGTG_02333	134	2e-33	S_P02510_MO-2895_M13F-20_O13_049	116	2e-43	jgi|Mellp1|52166|fgenesh1_pm.C_scaffold_11000033	149	3e-38										1	1	1
Contig7653	HP458836		0	0	7	0	0	0	0	6	1	19	5	5	PGTG_03431	131	2e-32	S_P02435_MMT-2925_M13F-20_M15_052	66	2e-25	jgi|Mellp1|72983|estExt_fgenesh1_kg.C_490016	147	9e-38										1	1	1
Contig7653	HP458836		0	0	7	0	0	0	0	6	1	19	6	6	PGTG_06913	109	5e-26	S_P02502_MO-2137_M13F-20_I14_055	48	2e-07	jgi|Mellp1|105488|fgenesh2_pg.13_212	142	4e-36										1	1	1
Contig7653	HP458836		0	0	7	0	0	0	0	6	1	19	7	7	PGTG_06854	103	4e-24				jgi|Mellp1|91542|EuGene.00430053	141	9e-36										1	1	1
Contig7653	HP458836		0	0	7	0	0	0	0	6	1	19	8	8	PGTG_06833	80	3e-17				jgi|Mellp1|91254|EuGene.00410002	125	5e-31										1	1	1
Contig7653	HP458836		0	0	7	0	0	0	0	6	1	19	9	9	PGTG_00119	64	4e-12				jgi|Mellp1|85659|EuGene.00150039	121	7e-30										1	1	1
Contig7653	HP458836		0	0	7	0	0	0	0	6	1	19	10	10	PGTG_02151	63	7e-12				jgi|Mellp1|63731|fgenesh1_pg.C_scaffold_21000133	115	5e-28										1	1	1
Contig7653	HP458836		0	0	7	0	0	0	0	6	1	19	11	11	PGTG_02220	60	5e-11				jgi|Mellp1|123928|SHA_fgenesh2_pg.9_102	108	6e-26										1	1	1
Contig7653	HP458836		0	0	7	0	0	0	0	6	1	19	12	12	PGTG_12672	60	6e-11				jgi|Mellp1|105011|fgenesh2_pg.11_245	92	5e-21										1	1	1
Contig7653	HP458836		0	0	7	0	0	0	0	6	1	19	13	13	PGTG_14854	56	7e-10				jgi|Mellp1|70896|estExt_fgenesh1_kg.C_40051	75	6e-16										1	1	1
Contig7653	HP458836		0	0	7	0	0	0	0	6	1	19	14	14	PGTG_04381	46	7e-07				jgi|Mellp1|67654|fgenesh1_pg.C_scaffold_56000030	52	9e-09										1	1	1
Contig7653	HP458836		0	0	7	0	0	0	0	6	1	19	15								jgi|Mellp1|123929|SHA_EuGene.00890018	50	4e-08										1	1	1
Contig7653	HP458836		0	0	7	0	0	0	0	6	1	19	16								jgi|Mellp1|73750|estExt_fgenesh1_kg.C_2520001	50	4e-08										1	1	1
Contig7653	HP458836		0	0	7	0	0	0	0	6	1	19	17								jgi|Mellp1|70965|estExt_fgenesh1_kg.C_50030	50	4e-08										1	1	1
Contig7653	HP458836		0	0	7	0	0	0	0	6	1	19	18								jgi|Mellp1|123218|SHA_fgenesh2_pg.5_85	48	1e-07										1	1	1
Contig7653	HP458836		0	0	7	0	0	0	0	6	1	19	19								jgi|Mellp1|88155|EuGene.00250031	47	2e-07										1	1	1
Contig7657	HP458839		0	0	1	0	0	0	0	10	0	5	1	1	PGTG_08268	284	1e-79	S_Mlp.screen.Contig105	214	3e-71	jgi|Mellp1|74588|estExt_fgenesh1_pm.C_130008	229	2e-62				um03349 GPI anchor? Cys-containing, class VII 349 aa conserved hypothetical protein	53	3e-09	Uf-HSP84 ES608118	187	5e-64	1	1	1	emb|CAA09886.2| allergen [Malassezia sympodialis]	NR	3e-30
Contig7657	HP458839		0	0	1	0	0	0	0	10	0	5	2	2	PGTG_02943	66	9e-13	S_Mlp_H3B.screen.Contig260	211	8e-71	jgi|Mellp1|74588|estExt_fgenesh1_pm.C_130008	229	2e-62				um00309 GPI anchor? Cys-containing, class VII 424 aa conserved hypothetical protein	48	9e-08				1	1	1	emb|CAA09886.2| allergen [Malassezia sympodialis]	NR	3e-30
Contig7657	HP458839		0	0	1	0	0	0	0	10	0	5	3					NS_P02414_MMT-1632_M13F-20_P06_017	150	1e-49	jgi|Mellp1|123513|DJO_EuGene.00130024	199	2e-53				um06162 GPI anchor? Cys-containing, class VII 381 aa conserved hypothetical protein	45	8e-07				1	1	1	emb|CAA09886.2| allergen [Malassezia sympodialis]	NR	3e-30
Contig7657	HP458839		0	0	1	0	0	0	0	10	0	5	4								jgi|Mellp1|34304|e_gw1.7.140.1	61	2e-11										1	1	1	emb|CAA09886.2| allergen [Malassezia sympodialis]	NR	3e-30
Contig7657	HP458839		0	0	1	0	0	0	0	10	0	5	5								jgi|Mellp1|94094|EuGene.00650047	60	4e-11										1	1	1	emb|CAA09886.2| allergen [Malassezia sympodialis]	NR	3e-30
Contig7667	HP458849		0	0	7	0	0	0	0	2	1	5	1	1	PGTG_04781	99	1e-22													Uf-ISSP22 ES608137	55	2e-11	1	1	1
Contig7667	HP458849		0	0	7	0	0	0	0	2	1	5	2	2	PGTG_04810	87	4e-19																1	1	1
Contig7667	HP458849		0	0	7	0	0	0	0	2	1	5	3	3	PGTG_04784	74	6e-15																1	1	1
Contig7667	HP458849		0	0	7	0	0	0	0	2	1	5	4	4	PGTG_11320	48	3e-07																1	1	1
Contig7667	HP458849		0	0	7	0	0	0	0	2	1	5	5	5	PGTG_11318	47	4e-07																1	1	1
Contig7668	HP458850		0	0	0	0	0	0	0	3	0	6	1	1	PGTG_11823	449	1e-128	S_Mlp_H3B.screen.Contig104	328	1e-122	jgi|Mellp1|124071|DJO_EuGene.00150167	388	1e-110										1	1	1	ref|XP_001878783.1| thaumatin-like protein [Laccaria bicolor S238N-H82]	NR	2e-87	GO:0048046, apoplast; GO:0005618, cell wall; GO:0005773, vacuole;	GO:0005515, protein binding;	GO:0031540, regulation of anthocyanin biosynthetic process; GO:0009627, systemic acquired resistance; GO:0010224, response to UV-B; GO:0046686, response to cadmium ion;	3.2.1.39, Glucanendo-1,3-beta-D-glucosidase;
Contig7668	HP458850		0	0	0	0	0	0	0	3	0	6	2	2	PGTG_00965	79	2e-16	NS_Mlp.screen.Contig102	328	1e-104	jgi|Mellp1|76068|estExt_fgenesh1_pm.C_840012	76	7e-16										1	1	1	ref|XP_001878783.1| thaumatin-like protein [Laccaria bicolor S238N-H82]	NR	2e-87	GO:0048046, apoplast; GO:0005618, cell wall; GO:0005773, vacuole;	GO:0005515, protein binding;	GO:0031540, regulation of anthocyanin biosynthetic process; GO:0009627, systemic acquired resistance; GO:0010224, response to UV-B; GO:0046686, response to cadmium ion;	3.2.1.39, Glucanendo-1,3-beta-D-glucosidase;
Contig7668	HP458850		0	0	0	0	0	0	0	3	0	6	3	3	PGTG_19613	75	2e-15	NS_P01967_NMD-2111_T3p_O24_082	36	2e-07	jgi|Mellp1|79324|estExt_fgenesh1_pg.C_610080	75	1e-15										1	1	1	ref|XP_001878783.1| thaumatin-like protein [Laccaria bicolor S238N-H82]	NR	2e-87	GO:0048046, apoplast; GO:0005618, cell wall; GO:0005773, vacuole;	GO:0005515, protein binding;	GO:0031540, regulation of anthocyanin biosynthetic process; GO:0009627, systemic acquired resistance; GO:0010224, response to UV-B; GO:0046686, response to cadmium ion;	3.2.1.39, Glucanendo-1,3-beta-D-glucosidase;
Contig7668	HP458850		0	0	0	0	0	0	0	3	0	6	4	4	PGTG_19646	74	5e-15	S_P02431_MMT-2598_M13F-20_F19_076	36	2e-07													1	1	1	ref|XP_001878783.1| thaumatin-like protein [Laccaria bicolor S238N-H82]	NR	2e-87	GO:0048046, apoplast; GO:0005618, cell wall; GO:0005773, vacuole;	GO:0005515, protein binding;	GO:0031540, regulation of anthocyanin biosynthetic process; GO:0009627, systemic acquired resistance; GO:0010224, response to UV-B; GO:0046686, response to cadmium ion;	3.2.1.39, Glucanendo-1,3-beta-D-glucosidase;
Contig7668	HP458850		0	0	0	0	0	0	0	3	0	6	5	5	PGTG_00963	72	2e-14	S_Mo.screen.Contig415	36	2e-07													1	1	1	ref|XP_001878783.1| thaumatin-like protein [Laccaria bicolor S238N-H82]	NR	2e-87	GO:0048046, apoplast; GO:0005618, cell wall; GO:0005773, vacuole;	GO:0005515, protein binding;	GO:0031540, regulation of anthocyanin biosynthetic process; GO:0009627, systemic acquired resistance; GO:0010224, response to UV-B; GO:0046686, response to cadmium ion;	3.2.1.39, Glucanendo-1,3-beta-D-glucosidase;
Contig7668	HP458850		0	0	0	0	0	0	0	3	0	6	6	6	PGTG_10641	44	4e-06																1	1	1	ref|XP_001878783.1| thaumatin-like protein [Laccaria bicolor S238N-H82]	NR	2e-87	GO:0048046, apoplast; GO:0005618, cell wall; GO:0005773, vacuole;	GO:0005515, protein binding;	GO:0031540, regulation of anthocyanin biosynthetic process; GO:0009627, systemic acquired resistance; GO:0010224, response to UV-B; GO:0046686, response to cadmium ion;	3.2.1.39, Glucanendo-1,3-beta-D-glucosidase;
Contig7675	HP458857		0	0	0	0	0	0	0	1	0	1	1	1	PGTG_19870	47	6e-07																1	1	1
Contig7676	HP451822		0	0	3	0	0	0	0	2	0	9	1	1	PGTG_10789	507	1e-145	S_Mmd.screen.Contig180	205	1e-71	jgi|Mellp1|107811|fgenesh2_pg.25_112	354	1e-99				um00961 Cys-containing, class VII 290 aa conserved hypothetical protein	214	1e-57				1	1	1	UmCon[0302] mannoprotein	Cogeme	1e-56
Contig7676	HP451822		0	0	3	0	0	0	0	2	0	9	2	2	PGTG_02943	129	1e-31	C_Contig256	201	6e-71	jgi|Mellp1|124552|djo_EuGene.00270017	335	9e-94				um00309 GPI anchor? Cys-containing, class VII 424 aa conserved hypothetical protein	199	5e-53				1	1	1	UmCon[0302] mannoprotein	Cogeme	1e-56
Contig7676	HP451822		0	0	3	0	0	0	0	2	0	9	3					S_P02299_MLP-1638_T3p_F07_028	103	4e-37	jgi|Mellp1|124554|djo_djo_EuGene.00270026	293	3e-81				um02921 Cys-containing, class VII 285 aa conserved hypothetical protein	166	2e-43				1	1	1	UmCon[0302] mannoprotein	Cogeme	1e-56
Contig7676	HP451822		0	0	3	0	0	0	0	2	0	9	4					S_P02004_NMD-3438_T3p_N11_036	72	2e-18	jgi|Mellp1|73561|estExt_fgenesh1_kg.C_820014	271	1e-74				um10474.2 Cys-containing, class VII 407 aa conserved hypothetical protein	138	7e-35				1	1	1	UmCon[0302] mannoprotein	Cogeme	1e-56
Contig7676	HP451822		0	0	3	0	0	0	0	2	0	9	5								jgi|Mellp1|94094|EuGene.00650047	206	4e-55				um06162 GPI anchor? Cys-containing, class VII 381 aa conserved hypothetical protein	137	2e-34				1	1	1	UmCon[0302] mannoprotein	Cogeme	1e-56
Contig7676	HP451822		0	0	3	0	0	0	0	2	0	9	6								jgi|Mellp1|34304|e_gw1.7.140.1	194	2e-51				um03349 GPI anchor? Cys-containing, class VII 349 aa conserved hypothetical protein	131	9e-33				1	1	1	UmCon[0302] mannoprotein	Cogeme	1e-56
Contig7676	HP451822		0	0	3	0	0	0	0	2	0	9	7								jgi|Mellp1|124012|DJO_estExt_Genewise1.C_190057	149	9e-38										1	1	1	UmCon[0302] mannoprotein	Cogeme	1e-56
Contig7676	HP451822		0	0	3	0	0	0	0	2	0	9	8								jgi|Mellp1|124013|DJO_EuGene.00080186	143	5e-36										1	1	1	UmCon[0302] mannoprotein	Cogeme	1e-56
Contig7676	HP451822		0	0	3	0	0	0	0	2	0	9	9								jgi|Mellp1|73714|estExt_fgenesh1_kg.C_1190010	139	5e-35										1	1	1	UmCon[0302] mannoprotein	Cogeme	1e-56
Contig7684	HP458865		0	0	0	0	0	0	0	2	0	1	1	1	PGTG_14079	42	7e-06																0	1	1
Contig7686	HP458867		0	1	0	2	0	0	0	3	0	1	1	1	PGTG_09501	58	2e-10																1	1	1
Contig7691	HP458872		0	0	0	0	0	0	0	2	0	3	1	1	PGTG_10045	54	2e-09	S_Mlp.screen.Contig252	39	6e-09													0	1	1	gb|AAF23726.1| subtilisin-like protease?, allergen [Penicillium chrysogenum]	NR	4e-43	GO:0000328, fungal-type vacuole lumen; GO:0000324, fungal-type vacuole;	GO:0004252, serine-type endopeptidase activity;	GO:0007039, vacuolar protein catabolic process; GO:0009267, cellular response to starvation; GO:0030435, sporulation resulting in formation of a cellular spore;	3.4.21.64, PeptidaseK;
Contig7691	HP458872		0	0	0	0	0	0	0	2	0	3	2	2	PGTG_12109	54	2e-09	NS_Mlp.screen.Contig1	39	6e-09													0	1	1	gb|AAF23726.1| subtilisin-like protease?, allergen [Penicillium chrysogenum]	NR	4e-43	GO:0000328, fungal-type vacuole lumen; GO:0000324, fungal-type vacuole;	GO:0004252, serine-type endopeptidase activity;	GO:0007039, vacuolar protein catabolic process; GO:0009267, cellular response to starvation; GO:0030435, sporulation resulting in formation of a cellular spore;	3.4.21.64, PeptidaseK;
Contig7691	HP458872		0	0	0	0	0	0	0	2	0	3	3	3	PGTG_14692	53	3e-09	NS_Mmd.screen.Contig155	39	6e-09													0	1	1	gb|AAF23726.1| subtilisin-like protease?, allergen [Penicillium chrysogenum]	NR	4e-43	GO:0000328, fungal-type vacuole lumen; GO:0000324, fungal-type vacuole;	GO:0004252, serine-type endopeptidase activity;	GO:0007039, vacuolar protein catabolic process; GO:0009267, cellular response to starvation; GO:0030435, sporulation resulting in formation of a cellular spore;	3.4.21.64, PeptidaseK;
Contig7698	HP451823		0	0	0	0	0	0	0	1	0	8	1	1	PGTG_10323	426	1e-121																1	1	1	PGTG_10323 | lysophospholipase 1 precursor (translation) (624 aa)	Pgt prots	1e-120	GO:0009897, external side of plasma membrane; GO:0005794, Golgi apparatus; GO:0005576, extracellular region;		GO:0046475, glycerophospholipid catabolic process;	3.1.1.5, Lysophospholipase;	00564, Glycerophospholipid metabolism;
Contig7698	HP451823		0	0	0	0	0	0	0	1	0	8	2	2	PGTG_10334	288	3e-79																1	1	1	PGTG_10323 | lysophospholipase 1 precursor (translation) (624 aa)	Pgt prots	1e-120	GO:0009897, external side of plasma membrane; GO:0005794, Golgi apparatus; GO:0005576, extracellular region;		GO:0046475, glycerophospholipid catabolic process;	3.1.1.5, Lysophospholipase;	00564, Glycerophospholipid metabolism;
Contig7698	HP451823		0	0	0	0	0	0	0	1	0	8	3	3	PGTG_10325	264	3e-76																1	1	1	PGTG_10323 | lysophospholipase 1 precursor (translation) (624 aa)	Pgt prots	1e-120	GO:0009897, external side of plasma membrane; GO:0005794, Golgi apparatus; GO:0005576, extracellular region;		GO:0046475, glycerophospholipid catabolic process;	3.1.1.5, Lysophospholipase;	00564, Glycerophospholipid metabolism;
Contig7698	HP451823		0	0	0	0	0	0	0	1	0	8	4	4	PGTG_10327	207	4e-55																1	1	1	PGTG_10323 | lysophospholipase 1 precursor (translation) (624 aa)	Pgt prots	1e-120	GO:0009897, external side of plasma membrane; GO:0005794, Golgi apparatus; GO:0005576, extracellular region;		GO:0046475, glycerophospholipid catabolic process;	3.1.1.5, Lysophospholipase;	00564, Glycerophospholipid metabolism;
Contig7698	HP451823		0	0	0	0	0	0	0	1	0	8	5	5	PGTG_09117	129	2e-31																1	1	1	PGTG_10323 | lysophospholipase 1 precursor (translation) (624 aa)	Pgt prots	1e-120	GO:0009897, external side of plasma membrane; GO:0005794, Golgi apparatus; GO:0005576, extracellular region;		GO:0046475, glycerophospholipid catabolic process;	3.1.1.5, Lysophospholipase;	00564, Glycerophospholipid metabolism;
Contig7698	HP451823		0	0	0	0	0	0	0	1	0	8	6	6	PGTG_06511	129	2e-31																1	1	1	PGTG_10323 | lysophospholipase 1 precursor (translation) (624 aa)	Pgt prots	1e-120	GO:0009897, external side of plasma membrane; GO:0005794, Golgi apparatus; GO:0005576, extracellular region;		GO:0046475, glycerophospholipid catabolic process;	3.1.1.5, Lysophospholipase;	00564, Glycerophospholipid metabolism;
Contig7698	HP451823		0	0	0	0	0	0	0	1	0	8	7	7	PGTG_09114	109	2e-25																1	1	1	PGTG_10323 | lysophospholipase 1 precursor (translation) (624 aa)	Pgt prots	1e-120	GO:0009897, external side of plasma membrane; GO:0005794, Golgi apparatus; GO:0005576, extracellular region;		GO:0046475, glycerophospholipid catabolic process;	3.1.1.5, Lysophospholipase;	00564, Glycerophospholipid metabolism;
Contig7698	HP451823		0	0	0	0	0	0	0	1	0	8	8	8	PGTG_11223	107	5e-25																1	1	1	PGTG_10323 | lysophospholipase 1 precursor (translation) (624 aa)	Pgt prots	1e-120	GO:0009897, external side of plasma membrane; GO:0005794, Golgi apparatus; GO:0005576, extracellular region;		GO:0046475, glycerophospholipid catabolic process;	3.1.1.5, Lysophospholipase;	00564, Glycerophospholipid metabolism;
Contig7705	HP458885		0	0	0	0	0	0	0	1	0	1	1	1	PGTG_11088	255	7e-70																1	1	1	ref|XP_001941923.1| mannan endo-1,4-beta-mannosidase 5 precursor [Pyrenophora tritici-repentis Pt-1C-BFP]	NR	5e-22
Contig7706	HP458886		0	0	0	0	0	0	0	1	1	1	1	1	PGTG_03877	80	2e-17				jgi|Mellp1|85819|EuGene.00150199	47	1e-07										1	1	1
Contig7712	HP458891		0	0	0	0	0	0	0	3	2	5	1	1	PGTG_14762	261	1e-71				jgi|Mellp1|70761|estExt_fgenesh1_kg.C_30031	54	3e-09										1	1	1
Contig7712	HP458891		0	0	0	0	0	0	0	3	2	5	2	2	PGTG_18894	259	6e-71																1	1	1
Contig7712	HP458891		0	0	0	0	0	0	0	3	2	5	3	3	PGTG_18238	52	3e-08																1	1	1
Contig7712	HP458891		0	0	0	0	0	0	0	3	2	5	4	4	PGTG_18623	51	3e-08																1	1	1
Contig7712	HP458891		0	0	0	0	0	0	0	3	2	5	5	5	PGTG_06749	50	6e-08																1	1	1
Contig7717	HP458896		0	0	0	0	0	0	0	2	0	1	1	1	PGTG_10156	95	2e-21				jgi|Mellp1|85932|EuGene.00160045	122	8e-30										1	1	1	ref|YP_001719543.1| intradiol ring-cleavage dioxygenase, dioxygenase family protein [Yersinia pseudotuberculosis YPIII]	NR	5e-16
Contig7744	HP458919		0	0	0	0	0	0	0	2	0	2	1	1	PGTG_11681	140	2e-35													DR010200 Uf022 haustorium-specific cDNA, PIG13; metallothionein	79	1e-17	1	1	1
Contig7744	HP458919		0	0	0	0	0	0	0	2	0	2	2	2	PGTG_02680	128	1e-31																1	1	1
Contig7751	HP458926		0	0	0	0	0	0	1	0	0	2	1	1	PGTG_14417	285	1e-78																1	1	1	PGTG_09759 | copper radical oxidase (translation) (618 aa)	Pgt prots	1e-124
Contig7751	HP458926		0	0	0	0	0	0	1	0	0	2	2	2	PGTG_09456	109	1e-25																1	1	1	PGTG_09759 | copper radical oxidase (translation) (618 aa)	Pgt prots	1e-124
Contig7752	HP458927		0	0	0	0	0	0	1	0	0	1	1								jgi|Mellp1|72232|estExt_fgenesh1_kg.C_260006	209	4e-56				um01940 220 aa conserved hypothetical protein IPR003892 Ubiquitin system component Cue	56	3e-10				1	1	1
Contig7754	HP458929		0	0	0	0	0	0	1	0	0	3	1	1	PGTG_03169	234	2e-63																1	1	1	gb|EED82418.1| sterol esterase, triacylglycerol lipase II? [Postia placenta Mad-698-R]	NR	5e-25		GO:0016290, palmitoyl-CoA hydrolase activity; GO:0004091, carboxylesterase activity;		3.1.1.3, Triacylglycerollipase;	00983, Drug metabolism - other enzymes;
Contig7754	HP458929		0	0	0	0	0	0	1	0	0	3	2	2	PGTG_13346	76	9e-16																1	1	1	gb|EED82418.1| sterol esterase, triacylglycerol lipase II? [Postia placenta Mad-698-R]	NR	5e-25		GO:0016290, palmitoyl-CoA hydrolase activity; GO:0004091, carboxylesterase activity;		3.1.1.3, Triacylglycerollipase;	00983, Drug metabolism - other enzymes;
Contig7754	HP458929		0	0	0	0	0	0	1	0	0	3	3	3	PGTG_04775	65	2e-12																1	1	1	gb|EED82418.1| sterol esterase, triacylglycerol lipase II? [Postia placenta Mad-698-R]	NR	5e-25		GO:0016290, palmitoyl-CoA hydrolase activity; GO:0004091, carboxylesterase activity;		3.1.1.3, Triacylglycerollipase;	00983, Drug metabolism - other enzymes;
Contig7761	HP458936		0	0	0	0	0	0	1	0	0	2	1	1	PGTG_15598	79	1e-16				jgi|Mellp1|31957|gw1.37.116.1	68	1e-13										1	1	1	prf||2021344A activator-like transposable element, transposase?	NR	6e-10
Contig7761	HP458936		0	0	0	0	0	0	1	0	0	2	2	2	PGTG_04499	46	1e-06																1	1	1	prf||2021344A activator-like transposable element, transposase?	NR	6e-10
Contig7764	HP458939		0	0	0	0	0	0	1	0	0	6	1	1	PGTG_14203	260	3e-71																1	1	1
Contig7764	HP458939		0	0	0	0	0	0	1	0	0	6	2	2	PGTG_16623	75	2e-15																1	1	1
Contig7764	HP458939		0	0	0	0	0	0	1	0	0	6	3	3	PGTG_11483	60	5e-11																1	1	1
Contig7764	HP458939		0	0	0	0	0	0	1	0	0	6	4	4	PGTG_16648	60	5e-11																1	1	1
Contig7764	HP458939		0	0	0	0	0	0	1	0	0	6	5	5	PGTG_18859	46	1e-06																1	1	1
Contig7764	HP458939		0	0	0	0	0	0	1	0	0	6	6	6	PGTG_06297	45	2e-06																1	1	1
Contig7767	HP458942		0	0	0	0	0	0	1	0	0	1	1	1	PGTG_04144	185	1e-48																1	1	1	PGTG_01181 | fructose-6-phosphate 2-kinase (translation) (644 aa)	Pgt prots	1e-161		GO:0003873, 6-phosphofructo-2-kinase activity; GO:0004331, fructose-2 6-bisphosphate 2-phosphatase activity; GO:0005515, protein binding;	GO:0006006, glucose metabolic process;	3.1.3.46, Fructose-2,6-bisphosphate2-phosphatase;	00051, Fructose and mannose metabolism;
Contig7772	HP458946		0	0	0	0	0	0	1	0	0	1	1					S_P02431_MMT-2675_M13F-20_C24_094	70	1e-13													1	1	1	PGTG_15147 | HXT1p (translation) (522 aa), hexose transport	Pgt prots	1e-126	GO:0005886, plasma membrane;	GO:0005536, glucose binding; GO:0005355, glucose transmembrane transporter activity; GO:0004872, receptor activity;	GO:0051594, detection of glucose; GO:0015758, glucose transport; GO:0007165, signal transduction;		04113, Meiosis - yeast;
Contig7773	HP458947		0	0	0	0	0	0	1	0	0	1	1								jgi|Mellp1|50170|estExt_Genewise1Plus.C_510008	155	4e-40										1	1	1	gb|AAX73257.1| high-affinity phosphodiesterase [Cryptococcus neoformans var. grubii]	NR	7e-17			GO:0008542, visual learning; GO:0007626, locomotory behavior; GO:0007165, signal transduction;
Contig7779	HP458953		0	0	0	0	0	0	1	0	0	1	1	1	PGTG_11225	46	1e-06																1	1	1
Contig7781	HP458954		0	0	0	0	0	0	1	0	0	1	1	1	PGTG_03674	52	2e-08																1	1	1
Contig7790	HP458963		0	0	0	0	0	0	1	0	0	1	1	1	PGTG_14203	67	4e-13																1	1	1
Contig7791	HP458964		0	0	0	0	0	0	3	0	0	5	1	1	PGTG_10539	76	8e-16																1	1	1	ref|NP_177600.1| zinc finger (C3HC4-type RING finger) family protein [Arabidopsis thaliana]	NR	3e-09
Contig7791	HP458964		0	0	0	0	0	0	3	0	0	5	2	2	PGTG_14973	50	6e-08																1	1	1	ref|NP_177600.1| zinc finger (C3HC4-type RING finger) family protein [Arabidopsis thaliana]	NR	3e-09
Contig7791	HP458964		0	0	0	0	0	0	3	0	0	5	3	3	PGTG_16615	49	2e-07																1	1	1	ref|NP_177600.1| zinc finger (C3HC4-type RING finger) family protein [Arabidopsis thaliana]	NR	3e-09
Contig7791	HP458964		0	0	0	0	0	0	3	0	0	5	4	4	PGTG_13797	47	7e-07																1	1	1	ref|NP_177600.1| zinc finger (C3HC4-type RING finger) family protein [Arabidopsis thaliana]	NR	3e-09
Contig7791	HP458964		0	0	0	0	0	0	3	0	0	5	5	5	PGTG_13796	45	2e-06																1	1	1	ref|NP_177600.1| zinc finger (C3HC4-type RING finger) family protein [Arabidopsis thaliana]	NR	3e-09
Contig78	HP451890		0	0	0	0	0	0	0	2	2	5	1	1	PGTG_03802	529	1e-152	S_Mlp.screen.Contig147	89	6e-40													1	1	1	PGTG_03802 | endo-1,3(4)-beta-glucanase (translation) (430 aa)	Pgt prots	1e-151
Contig78	HP451890		0	0	0	0	0	0	0	2	2	5	2	2	PGTG_16278	527	1e-151	S_Mo.screen.Contig264	79	1e-35													1	1	1	PGTG_03802 | endo-1,3(4)-beta-glucanase (translation) (430 aa)	Pgt prots	1e-151
Contig78	HP451890		0	0	0	0	0	0	0	2	2	5	3					S_P02394_MMT-0570_M13F-20_J12_040	52	1e-23													1	1	1	PGTG_03802 | endo-1,3(4)-beta-glucanase (translation) (430 aa)	Pgt prots	1e-151
Contig78	HP451890		0	0	0	0	0	0	0	2	2	5	4					NS_Mmt.screen.Contig583	89	7e-23													1	1	1	PGTG_03802 | endo-1,3(4)-beta-glucanase (translation) (430 aa)	Pgt prots	1e-151
Contig78	HP451890		0	0	0	0	0	0	0	2	2	5	5					NS_P01922_NMD-0589_T3p_M01_003	48	1e-19													1	1	1	PGTG_03802 | endo-1,3(4)-beta-glucanase (translation) (430 aa)	Pgt prots	1e-151
Contig7801	HP458974		0	0	0	0	0	0	2	0	0	1	1	1	PGTG_05844	70	6e-14																1	1	1
Contig7808	HP458981		0	0	0	0	0	0	1	0	0	2	1	1	PGTG_09249	95	3e-21																1	1	1
Contig7808	HP458981		0	0	0	0	0	0	1	0	0	2	2	2	PGTG_01711	94	5e-21																1	1	1
Contig7810	HP458983		0	0	0	0	0	0	1	0	0	1	1	1	PGTG_08270	218	1e-58																1	1	1
Contig7812	HP458985		0	0	0	0	0	0	1	0	0	1	1	1	PGTG_13802	58	2e-20																1	1	1	PGTG_09261 | 2OG-Fe(II) oxygenase superfamily (translation) (870 aa)	Pgt prots	7e-56
Contig7816	HP458988		0	0	0	0	0	0	1	0	0	4	1	1	PGTG_14432	234	2e-63																1	1	1	ref|XP_001930622.1| (serine-type) carboxypeptidase cpdS precursor [Pyrenophora tritici-repentis Pt-1C-BFP]	NR	3e-37	GO:0005777, peroxisome; GO:0005789, endoplasmic reticulum membrane;
Contig7816	HP458988		0	0	0	0	0	0	1	0	0	4	2	2	PGTG_01128	222	1e-59																1	1	1	ref|XP_001930622.1| (serine-type) carboxypeptidase cpdS precursor [Pyrenophora tritici-repentis Pt-1C-BFP]	NR	3e-37	GO:0005777, peroxisome; GO:0005789, endoplasmic reticulum membrane;
Contig7816	HP458988		0	0	0	0	0	0	1	0	0	4	3	3	PGTG_14427	206	6e-55																1	1	1	ref|XP_001930622.1| (serine-type) carboxypeptidase cpdS precursor [Pyrenophora tritici-repentis Pt-1C-BFP]	NR	3e-37	GO:0005777, peroxisome; GO:0005789, endoplasmic reticulum membrane;
Contig7816	HP458988		0	0	0	0	0	0	1	0	0	4	4	4	PGTG_11622	191	3e-50																1	1	1	ref|XP_001930622.1| (serine-type) carboxypeptidase cpdS precursor [Pyrenophora tritici-repentis Pt-1C-BFP]	NR	3e-37	GO:0005777, peroxisome; GO:0005789, endoplasmic reticulum membrane;
Contig7819	HP458991		0	0	0	0	0	0	6	0	0	9	1	1	PGTG_10407	694	0													Uf-HSP69 ES608111	68	6e-14	1	1	1	PGTG_10407 | chitotriosidase-1 precursor (translation) (413 aa)	Pgt prots	0	GO:0005615, extracellular space;	GO:0008843, endochitinase activity; GO:0004568, chitinase activity; GO:0008061, chitin binding;	GO:0006032, chitin catabolic process; GO:0009617, response to bacterium; GO:0006955, immune response;	3.2.1.14, Chitinase;	00520, Amino sugar and nucleotide sugar metabolism;
Contig7819	HP458991		0	0	0	0	0	0	6	0	0	9	2	2	PGTG_18387	629	0																1	1	1	PGTG_10407 | chitotriosidase-1 precursor (translation) (413 aa)	Pgt prots	0	GO:0005615, extracellular space;	GO:0008843, endochitinase activity; GO:0004568, chitinase activity; GO:0008061, chitin binding;	GO:0006032, chitin catabolic process; GO:0009617, response to bacterium; GO:0006955, immune response;	3.2.1.14, Chitinase;	00520, Amino sugar and nucleotide sugar metabolism;
Contig7819	HP458991		0	0	0	0	0	0	6	0	0	9	3	3	PGTG_05680	223	1e-59																1	1	1	PGTG_10407 | chitotriosidase-1 precursor (translation) (413 aa)	Pgt prots	0	GO:0005615, extracellular space;	GO:0008843, endochitinase activity; GO:0004568, chitinase activity; GO:0008061, chitin binding;	GO:0006032, chitin catabolic process; GO:0009617, response to bacterium; GO:0006955, immune response;	3.2.1.14, Chitinase;	00520, Amino sugar and nucleotide sugar metabolism;
Contig7819	HP458991		0	0	0	0	0	0	6	0	0	9	4	4	PGTG_05714	218	2e-58																1	1	1	PGTG_10407 | chitotriosidase-1 precursor (translation) (413 aa)	Pgt prots	0	GO:0005615, extracellular space;	GO:0008843, endochitinase activity; GO:0004568, chitinase activity; GO:0008061, chitin binding;	GO:0006032, chitin catabolic process; GO:0009617, response to bacterium; GO:0006955, immune response;	3.2.1.14, Chitinase;	00520, Amino sugar and nucleotide sugar metabolism;
Contig7819	HP458991		0	0	0	0	0	0	6	0	0	9	5	5	PGTG_07009	206	1e-54																1	1	1	PGTG_10407 | chitotriosidase-1 precursor (translation) (413 aa)	Pgt prots	0	GO:0005615, extracellular space;	GO:0008843, endochitinase activity; GO:0004568, chitinase activity; GO:0008061, chitin binding;	GO:0006032, chitin catabolic process; GO:0009617, response to bacterium; GO:0006955, immune response;	3.2.1.14, Chitinase;	00520, Amino sugar and nucleotide sugar metabolism;
Contig7819	HP458991		0	0	0	0	0	0	6	0	0	9	6	6	PGTG_15914	201	4e-53																1	1	1	PGTG_10407 | chitotriosidase-1 precursor (translation) (413 aa)	Pgt prots	0	GO:0005615, extracellular space;	GO:0008843, endochitinase activity; GO:0004568, chitinase activity; GO:0008061, chitin binding;	GO:0006032, chitin catabolic process; GO:0009617, response to bacterium; GO:0006955, immune response;	3.2.1.14, Chitinase;	00520, Amino sugar and nucleotide sugar metabolism;
Contig7819	HP458991		0	0	0	0	0	0	6	0	0	9	7	7	PGTG_18437	198	2e-52																1	1	1	PGTG_10407 | chitotriosidase-1 precursor (translation) (413 aa)	Pgt prots	0	GO:0005615, extracellular space;	GO:0008843, endochitinase activity; GO:0004568, chitinase activity; GO:0008061, chitin binding;	GO:0006032, chitin catabolic process; GO:0009617, response to bacterium; GO:0006955, immune response;	3.2.1.14, Chitinase;	00520, Amino sugar and nucleotide sugar metabolism;
Contig7819	HP458991		0	0	0	0	0	0	6	0	0	9	8	8	PGTG_05703	173	8e-45																1	1	1	PGTG_10407 | chitotriosidase-1 precursor (translation) (413 aa)	Pgt prots	0	GO:0005615, extracellular space;	GO:0008843, endochitinase activity; GO:0004568, chitinase activity; GO:0008061, chitin binding;	GO:0006032, chitin catabolic process; GO:0009617, response to bacterium; GO:0006955, immune response;	3.2.1.14, Chitinase;	00520, Amino sugar and nucleotide sugar metabolism;
Contig7819	HP458991		0	0	0	0	0	0	6	0	0	9	9	9	PGTG_03208	136	1e-33																1	1	1	PGTG_10407 | chitotriosidase-1 precursor (translation) (413 aa)	Pgt prots	0	GO:0005615, extracellular space;	GO:0008843, endochitinase activity; GO:0004568, chitinase activity; GO:0008061, chitin binding;	GO:0006032, chitin catabolic process; GO:0009617, response to bacterium; GO:0006955, immune response;	3.2.1.14, Chitinase;	00520, Amino sugar and nucleotide sugar metabolism;
Contig7822	HP458994		0	0	0	0	0	0	1	0	0	1	1	1	PGTG_17601	124	5e-30																1	1	1
Contig7832	HP459004		0	0	0	0	0	0	1	0	0	1	1	1	PGTG_07102	157	7e-77																1	1	1
Contig7863	HP459033		0	0	0	0	0	0	5	0	0	1	1	1	PGTG_04550	74	4e-15																1	1	1
Contig7878	HP459046		0	0	0	0	0	0	1	0	0	8	1	1	PGTG_07864	131	2e-32	S_P02502_MO-2039_M13F-20_G08_026	113	1e-44	jgi|Mellp1|73626|estExt_fgenesh1_kg.C_890012	182	4e-48										1	1	1	PGTG_15885 | chitin deacetylase precursor (translation) (432 aa)	Pgt prots	1e-107		GO:0004099, chitin deacetylase activity;	GO:0030476, ascospore wall assembly;	3.5.1.41, Chitindeacetylase;	00520, Amino sugar and nucleotide sugar metabolism;
Contig7878	HP459046		0	0	0	0	0	0	1	0	0	8	2	2	PGTG_09635	104	2e-24	NS_Mmt.screen.Contig596	79	7e-41	jgi|Mellp1|92926|EuGene.00530107	95	1e-21										1	1	1	PGTG_15885 | chitin deacetylase precursor (translation) (432 aa)	Pgt prots	1e-107		GO:0004099, chitin deacetylase activity;	GO:0030476, ascospore wall assembly;	3.5.1.41, Chitindeacetylase;	00520, Amino sugar and nucleotide sugar metabolism;
Contig7878	HP459046		0	0	0	0	0	0	1	0	0	8	3	3	PGTG_04492	87	5e-19	S_Mmt.screen.Contig549	57	4e-10	jgi|Mellp1|73400|estExt_fgenesh1_kg.C_700005	69	1e-13										1	1	1	PGTG_15885 | chitin deacetylase precursor (translation) (432 aa)	Pgt prots	1e-107		GO:0004099, chitin deacetylase activity;	GO:0030476, ascospore wall assembly;	3.5.1.41, Chitindeacetylase;	00520, Amino sugar and nucleotide sugar metabolism;
Contig7878	HP459046		0	0	0	0	0	0	1	0	0	8	4	4	PGTG_08574	87	6e-19	NS_Mlp.screen.Contig223	53	6e-09	jgi|Mellp1|74070|estExt_fgenesh1_pm.C_30065	67	4e-13										1	1	1	PGTG_15885 | chitin deacetylase precursor (translation) (432 aa)	Pgt prots	1e-107		GO:0004099, chitin deacetylase activity;	GO:0030476, ascospore wall assembly;	3.5.1.41, Chitindeacetylase;	00520, Amino sugar and nucleotide sugar metabolism;
Contig7878	HP459046		0	0	0	0	0	0	1	0	0	8	5	5	PGTG_11259	87	6e-19	NS_Mmt.screen.Contig512	52	2e-08													1	1	1	PGTG_15885 | chitin deacetylase precursor (translation) (432 aa)	Pgt prots	1e-107		GO:0004099, chitin deacetylase activity;	GO:0030476, ascospore wall assembly;	3.5.1.41, Chitindeacetylase;	00520, Amino sugar and nucleotide sugar metabolism;
Contig7878	HP459046		0	0	0	0	0	0	1	0	0	8	6	6	PGTG_11258	74	4e-15																1	1	1	PGTG_15885 | chitin deacetylase precursor (translation) (432 aa)	Pgt prots	1e-107		GO:0004099, chitin deacetylase activity;	GO:0030476, ascospore wall assembly;	3.5.1.41, Chitindeacetylase;	00520, Amino sugar and nucleotide sugar metabolism;
Contig7878	HP459046		0	0	0	0	0	0	1	0	0	8	7	7	PGTG_02854	71	3e-14																1	1	1	PGTG_15885 | chitin deacetylase precursor (translation) (432 aa)	Pgt prots	1e-107		GO:0004099, chitin deacetylase activity;	GO:0030476, ascospore wall assembly;	3.5.1.41, Chitindeacetylase;	00520, Amino sugar and nucleotide sugar metabolism;
Contig7878	HP459046		0	0	0	0	0	0	1	0	0	8	8	8	PGTG_04950	59	2e-10																1	1	1	PGTG_15885 | chitin deacetylase precursor (translation) (432 aa)	Pgt prots	1e-107		GO:0004099, chitin deacetylase activity;	GO:0030476, ascospore wall assembly;	3.5.1.41, Chitindeacetylase;	00520, Amino sugar and nucleotide sugar metabolism;
Contig7884	HP459052		0	0	0	0	0	0	1	0	0	1	1	1	PGTG_16558	43	8e-06																1	1	1
Contig7890	HP459057		0	0	0	0	0	0	1	0	0	1	1								jgi|Mellp1|38757|e_gw1.44.63.1	130	3e-32										1	1	1	UmCon[1186] protein tyrosine phosphatase	Cogeme	2e-17	GO:0005783, endoplasmic reticulum;		GO:0007165, signal transduction;		01040, Biosynthesis of unsaturated fatty acids;
Contig79	HP451891		0	0	0	0	0	0	0	2	0	1	1								jgi|Mellp1|85388|EuGene.00140018	55	1e-09										1	1	1	MagCon[6895] small GTPase binding protein, rho1 (SAD2?)	Cogeme	1e-107	GO:0000935, barrier septum; GO:0030427, site of polarized growth; GO:0031234, extrinsic to internal side of plasma membrane; GO:0051286, cell tip; GO:0005829, cytosol; GO:0005634, nucleus;	GO:0003924, GTPase activity; GO:0005515, protein binding;	GO:0060583, regulation of actin cortical patch localization; GO:0032949, regulation of alpha-glucan biosynthetic process; GO:0032953, regulation of 1 3-beta-glucan biosynthetic process; GO:0032995, regulation of fungal-type cell wall biogenesis; GO:003295
Contig7904	HP459070		0	0	0	0	0	0	1	0	0	1	1	1	PGTG_14143	51	3e-08																1	1	1	PGTG_08580 | lipoprotein (translation) (451 aa)	Pgt prots	4e-80
Contig7936	HP459098		0	0	0	0	0	0	1	0	0	2	1	1	PGTG_20489	115	2e-27																1	1	1	O74636_FUSOX (O74636) Transposase-like protein	UniProt	3e-10
Contig7936	HP459098		0	0	0	0	0	0	1	0	0	2	2	2	PGTG_04499	49	3e-07																1	1	1	O74636_FUSOX (O74636) Transposase-like protein	UniProt	3e-10
Contig7953	HP459114		0	0	0	0	0	0	0	1	0	1	1	1	PGTG_14517	146	5e-37																0	1	1
Contig7957	HP459118		0	0	0	0	0	0	0	1	0	4	1	1	PGTG_02559	555	1e-160	S_Mmd.screen.Contig220	566	1e-163	jgi|Mellp1|123279|NFE_fgenesh2_pg.9_129	52	1e-08										1	1	1	PGTG_02559 | vacuolar protease A precursor (translation) (431 aa)	Pgt prots	1e-158	GO:0000328, fungal-type vacuole lumen; GO:0000324, fungal-type vacuole; GO:0005739, mitochondrion;	GO:0008233, peptidase activity;	GO:0016237, microautophagy; GO:0051603, proteolysis involved in cellular protein catabolic process; GO:0007039, vacuolar protein catabolic process; GO:0009267, cellular response to starvation; GO:0030435, sporulation resulting in formation of a cellular s	3.4.23.25, Saccharopepsin;
Contig7957	HP459118		0	0	0	0	0	0	0	1	0	4	2	2	PGTG_13934	89	2e-19	S_Mmd.screen.Contig384	565	1e-163	jgi|Mellp1|104384|fgenesh2_pg.9_139	52	1e-08										1	1	1	PGTG_02559 | vacuolar protease A precursor (translation) (431 aa)	Pgt prots	1e-158	GO:0000328, fungal-type vacuole lumen; GO:0000324, fungal-type vacuole; GO:0005739, mitochondrion;	GO:0008233, peptidase activity;	GO:0016237, microautophagy; GO:0051603, proteolysis involved in cellular protein catabolic process; GO:0007039, vacuolar protein catabolic process; GO:0009267, cellular response to starvation; GO:0030435, sporulation resulting in formation of a cellular s	3.4.23.25, Saccharopepsin;
Contig7957	HP459118		0	0	0	0	0	0	0	1	0	4	3	3	PGTG_16098	79	2e-16	NS_Mlp.screen.Contig67	375	1e-106	jgi|Mellp1|89465|EuGene.00300043	50	4e-08										1	1	1	PGTG_02559 | vacuolar protease A precursor (translation) (431 aa)	Pgt prots	1e-158	GO:0000328, fungal-type vacuole lumen; GO:0000324, fungal-type vacuole; GO:0005739, mitochondrion;	GO:0008233, peptidase activity;	GO:0016237, microautophagy; GO:0051603, proteolysis involved in cellular protein catabolic process; GO:0007039, vacuolar protein catabolic process; GO:0009267, cellular response to starvation; GO:0030435, sporulation resulting in formation of a cellular s	3.4.23.25, Saccharopepsin;
Contig7957	HP459118		0	0	0	0	0	0	0	1	0	4	4	4	PGTG_03966	69	1e-13				jgi|Mellp1|123276|NFE_fgenesh2_pg.14_45	47	4e-07										1	1	1	PGTG_02559 | vacuolar protease A precursor (translation) (431 aa)	Pgt prots	1e-158	GO:0000328, fungal-type vacuole lumen; GO:0000324, fungal-type vacuole; GO:0005739, mitochondrion;	GO:0008233, peptidase activity;	GO:0016237, microautophagy; GO:0051603, proteolysis involved in cellular protein catabolic process; GO:0007039, vacuolar protein catabolic process; GO:0009267, cellular response to starvation; GO:0030435, sporulation resulting in formation of a cellular s	3.4.23.25, Saccharopepsin;
Contig7958	EZ116207		0	0	0	1	0	0	0	1	0	3	1					S_P02004_NMD-3422_T3p_N10_035	212	6e-73	jgi|Mellp1|72134|estExt_fgenesh1_kg.C_240017	320	2e-89										1	1	1	PGTG_04728 | superoxide dismutase, mitochondrial precursor (translation) (202 aa)	Pgt prots	1e-108	GO:0005739, mitochondrion;	GO:0046872, metal ion binding; GO:0005507, copper ion binding;	GO:0009793, embryonic development ending in seed dormancy; GO:0042742, defense response to bacterium; GO:0009651, response to salt stress;	1.15.1.1, Superoxidedismutase;	05016, Huntingtons disease;04146, Peroxisome;
Contig7958	EZ116207		0	0	0	1	0	0	0	1	0	3	2					S_P02481_MO-0663_M13F-20_G18_073	213	3e-60	jgi|Mellp1|107563|fgenesh2_pg.24_56	245	5e-67										1	1	1	PGTG_04728 | superoxide dismutase, mitochondrial precursor (translation) (202 aa)	Pgt prots	1e-108	GO:0005739, mitochondrion;	GO:0046872, metal ion binding; GO:0005507, copper ion binding;	GO:0009793, embryonic development ending in seed dormancy; GO:0042742, defense response to bacterium; GO:0009651, response to salt stress;	1.15.1.1, Superoxidedismutase;	05016, Huntingtons disease;04146, Peroxisome;
Contig7958	EZ116207		0	0	0	1	0	0	0	1	0	3	3					NS_P02486_MO-1274_M13F-20_J08_024	163	1e-45	jgi|Mellp1|43851|estExt_Genewise1.C_240042	240	2e-65										1	1	1	PGTG_04728 | superoxide dismutase, mitochondrial precursor (translation) (202 aa)	Pgt prots	1e-108	GO:0005739, mitochondrion;	GO:0046872, metal ion binding; GO:0005507, copper ion binding;	GO:0009793, embryonic development ending in seed dormancy; GO:0042742, defense response to bacterium; GO:0009651, response to salt stress;	1.15.1.1, Superoxidedismutase;	05016, Huntingtons disease;04146, Peroxisome;
Contig7962	HP459122		0	0	0	0	0	0	0	1	0	1	1	1	PGTG_08352	164	4e-42				jgi|Mellp1|106888|fgenesh2_pg.20_109	188	1e-49										0	1	1	NcCon[0029] cyclophilin-like peptidyl-prolyl cis-trans isomerase	Cogeme	5e-85	GO:0005794, Golgi apparatus; GO:0005783, endoplasmic reticulum;			5.2.1.8, Peptidylprolylisomerase;
Contig7966	HP459126		0	0	0	0	0	0	0	1	0	1	1	1	PGTG_03898	150	3e-38																1	1	1	dbj|BAG50328.1| diphenol oxidase (laccase?) [Cryptococcus neoformans var. grubii]	NR	1e-25	GO:0000329, fungal-type vacuole membrane;	GO:0004322, ferroxidase activity; GO:0005515, protein binding;	GO:0006826, iron ion transport;	1.10.3.2, Laccase;
Contig7967	HP459127		0	0	2	0	0	0	0	2	2	7	1	1	PGTG_19613	310	4e-86	S_Mo.screen.Contig415	102	9e-40	jgi|Mellp1|76068|estExt_fgenesh1_pm.C_840012	150	2e-38										1	1	1	gb|AAV34889.2| osmotin-like [Theobroma cacao]	NR	6e-07
Contig7967	HP459127		0	0	2	0	0	0	0	2	2	7	2	2	PGTG_00965	257	2e-70	S_P02431_MMT-2598_M13F-20_F19_076	102	9e-40	jgi|Mellp1|79324|estExt_fgenesh1_pg.C_610080	144	1e-36										1	1	1	gb|AAV34889.2| osmotin-like [Theobroma cacao]	NR	6e-07
Contig7967	HP459127		0	0	2	0	0	0	0	2	2	7	3	3	PGTG_00963	256	4e-70	NS_P01967_NMD-2111_T3p_O24_082	99	2e-38	jgi|Mellp1|124071|DJO_EuGene.00150167	49	1e-07										1	1	1	gb|AAV34889.2| osmotin-like [Theobroma cacao]	NR	6e-07
Contig7967	HP459127		0	0	2	0	0	0	0	2	2	7	4	4	PGTG_19646	243	4e-66																1	1	1	gb|AAV34889.2| osmotin-like [Theobroma cacao]	NR	6e-07
Contig7967	HP459127		0	0	2	0	0	0	0	2	2	7	5	5	PGTG_19648	214	2e-57																1	1	1	gb|AAV34889.2| osmotin-like [Theobroma cacao]	NR	6e-07
Contig7967	HP459127		0	0	2	0	0	0	0	2	2	7	6	6	PGTG_10641	142	1e-35																1	1	1	gb|AAV34889.2| osmotin-like [Theobroma cacao]	NR	6e-07
Contig7967	HP459127		0	0	2	0	0	0	0	2	2	7	7	7	PGTG_11823	48	3e-07																1	1	1	gb|AAV34889.2| osmotin-like [Theobroma cacao]	NR	6e-07
Contig7968	HP459128		0	0	0	0	0	0	0	1	0	15	1					S_Mlp.screen.Contig268	213	3e-57	jgi|Mellp1|55990|fgenesh1_kg.C_scaffold_16000054	182	3e-48				um05562 303 aa related to stress response protein rds1p	60	1e-11				1	1	1
Contig7968	HP459128		0	0	0	0	0	0	0	1	0	15	2					S_Mmd.screen.Contig447	211	8e-57	jgi|Mellp1|124085|SHA_estExt_fgenesh1_kg.C_160057	146	2e-37				um00723 470 aa related to stress response protein rds1p	57	1e-10				1	1	1
Contig7968	HP459128		0	0	0	0	0	0	0	1	0	15	3					S_Mmt.screen.Contig630	210	3e-56	jgi|Mellp1|70656|estExt_fgenesh1_kg.C_20100	73	2e-15										1	1	1
Contig7968	HP459128		0	0	0	0	0	0	0	1	0	15	4					S_Mo.screen.Contig515	208	7e-56	jgi|Mellp1|124084|SHA_EuGene.00020270	55	5e-10										1	1	1
Contig7968	HP459128		0	0	0	0	0	0	0	1	0	15	5					NS_Mmt.screen.Contig602	189	3e-50	jgi|Mellp1|59116|fgenesh1_pg.C_scaffold_2000283	52	8e-09										1	1	1
Contig7968	HP459128		0	0	0	0	0	0	0	1	0	15	6					S_Mmd.screen.Contig420	188	6e-50													1	1	1
Contig7968	HP459128		0	0	0	0	0	0	0	1	0	15	7					NS_P02472_MO-0222_M13F-20_N14_051	188	1e-49													1	1	1
Contig7968	HP459128		0	0	0	0	0	0	0	1	0	15	8					S_Mmt.screen.Contig521	179	5e-47													1	1	1
Contig7968	HP459128		0	0	0	0	0	0	0	1	0	15	9					NS_Mmt.screen.Contig298	176	4e-46													1	1	1
Contig7968	HP459128		0	0	0	0	0	0	0	1	0	15	10					S_Mlp.screen.Contig198	125	2e-41													1	1	1
Contig7968	HP459128		0	0	0	0	0	0	0	1	0	15	11					NS_Mmt.screen.Contig560	125	7e-31													1	1	1
Contig7968	HP459128		0	0	0	0	0	0	0	1	0	15	12					T_Mmt.screen.Contig294	87	3e-19													1	1	1
Contig7968	HP459128		0	0	0	0	0	0	0	1	0	15	13					T_Mmd.screen.Contig175	77	3e-16													1	1	1
Contig7968	HP459128		0	0	0	0	0	0	0	1	0	15	14					NS_Mmt.screen.Contig142	49	7e-08													1	1	1
Contig7968	HP459128		0	0	0	0	0	0	0	1	0	15	15					NS_Mmt.screen.Contig530	45	1e-06													1	1	1
Contig7975	HP459135		0	1	1	0	0	0	0	1	0	1	1	1	PGTG_16486	56	1e-09																1	1	1
Contig7976	HP459136		0	0	0	0	0	0	0	1	0	1	1	1	PGTG_17053	49	2e-07																0	1	1	Um37414976 3-oxoacyl-[acyl-carrier protein] reductase / short-chain alcohol dehydrogenase	Cogeme	1e-35		GO:0004303, estradiol 17-beta-dehydrogenase activity;	GO:0006703, estrogen biosynthetic process;	1.1.1.100, 3-oxoacyl-[acyl-carrier-protein]reductase;	00061, Fatty acid biosynthesis;01040, Biosynthesis of unsaturated fatty acids;
Contig7980	HP459139		0	0	1	0	0	0	0	4	1	4	1	1	PGTG_04691	119	8e-29																1	1	1	ref|ZP_02887113.1| collagen triple helix repeat [Burkholderia graminis C4D1M]	NR	8e-06
Contig7980	HP459139		0	0	1	0	0	0	0	4	1	4	2	2	PGTG_04693	49	1e-07																1	1	1	ref|ZP_02887113.1| collagen triple helix repeat [Burkholderia graminis C4D1M]	NR	8e-06
Contig7980	HP459139		0	0	1	0	0	0	0	4	1	4	3	3	PGTG_07071	46	1e-06																1	1	1	ref|ZP_02887113.1| collagen triple helix repeat [Burkholderia graminis C4D1M]	NR	8e-06
Contig7980	HP459139		0	0	1	0	0	0	0	4	1	4	4	4	PGTG_07072	43	9e-06																1	1	1	ref|ZP_02887113.1| collagen triple helix repeat [Burkholderia graminis C4D1M]	NR	8e-06
Contig7994	HP459153		0	0	0	0	0	0	0	2	0	2	1	1	PGTG_01618	152	9e-39																1	1	1
Contig7994	HP459153		0	0	0	0	0	0	0	2	0	2	2	2	PGTG_08403	77	6e-16																1	1	1
Contig8	HP451834		0	0	7	0	0	0	0	3	6	3	1	1	PGTG_14441	541	1e-155				jgi|Mellp1|115419|estExt_fgenesh2_pg.C_50073	396	1e-112										1	1	1
Contig8	HP451834		0	0	7	0	0	0	0	3	6	3	2								jgi|Mellp1|88747|EuGene.00290024	290	3e-80										1	1	1
Contig8	HP451834		0	0	7	0	0	0	0	3	6	3	3								jgi|Mellp1|124335|djo_fgenesh1_pg.C_scaffold_44000018	268	7e-74										1	1	1
Contig80	HP451892		0	0	1	0	0	0	0	5	0	2	1								jgi|Mellp1|73632|estExt_fgenesh1_kg.C_920002	137	2e-34										1	1	1
Contig80	HP451892		0	0	1	0	0	0	0	5	0	2	2								jgi|Mellp1|75578|estExt_fgenesh1_pm.C_470013	44	5e-06										1	1	1
Contig8005	HP459160		0	0	0	0	0	2	1	0	0	1	1	1	PGTG_17725	125	1e-30																1	1	1
Contig8012	HP459165		0	5	6	0	0	2	0	9	3	3	1	1	PGTG_04691	91	7e-20																1	1	1
Contig8012	HP459165		0	5	6	0	0	2	0	9	3	3	2	2	PGTG_04693	64	7e-12																1	1	1
Contig8012	HP459165		0	5	6	0	0	2	0	9	3	3	3	3	PGTG_06882	45	5e-06																1	1	1
Contig8054	HP451825		0	0	0	0	0	1	0	1	0	1	1																	Uf-HSP91 ES608119	93	1e-21	1	0	1	ref|YP_001249307.1| GIY endonuclease [Gibberella zeae] gb|ABC86624.1| GIY endonuclease [Gibberella zeae]	NR	1e-10
Contig8115	HP459240		0	0	4	0	0	1	0	6	2	6	1	1	PGTG_16989	518	1e-148	S_Mmd.screen.Contig91	370	1e-104										Uf-ISSP32 ES608139	47	1e-07	1	1	1	ref|XP_001875217.1| glycoside hydrolase family 16 protein [Laccaria bicolor S238N-H82]	NR	3e-28	GO:0005619, ascospore wall;		GO:0030476, ascospore wall assembly;	2.4.1.207, Xyloglucan:xyloglucosyltransferase;
Contig8115	HP459240		0	0	4	0	0	1	0	6	2	6	2					S_Mlp.screen.Contig269	362	1e-102													1	1	1	ref|XP_001875217.1| glycoside hydrolase family 16 protein [Laccaria bicolor S238N-H82]	NR	3e-28	GO:0005619, ascospore wall;		GO:0030476, ascospore wall assembly;	2.4.1.207, Xyloglucan:xyloglucosyltransferase;
Contig8115	HP459240		0	0	4	0	0	1	0	6	2	6	3					S_Mo.screen.Contig267	197	4e-52													1	1	1	ref|XP_001875217.1| glycoside hydrolase family 16 protein [Laccaria bicolor S238N-H82]	NR	3e-28	GO:0005619, ascospore wall;		GO:0030476, ascospore wall assembly;	2.4.1.207, Xyloglucan:xyloglucosyltransferase;
Contig8115	HP459240		0	0	4	0	0	1	0	6	2	6	4					NS_Mo.screen.Contig129	195	2e-51													1	1	1	ref|XP_001875217.1| glycoside hydrolase family 16 protein [Laccaria bicolor S238N-H82]	NR	3e-28	GO:0005619, ascospore wall;		GO:0030476, ascospore wall assembly;	2.4.1.207, Xyloglucan:xyloglucosyltransferase;
Contig8115	HP459240		0	0	4	0	0	1	0	6	2	6	5					NS_Mo.screen.Contig143	155	2e-39													1	1	1	ref|XP_001875217.1| glycoside hydrolase family 16 protein [Laccaria bicolor S238N-H82]	NR	3e-28	GO:0005619, ascospore wall;		GO:0030476, ascospore wall assembly;	2.4.1.207, Xyloglucan:xyloglucosyltransferase;
Contig8115	HP459240		0	0	4	0	0	1	0	6	2	6	6					NS_P02394_MMT-0586_M13F-20_J13_055	96	1e-21													1	1	1	ref|XP_001875217.1| glycoside hydrolase family 16 protein [Laccaria bicolor S238N-H82]	NR	3e-28	GO:0005619, ascospore wall;		GO:0030476, ascospore wall assembly;	2.4.1.207, Xyloglucan:xyloglucosyltransferase;
Contig8138		2	0	0	0	0	0	2	0	0	0	2	1	1	PGTG_09460	47	4e-07				jgi|Mellp1|124063|DJO_EuGene.00130068	42	7e-06										0	0	0	MagCon[11950a] hydroxyproline-rich cell wall glycoprotein, pleckdtrin-like	Cogeme	8e-11
Contig8138		2	0	0	0	0	0	2	0	0	0	2	2	2	PGTG_09473	42	7e-06																0	0	0	MagCon[11950a] hydroxyproline-rich cell wall glycoprotein, pleckdtrin-like	Cogeme	8e-11
Contig8146	HP459262	1	0	0	0	0	0	1	0	0	0	1	1	1	PGTG_04691	49	1e-07																1	1	1	PGTG_07805 | NADH dehydrogenase flavoprotein 1, mitochondrial precursor (translation) (512 aa)	Pgt prots	2e-20
Contig8150	HP459264	1	0	0	0	0	0	1	0	0	0	16	1	1	PGTG_00898	166	7e-43	S_Mo.screen.Contig496	97	3e-34	jgi|Mellp1|72934|estExt_fgenesh1_kg.C_470016	176	3e-46							Uf-ISSP10 ES608130	40	6e-11	1	1	1	sp|Q01200| protein priA precursor [Lentinula edodes]	NR	4e-12
Contig8150	HP459264	1	0	0	0	0	0	1	0	0	0	16	2	2	PGTG_10172	74	5e-15	S_Mmd.screen.Contig451	97	5e-34	jgi|Mellp1|72264|estExt_fgenesh1_kg.C_260038	119	3e-29										1	1	1	sp|Q01200| protein priA precursor [Lentinula edodes]	NR	4e-12
Contig8150	HP459264	1	0	0	0	0	0	1	0	0	0	16	3	3	PGTG_17690	69	2e-13	NS_Mlp.screen.Contig270	98	1e-32	jgi|Mellp1|65006|fgenesh1_pg.C_scaffold_30000090	77	3e-16										1	1	1	sp|Q01200| protein priA precursor [Lentinula edodes]	NR	4e-12
Contig8150	HP459264	1	0	0	0	0	0	1	0	0	0	16	4	4	PGTG_14365	68	2e-13	S_Mmd.screen.Contig369	52	1e-29	jgi|Mellp1|124143|DJO_EuGene.00380052	68	1e-13										1	1	1	sp|Q01200| protein priA precursor [Lentinula edodes]	NR	4e-12
Contig8150	HP459264	1	0	0	0	0	0	1	0	0	0	16	5	5	PGTG_10526	62	1e-11	NS_Mmt.screen.Contig617	97	1e-28													1	1	1	sp|Q01200| protein priA precursor [Lentinula edodes]	NR	4e-12
Contig8150	HP459264	1	0	0	0	0	0	1	0	0	0	16	6	6	PGTG_04374	58	3e-10	NS_Mlp.screen.Contig3	98	3e-27													1	1	1	sp|Q01200| protein priA precursor [Lentinula edodes]	NR	4e-12
Contig8150	HP459264	1	0	0	0	0	0	1	0	0	0	16	7	7	PGTG_04832	57	4e-10	NS_Mmd.screen.Contig8	97	3e-22													1	1	1	sp|Q01200| protein priA precursor [Lentinula edodes]	NR	4e-12
Contig8150	HP459264	1	0	0	0	0	0	1	0	0	0	16	8	8	PGTG_11239	56	1e-09	NS_Mmd.screen.Contig351	97	3e-22													1	1	1	sp|Q01200| protein priA precursor [Lentinula edodes]	NR	4e-12
Contig8150	HP459264	1	0	0	0	0	0	1	0	0	0	16	9					NS_Mmd.screen.Contig258	93	8e-21													1	1	1	sp|Q01200| protein priA precursor [Lentinula edodes]	NR	4e-12
Contig8150	HP459264	1	0	0	0	0	0	1	0	0	0	16	10					NS_Mmt.screen.Contig523	88	3e-19													1	1	1	sp|Q01200| protein priA precursor [Lentinula edodes]	NR	4e-12
Contig8150	HP459264	1	0	0	0	0	0	1	0	0	0	16	11					NS_Mlp.screen.Contig180	69	3e-19													1	1	1	sp|Q01200| protein priA precursor [Lentinula edodes]	NR	4e-12
Contig8150	HP459264	1	0	0	0	0	0	1	0	0	0	16	12					NS_Mmt.screen.Contig165	81	2e-17													1	1	1	sp|Q01200| protein priA precursor [Lentinula edodes]	NR	4e-12
Contig8150	HP459264	1	0	0	0	0	0	1	0	0	0	16	13					NS_P02481_MO-0748_M13F-20_L23_086	68	7e-17													1	1	1	sp|Q01200| protein priA precursor [Lentinula edodes]	NR	4e-12
Contig8150	HP459264	1	0	0	0	0	0	1	0	0	0	16	14					NS_Mmt.screen.Contig582	74	3e-15													1	1	1	sp|Q01200| protein priA precursor [Lentinula edodes]	NR	4e-12
Contig8150	HP459264	1	0	0	0	0	0	1	0	0	0	16	15					S_Mmt.screen.Contig345	57	2e-13													1	1	1	sp|Q01200| protein priA precursor [Lentinula edodes]	NR	4e-12
Contig8150	HP459264	1	0	0	0	0	0	1	0	0	0	16	16					C_P02340_MLP-2948_T3p_D17_077	65	1e-12													1	1	1	sp|Q01200| protein priA precursor [Lentinula edodes]	NR	4e-12
Contig8158	HP459270		0	127	0	1	0	109	127	127	2	1	1																	Uf-HSP4 ES608088	42	5e-06	1	1	1
Contig8181	HP459286		0	0	0	0	0	2	0	1	0	2	1	1	PGTG_09249	163	4e-42																1	1	1	gb|AAX95493.1| Retrotransposon gag protein, putative [Oryza sativa (japonica cultivar-group)] putative Ty3-gypsy sub-class	NR	3e-07
Contig8181	HP459286		0	0	0	0	0	2	0	1	0	2	2	2	PGTG_01711	161	1e-41																1	1	1	gb|AAX95493.1| Retrotransposon gag protein, putative [Oryza sativa (japonica cultivar-group)] putative Ty3-gypsy sub-class	NR	3e-07
Contig8197	HP459297	1	0	0	0	0	0	1	0	0	0	1	1	1	PGTG_17725	75	1e-15				jgi|Mellp1|112808|fgenesh2_pg.71_39	79	4e-17										1	1	1
Contig8206	HP459305	1	0	0	0	0	0	1	0	0	0	4	1	1	PGTG_01789	86	2e-19																1	0	1
Contig8206	HP459305	1	0	0	0	0	0	1	0	0	0	4	2	2	PGTG_00179	77	8e-17																1	0	1
Contig8206	HP459305	1	0	0	0	0	0	1	0	0	0	4	3	3	PGTG_08862	48	5e-08																1	0	1
Contig8206	HP459305	1	0	0	0	0	0	1	0	0	0	4	4	4	PGTG_09381	42	4e-06																1	0	1
Contig8232	EZ116216	2	0	0	0	0	0	2	0	0	0	1	1	1	PGTG_05610	145	8e-37																1	1	1	PGTG_05935 | chaperone protein dnaK (translation) (636 aa)	Pgt prots	1e-104	GO:0005829, cytosol;		GO:0007346, regulation of mitotic cell cycle; GO:0033554, cellular response to stress;		04010, MAPK signaling pathway;04144, Endocytosis;04612, Antigen processing and presentation;03040, Spliceosome;
Contig8251	HP459336	3	0	0	0	2	1	0	0	0	0	1	1	1	PGTG_05610	93	1e-20										um10003 57 aa conserved hypothetical protein IPR000612 Protein of unknown function UPF0057	56	5e-10	Uf-HSP8 ES608089	62	3e-12	1	1	1	EnCon[0278] heat shock 70 kDa protein	Cogeme	2e-53	GO:0048046, apoplast; GO:0022626, cytosolic ribosome; GO:0005618, cell wall; GO:0016020, membrane; GO:0009507, chloroplast; GO:0005730, nucleolus; GO:0005886, plasma membrane; GO:0005634, nucleus;	GO:0005515, protein binding;	GO:0009615, response to virus; GO:0009409, response to cold; GO:0009408, response to heat; GO:0046686, response to cadmium ion;		04010, MAPK signaling pathway;04144, Endocytosis;04612, Antigen processing and presentation;03040, Spliceosome;
Contig85	EZ116219		0	0	0	0	0	0	2	4	7	1	1	1	PGTG_07139	256	6e-70																1	1	1	emb|CAI59746.1| putative polysaccharide deacetylase [Sporisorium reilianum]	NR	1e-26
Contig86	HP451897		0	0	2	0	0	0	0	18	1	3	1	1	PGTG_06679	75	1e-15	S_P02046_NMD-5295_T3p_O07_018	62	7e-22													1	1	1
Contig86	HP451897		0	0	2	0	0	0	0	18	1	3	2	2	PGTG_07812	64	5e-12																1	1	1
Contig86	HP451897		0	0	2	0	0	0	0	18	1	3	3	3	PGTG_07960	56	8e-10																1	1	1
Contig87	HP451898		0	0	1	1	0	0	0	0	6	5	1	1	PGTG_10642	260	3e-71				jgi|Mellp1|93841|EuGene.00610079	86	6e-19										1	1	1	dbj|BAF46900.1| glycopeptide [Phanerochaete chrysosporium]	NR	2e-06
Contig87	HP451898		0	0	1	1	0	0	0	0	6	5	2	2	PGTG_19614	257	3e-70				jgi|Mellp1|118503|estExt_fgenesh2_pg.C_840025	86	8e-19										1	1	1	dbj|BAF46900.1| glycopeptide [Phanerochaete chrysosporium]	NR	2e-06
Contig87	HP451898		0	0	1	1	0	0	0	0	6	5	3	3	PGTG_19647	205	1e-54																1	1	1	dbj|BAF46900.1| glycopeptide [Phanerochaete chrysosporium]	NR	2e-06
Contig87	HP451898		0	0	1	1	0	0	0	0	6	5	4	4	PGTG_00964	199	5e-53																1	1	1	dbj|BAF46900.1| glycopeptide [Phanerochaete chrysosporium]	NR	2e-06
Contig87	HP451898		0	0	1	1	0	0	0	0	6	5	5	5	PGTG_19645	182	7e-48																1	1	1	dbj|BAF46900.1| glycopeptide [Phanerochaete chrysosporium]	NR	2e-06
Contig907	HP452640		1	0	0	0	0	0	0	0	0	1	1																	Uf-ISSP40 ES608144	32	2e-06	0	0	0
Contig91	HP451901	1	0	0	0	1	0	0	0	0	0	4	1	1	PGTG_04244	314	4e-97																1	1	1	PGTG_04244 | choline dehydrogenase (translation) (682 aa)	Pgt prots	7e-96	GO:0005743, mitochondrial inner membrane; GO:0005739, mitochondrion;			1.1.99.1, Cholinedehydrogenase;	00260, Glycine;
Contig91	HP451901	1	0	0	0	1	0	0	0	0	0	4	2	2	PGTG_04243	315	9e-88																1	1	1	PGTG_04244 | choline dehydrogenase (translation) (682 aa)	Pgt prots	7e-96	GO:0005743, mitochondrial inner membrane; GO:0005739, mitochondrion;			1.1.99.1, Cholinedehydrogenase;	00260, Glycine;
Contig91	HP451901	1	0	0	0	1	0	0	0	0	0	4	3	3	PGTG_04878	303	3e-84																1	1	1	PGTG_04244 | choline dehydrogenase (translation) (682 aa)	Pgt prots	7e-96	GO:0005743, mitochondrial inner membrane; GO:0005739, mitochondrion;			1.1.99.1, Cholinedehydrogenase;	00260, Glycine;
Contig91	HP451901	1	0	0	0	1	0	0	0	0	0	4	4	4	PGTG_17485	110	4e-26																1	1	1	PGTG_04244 | choline dehydrogenase (translation) (682 aa)	Pgt prots	7e-96	GO:0005743, mitochondrial inner membrane; GO:0005739, mitochondrion;			1.1.99.1, Cholinedehydrogenase;	00260, Glycine;
Contig92	HP451902		0	0	0	0	0	0	0	1	0	9	1	1	PGTG_05680	216	6e-58																1	1	1	PGTG_15572 | chitinase (translation) (409 aa)	Pgt prots	1e-59
Contig92	HP451902		0	0	0	0	0	0	0	1	0	9	2	2	PGTG_05703	179	8e-47																1	1	1	PGTG_15572 | chitinase (translation) (409 aa)	Pgt prots	1e-59
Contig92	HP451902		0	0	0	0	0	0	0	1	0	9	3	3	PGTG_05714	177	2e-46																1	1	1	PGTG_15572 | chitinase (translation) (409 aa)	Pgt prots	1e-59
Contig92	HP451902		0	0	0	0	0	0	0	1	0	9	4	4	PGTG_18437	174	3e-45																1	1	1	PGTG_15572 | chitinase (translation) (409 aa)	Pgt prots	1e-59
Contig92	HP451902		0	0	0	0	0	0	0	1	0	9	5	5	PGTG_15914	168	1e-43																1	1	1	PGTG_15572 | chitinase (translation) (409 aa)	Pgt prots	1e-59
Contig92	HP451902		0	0	0	0	0	0	0	1	0	9	6	6	PGTG_07009	163	5e-42																1	1	1	PGTG_15572 | chitinase (translation) (409 aa)	Pgt prots	1e-59
Contig92	HP451902		0	0	0	0	0	0	0	1	0	9	7	7	PGTG_10407	103	3e-24																1	1	1	PGTG_15572 | chitinase (translation) (409 aa)	Pgt prots	1e-59
Contig92	HP451902		0	0	0	0	0	0	0	1	0	9	8	8	PGTG_18387	103	3e-24																1	1	1	PGTG_15572 | chitinase (translation) (409 aa)	Pgt prots	1e-59
Contig92	HP451902		0	0	0	0	0	0	0	1	0	9	9	9	PGTG_03208	82	2e-17																1	1	1	PGTG_15572 | chitinase (translation) (409 aa)	Pgt prots	1e-59
Contig93	HP451903		0	0	1	0	0	0	0	1	0	2	1	1	PGTG_01123	210	2e-56																1	1	1
Contig93	HP451903		0	0	1	0	0	0	0	1	0	2	2	2	PGTG_11531	157	1e-40																1	1	1
Contig96	HP451906		0	1	0	0	0	0	1	0	0	1	1	1	PGTG_14203	49	2e-07																1	1	1
Contig99	HP451749		0	10	0	2	0	25	30	32	0	4	1								jgi|Mellp1|94739|EuGene.00720028	133	9e-33										1	1	1
Contig99	HP451749		0	10	0	2	0	25	30	32	0	4	2								jgi|Mellp1|88315|EuGene.00260001	133	9e-33										1	1	1
Contig99	HP451749		0	10	0	2	0	25	30	32	0	4	3								jgi|Mellp1|95625|EuGene.00850037	133	9e-33										1	1	1
Contig99	HP451749		0	10	0	2	0	25	30	32	0	4	4								jgi|Mellp1|90079|EuGene.00340147	133	9e-33										1	1	1
JF002.BU672642_TR3.T7.pth	BU672642	1	0	0	0	1	0	0	0	0	0	2	1	1	PGTG_00244	82	3e-18	S_P02402_MMT-1204_M13F-20_D04_014	105	2e-25	jgi|Mellp1|123912|DJO_EuGene.00030327	88	2e-20										1	0	1
JF002.BU672642_TR3.T7.pth	BU672642	1	0	0	0	1	0	0	0	0	0	2	2								jgi|Mellp1|38614|e_gw1.42.66.1	52	2e-09										1	0	1
JF002.BU672661_TR22.T7.pth	BU672642	1	0	0	0	1	0	0	0	0	0	2	1	1	PGTG_18238	113	7e-28																1	0	1
JF002.BU672661_TR22.T7.pth	BU672642	1	0	0	0	1	0	0	0	0	0	2	2	2	PGTG_18623	113	7e-28																1	0	1
PT00110b.H05.B7.ptu	EC395180		0	0	0	0	0	0	0	0	1	1	1					S_P02005_NMD-3959_T3p_G20_074	48	1e-12													1	1	1
PT00111c.E03.B7.ptu.chim2	EC395369		0	0	0	0	0	0	0	0	1	1	1					S_P02005_NMD-3959_T3p_G20_074	42	3e-07													1	1	1
PT0021c.A06.B7.ptg	EC396472		0	0	1	0	0	0	0	0	0	19	1	1	PGTG_06969	261	1e-71	S_Mmt.screen.Contig619	160	3e-45	jgi|Mellp1|91075|EuGene.00030344	165	4e-43							Uf-HSP44 Uf111 ES608168	171	7e-56	1	1	1
PT0021c.A06.B7.ptg	EC396472		0	0	1	0	0	0	0	0	0	19	2	2	PGTG_06913	181	1e-47	S_Mmt.screen.Contig577	160	5e-45	jgi|Mellp1|52166|fgenesh1_pm.C_scaffold_11000033	162	3e-42							Uf-HSP39 ES608098	50	3e-23	1	1	1
PT0021c.A06.B7.ptg	EC396472		0	0	1	0	0	0	0	0	0	19	3	3	PGTG_02326	174	1e-45	S_P02510_MO-2895_M13F-20_O13_049	90	2e-40	jgi|Mellp1|72983|estExt_fgenesh1_kg.C_490016	160	1e-41							Uf-ISSP42 ES608146	53	7e-10	1	1	1
PT0021c.A06.B7.ptg	EC396472		0	0	1	0	0	0	0	0	0	19	4	4	PGTG_17665	151	1e-38	NS_Mlp_H3B.screen.Contig259	98	3e-39	jgi|Mellp1|91542|EuGene.00430053	149	2e-38										1	1	1
PT0021c.A06.B7.ptg	EC396472		0	0	1	0	0	0	0	0	0	19	5	5	PGTG_02333	142	6e-36	S_P02435_MMT-2925_M13F-20_M15_052	66	1e-32	jgi|Mellp1|105821|fgenesh2_pg.15_71	149	3e-38										1	1	1
PT0021c.A06.B7.ptg	EC396472		0	0	1	0	0	0	0	0	0	19	6	6	PGTG_03431	125	5e-31	S_P02502_MO-2137_M13F-20_I14_055	48	2e-07	jgi|Mellp1|86274|EuGene.00170150	147	8e-38										1	1	1
PT0021c.A06.B7.ptg	EC396472		0	0	1	0	0	0	0	0	0	19	7	7	PGTG_06854	110	2e-26				jgi|Mellp1|105488|fgenesh2_pg.13_212	143	2e-36										1	1	1
PT0021c.A06.B7.ptg	EC396472		0	0	1	0	0	0	0	0	0	19	8	8	PGTG_06833	80	5e-17				jgi|Mellp1|63731|fgenesh1_pg.C_scaffold_21000133	138	6e-35										1	1	1
PT0021c.A06.B7.ptg	EC396472		0	0	1	0	0	0	0	0	0	19	9	9	PGTG_00119	64	3e-12				jgi|Mellp1|85659|EuGene.00150039	137	1e-34										1	1	1
PT0021c.A06.B7.ptg	EC396472		0	0	1	0	0	0	0	0	0	19	10	10	PGTG_02151	61	2e-11				jgi|Mellp1|91254|EuGene.00410002	127	1e-31										1	1	1
PT0021c.A06.B7.ptg	EC396472		0	0	1	0	0	0	0	0	0	19	11	11	PGTG_02220	60	4e-11				jgi|Mellp1|123928|SHA_fgenesh2_pg.9_102	94	1e-21										1	1	1
PT0021c.A06.B7.ptg	EC396472		0	0	1	0	0	0	0	0	0	19	12	12	PGTG_12672	60	5e-11				jgi|Mellp1|105011|fgenesh2_pg.11_245	83	3e-18										1	1	1
PT0021c.A06.B7.ptg	EC396472		0	0	1	0	0	0	0	0	0	19	13	13	PGTG_14854	56	5e-10				jgi|Mellp1|70896|estExt_fgenesh1_kg.C_40051	75	5e-16										1	1	1
PT0021c.A06.B7.ptg	EC396472		0	0	1	0	0	0	0	0	0	19	14	14	PGTG_04381	46	6e-07				jgi|Mellp1|67654|fgenesh1_pg.C_scaffold_56000030	52	7e-09										1	1	1
PT0021c.A06.B7.ptg	EC396472		0	0	1	0	0	0	0	0	0	19	15								jgi|Mellp1|123218|SHA_fgenesh2_pg.5_85	52	7e-09										1	1	1
PT0021c.A06.B7.ptg	EC396472		0	0	1	0	0	0	0	0	0	19	16								jgi|Mellp1|73750|estExt_fgenesh1_kg.C_2520001	50	3e-08										1	1	1
PT0021c.A06.B7.ptg	EC396472		0	0	1	0	0	0	0	0	0	19	17								jgi|Mellp1|70965|estExt_fgenesh1_kg.C_50030	50	3e-08										1	1	1
PT0021c.A06.B7.ptg	EC396472		0	0	1	0	0	0	0	0	0	19	18								jgi|Mellp1|123929|SHA_EuGene.00890018	49	4e-08										1	1	1
PT0021c.A06.B7.ptg	EC396472		0	0	1	0	0	0	0	0	0	19	19								jgi|Mellp1|88155|EuGene.00250031	42	8e-06										1	1	1
PT0029c.B07.B7.ptg.chim3	EC397067		0	0	1	0	0	0	0	0	0	1	1					S_P02005_NMD-3959_T3p_G20_074	33	1e-06													1	0	1
PT0051a.F11.B7.ptu	EC398560		0	0	0	0	0	0	0	0	1	1	1	1	PGTG_03049	46	3e-07																1	1	1
PT0051c.A12.B7.ptu	EC398241		0	0	0	0	0	0	0	0	1	2	1	1	PGTG_14762	66	3e-13																1	1	1
PT0051c.A12.B7.ptu	EC398241		0	0	0	0	0	0	0	0	1	2	2	2	PGTG_18894	66	3e-13																1	1	1
PT0052c.H02.BR.ptu	EC399099		0	0	0	0	0	0	0	0	1	4	1	1	PGTG_02408	100	3e-23																1	1	1
PT0052c.H02.BR.ptu	EC399099		0	0	0	0	0	0	0	0	1	4	2	2	PGTG_02381	80	4e-17																1	1	1
PT0052c.H02.BR.ptu	EC399099		0	0	0	0	0	0	0	0	1	4	3	3	PGTG_12354	49	1e-07																1	1	1
PT0052c.H02.BR.ptu	EC399099		0	0	0	0	0	0	0	0	1	4	4	4	PGTG_17906	45	1e-06																1	1	1
PT0054b.D09.BR.ptu.chim2	EC399637		0	0	0	0	0	0	0	0	1	3	1	1	PGTG_12331	93	1e-21	S_Mmd.screen.Contig395	43	1e-06													1	0	1
PT0054b.D09.BR.ptu.chim2	EC399637		0	0	0	0	0	0	0	0	1	3	2	2	PGTG_19844	93	1e-21	S_Mlp.screen.Contig246	41	5e-06													1	0	1
PT0054b.D09.BR.ptu.chim2	EC399637		0	0	0	0	0	0	0	0	1	3	3					S_Mo.screen.Contig447	40	9e-06													1	0	1
PT0054c.A07.BR.ptu.chim2	EC399516		0	0	0	0	0	0	0	0	1	2	1	1	PGTG_14762	42	5e-06																1	1	1
PT0054c.A07.BR.ptu.chim2	EC399516		0	0	0	0	0	0	0	0	1	2	2	2	PGTG_18894	42	5e-06																1	1	1
PT0061c.H07.B7.ptg	EC400854		0	0	1	0	0	0	0	0	0	1	1														um03924 Rep1 652 aa repellent protein 1 precursor	39	5e-06				0	0	0
PT0061d.B10.B7.ptg.chim2	EC400383		0	0	1	0	0	0	0	0	0	1	1	1	PGTG_13788	55	4e-10																1	0	1
PT0062c.C08.BR1.ptg	EC400959		0	0	1	0	0	0	0	0	0	3	1	1	PGTG_19738	146	4e-37	S_P02486_MO-1412_M13F-20_D17_077	64	5e-23	jgi|Mellp1|76896|estExt_fgenesh1_pg.C_50317	105	5e-25							Uf-ISSP12 ES608132	111	7e-29	1	1	1
PT0062c.C08.BR1.ptg	EC400959		0	0	1	0	0	0	0	0	0	3	2	2	PGTG_00053	96	5e-22	S_P02387_MMT-0317_M13F-20_M20_068	64	5e-23													1	1	1
PT0062c.C08.BR1.ptg	EC400959		0	0	1	0	0	0	0	0	0	3	3					NS_P02046_NMD-5361_T3p_A12_048	64	8e-23													1	1	1
PT0063a.C03.BR1.ptg	EC401207		0	0	1	0	0	0	0	0	0	11	1	1	PGTG_02637	44	3e-06	S_Mlp.screen.Contig268	105	5e-25	jgi|Mellp1|55990|fgenesh1_kg.C_scaffold_16000054	91	8e-21				um00723 470 aa related to stress response protein rds1p	62	2e-12	Uf-ISSP11 ES608131	126	4e-32	1	1	1	mg[0194] stress response protein	Cogeme	5e-10
PT0063a.C03.BR1.ptg	EC401207		0	0	1	0	0	0	0	0	0	11	2					S_Mlp.screen.Contig198	105	1e-24	jgi|Mellp1|124085|SHA_estExt_fgenesh1_kg.C_160057	91	1e-20				um05562 303 aa related to stress response protein rds1p	62	3e-12				1	1	1	mg[0194] stress response protein	Cogeme	5e-10
PT0063a.C03.BR1.ptg	EC401207		0	0	1	0	0	0	0	0	0	11	3					S_Mmd.screen.Contig420	104	1e-24	jgi|Mellp1|59116|fgenesh1_pg.C_scaffold_2000283	68	8e-14										1	1	1	mg[0194] stress response protein	Cogeme	5e-10
PT0063a.C03.BR1.ptg	EC401207		0	0	1	0	0	0	0	0	0	11	4					S_Mmt.screen.Contig521	102	5e-24	jgi|Mellp1|70656|estExt_fgenesh1_kg.C_20100	67	1e-13										1	1	1	mg[0194] stress response protein	Cogeme	5e-10
PT0063a.C03.BR1.ptg	EC401207		0	0	1	0	0	0	0	0	0	11	5					S_Mo.screen.Contig515	101	9e-24	jgi|Mellp1|124084|SHA_EuGene.00020270	64	1e-12										1	1	1	mg[0194] stress response protein	Cogeme	5e-10
PT0063a.C03.BR1.ptg	EC401207		0	0	1	0	0	0	0	0	0	11	6					S_Mmt.screen.Contig630	101	9e-24													1	1	1	mg[0194] stress response protein	Cogeme	5e-10
PT0063a.C03.BR1.ptg	EC401207		0	0	1	0	0	0	0	0	0	11	7					S_Mmd.screen.Contig447	101	9e-24													1	1	1	mg[0194] stress response protein	Cogeme	5e-10
PT0063a.C03.BR1.ptg	EC401207		0	0	1	0	0	0	0	0	0	11	8					S_P02243_MLP-0472_T3p_H06_025	78	2e-16													1	1	1	mg[0194] stress response protein	Cogeme	5e-10
PT0063a.C03.BR1.ptg	EC401207		0	0	1	0	0	0	0	0	0	11	9					NS_P02472_MO-0222_M13F-20_N14_051	72	1e-14													1	1	1	mg[0194] stress response protein	Cogeme	5e-10
PT0063a.C03.BR1.ptg	EC401207		0	0	1	0	0	0	0	0	0	11	10					NS_P02317_MLP-2282_T3p_J23_088	46	9e-07													1	1	1	mg[0194] stress response protein	Cogeme	5e-10
PT0063a.C03.BR1.ptg	EC401207		0	0	1	0	0	0	0	0	0	11	11					NS_Mmd.screen.Contig248	45	2e-06													1	1	1	mg[0194] stress response protein	Cogeme	5e-10
PT0063c.B05.BR1.ptg	EC401188		0	0	1	0	0	0	0	0	0	15	1					S_Mmd.screen.Contig447	84	2e-18	jgi|Mellp1|55990|fgenesh1_kg.C_scaffold_16000054	74	2e-15										1	1	1	En2844160 NADH-ubiquinone oxidoreductase 213 kDa subunit	Cogeme	9e-10
PT0063c.B05.BR1.ptg	EC401188		0	0	1	0	0	0	0	0	0	15	2					S_Mlp.screen.Contig268	83	5e-18	jgi|Mellp1|124085|SHA_estExt_fgenesh1_kg.C_160057	57	2e-10										1	1	1	En2844160 NADH-ubiquinone oxidoreductase 213 kDa subunit	Cogeme	9e-10
PT0063c.B05.BR1.ptg	EC401188		0	0	1	0	0	0	0	0	0	15	3					S_Mo.screen.Contig515	83	7e-18	jgi|Mellp1|70656|estExt_fgenesh1_kg.C_20100	47	2e-07										1	1	1	En2844160 NADH-ubiquinone oxidoreductase 213 kDa subunit	Cogeme	9e-10
PT0063c.B05.BR1.ptg	EC401188		0	0	1	0	0	0	0	0	0	15	4					T_Mmt.screen.Contig294	83	7e-18													1	1	1	En2844160 NADH-ubiquinone oxidoreductase 213 kDa subunit	Cogeme	9e-10
PT0063c.B05.BR1.ptg	EC401188		0	0	1	0	0	0	0	0	0	15	5					S_Mmt.screen.Contig630	83	7e-18													1	1	1	En2844160 NADH-ubiquinone oxidoreductase 213 kDa subunit	Cogeme	9e-10
PT0063c.B05.BR1.ptg	EC401188		0	0	1	0	0	0	0	0	0	15	6					T_Mmd.screen.Contig175	77	3e-16													1	1	1	En2844160 NADH-ubiquinone oxidoreductase 213 kDa subunit	Cogeme	9e-10
PT0063c.B05.BR1.ptg	EC401188		0	0	1	0	0	0	0	0	0	15	7					NS_Mmt.screen.Contig602	75	2e-15													1	1	1	En2844160 NADH-ubiquinone oxidoreductase 213 kDa subunit	Cogeme	9e-10
PT0063c.B05.BR1.ptg	EC401188		0	0	1	0	0	0	0	0	0	15	8					S_Mmd.screen.Contig420	74	3e-15													1	1	1	En2844160 NADH-ubiquinone oxidoreductase 213 kDa subunit	Cogeme	9e-10
PT0063c.B05.BR1.ptg	EC401188		0	0	1	0	0	0	0	0	0	15	9					NS_P02472_MO-0222_M13F-20_N14_051	73	7e-15													1	1	1	En2844160 NADH-ubiquinone oxidoreductase 213 kDa subunit	Cogeme	9e-10
PT0063c.B05.BR1.ptg	EC401188		0	0	1	0	0	0	0	0	0	15	10					NS_Mmt.screen.Contig560	72	1e-14													1	1	1	En2844160 NADH-ubiquinone oxidoreductase 213 kDa subunit	Cogeme	9e-10
PT0063c.B05.BR1.ptg	EC401188		0	0	1	0	0	0	0	0	0	15	11					S_Mmt.screen.Contig521	69	9e-14													1	1	1	En2844160 NADH-ubiquinone oxidoreductase 213 kDa subunit	Cogeme	9e-10
PT0063c.B05.BR1.ptg	EC401188		0	0	1	0	0	0	0	0	0	15	12					NS_Mmt.screen.Contig298	69	9e-14													1	1	1	En2844160 NADH-ubiquinone oxidoreductase 213 kDa subunit	Cogeme	9e-10
PT0063c.B05.BR1.ptg	EC401188		0	0	1	0	0	0	0	0	0	15	13					S_Mlp.screen.Contig198	55	2e-09													1	1	1	En2844160 NADH-ubiquinone oxidoreductase 213 kDa subunit	Cogeme	9e-10
PT0063c.B05.BR1.ptg	EC401188		0	0	1	0	0	0	0	0	0	15	14					NS_Mmt.screen.Contig142	49	8e-08													1	1	1	En2844160 NADH-ubiquinone oxidoreductase 213 kDa subunit	Cogeme	9e-10
PT0063c.B05.BR1.ptg	EC401188		0	0	1	0	0	0	0	0	0	15	15					NS_Mmt.screen.Contig530	45	1e-06													1	1	1	En2844160 NADH-ubiquinone oxidoreductase 213 kDa subunit	Cogeme	9e-10
PT0063d.F10.BR1.ptg.ka	EC401362		0	0	1	0	0	0	0	0	0	2	1								jgi|Mellp1|91910|EuGene.00470009	126	6e-32										1	1	1	ref|XP_002172441.1| serine/threonine protein phosphatase Ppe1 [Schizosaccharomyces japonicus yFS275]	NR	4e-16	GO:0000790, nuclear chromatin; GO:0005829, cytosol; GO:0005634, nucleus;	GO:0005515, protein binding;	GO:0051983, regulation of chromosome segregation; GO:0007346, regulation of mitotic cell cycle; GO:0008360, regulation of cell shape; GO:0006470, protein amino acid dephosphorylation;	3.1.3.16, Phosphoproteinphosphatase;
PT0063d.F10.BR1.ptg.ka	EC401362		0	0	1	0	0	0	0	0	0	2	2								jgi|Mellp1|71215|estExt_fgenesh1_kg.C_80020	44	7e-07										1	1	1	ref|XP_002172441.1| serine/threonine protein phosphatase Ppe1 [Schizosaccharomyces japonicus yFS275]	NR	4e-16	GO:0000790, nuclear chromatin; GO:0005829, cytosol; GO:0005634, nucleus;	GO:0005515, protein binding;	GO:0051983, regulation of chromosome segregation; GO:0007346, regulation of mitotic cell cycle; GO:0008360, regulation of cell shape; GO:0006470, protein amino acid dephosphorylation;	3.1.3.16, Phosphoproteinphosphatase;
PT0065b.H05.BR.ptg	EC401845		0	0	1	0	0	0	0	0	0	2	1	1	PGTG_02189	92	3e-27																1	1	1
PT0065b.H05.BR.ptg	EC401845		0	0	1	0	0	0	0	0	0	2	2	2	PGTG_01215	65	9e-13																1	1	1
PT0065c.F04.BR.ptg	EC401777		0	0	1	0	0	0	0	0	0	1	1	1	PGTG_10751	218	5e-59																1	1	1
PT0067a.G05.BR.ptg	EC402190		0	0	1	0	0	0	0	0	0	1	1	1	PGTG_14433	57	2e-10																1	1	1
PT0067b.C06.BR.ptg	EC402112		0	0	1	0	0	0	0	0	0	2	1	1	PGTG_18137	80	5e-17																1	1	1
PT0067b.C06.BR.ptg	EC402112		0	0	1	0	0	0	0	0	0	2	2	2	PGTG_15746	77	3e-16																1	1	1
PT0101c.C10.B21.pta	EC408481		1	0	0	0	0	0	0	0	0	3	1					NS_Mmt.screen.Contig629	36	7e-07													0	0	0
PT0101c.C10.B21.pta	EC408481		1	0	0	0	0	0	0	0	0	3	2					NS_Mmt.screen.Contig622	36	7e-07													0	0	0
PT0101c.C10.B21.pta	EC408481		1	0	0	0	0	0	0	0	0	3	3					NS_Mmt.screen.Contig613	34	3e-06													0	0	0
PT0111d.H01.BR.ptg	EC413852		0	0	1	0	0	0	0	0	0	2	1	1	PGTG_12519	46	8e-07																1	1	1	PGTG_02534 | capsular associated protein (translation) (837 aa)	Pgt prots	6e-53
PT0111d.H01.BR.ptg	EC413852		0	0	1	0	0	0	0	0	0	2	2	2	PGTG_07512	46	8e-07																1	1	1	PGTG_02534 | capsular associated protein (translation) (837 aa)	Pgt prots	6e-53
PT0112a.H12.BR.ptg	EC414189		0	0	1	0	0	0	0	0	0	1	1	1	PGTG_07512	136	3e-34																1	1	1	PGTG_07512 | CAP1 (translation) (627 aa)	Pgt prots	4e-33
PT0112b.C11.BR.ptg	EC413978		0	0	1	0	0	0	0	0	0	2	1	1	PGTG_09249	79	5e-17																1	1	1
PT0112b.C11.BR.ptg	EC413978		0	0	1	0	0	0	0	0	0	2	2	2	PGTG_01711	79	6e-17																1	1	1
PT0113a.E06.BR.ptg	EC414393		0	0	1	0	0	0	0	0	0	4	1	1	PGTG_15897	383	1e-108										um11927 217 aa related to ROT1 - protein that may be involved in cell wall function	169	2e-44				1	1	1	gb|ABN10178.1| ROT1 protein, essential, type-I ER membrane protein, possible chaperone function [Aspergillus fumigatus]	NR	2e-35	GO:0005783, endoplasmic reticulum;
PT0113a.E06.BR.ptg	EC414393		0	0	1	0	0	0	0	0	0	4	2														um04171 204 aa related to ROT1 - mutant suppresses tor2 mutation	153	1e-39				1	1	1	gb|ABN10178.1| ROT1 protein, essential, type-I ER membrane protein, possible chaperone function [Aspergillus fumigatus]	NR	2e-35	GO:0005783, endoplasmic reticulum;
PT0113a.E06.BR.ptg	EC414393		0	0	1	0	0	0	0	0	0	4	3														um10940 209 aa conserved hypothetical protein	125	4e-31				1	1	1	gb|ABN10178.1| ROT1 protein, essential, type-I ER membrane protein, possible chaperone function [Aspergillus fumigatus]	NR	2e-35	GO:0005783, endoplasmic reticulum;
PT0113a.E06.BR.ptg	EC414393		0	0	1	0	0	0	0	0	0	4	4														um11187 210 aa related to ROT1 - protein involved in cell wall function	110	1e-26				1	1	1	gb|ABN10178.1| ROT1 protein, essential, type-I ER membrane protein, possible chaperone function [Aspergillus fumigatus]	NR	2e-35	GO:0005783, endoplasmic reticulum;
PT0113b.F05.BR.ptg	EC414437		0	0	1	0	0	0	0	0	0	4	1	1	PGTG_19870	247	2e-67	S_P02414_MMT-1640_M13F-20_H07_026	223	2e-60	jgi|Mellp1|72374|estExt_fgenesh1_kg.C_290029	195	4e-52				um00692 GPI anchor? 271 aa conserved hypothetical protein	107	1e-25				1	1	1
PT0113b.F05.BR.ptg	EC414437		0	0	1	0	0	0	0	0	0	4	2	2	PGTG_12305	155	9e-40	S_Mmd.screen.Contig286	223	2e-60													1	1	1
PT0113b.F05.BR.ptg	EC414437		0	0	1	0	0	0	0	0	0	4	3					S_Mo.screen.Contig410	222	5e-60													1	1	1
PT0113b.F05.BR.ptg	EC414437		0	0	1	0	0	0	0	0	0	4	4					NS_Mlp.screen.Contig153	116	1e-29													1	1	1
PT0113c.D02.BR.ptg	EC414365		0	0	1	0	0	0	0	0	0	1	1	1	PGTG_03910	136	4e-34																1	1	1	PGTG_00846 | NADH-cytochrome b5 reductase (translation) (385 aa)	Pgt prots	3e-99	GO:0005758, mitochondrial intermembrane space; GO:0009505, plant-type cell wall; GO:0005739, mitochondrion;	GO:0005507, copper ion binding;	GO:0009651, response to salt stress;	1.6.2.2, Cytochrome-b5reductase;	00520, Amino sugar and nucleotide sugar metabolism;
PT0131a.C05.BR.pth	EC414990		0	0	0	1	0	0	0	0	0	1	1														um10003 57 aa conserved hypothetical protein IPR000612 Protein of unknown function UPF0057	60	1e-11				0	1	1	gb|AAV88602.1| low temperature and salt (stress) responsive protein [Pennisetum glaucum]	NR	1e-21			GO:0050832, defense response to fungus;
PT0131c.D09.BR.pth	EC415060	1	0	0	0	1	0	0	0	0	0	6	1	1	PGTG_13796	51	1e-08																0	1	1	PsCon[3251] zinc finger (C3HC4-type RING finger) protein	Cogeme	2e-08			GO:0010200, response to chitin;
PT0131c.D09.BR.pth	EC415060	1	0	0	0	1	0	0	0	0	0	6	2	2	PGTG_14973	47	3e-07																0	1	1	PsCon[3251] zinc finger (C3HC4-type RING finger) protein	Cogeme	2e-08			GO:0010200, response to chitin;
PT0131c.D09.BR.pth	EC415060	1	0	0	0	1	0	0	0	0	0	6	3	3	PGTG_16615	47	3e-07																0	1	1	PsCon[3251] zinc finger (C3HC4-type RING finger) protein	Cogeme	2e-08			GO:0010200, response to chitin;
PT0131c.D09.BR.pth	EC415060	1	0	0	0	1	0	0	0	0	0	6	4	4	PGTG_10539	46	6e-07																0	1	1	PsCon[3251] zinc finger (C3HC4-type RING finger) protein	Cogeme	2e-08			GO:0010200, response to chitin;
PT0131c.D09.BR.pth	EC415060	1	0	0	0	1	0	0	0	0	0	6	5	5	PGTG_13797	45	1e-06																0	1	1	PsCon[3251] zinc finger (C3HC4-type RING finger) protein	Cogeme	2e-08			GO:0010200, response to chitin;
PT0131c.D09.BR.pth	EC415060	1	0	0	0	1	0	0	0	0	0	6	6	6	PGTG_16618	45	1e-06																0	1	1	PsCon[3251] zinc finger (C3HC4-type RING finger) protein	Cogeme	2e-08			GO:0010200, response to chitin;
PT0132a.A04.BR.pth	EC415230	1	0	0	0	1	0	0	0	0	0	1	1	1	PGTG_04144	81	2e-17																0	1	1	BfCon[1198] fructose-2,6-bisphosphatase	Cogeme	5e-26		GO:0004331, fructose-2 6-bisphosphate 2-phosphatase activity;	GO:0006110, regulation of glycolysis; GO:0006003, fructose 2 6-bisphosphate metabolic process; GO:0007420, brain development;	2.7.1.105, 6-phosphofructo-2-kinase; 3.1.3.46, Fructose-2,6-bisphosphate2-phosphatase;	00051, Fructose and mannose metabolism;
PT0132c.D09.BR.pth	EC415398	1	0	0	0	1	0	0	0	0	0	1	1														um10003 57 aa conserved hypothetical protein IPR000612 Protein of unknown function UPF0057	50	1e-08				0	1	1	dbj|BAG54793.1| plasma membrance protein 3 [Puccinellia tenuiflora], stress response protein?	NR	6e-19	GO:0005624, membrane fraction;		GO:0009414, response to water deprivation; GO:0009737, response to abscisic acid stimulus; GO:0009409, response to cold; GO:0009651, response to salt stress;
PT0132d.A12.BR.pth	EC415269	1	0	0	0	1	0	0	0	0	0	2	1	1	PGTG_05567	46	4e-07										um05173 581 aa related to DnaJ homolog subfamily C member 3 IPR001440/ TPR repeat/Heat shock protein DnaJ, N-terminal	50	8e-09				0	1	1	gb|ACG28561.1| chaperone protein dnaJ 11 [Zea mays]	NR	2e-25			GO:0008284, positive regulation of cell proliferation;
PT0132d.A12.BR.pth	EC415269	1	0	0	0	1	0	0	0	0	0	2	2														um03422 498 aa conserved hypothetical protein IPR001623 Heat shock protein DnaJ, N-terminal	46	1e-07				0	1	1	gb|ACG28561.1| chaperone protein dnaJ 11 [Zea mays]	NR	2e-25			GO:0008284, positive regulation of cell proliferation;
PT0132d.F06.BR.pth	EC415483	1	0	0	0	1	0	0	0	0	0	2	1	1	PGTG_01914	132	3e-33																1	1	1
PT0132d.F06.BR.pth	EC415483	1	0	0	0	1	0	0	0	0	0	2	2	2	PGTG_00164	127	2e-31																1	1	1
PT0133b.E04.BR.pth	EC415753	1	0	0	0	1	0	0	0	0	0	2	1	1	PGTG_16618	43	4e-06																1	1	1	LmCon[0085] 60S acidic ribosomal protein P2	Cogeme	2e-22	GO:0022625, cytosolic large ribosomal subunit;	GO:0003735, structural constituent of ribosome; GO:0003723, RNA binding;	GO:0006412, translation;		03010, Ribosome;
PT0133b.E04.BR.pth	EC415753	1	0	0	0	1	0	0	0	0	0	2	2	2	PGTG_16615	43	4e-06																1	1	1	LmCon[0085] 60S acidic ribosomal protein P2	Cogeme	2e-22	GO:0022625, cytosolic large ribosomal subunit;	GO:0003735, structural constituent of ribosome; GO:0003723, RNA binding;	GO:0006412, translation;		03010, Ribosome;
PT0151.O03.CPTR.ptm	EC416834		0	0	0	0	0	0	0	0	0	1	1					S_P02005_NMD-3959_T3p_G20_074	36	3e-07													1	0	1
PT0241.C16.TB24.ptm	EC419841		0	0	0	0	0	0	0	0	0	3	1	1	PGTG_02408	67	3e-13																1	1	1
PT0241.C16.TB24.ptm	EC419841		0	0	0	0	0	0	0	0	0	3	2	2	PGTG_02381	60	6e-11																1	1	1
PT0241.C16.TB24.ptm	EC419841		0	0	0	0	0	0	0	0	0	3	3	3	PGTG_05061	49	8e-08																1	1	1
PT0241.N16.TB24.ptm	EC420081		0	0	0	0	0	0	0	0	0	1	1	1	PGTG_18138	50	6e-08																1	1	1
PT0251.B05.TB24.ptm	EC420151		0	0	0	0	0	0	0	0	0	2	1	1	PGTG_03694	87	2e-19													Uf-ISSP44 ES608148	95	1e-22	1	1	1
PT0251.B05.TB24.ptm	EC420151		0	0	0	0	0	0	0	0	0	2	2	2	PGTG_20495	79	4e-17																1	1	1
PT0251.C02.TB24.ptm	EC420168		0	0	0	0	0	0	0	0	0	1	1								jgi|Mellp1|85700|EuGene.00150080	41	3e-06										1	0	1
PT0251.M13.TB24.ptm	EC420340		0	0	0	0	0	0	0	0	0	1	1	1	PGTG_04986	102	8e-24																1	1	1
PT0261.E10.C21.ptm	EC420511		0	0	0	0	0	0	0	0	0	1	1	1	PGTG_16663	87	2e-19																1	1	1
PT0261.K04.C21.ptm	EC420639		0	0	0	0	0	0	0	0	0	1	1	1	PGTG_14643	51	5e-09																1	0	1
PT0261.K07.C21.ptm	EC420642		0	0	0	0	0	0	0	0	0	1	1	1	PGTG_00147	138	9e-64																1	1	1	ref|NP_001018296.1| glucan endo-1,3-alpha-glucosidase Agn1 [Schizosaccharomyces pombe 972h-]	NR	2e-12	GO:0043188, cell septum edging; GO:0009986, cell surface; GO:0005576, extracellular region;	GO:0051118, glucan endo-1 3-alpha-glucosidase activity;	GO:0030995, cell septum edging catabolic process; GO:0009313, oligosaccharide catabolic process; GO:0000920, cytokinetic cell separation;	3.2.1.59, Glucanendo-1,3-alpha-glucosidase;
PT0261.K24.C21.ptm	EC420658		0	0	0	0	0	0	0	0	0	1	1	1	PGTG_10172	41	5e-06	NS_P02481_MO-0748_M13F-20_L23_086	43	1e-06													1	0	1
PT0261.M10.C21.ptm	EC420692		0	0	0	0	0	0	0	0	0	1	1	1	PGTG_10789	57	1e-10				jgi|Mellp1|124552|djo_EuGene.00270017	45	3e-07										0	0	0
PT0281.C11.C21.ptm	EC421111		0	0	0	0	0	0	0	0	0	2	1	1	PGTG_07000	121	2e-29	S_P02021_NMD-4115_T3p_C06_029	57	8e-21	jgi|Mellp1|123976|SHA_fgenesh2_pg.4_176	95	1e-21										1	1	1	ref|XP_570234.1| phosphatidylglycerol/phosphatidylinositol transfer protein, vacuole protein [Cryptococcus neoformans var. neoformans JEC21]	NR	4e-12	GO:0000328, fungal-type vacuole lumen; GO:0000324, fungal-type vacuole;		GO:0032366, intracellular sterol transport;
PT0281.C11.C21.ptm	EC421111		0	0	0	0	0	0	0	0	0	2	2								jgi|Mellp1|123977|SHA_EuGene.00040158	81	1e-17										1	1	1	ref|XP_570234.1| phosphatidylglycerol/phosphatidylinositol transfer protein, vacuole protein [Cryptococcus neoformans var. neoformans JEC21]	NR	4e-12	GO:0000328, fungal-type vacuole lumen; GO:0000324, fungal-type vacuole;		GO:0032366, intracellular sterol transport;
PT0281.K07.C21.ptm	EC421284		0	0	0	0	0	0	0	0	0	1	1	1	PGTG_14854	57	3e-10																0	0	0
PT0281.N04.C21.ptm	EC421351		0	0	0	0	0	0	0	0	0	2	1	1	PGTG_04693	45	9e-07																1	0	1
PT0281.N04.C21.ptm	EC421351		0	0	0	0	0	0	0	0	0	2	2	2	PGTG_04691	42	8e-06																1	0	1
PT0291.C17.C21.pte	GR488048		0	1	0	0	0	0	0	0	0	1	1	1	PGTG_05680	37	3e-06																1	1	1	gb|AAP42832.1| chitinase [Puccinia triticina]	NR	2e-09
PT0291.N04.C21.pte	GR488262		0	1	0	0	0	0	0	0	0	1	1	1	PGTG_15896	57	3e-10																1	1	1
PT0291.N18.C21.pte	GR488273		0	1	0	0	0	0	0	0	0	1	1	1	PGTG_15099	112	8e-27																1	1	1
PT0292.H07.C21.pte	GR488461		0	1	0	0	0	0	0	0	0	7	1	1	PGTG_10900	242	5e-66	S_Mlp.screen.Contig196	159	5e-41	jgi|Mellp1|72270|estExt_fgenesh1_kg.C_270004	135	4e-34							Uf-ISSP48 ES608151	132	8e-34	1	1	1
PT0292.H07.C21.pte	GR488461		0	1	0	0	0	0	0	0	0	7	2					S_Mo.screen.Contig520	158	1e-40	jgi|Mellp1|89211|EuGene.00020342	49	8e-08										1	1	1
PT0292.H07.C21.pte	GR488461		0	1	0	0	0	0	0	0	0	7	3					S_Mmt.screen.Contig609	158	1e-40													1	1	1
PT0292.H07.C21.pte	GR488461		0	1	0	0	0	0	0	0	0	7	4					S_Mmt.screen.Contig604	158	1e-40													1	1	1
PT0292.H07.C21.pte	GR488461		0	1	0	0	0	0	0	0	0	7	5					S_Mmd.screen.Contig325	158	1e-40													1	1	1
PT0292.H07.C21.pte	GR488461		0	1	0	0	0	0	0	0	0	7	6					S_Mmd.screen.Contig302	158	1e-40													1	1	1
PT0292.H07.C21.pte	GR488461		0	1	0	0	0	0	0	0	0	7	7					T_Mlp.screen.Contig266	154	2e-39													1	1	1
PT0293.I05.C21.pte	GR488805		0	1	0	0	0	0	0	0	0	10	1	1	PGTG_03708	218	1e-58	S_Mlp.screen.Contig271	162	6e-42	jgi|Mellp1|70587|estExt_fgenesh1_kg.C_20017	140	2e-35	gb|ABB96272.1| hesp-379 [Melampsora lini]	141	3e-37	um10816 GPI anchor? 201 aa conserved hypothetical protein	69	3e-14	Uf-ISSP4 ES608126	189	9e-51	1	1	1	gb|ABB96272.1| hesp-379 [Melampsora lini]	NR	8e-32
PT0293.I05.C21.pte	GR488805		0	1	0	0	0	0	0	0	0	10	2	2	PGTG_03709	132	1e-32	S_Mlp.screen.Contig224	162	6e-42	jgi|Mellp1|85421|EuGene.00140051	59	5e-11							Uf-HSP5 Uf047 ES608162	166	8e-44	1	1	1	gb|ABB96272.1| hesp-379 [Melampsora lini]	NR	8e-32
PT0293.I05.C21.pte	GR488805		0	1	0	0	0	0	0	0	0	10	3					S_Mo.screen.Contig486	157	3e-40	jgi|Mellp1|55804|fgenesh1_kg.C_scaffold_14000019	58	2e-10							Uf-ISSP43 ES608147	46	1e-07	1	1	1	gb|ABB96272.1| hesp-379 [Melampsora lini]	NR	8e-32
PT0293.I05.C21.pte	GR488805		0	1	0	0	0	0	0	0	0	10	4					S_Mmd.screen.Contig437	157	3e-40	jgi|Mellp1|124001|DJO_EuGene.00240009	49	7e-08										1	1	1	gb|ABB96272.1| hesp-379 [Melampsora lini]	NR	8e-32
PT0293.I05.C21.pte	GR488805		0	1	0	0	0	0	0	0	0	10	5					S_Mmd.screen.Contig423	157	3e-40	jgi|Mellp1|123335|DJO_fgenesh2_pg.45_16	43	4e-06										1	1	1	gb|ABB96272.1| hesp-379 [Melampsora lini]	NR	8e-32
PT0293.I05.C21.pte	GR488805		0	1	0	0	0	0	0	0	0	10	6					NS_Mmd.screen.Contig48	93	5e-26	jgi|Mellp1|91801|EuGene.00450095	42	7e-06										1	1	1	gb|ABB96272.1| hesp-379 [Melampsora lini]	NR	8e-32
PT0293.I05.C21.pte	GR488805		0	1	0	0	0	0	0	0	0	10	7					S_Mmd.screen.Contig398	45	8e-09													1	1	1	gb|ABB96272.1| hesp-379 [Melampsora lini]	NR	8e-32
PT0293.I05.C21.pte	GR488805		0	1	0	0	0	0	0	0	0	10	8					S_Mo.screen.Contig403	44	1e-08													1	1	1	gb|ABB96272.1| hesp-379 [Melampsora lini]	NR	8e-32
PT0293.I05.C21.pte	GR488805		0	1	0	0	0	0	0	0	0	10	9					S_Mmt.screen.Contig571	44	2e-06													1	1	1	gb|ABB96272.1| hesp-379 [Melampsora lini]	NR	8e-32
PT0293.I05.C21.pte	GR488805		0	1	0	0	0	0	0	0	0	10	10					S_Mo.screen.Contig3	44	3e-06													1	1	1	gb|ABB96272.1| hesp-379 [Melampsora lini]	NR	8e-32
PT0293.I15.C21.pte	GR488813		0	1	0	0	0	0	0	0	0	2	1	1	PGTG_02802	53	6e-09																1	1	1
PT0293.I15.C21.pte	GR488813		0	1	0	0	0	0	0	0	0	2	2	2	PGTG_01323	49	1e-07																1	1	1
PT0294.A10.C21.pte	GR488971		0	1	0	0	0	0	0	0	0	2	1	1	PGTG_02742	78	5e-17																1	1	1
PT0294.A10.C21.pte	GR488971		0	1	0	0	0	0	0	0	0	2	2	2	PGTG_12540	49	3e-08																1	1	1
PT0294.F20.C21.pte	GR489080		0	1	0	0	0	0	0	0	0	1	1	1	PGTG_17132	45	1e-06																1	1	1
PT0294.I02.C21.pte	GR489126		0	1	0	0	0	0	0	0	0	1	1					S_P02431_MMT-2675_M13F-20_C24_094	44	2e-06													1	1	1	gb|EED20156.1| MFS sugar transporter [Talaromyces stipitatus ATCC 10500]	NR	2e-21
PT0294.K17.C21.pte	GR489181		0	1	0	0	0	0	0	0	0	1	1								jgi|Mellp1|30503|gw1.33.128.1	67	1e-13										1	1	1
PT0301.B12.CPTR.ptp	GR492202		0	0	0	0	0	0	1	0	0	4	1	1	PGTG_08664	110	6e-27	S_P02481_MO-0594_M13F-20_B14_063	59	1e-12	jgi|Mellp1|114961|estExt_fgenesh2_pg.C_10528	65	1e-13										1	1	1
PT0301.B12.CPTR.ptp	GR492202		0	0	0	0	0	0	1	0	0	4	2	2	PGTG_01207	84	4e-18	NS_Mmt.screen.Contig438	55	1e-09	jgi|Mellp1|124458|djo_EuGene.00060156	54	1e-09										1	1	1
PT0301.B12.CPTR.ptp	GR492202		0	0	0	0	0	0	1	0	0	4	3	3	PGTG_01209	59	1e-10	NS_P02004_NMD-3564_T3p_L19_070	51	3e-08													1	1	1
PT0301.B12.CPTR.ptp	GR492202		0	0	0	0	0	0	1	0	0	4	4					S_P01922_NMD-0706_T3p_B09_047	43	7e-06													1	1	1
PT0301.B13.CPTR.ptp	GR492203		0	0	0	0	0	0	1	0	0	1	1	1	PGTG_00059	49	2e-07																1	1	1
PT0301.E07.CPTR.ptp	GR492263		0	0	0	0	0	0	1	0	0	1	1	1	PGTG_16916	176	7e-46																1	1	1
PT0301.K01.CPTR.ptp	GR492392		0	0	0	0	0	0	1	0	0	1	1								jgi|Mellp1|59375|fgenesh1_pg.C_scaffold_2000542	42	7e-06				um05495 385 aa conserved hypothetical protein IPR009009 Barwin-related endoglucanase	43	3e-06				1	1	1
PT03010.A10.C21.ptp	GR489295		0	0	0	0	0	0	1	0	0	1	1	1	PGTG_10539	50	2e-08																1	1	1
PT03010.A17.C21.ptp	GR489302		0	0	0	0	0	0	1	0	0	2	1	1	PGTG_17601	93	5e-21																1	1	1
PT03010.A17.C21.ptp	GR489302		0	0	0	0	0	0	1	0	0	2	2	2	PGTG_05523	70	3e-14																1	1	1
PT03010.G21.C21.ptp	GR489442		0	0	0	0	0	0	1	0	0	1	1	1	PGTG_12011	49	1e-07																1	1	1	gb|AAC28215.1| contains similarity to helicases [Arabidopsis thaliana]	NR	2e-32	GO:0000784, nuclear chromosome telomeric region;	GO:0033682, ATP-dependent 5{prime}-3{prime} DNA/RNA helicase activity; GO:0043141, ATP-dependent 5{prime}-3{prime} DNA helicase activity; GO:0017116, single-stranded DNA-dependent ATP-dependent DNA helicase activity; GO:0042162, telomeric DNA binding; GO:	GO:0032204, regulation of telomere maintenance; GO:0051974, negative regulation of telomerase activity;
PT03010.K18.C21.ptp	GR489528		0	0	0	0	0	0	1	0	0	1	1	1	PGTG_05610	79	1e-16																1	1	1	MagCon[10827a] heat shock protein 70	Cogeme	4e-37	GO:0005737, cytoplasm; GO:0005634, nucleus;	GO:0051082, unfolded protein binding;	GO:0006616, SRP-dependent cotranslational protein targeting to membrane translocation; GO:0006457, protein folding; GO:0034605, cellular response to heat; GO:0006950, response to stress;		04010, MAPK signaling pathway;04144, Endocytosis;04612, Antigen processing and presentation;03040, Spliceosome;
PT03011.C11.C21.ptp	GR489698		0	0	0	0	0	0	1	0	0	4	1	1	PGTG_04243	445	1e-127																1	1	1	ref|XP_001275639.1| GMC (Glucose-methanol-choline) oxidoreductase, FAD-dependent oxidoreductases [Aspergillus clavatus NRRL 1]	NR	1e-63	GO:0005743, mitochondrial inner membrane; GO:0005739, mitochondrion;			1.1.99.1, Cholinedehydrogenase;	00260, Glycine;
PT03011.C11.C21.ptp	GR489698		0	0	0	0	0	0	1	0	0	4	2	2	PGTG_04878	437	1e-124																1	1	1	ref|XP_001275639.1| GMC (Glucose-methanol-choline) oxidoreductase, FAD-dependent oxidoreductases [Aspergillus clavatus NRRL 1]	NR	1e-63	GO:0005743, mitochondrial inner membrane; GO:0005739, mitochondrion;			1.1.99.1, Cholinedehydrogenase;	00260, Glycine;
PT03011.C11.C21.ptp	GR489698		0	0	0	0	0	0	1	0	0	4	3	3	PGTG_04244	422	1e-120																1	1	1	ref|XP_001275639.1| GMC (Glucose-methanol-choline) oxidoreductase, FAD-dependent oxidoreductases [Aspergillus clavatus NRRL 1]	NR	1e-63	GO:0005743, mitochondrial inner membrane; GO:0005739, mitochondrion;			1.1.99.1, Cholinedehydrogenase;	00260, Glycine;
PT03011.C11.C21.ptp	GR489698		0	0	0	0	0	0	1	0	0	4	4	4	PGTG_17485	105	9e-25																1	1	1	ref|XP_001275639.1| GMC (Glucose-methanol-choline) oxidoreductase, FAD-dependent oxidoreductases [Aspergillus clavatus NRRL 1]	NR	1e-63	GO:0005743, mitochondrial inner membrane; GO:0005739, mitochondrion;			1.1.99.1, Cholinedehydrogenase;	00260, Glycine;
PT03011.P23.C21.ptp	GR490002		0	0	0	0	0	0	1	0	0	1	1	1	PGTG_04137	66	9e-13																1	1	1	PGTG_17170 | DNA-repair protein RAD2 (translation) (1393 aa)	Pgt prots	1e-115	GO:0005634, nucleus;		GO:0006295, nucleotide-excision repair DNA incision 3{prime}-to lesion; GO:0006289, nucleotide-excision repair;		03420, Nucleotide excision repair;
PT03012.A12.C21.ptp	GR490015		0	0	0	0	0	0	1	0	0	1	1	1	PGTG_15674	56	1e-10																1	0	1
PT03012.A13.C21.ptp	GR490016		0	0	0	0	0	0	1	0	0	8	1	1	PGTG_03983	231	7e-63																1	1	1	PGTG_03983 | carboxypeptidase S1 (translation) (466 aa)	Pgt prots	1e-61	GO:0000324, fungal-type vacuole;	GO:0017171, serine hydrolase activity; GO:0042802, identical protein binding; GO:0005515, protein binding;	GO:0046938, phytochelatin biosynthetic process; GO:0034605, cellular response to heat;	3.4.16.6, CarboxypeptidaseD;
PT03012.A13.C21.ptp	GR490016		0	0	0	0	0	0	1	0	0	8	2	2	PGTG_03981	125	5e-31																1	1	1	PGTG_03983 | carboxypeptidase S1 (translation) (466 aa)	Pgt prots	1e-61	GO:0000324, fungal-type vacuole;	GO:0017171, serine hydrolase activity; GO:0042802, identical protein binding; GO:0005515, protein binding;	GO:0046938, phytochelatin biosynthetic process; GO:0034605, cellular response to heat;	3.4.16.6, CarboxypeptidaseD;
PT03012.A13.C21.ptp	GR490016		0	0	0	0	0	0	1	0	0	8	3	3	PGTG_19191	118	1e-29																1	1	1	PGTG_03983 | carboxypeptidase S1 (translation) (466 aa)	Pgt prots	1e-61	GO:0000324, fungal-type vacuole;	GO:0017171, serine hydrolase activity; GO:0042802, identical protein binding; GO:0005515, protein binding;	GO:0046938, phytochelatin biosynthetic process; GO:0034605, cellular response to heat;	3.4.16.6, CarboxypeptidaseD;
PT03012.A13.C21.ptp	GR490016		0	0	0	0	0	0	1	0	0	8	4	4	PGTG_14427	58	1e-10																1	1	1	PGTG_03983 | carboxypeptidase S1 (translation) (466 aa)	Pgt prots	1e-61	GO:0000324, fungal-type vacuole;	GO:0017171, serine hydrolase activity; GO:0042802, identical protein binding; GO:0005515, protein binding;	GO:0046938, phytochelatin biosynthetic process; GO:0034605, cellular response to heat;	3.4.16.6, CarboxypeptidaseD;
PT03012.A13.C21.ptp	GR490016		0	0	0	0	0	0	1	0	0	8	5	5	PGTG_01128	58	2e-10																1	1	1	PGTG_03983 | carboxypeptidase S1 (translation) (466 aa)	Pgt prots	1e-61	GO:0000324, fungal-type vacuole;	GO:0017171, serine hydrolase activity; GO:0042802, identical protein binding; GO:0005515, protein binding;	GO:0046938, phytochelatin biosynthetic process; GO:0034605, cellular response to heat;	3.4.16.6, CarboxypeptidaseD;
PT03012.A13.C21.ptp	GR490016		0	0	0	0	0	0	1	0	0	8	6	6	PGTG_19190	52	8e-09																1	1	1	PGTG_03983 | carboxypeptidase S1 (translation) (466 aa)	Pgt prots	1e-61	GO:0000324, fungal-type vacuole;	GO:0017171, serine hydrolase activity; GO:0042802, identical protein binding; GO:0005515, protein binding;	GO:0046938, phytochelatin biosynthetic process; GO:0034605, cellular response to heat;	3.4.16.6, CarboxypeptidaseD;
PT03012.A13.C21.ptp	GR490016		0	0	0	0	0	0	1	0	0	8	7	7	PGTG_11622	52	1e-08																1	1	1	PGTG_03983 | carboxypeptidase S1 (translation) (466 aa)	Pgt prots	1e-61	GO:0000324, fungal-type vacuole;	GO:0017171, serine hydrolase activity; GO:0042802, identical protein binding; GO:0005515, protein binding;	GO:0046938, phytochelatin biosynthetic process; GO:0034605, cellular response to heat;	3.4.16.6, CarboxypeptidaseD;
PT03012.A13.C21.ptp	GR490016		0	0	0	0	0	0	1	0	0	8	8	8	PGTG_14432	43	6e-06																1	1	1	PGTG_03983 | carboxypeptidase S1 (translation) (466 aa)	Pgt prots	1e-61	GO:0000324, fungal-type vacuole;	GO:0017171, serine hydrolase activity; GO:0042802, identical protein binding; GO:0005515, protein binding;	GO:0046938, phytochelatin biosynthetic process; GO:0034605, cellular response to heat;	3.4.16.6, CarboxypeptidaseD;
PT0302.I16.CPTR.ptp	GR492711		0	0	0	0	0	0	1	0	0	2	1	1	PGTG_16693	423	1e-120				jgi|Mellp1|77212|estExt_fgenesh1_pg.C_90173	245	4e-67										1	1	1	gb|EED51993.1| GILT family thiol reductase [Aspergillus flavus NRRL3357]	NR	1e-19
PT0302.I16.CPTR.ptp	GR492711		0	0	0	0	0	0	1	0	0	2	2								jgi|Mellp1|124023|DJO_fgenesh2_pg.55_77	141	7e-36										1	1	1	gb|EED51993.1| GILT family thiol reductase [Aspergillus flavus NRRL3357]	NR	1e-19
PT0303.J18.CPTR.ptp	GR493095		0	0	0	0	0	0	1	0	0	1	1								jgi|Mellp1|57165|fgenesh1_kg.C_scaffold_42000029	72	7e-15										1	1	1	BgCon[1007] COPII-coated vesicle membrane protein	Cogeme	1e-52	GO:0005794, Golgi apparatus; GO:0005783, endoplasmic reticulum;		GO:0006886, intracellular protein transport;
PT0304.C13.CPTR.ptp	GR493285		0	0	0	0	0	0	1	0	0	7	1	1	PGTG_03571	206	6e-55				jgi|Mellp1|84393|EuGene.00100156	176	3e-46										1	1	1
PT0304.C13.CPTR.ptp	GR493285		0	0	0	0	0	0	1	0	0	7	2	2	PGTG_09143	99	1e-22				jgi|Mellp1|124062|DJO_fgenesh1_pg.C_scaffold_8000198	122	5e-30										1	1	1
PT0304.C13.CPTR.ptp	GR493285		0	0	0	0	0	0	1	0	0	7	3								jgi|Mellp1|124060|DJO_fgenesh2_pg.23_162	122	5e-30										1	1	1
PT0304.C13.CPTR.ptp	GR493285		0	0	0	0	0	0	1	0	0	7	4								jgi|Mellp1|124061|DJO_fgenesh1_pg.C_scaffold_67000061	120	1e-29										1	1	1
PT0304.C13.CPTR.ptp	GR493285		0	0	0	0	0	0	1	0	0	7	5								jgi|Mellp1|124063|DJO_EuGene.00130068	118	9e-29										1	1	1
PT0304.C13.CPTR.ptp	GR493285		0	0	0	0	0	0	1	0	0	7	6								jgi|Mellp1|95948|EuGene.00080172	109	3e-26										1	1	1
PT0304.C13.CPTR.ptp	GR493285		0	0	0	0	0	0	1	0	0	7	7								jgi|Mellp1|95579|EuGene.00840028	107	1e-25										1	1	1
PT0304.G22.CPTR.ptp	GR493380		0	0	0	0	0	0	1	0	0	1	1	1	PGTG_14350	184	4e-55																1	1	1
PT0304.H03.CPTR.ptp	GR493384		0	0	0	0	0	0	1	0	0	2	1	1	PGTG_15598	59	1e-10				jgi|Mellp1|31957|gw1.37.116.1	44	1e-06										1	1	1
PT0304.H03.CPTR.ptp	GR493384		0	0	0	0	0	0	1	0	0	2	2	2	PGTG_04499	51	2e-08																1	1	1
PT0304.J17.CPTR.ptp	GR493442		0	0	0	0	0	0	1	0	0	1	1								jgi|Mellp1|95635|EuGene.00860010	77	3e-16										1	1	1	ref|XP_572375.1| transcription activator snf2l1, ATPase component of a two subunit chromatin remodeling complex? [Cryptococcus neoformans var. neoformans JEC21]	NR	1e-118	GO:0008623, chromatin accessibility complex; GO:0005634, nucleus;	GO:0015616, DNA translocase activity; GO:0003697, single-stranded DNA binding; GO:0005515, protein binding;	GO:0060195, negative regulation of antisense RNA transcription; GO:0046020, negative regulation of transcription from RNA polymerase II promoter by pheromones; GO:0016584, nucleosome positioning; GO:0000183, chromatin silencing at rDNA; GO:0006348, chroma	1.14.11.6, Thyminedioxygenase;
PT0304.K12.CPTR.ptp	GR493460		0	0	0	0	0	0	1	0	0	2	1	1	PGTG_01711	133	4e-33																1	1	1
PT0304.K12.CPTR.ptp	GR493460		0	0	0	0	0	0	1	0	0	2	2	2	PGTG_09249	131	1e-32																1	1	1
PT0304.M11.CPTR.ptp	GR493504		0	0	0	0	0	0	1	0	0	1	1	1	PGTG_12343	162	1e-41																1	1	1	ref|XP_501332.1| GPI mannosyltransferase 4, GPI mannosyltransferase IV [Yarrowia lipolytica]	NR	9e-06
PT0304.P16.CPTR.ptp	GR493574		0	0	0	0	0	0	1	0	0	2	1	1	PGTG_10539	64	3e-12																1	1	1	sp|Q641J8| E3 ubiquitin-protein ligase rnf12-A, RING finger protein 12-A, XRnf12 [Xenopus laevis]	NR	2e-08	GO:0005634, nucleus;	GO:0008134, transcription factor binding; GO:0004842, ubiquitin-protein ligase activity; GO:0042802, identical protein binding; GO:0005515, protein binding;	GO:0000578, embryonic axis specification; GO:0042787, protein ubiquitination during ubiquitin-dependent protein catabolic process; GO:0006511, ubiquitin-dependent protein catabolic process; GO:0016567, protein ubiquitination;
PT0304.P16.CPTR.ptp	GR493574		0	0	0	0	0	0	1	0	0	2	2	2	PGTG_16615	49	2e-07																1	1	1	sp|Q641J8| E3 ubiquitin-protein ligase rnf12-A, RING finger protein 12-A, XRnf12 [Xenopus laevis]	NR	2e-08	GO:0005634, nucleus;	GO:0008134, transcription factor binding; GO:0004842, ubiquitin-protein ligase activity; GO:0042802, identical protein binding; GO:0005515, protein binding;	GO:0000578, embryonic axis specification; GO:0042787, protein ubiquitination during ubiquitin-dependent protein catabolic process; GO:0006511, ubiquitin-dependent protein catabolic process; GO:0016567, protein ubiquitination;
PT0305.C19.CPTR.ptp	GR493798		0	0	0	0	0	0	1	0	0	5	1	1	PGTG_13714	212	8e-57																1	1	1	PGTG_13706 | exoglucanase 1 precursor (translation) (511 aa)	Pgt prots	4e-57				3.2.1.91, Cellulose1,4-beta-cellobiosidase;
PT0305.C19.CPTR.ptp	GR493798		0	0	0	0	0	0	1	0	0	5	2	2	PGTG_06685	132	8e-33																1	1	1	PGTG_13706 | exoglucanase 1 precursor (translation) (511 aa)	Pgt prots	4e-57				3.2.1.91, Cellulose1,4-beta-cellobiosidase;
PT0305.C19.CPTR.ptp	GR493798		0	0	0	0	0	0	1	0	0	5	3	3	PGTG_20418	132	8e-33																1	1	1	PGTG_13706 | exoglucanase 1 precursor (translation) (511 aa)	Pgt prots	4e-57				3.2.1.91, Cellulose1,4-beta-cellobiosidase;
PT0305.C19.CPTR.ptp	GR493798		0	0	0	0	0	0	1	0	0	5	4	4	PGTG_06688	119	5e-29																1	1	1	PGTG_13706 | exoglucanase 1 precursor (translation) (511 aa)	Pgt prots	4e-57				3.2.1.91, Cellulose1,4-beta-cellobiosidase;
PT0305.C19.CPTR.ptp	GR493798		0	0	0	0	0	0	1	0	0	5	5	5	PGTG_00929	91	2e-20																1	1	1	PGTG_13706 | exoglucanase 1 precursor (translation) (511 aa)	Pgt prots	4e-57				3.2.1.91, Cellulose1,4-beta-cellobiosidase;
PT0306.L18.C21.ptp	GR490990		0	0	0	0	0	0	1	0	0	2	1								jgi|Mellp1|72001|estExt_fgenesh1_kg.C_210020	51	2e-08										1	1	1	PnCon[0042] ADP-ribosylation factor	Cogeme	1e-50	GO:0005794, Golgi apparatus;		GO:0006886, intracellular protein transport;
PT0306.L18.C21.ptp	GR490990		0	0	0	0	0	0	1	0	0	2	2								jgi|Mellp1|124027|DJO_fgenesh1_pm.C_scaffold_49000013	49	4e-08										1	1	1	PnCon[0042] ADP-ribosylation factor	Cogeme	1e-50	GO:0005794, Golgi apparatus;		GO:0006886, intracellular protein transport;
PT0306.O10.C21.ptp	GR491049		0	0	0	0	0	0	1	0	0	1	1	1	PGTG_04931	59	9e-11																1	1	1
PT0306.P23.C21.ptp	GR491080		0	0	0	0	0	0	1	0	0	1	1														um05173 581 aa related to DnaJ homolog subfamily C member 3 IPR001440/ TPR repeat/Heat shock protein DnaJ, N-terminal	41	7e-06				1	1	1	GzCon[4831] DnaJ-like translocase of the inner mitochondrial membrane	Cogeme	2e-18	GO:0001405, presequence translocase-associated import motor; GO:0005744, mitochondrial inner membrane presequence translocase complex; GO:0005739, mitochondrion;	GO:0001671, ATPase activator activity; GO:0005515, protein binding;	GO:0030150, protein import into mitochondrial matrix;
PT0311.E09.C21.ptt	GR497103		0	0	0	0	0	0	0	1	0	1	1	1	PGTG_11496	66	4e-13																1	1	1
PT0311.H01.C21.ptt	GR497164		0	0	0	0	0	0	0	1	0	10	1	1	PGTG_08570	197	1e-52	S_Mmt.screen.Contig597	59	9e-18	jgi|Mellp1|55158|fgenesh1_kg.C_scaffold_6000052	72	5e-15										1	1	1
PT0311.H01.C21.ptt	GR497164		0	0	0	0	0	0	0	1	0	10	2	2	PGTG_08345	58	2e-10	S_Mmt.screen.Contig610	59	6e-17	jgi|Mellp1|75678|estExt_fgenesh1_pm.C_520007	72	6e-15										1	1	1
PT0311.H01.C21.ptt	GR497164		0	0	0	0	0	0	0	1	0	10	3					S_Mo.screen.Contig203	58	8e-17	jgi|Mellp1|123337|DJO_EuGene.00520016	71	1e-14										1	1	1
PT0311.H01.C21.ptt	GR497164		0	0	0	0	0	0	0	1	0	10	4					S_Mmt.screen.Contig282	59	3e-16	jgi|Mellp1|67301|fgenesh1_pg.C_scaffold_52000015	63	4e-12										1	1	1
PT0311.H01.C21.ptt	GR497164		0	0	0	0	0	0	0	1	0	10	5					S_Mmt.screen.Contig383	40	9e-14	jgi|Mellp1|92738|EuGene.00520020	55	8e-10										1	1	1
PT0311.H01.C21.ptt	GR497164		0	0	0	0	0	0	0	1	0	10	6					S_P02283_MLP-1261_T3p_M07_020	62	1e-11	jgi|Mellp1|103542|fgenesh2_pg.6_201	54	2e-09										1	1	1
PT0311.H01.C21.ptt	GR497164		0	0	0	0	0	0	0	1	0	10	7					NS_Mo.screen.Contig114	59	1e-10													1	1	1
PT0311.H01.C21.ptt	GR497164		0	0	0	0	0	0	0	1	0	10	8					S_Mmt.screen.Contig595	45	1e-10													1	1	1
PT0311.H01.C21.ptt	GR497164		0	0	0	0	0	0	0	1	0	10	9					S_Mo.screen.Contig417	45	1e-06													1	1	1
PT0311.H01.C21.ptt	GR497164		0	0	0	0	0	0	0	1	0	10	10					NS_Mmt.screen.Contig12	44	3e-06													1	1	1
PT0311.H10.C21.ptt	GR497172		0	0	0	0	0	0	0	1	0	3	1	1	PGTG_04691	91	4e-20																1	1	1
PT0311.H10.C21.ptt	GR497172		0	0	0	0	0	0	0	1	0	3	2	2	PGTG_04693	64	4e-12																1	1	1
PT0311.H10.C21.ptt	GR497172		0	0	0	0	0	0	0	1	0	3	3	3	PGTG_06882	45	3e-06																1	1	1
PT0311.J17.C21.ptt	GR497224		0	0	0	0	0	0	0	1	0	1	1	1	PGTG_08907	42	8e-06																1	1	1	PGTG_09055 | cytochrome P450 family protein (translation) (357 aa)	Pgt prots	7e-36
PT0311.L23.C21.ptt	GR497271		0	0	0	0	0	0	0	1	0	2	1	1	PGTG_07311	48	5e-08																1	0	1	PGTG_07311 | peroxidase (translation) (515 aa)	Pgt prots	9e-07
PT0311.L23.C21.ptt	GR497271		0	0	0	0	0	0	0	1	0	2	2	2	PGTG_07309	47	6e-08																1	0	1	PGTG_07311 | peroxidase (translation) (515 aa)	Pgt prots	9e-07
PT0312.N09.C21.ptt	GR494454		0	0	0	0	0	0	0	1	0	1	1	1	PGTG_05802	43	4e-06																1	1	1
PT0313.B15.C21.ptt	GR497391		0	0	0	0	0	0	0	1	0	1	1	1	PGTG_03898	62	8e-12																0	1	1	BfCon[1205] laccase	Cogeme	1e-17		GO:0008471, laccase activity;	GO:0009809, lignin biosynthetic process; GO:0046688, response to copper ion;	1.10.3.2, Laccase;
PT0313.L05.C21.ptt	GR497598		0	0	0	0	0	0	0	1	0	6	1	1	PGTG_16765	67	8e-14	S_Mlp.screen.Contig167	50	1e-08	jgi|Mellp1|123444|SHA_fgenesh2_pg.21_147	50	8e-09										1	0	1
PT0313.L05.C21.ptt	GR497598		0	0	0	0	0	0	0	1	0	6	2	2	PGTG_16763	58	4e-11	NS_P02482_MO-0892_M13F-20_L08_022	49	3e-08	jgi|Mellp1|107118|fgenesh2_pg.21_148	50	8e-09										1	0	1
PT0313.L05.C21.ptt	GR497598		0	0	0	0	0	0	0	1	0	6	3	3	PGTG_07743	44	7e-07	NS_Mmt.screen.Contig505	49	3e-08	jgi|Mellp1|87547|EuGene.00210118	49	2e-08										1	0	1
PT0313.L05.C21.ptt	GR497598		0	0	0	0	0	0	0	1	0	6	4								jgi|Mellp1|87549|EuGene.00210120	47	7e-08										1	0	1
PT0313.L05.C21.ptt	GR497598		0	0	0	0	0	0	0	1	0	6	5								jgi|Mellp1|85020|EuGene.00120154	44	3e-07										1	0	1
PT0313.L05.C21.ptt	GR497598		0	0	0	0	0	0	0	1	0	6	6								jgi|Mellp1|55678|fgenesh1_kg.C_scaffold_12000055	44	3e-07										1	0	1
PT0314.D08.C21.ptt	GR494590		0	0	0	0	0	0	0	1	0	1	1	1	PGTG_05255	54	2e-09																1	1	1
PT0314.I16.C21.ptt	GR494710		0	0	0	0	0	0	0	1	0	19	1	1	PGTG_06969	233	4e-63	S_Mmt.screen.Contig619	178	1e-46	jgi|Mellp1|91075|EuGene.00030344	160	2e-41							Uf-HSP44 Uf111 ES608168	191	2e-51	1	1	1
PT0314.I16.C21.ptt	GR494710		0	0	0	0	0	0	0	1	0	19	2	2	PGTG_17665	147	4e-37	S_Mmt.screen.Contig577	177	2e-46	jgi|Mellp1|86274|EuGene.00170150	152	5e-39							Uf-HSP39 ES608098	46	4e-13	1	1	1
PT0314.I16.C21.ptt	GR494710		0	0	0	0	0	0	0	1	0	19	3	3	PGTG_02326	146	6e-37	NS_Mlp_H3B.screen.Contig259	116	6e-43	jgi|Mellp1|105821|fgenesh2_pg.15_71	152	6e-39										1	1	1
PT0314.I16.C21.ptt	GR494710		0	0	0	0	0	0	0	1	0	19	4	4	PGTG_02333	130	5e-32	S_P02510_MO-2895_M13F-20_O13_049	108	6e-41	jgi|Mellp1|52166|fgenesh1_pm.C_scaffold_11000033	147	2e-37										1	1	1
PT0314.I16.C21.ptt	GR494710		0	0	0	0	0	0	0	1	0	19	5	5	PGTG_03431	126	7e-31	S_P02435_MMT-2925_M13F-20_M15_052	66	2e-25	jgi|Mellp1|72983|estExt_fgenesh1_kg.C_490016	144	1e-36										1	1	1
PT0314.I16.C21.ptt	GR494710		0	0	0	0	0	0	0	1	0	19	6	6	PGTG_06913	111	2e-26	S_P02502_MO-2137_M13F-20_I14_055	48	3e-07	jgi|Mellp1|91542|EuGene.00430053	140	2e-35										1	1	1
PT0314.I16.C21.ptt	GR494710		0	0	0	0	0	0	0	1	0	19	7	7	PGTG_06854	97	3e-22				jgi|Mellp1|105488|fgenesh2_pg.13_212	136	3e-34										1	1	1
PT0314.I16.C21.ptt	GR494710		0	0	0	0	0	0	0	1	0	19	8	8	PGTG_06833	78	2e-16				jgi|Mellp1|91254|EuGene.00410002	117	1e-28										1	1	1
PT0314.I16.C21.ptt	GR494710		0	0	0	0	0	0	0	1	0	19	9	9	PGTG_00119	64	3e-12				jgi|Mellp1|85659|EuGene.00150039	117	1e-28										1	1	1
PT0314.I16.C21.ptt	GR494710		0	0	0	0	0	0	0	1	0	19	10	10	PGTG_02151	61	3e-11				jgi|Mellp1|63731|fgenesh1_pg.C_scaffold_21000133	109	4e-26										1	1	1
PT0314.I16.C21.ptt	GR494710		0	0	0	0	0	0	0	1	0	19	11	11	PGTG_12672	60	6e-11				jgi|Mellp1|123928|SHA_fgenesh2_pg.9_102	105	5e-25										1	1	1
PT0314.I16.C21.ptt	GR494710		0	0	0	0	0	0	0	1	0	19	12	12	PGTG_02220	60	6e-11				jgi|Mellp1|105011|fgenesh2_pg.11_245	92	8e-21										1	1	1
PT0314.I16.C21.ptt	GR494710		0	0	0	0	0	0	0	1	0	19	13	13	PGTG_14854	56	8e-10				jgi|Mellp1|70896|estExt_fgenesh1_kg.C_40051	75	7e-16										1	1	1
PT0314.I16.C21.ptt	GR494710		0	0	0	0	0	0	0	1	0	19	14	14	PGTG_04381	46	9e-07				jgi|Mellp1|67654|fgenesh1_pg.C_scaffold_56000030	52	1e-08										1	1	1
PT0314.I16.C21.ptt	GR494710		0	0	0	0	0	0	0	1	0	19	15	15	PGTG_06646	45	3e-06				jgi|Mellp1|123929|SHA_EuGene.00890018	50	3e-08										1	1	1
PT0314.I16.C21.ptt	GR494710		0	0	0	0	0	0	0	1	0	19	16								jgi|Mellp1|73750|estExt_fgenesh1_kg.C_2520001	50	4e-08										1	1	1
PT0314.I16.C21.ptt	GR494710		0	0	0	0	0	0	0	1	0	19	17								jgi|Mellp1|70965|estExt_fgenesh1_kg.C_50030	50	4e-08										1	1	1
PT0314.I16.C21.ptt	GR494710		0	0	0	0	0	0	0	1	0	19	18								jgi|Mellp1|123218|SHA_fgenesh2_pg.5_85	48	1e-07										1	1	1
PT0314.I16.C21.ptt	GR494710		0	0	0	0	0	0	0	1	0	19	19								jgi|Mellp1|124318|djo_new2125	43	5e-06										1	1	1
PT0314.M14.C21.ptt	GR494799		0	0	0	0	0	0	0	1	0	2	1	1	PGTG_00244	124	1e-30	S_P02402_MMT-1204_M13F-20_D04_014	130	1e-36	jgi|Mellp1|123912|DJO_EuGene.00030327	139	1e-35										0	1	1	MagCon[0037] FK506-binding protein 2 precursor (peptidyl-prolyl cis-trans isomerase)	Cogeme	3e-55	GO:0005783, endoplasmic reticulum;	GO:0005528, FK506 binding; GO:0005515, protein binding;		5.2.1.8, Peptidylprolylisomerase;
PT0314.M14.C21.ptt	GR494799		0	0	0	0	0	0	0	1	0	2	2								jgi|Mellp1|38614|e_gw1.42.66.1	85	4e-19										0	1	1	MagCon[0037] FK506-binding protein 2 precursor (peptidyl-prolyl cis-trans isomerase)	Cogeme	3e-55	GO:0005783, endoplasmic reticulum;	GO:0005528, FK506 binding; GO:0005515, protein binding;		5.2.1.8, Peptidylprolylisomerase;
PT0314.O12.C21.ptt	GR494842		0	0	0	0	0	0	0	1	0	3	1	1	PGTG_15436	87	6e-20																1	0	1
PT0314.O12.C21.ptt	GR494842		0	0	0	0	0	0	0	1	0	3	2	2	PGTG_01787	47	7e-08																1	0	1
PT0314.O12.C21.ptt	GR494842		0	0	0	0	0	0	0	1	0	3	3	3	PGTG_09600	47	1e-07																1	0	1
PT0315.J18.C21.ptt	GR495449		0	0	0	0	0	0	0	1	0	1	1								jgi|Mellp1|111504|fgenesh2_pg.54_39	233	3e-63										1	1	1
PT0315.M05.C21.ptt	GR495504		0	0	0	0	0	0	0	1	0	3	1	1	PGTG_16629	448	1e-128																1	1	1	PGTG_16629 | aorsin precursor (translation) (516 aa)	Pgt prots	1e-127	GO:0005576, extracellular region;	GO:0004252, serine-type endopeptidase activity;	GO:0006508, proteolysis;	3.4.14.9, Tripeptidyl-peptidaseI;	04142, Lysosome;
PT0315.M05.C21.ptt	GR495504		0	0	0	0	0	0	0	1	0	3	2	2	PGTG_15038	239	5e-65																1	1	1	PGTG_16629 | aorsin precursor (translation) (516 aa)	Pgt prots	1e-127	GO:0005576, extracellular region;	GO:0004252, serine-type endopeptidase activity;	GO:0006508, proteolysis;	3.4.14.9, Tripeptidyl-peptidaseI;	04142, Lysosome;
PT0315.M05.C21.ptt	GR495504		0	0	0	0	0	0	0	1	0	3	3	3	PGTG_17496	69	8e-14																1	1	1	PGTG_16629 | aorsin precursor (translation) (516 aa)	Pgt prots	1e-127	GO:0005576, extracellular region;	GO:0004252, serine-type endopeptidase activity;	GO:0006508, proteolysis;	3.4.14.9, Tripeptidyl-peptidaseI;	04142, Lysosome;
PT0316.C07.C21.ptt	GR495643		0	0	0	0	0	0	0	1	0	2	1	1	PGTG_07000	77	4e-16	S_P02021_NMD-4115_T3p_C06_029	68	2e-19	jgi|Mellp1|123977|SHA_EuGene.00040158	76	4e-16										0	1	1	ref|XP_001941457.1| phosphatidylglycerol/phosphatidylinositol transfer protein precursor [Pyrenophora tritici-repentis Pt-1C-BFP]	NR	7e-38	GO:0000328, fungal-type vacuole lumen; GO:0000324, fungal-type vacuole;		GO:0032366, intracellular sterol transport;
PT0316.C07.C21.ptt	GR495643		0	0	0	0	0	0	0	1	0	2	2								jgi|Mellp1|123976|SHA_fgenesh2_pg.4_176	74	2e-15										0	1	1	ref|XP_001941457.1| phosphatidylglycerol/phosphatidylinositol transfer protein precursor [Pyrenophora tritici-repentis Pt-1C-BFP]	NR	7e-38	GO:0000328, fungal-type vacuole lumen; GO:0000324, fungal-type vacuole;		GO:0032366, intracellular sterol transport;
PT0316.C24.C21.ptt	GR495660		0	0	0	0	0	0	0	1	0	1	1	1	PGTG_17182	130	3e-32				jgi|Mellp1|75620|estExt_fgenesh1_pm.C_490019	141	6e-36										0	1	1	mga0619f ribonuclease	Cogeme	2e-52	GO:0005773, vacuole; GO:0005576, extracellular region; GO:0005829, cytosol;	GO:0004521, endoribonuclease activity;	GO:0006401, RNA catabolic process; GO:0000902, cell morphogenesis; GO:0006915, apoptosis;	3.1.27.1, RibonucleaseT(2);
PT0316.D12.C21.ptt	GR495672		0	0	0	0	0	0	0	1	0	3	1	1	PGTG_03966	53	4e-09																0	1	1	BfCon[0886] aspartic protease	Cogeme	4e-70				3.4.23.18, AspergillopepsinI;
PT0316.D12.C21.ptt	GR495672		0	0	0	0	0	0	0	1	0	3	2	2	PGTG_16098	50	4e-08																0	1	1	BfCon[0886] aspartic protease	Cogeme	4e-70				3.4.23.18, AspergillopepsinI;
PT0316.D12.C21.ptt	GR495672		0	0	0	0	0	0	0	1	0	3	3	3	PGTG_10977	46	7e-07																0	1	1	BfCon[0886] aspartic protease	Cogeme	4e-70				3.4.23.18, AspergillopepsinI;
PT0316.D22.C21.ptt	GR495681		0	0	0	0	0	0	0	1	0	2	1								jgi|Mellp1|72001|estExt_fgenesh1_kg.C_210020	65	5e-13										0	1	1	GzCon[0558] ADP-ribosylation factor	Cogeme	1e-61	GO:0005794, Golgi apparatus;		GO:0006886, intracellular protein transport;
PT0316.D22.C21.ptt	GR495681		0	0	0	0	0	0	0	1	0	2	2								jgi|Mellp1|124027|DJO_fgenesh1_pm.C_scaffold_49000013	60	2e-11										0	1	1	GzCon[0558] ADP-ribosylation factor	Cogeme	1e-61	GO:0005794, Golgi apparatus;		GO:0006886, intracellular protein transport;
PT0316.E10.C21.ptt	GR495693		0	0	0	0	0	0	0	1	0	2	1	1	PGTG_11024	110	3e-26				jgi|Mellp1|85700|EuGene.00150080	202	3e-54										1	1	1	ref|XP_001885552.1| tyrosinase [Laccaria bicolor S238N-H82]	NR	1e-21
PT0316.E10.C21.ptt	GR495693		0	0	0	0	0	0	0	1	0	2	2								jgi|Mellp1|37328|e_gw1.28.89.1	49	7e-08										1	1	1	ref|XP_001885552.1| tyrosinase [Laccaria bicolor S238N-H82]	NR	1e-21
PT0316.G15.C21.ptt	GR495741		0	0	0	0	0	0	0	1	0	1	1	1	PGTG_16558	71	5e-15																1	1	1
PT0317.F24.C21.ptt	GR496081		0	0	0	0	0	0	0	1	0	1	1					S_P02005_NMD-3959_T3p_G20_074	57	4e-17													1	1	1
PT0317.H05.C21.ptt	GR496107		0	0	0	0	0	0	0	1	0	1	1								jgi|Mellp1|123933|PTA_fgenesh2_pg.57_73	88	4e-20										1	1	1	Ps38059887 epoxide hydrolase	Cogeme	1e-11
PT0317.J06.C21.ptt	GR496155		0	0	0	0	0	0	0	1	0	1	1	1	PGTG_11347	149	5e-38				jgi|Mellp1|95585|EuGene.00840034	71	7e-15										1	1	1
PT0317.K10.C21.ptt	GR496181		0	0	0	0	0	0	0	1	0	14	1	1	PGTG_03694	186	3e-49	S_Mmt.screen.Contig528	51	4e-13	jgi|Mellp1|77195|estExt_fgenesh1_pg.C_90122	77	2e-16							Uf-ISSP44 ES608148	185	7e-50	1	1	1
PT0317.K10.C21.ptt	GR496181		0	0	0	0	0	0	0	1	0	14	2	2	PGTG_20495	169	6e-44	NS_Mo.screen.Contig443	49	4e-12	jgi|Mellp1|112579|fgenesh2_pg.68_9	70	2e-14										1	1	1
PT0317.K10.C21.ptt	GR496181		0	0	0	0	0	0	0	1	0	14	3	3	PGTG_13503	91	2e-20	S_P03373_MLP-H3B-1219_M13F-20_C05_029	38	7e-10	jgi|Mellp1|124111|DJO_EuGene.00190104	64	1e-12										1	1	1
PT0317.K10.C21.ptt	GR496181		0	0	0	0	0	0	0	1	0	14	4	4	PGTG_02990	84	2e-18	S_P03232_MLPH3P3-D7_M13-F_N15_052	41	4e-07	jgi|Mellp1|104816|fgenesh2_pg.11_50	52	7e-09										1	1	1
PT0317.K10.C21.ptt	GR496181		0	0	0	0	0	0	0	1	0	14	5	5	PGTG_12466	80	3e-17				jgi|Mellp1|106758|fgenesh2_pg.19_134	45	9e-07										1	1	1
PT0317.K10.C21.ptt	GR496181		0	0	0	0	0	0	0	1	0	14	6	6	PGTG_12468	75	9e-16				jgi|Mellp1|124110|DJO_EuGene.00060163	44	2e-06										1	1	1
PT0317.K10.C21.ptt	GR496181		0	0	0	0	0	0	0	1	0	14	7	7	PGTG_06554	73	4e-15																1	1	1
PT0317.K10.C21.ptt	GR496181		0	0	0	0	0	0	0	1	0	14	8	8	PGTG_12461	73	6e-15																1	1	1
PT0317.K10.C21.ptt	GR496181		0	0	0	0	0	0	0	1	0	14	9	9	PGTG_14245	69	6e-14																1	1	1
PT0317.K10.C21.ptt	GR496181		0	0	0	0	0	0	0	1	0	14	10	10	PGTG_20247	66	7e-13																1	1	1
PT0317.K10.C21.ptt	GR496181		0	0	0	0	0	0	0	1	0	14	11	11	PGTG_08857	59	6e-11																1	1	1
PT0317.K10.C21.ptt	GR496181		0	0	0	0	0	0	0	1	0	14	12	12	PGTG_14243	59	1e-10																1	1	1
PT0317.K10.C21.ptt	GR496181		0	0	0	0	0	0	0	1	0	14	13	13	PGTG_14242	49	7e-08																1	1	1
PT0317.K10.C21.ptt	GR496181		0	0	0	0	0	0	0	1	0	14	14	14	PGTG_09248	49	9e-08																1	1	1
PT0317.M13.C21.ptt	GR496229		0	0	0	0	0	0	0	1	0	1	1	1	PGTG_17182	81	9e-18				jgi|Mellp1|75620|estExt_fgenesh1_pm.C_490019	86	2e-19										0	1	1	mga0619f ribonuclease	Cogeme	5e-31	GO:0005773, vacuole; GO:0005576, extracellular region; GO:0005829, cytosol;	GO:0004521, endoribonuclease activity;	GO:0006401, RNA catabolic process; GO:0000902, cell morphogenesis; GO:0006915, apoptosis;	3.1.27.1, RibonucleaseT(2);
PT0318.F05.C21.ptt	GR496422		0	0	0	0	0	0	0	1	0	4	1	1	PGTG_04691	114	2e-27																1	1	1
PT0318.F05.C21.ptt	GR496422		0	0	0	0	0	0	0	1	0	4	2	2	PGTG_04693	49	2e-07																1	1	1
PT0318.F05.C21.ptt	GR496422		0	0	0	0	0	0	0	1	0	4	3	3	PGTG_07071	46	1e-06																1	1	1
PT0318.F05.C21.ptt	GR496422		0	0	0	0	0	0	0	1	0	4	4	4	PGTG_07072	46	1e-06																1	1	1
PT0319.G09.C21.ptt	GR496805		0	0	0	0	0	0	0	1	0	2	1	1	PGTG_09249	109	5e-26																1	1	1
PT0319.G09.C21.ptt	GR496805		0	0	0	0	0	0	0	1	0	2	2	2	PGTG_01711	106	4e-25																1	1	1
PT0319.M02.C21.ptt	GR496932		0	0	0	0	0	0	0	1	0	2	1	1	PGTG_13543	50	4e-08	NS_P01959_NMD-1524_T3p_D12_046	29	6e-07													1	1	1
PT0319.M02.C21.ptt	GR496932		0	0	0	0	0	0	0	1	0	2	2	2	PGTG_13541	47	2e-07																1	1	1
PT03325.E06.S6Wu.ptih	GR499615	1	0	0	0	0	0	1	0	0	0	1	1					S_P02046_NMD-5295_T3p_O07_018	69	1e-14													1	1	1
PT03336.C06.S6Wu.ptih	GR500752	1	0	0	0	0	0	1	0	0	0	1	1	1	PGTG_10392	182	6e-48																1	1	1	gb|AAX92806.1| transposon protein, CACTA, En/Spm sub-class [Oryza sativa (japonica cultivar-group)]	NR	9e-12
PT0335.A05.S6Wu.ptih	GR501342	1	0	0	0	0	0	1	0	0	0	1	1	1	PGTG_05610	323	3e-90																1	1	1	PGTG_05935 | chaperone protein dnaK (translation) (636 aa)	Pgt prots	1e-147	GO:0005844, polysome; GO:0001950, plasma membrane enriched fraction; GO:0005625, soluble fraction;	GO:0051082, unfolded protein binding; GO:0005516, calmodulin binding; GO:0016887, ATPase activity; GO:0005515, protein binding;	GO:0051083, {prime}de novo{prime} cotranslational protein folding; GO:0006450, regulation of translational fidelity; GO:0006415, translational termination; GO:0006412, translation;	1.4.1.2, Glutamatedehydrogenase;	04010, MAPK signaling pathway;04144, Endocytosis;04612, Antigen processing and presentation;03040, Spliceosome;
PT0339.C07.C21.ptih	GR501758	1	0	0	0	0	0	1	0	0	0	6	1	1	PGTG_17547	92	9e-21	S_P02510_MO-2849_M13F-20_A11_048	38	5e-07	jgi|Mellp1|123437|DJO_EuGene.00160110	115	7e-28							Uf-HSP42c Uf011 ES608167	97	2e-56	1	1	1
PT0339.C07.C21.ptih	GR501758	1	0	0	0	0	0	1	0	0	0	6	2	2	PGTG_06486	71	3e-14				jgi|Mellp1|123438|DJO_EuGene.00160109	113	3e-27							Uf-HSP42a Uf011 ES608166	96	2e-56	1	1	1
PT0339.C07.C21.ptih	GR501758	1	0	0	0	0	0	1	0	0	0	6	3	3	PGTG_08323	49	9e-08				jgi|Mellp1|104797|fgenesh2_pg.11_31	74	2e-15										1	1	1
PT0339.C07.C21.ptih	GR501758	1	0	0	0	0	0	1	0	0	0	6	4	4	PGTG_17548	49	9e-08				jgi|Mellp1|85995|EuGene.00160108	67	2e-13										1	1	1
PT0339.C07.C21.ptih	GR501758	1	0	0	0	0	0	1	0	0	0	6	5	5	PGTG_17549	45	1e-06				jgi|Mellp1|101424|fgenesh2_pg.1_517	60	4e-11										1	1	1
PT0339.C07.C21.ptih	GR501758	1	0	0	0	0	0	1	0	0	0	6	6								jgi|Mellp1|71126|estExt_fgenesh1_kg.C_70040	47	3e-07										1	1	1
PTDG.cn101.na.ptg	GR502552		0	0	1	0	0	0	0	0	0	1	1	1	PGTG_14441	58	3e-10																1	0	1
PTDG.cn104.na.ptg	GR502553		0	0	1	0	0	0	0	0	0	1	1	1	PGTG_14441	60	7e-11																1	1	1
PTDG.cn1057.na.ptg	GR503090		0	0	1	0	0	0	0	0	0	4	1	1	PGTG_17485	77	3e-16																1	1	1	GzCon[1222] choline oxidase	Cogeme	4e-36		GO:0005515, protein binding;		1.1.99.1, Cholinedehydrogenase;	00260, Glycine;
PTDG.cn1057.na.ptg	GR503090		0	0	1	0	0	0	0	0	0	4	2	2	PGTG_04878	67	2e-13																1	1	1	GzCon[1222] choline oxidase	Cogeme	4e-36		GO:0005515, protein binding;		1.1.99.1, Cholinedehydrogenase;	00260, Glycine;
PTDG.cn1057.na.ptg	GR503090		0	0	1	0	0	0	0	0	0	4	3	3	PGTG_04243	67	3e-13																1	1	1	GzCon[1222] choline oxidase	Cogeme	4e-36		GO:0005515, protein binding;		1.1.99.1, Cholinedehydrogenase;	00260, Glycine;
PTDG.cn1057.na.ptg	GR503090		0	0	1	0	0	0	0	0	0	4	4	4	PGTG_04244	65	8e-13																1	1	1	GzCon[1222] choline oxidase	Cogeme	4e-36		GO:0005515, protein binding;		1.1.99.1, Cholinedehydrogenase;	00260, Glycine;
PTDG.cn1069.na.ptg	GR503100		0	0	1	0	0	0	0	0	0	1	1								jgi|Mellp1|56469|fgenesh1_kg.C_scaffold_25000030	134	9e-34										1	1	1	sp|Q754F0| SYM1, peroxisomal membrane protein, stress-induced [Ashbya gossypii ATCC 10895]	NR	4e-11	GO:0005743, mitochondrial inner membrane; GO:0005739, mitochondrion;		GO:0006067, ethanol metabolic process;		04146, Peroxisome;
PTDG.cn1071.na.ptg	GR503102		0	0	1	0	0	0	0	0	0	1	1	1	PGTG_00147	59	1e-10																1	1	1
PTDG.cn1090.na.ptg	GR503118		0	0	1	0	0	0	0	0	0	1	1	1	PGTG_17067	217	4e-58																1	1	1
PTDG.cn1103.na.ptg	GR503126		0	0	1	0	0	0	0	0	0	4	1	1	PGTG_02069	258	1e-70	S_Mmd.screen.Contig360	255	3e-72													1	1	1	PGTG_02069 | glucan 1,3 beta-glucosidase protein (translation) (384 aa)	Pgt prots	2e-69
PTDG.cn1103.na.ptg	GR503126		0	0	1	0	0	0	0	0	0	4	2					S_Mmt.screen.Contig377	255	3e-72													1	1	1	PGTG_02069 | glucan 1,3 beta-glucosidase protein (translation) (384 aa)	Pgt prots	2e-69
PTDG.cn1103.na.ptg	GR503126		0	0	1	0	0	0	0	0	0	4	3					NS_Mlp.screen.Contig145	256	1e-71													1	1	1	PGTG_02069 | glucan 1,3 beta-glucosidase protein (translation) (384 aa)	Pgt prots	2e-69
PTDG.cn1103.na.ptg	GR503126		0	0	1	0	0	0	0	0	0	4	4					NS_Mmt.screen.Contig186	256	5e-71													1	1	1	PGTG_02069 | glucan 1,3 beta-glucosidase protein (translation) (384 aa)	Pgt prots	2e-69
PTDG.cn1113.na.ptg	GR503134		0	0	1	0	0	0	0	0	0	1	1								jgi|Mellp1|85700|EuGene.00150080	74	1e-15										1	1	1	gb|EED45809.1| tyrosinase [Aspergillus flavus NRRL3357]	NR	3e-13				1.14.18.1, Monophenolmonooxygenase;
PTDG.cn1119.na.ptg	GR503139		0	0	1	0	0	0	0	0	0	7	1	1	PGTG_09120	204	2e-54				jgi|Mellp1|93823|EuGene.00610061	129	4e-32										1	1	1	ref|XP_753833.1| extracellular cellulase CelA/allergen Asp F7-like [Aspergillus fumigatus Af293]	NR	7e-17
PTDG.cn1119.na.ptg	GR503139		0	0	1	0	0	0	0	0	0	7	2	2	PGTG_09118	137	3e-34				jgi|Mellp1|101224|fgenesh2_pg.1_317	114	1e-27										1	1	1	ref|XP_753833.1| extracellular cellulase CelA/allergen Asp F7-like [Aspergillus fumigatus Af293]	NR	7e-17
PTDG.cn1119.na.ptg	GR503139		0	0	1	0	0	0	0	0	0	7	3	3	PGTG_11233	137	3e-34				jgi|Mellp1|123906|DJO_fgenesh2_pg.1_320	111	1e-26										1	1	1	ref|XP_753833.1| extracellular cellulase CelA/allergen Asp F7-like [Aspergillus fumigatus Af293]	NR	7e-17
PTDG.cn1119.na.ptg	GR503139		0	0	1	0	0	0	0	0	0	7	4	4	PGTG_09119	94	4e-21				jgi|Mellp1|88024|EuGene.00240081	103	2e-24										1	1	1	ref|XP_753833.1| extracellular cellulase CelA/allergen Asp F7-like [Aspergillus fumigatus Af293]	NR	7e-17
PTDG.cn1119.na.ptg	GR503139		0	0	1	0	0	0	0	0	0	7	5	5	PGTG_18853	56	9e-10				jgi|Mellp1|123229|SHA_fgenesh2_pg.35_7	97	3e-22										1	1	1	ref|XP_753833.1| extracellular cellulase CelA/allergen Asp F7-like [Aspergillus fumigatus Af293]	NR	7e-17
PTDG.cn1119.na.ptg	GR503139		0	0	1	0	0	0	0	0	0	7	6	6	PGTG_09025	56	9e-10				jgi|Mellp1|109181|fgenesh2_pg.35_6	95	1e-21										1	1	1	ref|XP_753833.1| extracellular cellulase CelA/allergen Asp F7-like [Aspergillus fumigatus Af293]	NR	7e-17
PTDG.cn1119.na.ptg	GR503139		0	0	1	0	0	0	0	0	0	7	7	7	PGTG_04411	44	4e-06				jgi|Mellp1|102573|fgenesh2_pg.3_445	55	1e-09										1	1	1	ref|XP_753833.1| extracellular cellulase CelA/allergen Asp F7-like [Aspergillus fumigatus Af293]	NR	7e-17
PTDG.cn1121.na.ptg	GR503141		0	0	1	0	0	0	0	0	0	1	1	1	PGTG_14079	117	3e-28																1	1	1	MagCon[1827] proteinase	Cogeme	2e-09
PTDG.cn1130.na.ptg	GR503147		0	0	1	0	0	0	0	0	0	2	1					S_Mlp.screen.Contig168	139	7e-35	jgi|Mellp1|71651|estExt_fgenesh1_kg.C_140050	119	6e-29				um02320 83 aa conserved hypothetical protein	65	6e-13				1	1	1
PTDG.cn1130.na.ptg	GR503147		0	0	1	0	0	0	0	0	0	2	2					S_P02486_MO-1324_M13F-20_L11_038	55	2e-09							um10742 72 aa conserved hypothetical protein	49	3e-08				1	1	1
PTDG.cn1131.na.ptg	GR503148		0	0	1	0	0	0	0	0	0	1	1	1	PGTG_12076	46	1e-06																1	1	1	PGTG_10975 | peptidase (translation) (902 aa)	Pgt prots	4e-22
PTDG.cn1142.na.ptg	GR503158		0	0	1	0	0	0	0	0	0	1	1	1	PGTG_09450	75	2e-15																1	1	1
PTDG.cn1146.na.ptg	GR503162		0	0	1	0	0	0	0	0	0	1	1								jgi|Mellp1|106494|fgenesh2_pg.18_62	42	8e-06										1	1	1
PTDG.cn1150.na.ptg	GR503163		0	0	1	0	0	0	0	0	0	4	1	1	PGTG_00415	65	4e-20																1	1	1
PTDG.cn1150.na.ptg	GR503163		0	0	1	0	0	0	0	0	0	4	2	2	PGTG_11180	61	1e-18																1	1	1
PTDG.cn1150.na.ptg	GR503163		0	0	1	0	0	0	0	0	0	4	3	3	PGTG_11182	53	3e-15																1	1	1
PTDG.cn1150.na.ptg	GR503163		0	0	1	0	0	0	0	0	0	4	4	4	PGTG_11320	56	9e-15																1	1	1
PTDG.cn1183.na.ptg	GR503191		0	0	1	0	0	0	0	0	0	1	1	1	PGTG_14999	43	8e-06																1	1	1	Ps38065092 N-acetyltransferase	Cogeme	6e-13					00350, Tyrosine metabolism;00632, Benzoate degradation via CoA ligation;00903, Limonene and pinene degradation;00624, 1- and 2-Methylnaphthalene degradation;00360, Phenylalanine metabolism;00642, Ethylbenzene degradation;
PTDG.cn1196.na.ptg	GR503200		0	0	1	0	0	0	0	0	0	1	1	1	PGTG_08072	89	1e-19																1	1	1
PTDG.cn1197.na.ptg	GR503201		0	0	1	0	0	0	0	0	0	2	1	1	PGTG_04987	98	3e-22				jgi|Mellp1|124322|djo_fgenesh1_pg.C_scaffold_3000062	47	2e-07										1	1	1	gb|EED50975.1| malate dehydrogenase [Aspergillus flavus NRRL3357]	NR	1e-10
PTDG.cn1197.na.ptg	GR503201		0	0	1	0	0	0	0	0	0	2	2	2	PGTG_04985	85	2e-18																1	1	1	gb|EED50975.1| malate dehydrogenase [Aspergillus flavus NRRL3357]	NR	1e-10
PTDG.cn1201.na.ptg	GR503203		0	0	1	0	0	0	0	0	0	1	1	1	PGTG_08352	100	3e-24				jgi|Mellp1|106888|fgenesh2_pg.20_109	128	8e-34										1	1	1	PsCon[0084] peptidyl prolyl isomerase H (cyclophilin H)	Cogeme	3e-64	GO:0071001, U4/U6 snRNP; GO:0046540, U4/U6 x U5 tri-snRNP complex; GO:0016607, nuclear speck; GO:0005681, spliceosomal complex; GO:0005737, cytoplasm;	GO:0016018, cyclosporin A binding; GO:0043021, ribonucleoprotein binding; GO:0003755, peptidyl-prolyl cis-trans isomerase activity; GO:0005515, protein binding;	GO:0006461, protein complex assembly; GO:0000398, nuclear mRNA splicing via spliceosome; GO:0006457, protein folding;	5.2.1.8, Peptidylprolylisomerase;	03040, Spliceosome;
PTDG.cn1236.na.ptg	GR503228		0	0	1	0	0	0	0	0	0	1	1					NS_P01959_NMD-1524_T3p_D12_046	44	5e-06													1	1	1
PTDG.cn1245.na.ptg	GR503234		0	0	1	0	0	0	0	0	0	4	1	1	PGTG_03481	145	7e-37																1	1	1
PTDG.cn1245.na.ptg	GR503234		0	0	1	0	0	0	0	0	0	4	2	2	PGTG_03483	140	2e-35																1	1	1
PTDG.cn1245.na.ptg	GR503234		0	0	1	0	0	0	0	0	0	4	3	3	PGTG_03485	139	4e-35																1	1	1
PTDG.cn1245.na.ptg	GR503234		0	0	1	0	0	0	0	0	0	4	4	4	PGTG_03473	117	2e-28																1	1	1
PTDG.cn1258.na.ptg	GR503243		0	0	1	0	0	0	0	0	0	2	1	1	PGTG_15158	118	2e-28																1	1	1
PTDG.cn1258.na.ptg	GR503243		0	0	1	0	0	0	0	0	0	2	2	2	PGTG_15140	79	1e-16																1	1	1
PTDG.cn1265.na.ptg	GR503247		0	0	1	0	0	0	0	0	0	1	1								jgi|Mellp1|71349|estExt_fgenesh1_kg.C_100034	83	4e-18										1	1	1	Q5KJM7_CRYNE (Q5KJM7) Nucleus protein, putative	UniProt	7e-06
PTDG.cn1272.na.ptg	GR503253		0	0	1	0	0	0	0	0	0	1	1					S_P02502_MO-2051_M13F-20_C09_045	130	4e-32													1	1	1
PTDG.cn1283.na.ptg	GR503260		0	0	1	0	0	0	0	0	0	1	1	1	PGTG_03067	97	3e-22				jgi|Mellp1|70622|estExt_fgenesh1_kg.C_20054	51	1e-08										1	1	1
PTDG.cn1291.na.ptg	GR503267		0	0	1	0	0	0	0	0	0	1	1								jgi|Mellp1|105058|fgenesh2_pg.12_17	154	1e-39										1	1	1	gb|ABE96774.2| U6 snRNA-associated Sm-like protein LSm8 [Bos taurus]	NR	4e-24	GO:0005634, nucleus;	GO:0017070, U6 snRNA binding; GO:0005515, protein binding;	GO:0000398, nuclear mRNA splicing via spliceosome;		03018, RNA degradation;03040, Spliceosome;
PTDG.cn1374.na.ptg	GR503338		0	0	1	0	0	0	0	0	0	5	1	1	PGTG_13458	84	5e-18																1	1	1
PTDG.cn1374.na.ptg	GR503338		0	0	1	0	0	0	0	0	0	5	2	2	PGTG_13447	72	1e-14																1	1	1
PTDG.cn1374.na.ptg	GR503338		0	0	1	0	0	0	0	0	0	5	3	3	PGTG_15673	68	3e-13																1	1	1
PTDG.cn1374.na.ptg	GR503338		0	0	1	0	0	0	0	0	0	5	4	4	PGTG_00039	51	3e-08																1	1	1
PTDG.cn1374.na.ptg	GR503338		0	0	1	0	0	0	0	0	0	5	5	5	PGTG_03101	49	1e-07																1	1	1
PTDG.cn1381.na.ptg	GR503345		0	0	1	0	0	0	0	0	0	2	1								jgi|Mellp1|107865|fgenesh2_pg.25_166	116	1e-28							Uf-HSP97 Uf125 ES608171	51	2e-09	1	1	1
PTDG.cn1381.na.ptg	GR503345		0	0	1	0	0	0	0	0	0	2	2								jgi|Mellp1|124075|DJO_fgenesh2_pg.55_39	67	1e-13										1	1	1
PTDG.cn1384.na.ptg	GR503348		0	0	1	0	0	0	0	0	0	4	1	1	PGTG_04885	404	1e-114	S_Mo.screen.Contig465	59	2e-20	jgi|Mellp1|75578|estExt_fgenesh1_pm.C_470013	94	4e-21										1	1	1
PTDG.cn1384.na.ptg	GR503348		0	0	1	0	0	0	0	0	0	4	2	2	PGTG_04886	251	2e-68	S_Mmt.screen.Contig534	52	3e-13	jgi|Mellp1|103969|fgenesh2_pg.7_277	52	2e-08										1	1	1
PTDG.cn1384.na.ptg	GR503348		0	0	1	0	0	0	0	0	0	4	3	3	PGTG_04924	125	2e-30																1	1	1
PTDG.cn1384.na.ptg	GR503348		0	0	1	0	0	0	0	0	0	4	4	4	PGTG_04883	80	1e-16																1	1	1
PTDG.cn1406.na.ptg	GR503368		0	0	1	0	0	0	0	0	0	1	1	1	PGTG_04854	49	8e-08				jgi|Mellp1|123931|SHA_EuGene.00020304	221	6e-60										1	1	1	gb|EED55719.1| disulfide isomerase [Aspergillus flavus NRRL3357]	NR	1e-22	GO:0005788, endoplasmic reticulum lumen; GO:0005739, mitochondrion;		GO:0006457, protein folding; GO:0034605, cellular response to heat;	5.3.4.1, Proteindisulfide-isomerase;
PTDG.cn1408.na.ptg	GR503370		0	0	1	0	0	0	0	0	0	2	1								jgi|Mellp1|124027|DJO_fgenesh1_pm.C_scaffold_49000013	187	2e-69										1	1	1	gb|ABD65457.1| Arf10, ADP-ribosylation factor 10 [Suberites domuncula]	NR	2e-51	GO:0051233, spindle midzone; GO:0030496, midbody; GO:0005737, cytoplasm;	GO:0043014, alpha-tubulin binding; GO:0048487, beta-tubulin binding; GO:0005525, GTP binding; GO:0003924, GTPase activity;	GO:0007059, chromosome segregation;
PTDG.cn1408.na.ptg	GR503370		0	0	1	0	0	0	0	0	0	2	2								jgi|Mellp1|72001|estExt_fgenesh1_kg.C_210020	68	4e-14										1	1	1	gb|ABD65457.1| Arf10, ADP-ribosylation factor 10 [Suberites domuncula]	NR	2e-51	GO:0051233, spindle midzone; GO:0030496, midbody; GO:0005737, cytoplasm;	GO:0043014, alpha-tubulin binding; GO:0048487, beta-tubulin binding; GO:0005525, GTP binding; GO:0003924, GTPase activity;	GO:0007059, chromosome segregation;
PTDG.cn1410.na.ptg	GR503372		0	0	1	0	0	0	0	0	0	1	1	1	PGTG_03910	102	4e-24																0	1	1	GzCon[2646] NADH-cytochrome b5 reductase	Cogeme	3e-62	GO:0031307, integral to mitochondrial outer membrane; GO:0005758, mitochondrial intermembrane space; GO:0005741, mitochondrial outer membrane; GO:0005739, mitochondrion;	GO:0004128, cytochrome-b5 reductase activity; GO:0005515, protein binding;	GO:0006696, ergosterol biosynthetic process; GO:0006979, response to oxidative stress;	1.6.2.2, Cytochrome-b5reductase;	00520, Amino sugar and nucleotide sugar metabolism;
PTDG.cn1431.na.ptg	GR503391		0	0	1	0	0	0	0	0	0	1	1	1	PGTG_16718	88	3e-19																1	1	1
PTDG.cn1441.na.ptg	GR503401		0	0	1	0	0	0	0	0	0	13	1	1	PGTG_12461	181	2e-49	S_Mmt.screen.Contig528	42	9e-11	jgi|Mellp1|77195|estExt_fgenesh1_pg.C_90122	62	7e-12							Uf-ISSP44 ES608148	46	9e-08	1	1	1
PTDG.cn1441.na.ptg	GR503401		0	0	1	0	0	0	0	0	0	13	2	2	PGTG_12466	122	7e-30	NS_Mo.screen.Contig443	41	1e-10	jgi|Mellp1|112579|fgenesh2_pg.68_9	60	4e-11										1	1	1
PTDG.cn1441.na.ptg	GR503401		0	0	1	0	0	0	0	0	0	13	3	3	PGTG_12468	116	5e-28				jgi|Mellp1|106758|fgenesh2_pg.19_134	54	2e-09										1	1	1
PTDG.cn1441.na.ptg	GR503401		0	0	1	0	0	0	0	0	0	13	4	4	PGTG_20247	64	4e-12				jgi|Mellp1|124111|DJO_EuGene.00190104	50	3e-08										1	1	1
PTDG.cn1441.na.ptg	GR503401		0	0	1	0	0	0	0	0	0	13	5	5	PGTG_06554	64	5e-12				jgi|Mellp1|124110|DJO_EuGene.00060163	47	2e-07										1	1	1
PTDG.cn1441.na.ptg	GR503401		0	0	1	0	0	0	0	0	0	13	6	6	PGTG_20495	59	1e-10				jgi|Mellp1|124109|DJO_fgenesh2_pg.32_14	47	2e-07										1	1	1
PTDG.cn1441.na.ptg	GR503401		0	0	1	0	0	0	0	0	0	13	7	7	PGTG_03694	57	6e-10				jgi|Mellp1|71127|estExt_fgenesh1_kg.C_70043	42	7e-06										1	1	1
PTDG.cn1441.na.ptg	GR503401		0	0	1	0	0	0	0	0	0	13	8	8	PGTG_02990	54	3e-09																1	1	1
PTDG.cn1441.na.ptg	GR503401		0	0	1	0	0	0	0	0	0	13	9	9	PGTG_13503	54	4e-09																1	1	1
PTDG.cn1441.na.ptg	GR503401		0	0	1	0	0	0	0	0	0	13	10	10	PGTG_14245	54	4e-09																1	1	1
PTDG.cn1441.na.ptg	GR503401		0	0	1	0	0	0	0	0	0	13	11	11	PGTG_14242	52	2e-08																1	1	1
PTDG.cn1441.na.ptg	GR503401		0	0	1	0	0	0	0	0	0	13	12	12	PGTG_08857	48	2e-07																1	1	1
PTDG.cn1441.na.ptg	GR503401		0	0	1	0	0	0	0	0	0	13	13	13	PGTG_14243	46	1e-06																1	1	1
PTDG.cn1452.na.ptg	GR503411		0	0	1	0	0	0	0	0	0	8	1	1	PGTG_10323	227	2e-61																1	1	1	PGTG_10323 | lysophospholipase 1 precursor (translation) (624 aa)	Pgt prots	4e-60	GO:0009897, external side of plasma membrane; GO:0005576, extracellular region; GO:0005829, cytosol; GO:0005634, nucleus;		GO:0031138, negative regulation of conjugation with cellular fusion; GO:0046475, glycerophospholipid catabolic process; GO:0031670, cellular response to nutrient; GO:0006970, response to osmotic stress; GO:0007165, signal transduction;	3.1.1.5, Lysophospholipase;	00564, Glycerophospholipid metabolism;
PTDG.cn1452.na.ptg	GR503411		0	0	1	0	0	0	0	0	0	8	2	2	PGTG_10334	175	7e-46																1	1	1	PGTG_10323 | lysophospholipase 1 precursor (translation) (624 aa)	Pgt prots	4e-60	GO:0009897, external side of plasma membrane; GO:0005576, extracellular region; GO:0005829, cytosol; GO:0005634, nucleus;		GO:0031138, negative regulation of conjugation with cellular fusion; GO:0046475, glycerophospholipid catabolic process; GO:0031670, cellular response to nutrient; GO:0006970, response to osmotic stress; GO:0007165, signal transduction;	3.1.1.5, Lysophospholipase;	00564, Glycerophospholipid metabolism;
PTDG.cn1452.na.ptg	GR503411		0	0	1	0	0	0	0	0	0	8	3	3	PGTG_10325	86	1e-18																1	1	1	PGTG_10323 | lysophospholipase 1 precursor (translation) (624 aa)	Pgt prots	4e-60	GO:0009897, external side of plasma membrane; GO:0005576, extracellular region; GO:0005829, cytosol; GO:0005634, nucleus;		GO:0031138, negative regulation of conjugation with cellular fusion; GO:0046475, glycerophospholipid catabolic process; GO:0031670, cellular response to nutrient; GO:0006970, response to osmotic stress; GO:0007165, signal transduction;	3.1.1.5, Lysophospholipase;	00564, Glycerophospholipid metabolism;
PTDG.cn1452.na.ptg	GR503411		0	0	1	0	0	0	0	0	0	8	4	4	PGTG_11223	83	7e-18																1	1	1	PGTG_10323 | lysophospholipase 1 precursor (translation) (624 aa)	Pgt prots	4e-60	GO:0009897, external side of plasma membrane; GO:0005576, extracellular region; GO:0005829, cytosol; GO:0005634, nucleus;		GO:0031138, negative regulation of conjugation with cellular fusion; GO:0046475, glycerophospholipid catabolic process; GO:0031670, cellular response to nutrient; GO:0006970, response to osmotic stress; GO:0007165, signal transduction;	3.1.1.5, Lysophospholipase;	00564, Glycerophospholipid metabolism;
PTDG.cn1452.na.ptg	GR503411		0	0	1	0	0	0	0	0	0	8	5	5	PGTG_06511	79	9e-17																1	1	1	PGTG_10323 | lysophospholipase 1 precursor (translation) (624 aa)	Pgt prots	4e-60	GO:0009897, external side of plasma membrane; GO:0005576, extracellular region; GO:0005829, cytosol; GO:0005634, nucleus;		GO:0031138, negative regulation of conjugation with cellular fusion; GO:0046475, glycerophospholipid catabolic process; GO:0031670, cellular response to nutrient; GO:0006970, response to osmotic stress; GO:0007165, signal transduction;	3.1.1.5, Lysophospholipase;	00564, Glycerophospholipid metabolism;
PTDG.cn1452.na.ptg	GR503411		0	0	1	0	0	0	0	0	0	8	6	6	PGTG_09117	76	6e-16																1	1	1	PGTG_10323 | lysophospholipase 1 precursor (translation) (624 aa)	Pgt prots	4e-60	GO:0009897, external side of plasma membrane; GO:0005576, extracellular region; GO:0005829, cytosol; GO:0005634, nucleus;		GO:0031138, negative regulation of conjugation with cellular fusion; GO:0046475, glycerophospholipid catabolic process; GO:0031670, cellular response to nutrient; GO:0006970, response to osmotic stress; GO:0007165, signal transduction;	3.1.1.5, Lysophospholipase;	00564, Glycerophospholipid metabolism;
PTDG.cn1452.na.ptg	GR503411		0	0	1	0	0	0	0	0	0	8	7	7	PGTG_09114	65	1e-12																1	1	1	PGTG_10323 | lysophospholipase 1 precursor (translation) (624 aa)	Pgt prots	4e-60	GO:0009897, external side of plasma membrane; GO:0005576, extracellular region; GO:0005829, cytosol; GO:0005634, nucleus;		GO:0031138, negative regulation of conjugation with cellular fusion; GO:0046475, glycerophospholipid catabolic process; GO:0031670, cellular response to nutrient; GO:0006970, response to osmotic stress; GO:0007165, signal transduction;	3.1.1.5, Lysophospholipase;	00564, Glycerophospholipid metabolism;
PTDG.cn1452.na.ptg	GR503411		0	0	1	0	0	0	0	0	0	8	8	8	PGTG_10327	52	1e-08																1	1	1	PGTG_10323 | lysophospholipase 1 precursor (translation) (624 aa)	Pgt prots	4e-60	GO:0009897, external side of plasma membrane; GO:0005576, extracellular region; GO:0005829, cytosol; GO:0005634, nucleus;		GO:0031138, negative regulation of conjugation with cellular fusion; GO:0046475, glycerophospholipid catabolic process; GO:0031670, cellular response to nutrient; GO:0006970, response to osmotic stress; GO:0007165, signal transduction;	3.1.1.5, Lysophospholipase;	00564, Glycerophospholipid metabolism;
PTDG.cn165.na.ptg	GR502572		0	0	1	0	0	0	0	0	0	16	1	1	PGTG_00898	122	1e-29	NS_Mlp.screen.Contig3	71	4e-14	jgi|Mellp1|72934|estExt_fgenesh1_kg.C_470016	66	6e-13										1	1	1	sp|Q01200| protein priA precursor [Lentinula edodes]	NR	3e-08
PTDG.cn165.na.ptg	GR502572		0	0	1	0	0	0	0	0	0	16	2	2	PGTG_10172	54	4e-09	NS_Mlp.screen.Contig270	71	4e-14	jgi|Mellp1|72264|estExt_fgenesh1_kg.C_260038	64	2e-12										1	1	1	sp|Q01200| protein priA precursor [Lentinula edodes]	NR	3e-08
PTDG.cn165.na.ptg	GR502572		0	0	1	0	0	0	0	0	0	16	3	3	PGTG_17690	51	4e-08	S_Mo.screen.Contig496	70	5e-14	jgi|Mellp1|124143|DJO_EuGene.00380052	55	8e-10										1	1	1	sp|Q01200| protein priA precursor [Lentinula edodes]	NR	3e-08
PTDG.cn165.na.ptg	GR502572		0	0	1	0	0	0	0	0	0	16	4	4	PGTG_14365	50	5e-08	NS_Mmt.screen.Contig617	70	5e-14	jgi|Mellp1|65006|fgenesh1_pg.C_scaffold_30000090	55	1e-09										1	1	1	sp|Q01200| protein priA precursor [Lentinula edodes]	NR	3e-08
PTDG.cn165.na.ptg	GR502572		0	0	1	0	0	0	0	0	0	16	5	5	PGTG_10526	50	8e-08	NS_Mmt.screen.Contig523	70	5e-14													1	1	1	sp|Q01200| protein priA precursor [Lentinula edodes]	NR	3e-08
PTDG.cn165.na.ptg	GR502572		0	0	1	0	0	0	0	0	0	16	6	6	PGTG_11239	47	4e-07	NS_Mmt.screen.Contig165	70	5e-14													1	1	1	sp|Q01200| protein priA precursor [Lentinula edodes]	NR	3e-08
PTDG.cn165.na.ptg	GR502572		0	0	1	0	0	0	0	0	0	16	7					S_Mmd.screen.Contig451	70	5e-14													1	1	1	sp|Q01200| protein priA precursor [Lentinula edodes]	NR	3e-08
PTDG.cn165.na.ptg	GR502572		0	0	1	0	0	0	0	0	0	16	8					NS_Mmd.screen.Contig8	70	5e-14													1	1	1	sp|Q01200| protein priA precursor [Lentinula edodes]	NR	3e-08
PTDG.cn165.na.ptg	GR502572		0	0	1	0	0	0	0	0	0	16	9					NS_Mmd.screen.Contig351	70	5e-14													1	1	1	sp|Q01200| protein priA precursor [Lentinula edodes]	NR	3e-08
PTDG.cn165.na.ptg	GR502572		0	0	1	0	0	0	0	0	0	16	10					NS_Mmd.screen.Contig258	70	5e-14													1	1	1	sp|Q01200| protein priA precursor [Lentinula edodes]	NR	3e-08
PTDG.cn165.na.ptg	GR502572		0	0	1	0	0	0	0	0	0	16	11					NS_Mmt.screen.Contig582	66	8e-13													1	1	1	sp|Q01200| protein priA precursor [Lentinula edodes]	NR	3e-08
PTDG.cn165.na.ptg	GR502572		0	0	1	0	0	0	0	0	0	16	12					NS_Mlp.screen.Contig180	64	3e-12													1	1	1	sp|Q01200| protein priA precursor [Lentinula edodes]	NR	3e-08
PTDG.cn165.na.ptg	GR502572		0	0	1	0	0	0	0	0	0	16	13					NS_P02481_MO-0748_M13F-20_L23_086	63	8e-12													1	1	1	sp|Q01200| protein priA precursor [Lentinula edodes]	NR	3e-08
PTDG.cn165.na.ptg	GR502572		0	0	1	0	0	0	0	0	0	16	14					C_P02340_MLP-2948_T3p_D17_077	58	2e-10													1	1	1	sp|Q01200| protein priA precursor [Lentinula edodes]	NR	3e-08
PTDG.cn165.na.ptg	GR502572		0	0	1	0	0	0	0	0	0	16	15					S_Mmd.screen.Contig369	46	1e-09													1	1	1	sp|Q01200| protein priA precursor [Lentinula edodes]	NR	3e-08
PTDG.cn165.na.ptg	GR502572		0	0	1	0	0	0	0	0	0	16	16					S_Mmt.screen.Contig345	50	6e-08													1	1	1	sp|Q01200| protein priA precursor [Lentinula edodes]	NR	3e-08
PTDG.cn230.na.ptg	GR502589		0	0	1	0	0	0	0	0	0	13	1	1	PGTG_06969	189	9e-50	S_Mmt.screen.Contig619	139	2e-36	jgi|Mellp1|86274|EuGene.00170150	129	6e-32							Uf-HSP44 Uf111 ES608168	159	8e-42	1	1	1
PTDG.cn230.na.ptg	GR502589		0	0	1	0	0	0	0	0	0	13	2	2	PGTG_17665	131	2e-32	S_Mmt.screen.Contig577	137	2e-36	jgi|Mellp1|91075|EuGene.00030344	127	2e-31										1	1	1
PTDG.cn230.na.ptg	GR502589		0	0	1	0	0	0	0	0	0	13	3	3	PGTG_02326	127	3e-31	NS_Mlp_H3B.screen.Contig259	127	3e-34	jgi|Mellp1|52166|fgenesh1_pm.C_scaffold_11000033	126	4e-31										1	1	1
PTDG.cn230.na.ptg	GR502589		0	0	1	0	0	0	0	0	0	13	4	4	PGTG_02333	110	5e-26	S_P02510_MO-2895_M13F-20_O13_049	116	6e-31	jgi|Mellp1|105821|fgenesh2_pg.15_71	125	9e-31										1	1	1
PTDG.cn230.na.ptg	GR502589		0	0	1	0	0	0	0	0	0	13	5	5	PGTG_03431	109	7e-26	S_P02435_MMT-2925_M13F-20_M15_052	66	1e-19	jgi|Mellp1|72983|estExt_fgenesh1_kg.C_490016	123	3e-30										1	1	1
PTDG.cn230.na.ptg	GR502589		0	0	1	0	0	0	0	0	0	13	6	6	PGTG_06854	91	3e-20				jgi|Mellp1|105488|fgenesh2_pg.13_212	110	2e-26										1	1	1
PTDG.cn230.na.ptg	GR502589		0	0	1	0	0	0	0	0	0	13	7	7	PGTG_06833	66	9e-13				jgi|Mellp1|91542|EuGene.00430053	108	1e-25										1	1	1
PTDG.cn230.na.ptg	GR502589		0	0	1	0	0	0	0	0	0	13	8	8	PGTG_06913	63	1e-11				jgi|Mellp1|91254|EuGene.00410002	107	3e-25										1	1	1
PTDG.cn230.na.ptg	GR502589		0	0	1	0	0	0	0	0	0	13	9	9	PGTG_12672	53	1e-08				jgi|Mellp1|85659|EuGene.00150039	99	5e-23										1	1	1
PTDG.cn230.na.ptg	GR502589		0	0	1	0	0	0	0	0	0	13	10	10	PGTG_02151	49	1e-07				jgi|Mellp1|123928|SHA_fgenesh2_pg.9_102	88	1e-19										1	1	1
PTDG.cn230.na.ptg	GR502589		0	0	1	0	0	0	0	0	0	13	11	11	PGTG_00119	47	4e-07				jgi|Mellp1|63731|fgenesh1_pg.C_scaffold_21000133	82	1e-17										1	1	1
PTDG.cn230.na.ptg	GR502589		0	0	1	0	0	0	0	0	0	13	12	12	PGTG_02220	45	2e-06				jgi|Mellp1|105011|fgenesh2_pg.11_245	72	7e-15										1	1	1
PTDG.cn230.na.ptg	GR502589		0	0	1	0	0	0	0	0	0	13	13	13	PGTG_14854	44	6e-06				jgi|Mellp1|70896|estExt_fgenesh1_kg.C_40051	69	1e-13										1	1	1
PTDG.cn240.na.ptg	GR502592		0	0	1	0	0	0	0	0	0	3	1	1	PGTG_07070	57	4e-10																1	1	1
PTDG.cn240.na.ptg	GR502592		0	0	1	0	0	0	0	0	0	3	2	2	PGTG_07072	51	4e-08																1	1	1
PTDG.cn240.na.ptg	GR502592		0	0	1	0	0	0	0	0	0	3	3	3	PGTG_07071	50	6e-08																1	1	1
PTDG.cn284.na.ptg	GR502606		0	0	1	0	0	0	0	0	0	1	1	1	PGTG_13788	86	2e-18																1	1	1
PTDG.cn291.na.ptg	GR502612		0	0	1	0	0	0	0	0	0	1	1	1	PGTG_13788	92	2e-20																1	1	1
PTDG.cn298.na.ptg	GR502616		0	0	1	0	0	0	0	0	0	4	1	1	PGTG_02381	205	1e-54																1	1	1	gb|AAD38996.1|AF155928_1 differentiation-related protein Infp [Uromyces appendiculatus]	NR	4e-09
PTDG.cn298.na.ptg	GR502616		0	0	1	0	0	0	0	0	0	4	2	2	PGTG_02408	112	1e-26																1	1	1	gb|AAD38996.1|AF155928_1 differentiation-related protein Infp [Uromyces appendiculatus]	NR	4e-09
PTDG.cn298.na.ptg	GR502616		0	0	1	0	0	0	0	0	0	4	3	3	PGTG_17906	70	6e-14																1	1	1	gb|AAD38996.1|AF155928_1 differentiation-related protein Infp [Uromyces appendiculatus]	NR	4e-09
PTDG.cn298.na.ptg	GR502616		0	0	1	0	0	0	0	0	0	4	4	4	PGTG_12354	63	9e-12																1	1	1	gb|AAD38996.1|AF155928_1 differentiation-related protein Infp [Uromyces appendiculatus]	NR	4e-09
PTDG.cn307.na.ptg	GR502622		0	0	1	0	0	0	0	0	0	1	1	1	PGTG_13788	92	2e-20																1	1	1
PTDG.cn318.na.ptg	GR502627		0	0	1	0	0	0	0	0	0	1	1	1	PGTG_03708	63	8e-12																1	1	1
PTDG.cn321.na.ptg	GR502629		0	0	1	0	0	0	0	0	0	14	1	1	PGTG_14245	122	1e-29	S_Mmt.screen.Contig528	64	4e-16	jgi|Mellp1|77195|estExt_fgenesh1_pg.C_90122	93	5e-21							Uf-ISSP44 ES608148	72	6e-26	1	1	1
PTDG.cn321.na.ptg	GR502629		0	0	1	0	0	0	0	0	0	14	2	2	PGTG_13503	115	1e-27	NS_Mo.screen.Contig443	63	1e-15	jgi|Mellp1|112579|fgenesh2_pg.68_9	88	1e-19										1	1	1
PTDG.cn321.na.ptg	GR502629		0	0	1	0	0	0	0	0	0	14	3	3	PGTG_14243	105	1e-24	S_P03373_MLP-H3B-1219_M13F-20_C05_029	46	4e-14	jgi|Mellp1|124111|DJO_EuGene.00190104	85	1e-18										1	1	1
PTDG.cn321.na.ptg	GR502629		0	0	1	0	0	0	0	0	0	14	4	4	PGTG_09248	89	1e-19	S_P03232_MLPH3P3-D7_M13-F_N15_052	55	6e-14	jgi|Mellp1|106758|fgenesh2_pg.19_134	75	1e-15										1	1	1
PTDG.cn321.na.ptg	GR502629		0	0	1	0	0	0	0	0	0	14	5	5	PGTG_12466	88	2e-19				jgi|Mellp1|104816|fgenesh2_pg.11_50	65	8e-13										1	1	1
PTDG.cn321.na.ptg	GR502629		0	0	1	0	0	0	0	0	0	14	6	6	PGTG_03694	87	4e-19				jgi|Mellp1|124110|DJO_EuGene.00060163	59	8e-11										1	1	1
PTDG.cn321.na.ptg	GR502629		0	0	1	0	0	0	0	0	0	14	7	7	PGTG_02990	80	5e-17				jgi|Mellp1|124109|DJO_fgenesh2_pg.32_14	55	9e-10										1	1	1
PTDG.cn321.na.ptg	GR502629		0	0	1	0	0	0	0	0	0	14	8	8	PGTG_14242	80	5e-17																1	1	1
PTDG.cn321.na.ptg	GR502629		0	0	1	0	0	0	0	0	0	14	9	9	PGTG_20495	80	8e-17																1	1	1
PTDG.cn321.na.ptg	GR502629		0	0	1	0	0	0	0	0	0	14	10	10	PGTG_12468	78	2e-16																1	1	1
PTDG.cn321.na.ptg	GR502629		0	0	1	0	0	0	0	0	0	14	11	11	PGTG_08857	77	5e-16																1	1	1
PTDG.cn321.na.ptg	GR502629		0	0	1	0	0	0	0	0	0	14	12	12	PGTG_12461	76	1e-15																1	1	1
PTDG.cn321.na.ptg	GR502629		0	0	1	0	0	0	0	0	0	14	13	13	PGTG_20247	75	1e-15																1	1	1
PTDG.cn321.na.ptg	GR502629		0	0	1	0	0	0	0	0	0	14	14	14	PGTG_06554	67	4e-13																1	1	1
PTDG.cn379Part2.na.ptg	GR502663		0	0	1	0	0	0	0	0	0	6	1	1	PGTG_16989	174	3e-45	S_Mmd.screen.Contig91	84	3e-33													1	1	1
PTDG.cn379Part2.na.ptg	GR502663		0	0	1	0	0	0	0	0	0	6	2					S_Mlp.screen.Contig269	84	4e-33													1	1	1
PTDG.cn379Part2.na.ptg	GR502663		0	0	1	0	0	0	0	0	0	6	3					NS_Mo.screen.Contig129	84	4e-20													1	1	1
PTDG.cn379Part2.na.ptg	GR502663		0	0	1	0	0	0	0	0	0	6	4					NS_Mo.screen.Contig143	84	4e-18													1	1	1
PTDG.cn379Part2.na.ptg	GR502663		0	0	1	0	0	0	0	0	0	6	5					NS_P02394_MMT-0586_M13F-20_J13_055	84	4e-18													1	1	1
PTDG.cn379Part2.na.ptg	GR502663		0	0	1	0	0	0	0	0	0	6	6					S_Mo.screen.Contig267	66	1e-12													1	1	1
PTDG.cn399.na.ptg	GR502673		0	0	1	0	0	0	0	0	0	2	1	1	PGTG_13478	70	9e-14																1	1	1
PTDG.cn399.na.ptg	GR502673		0	0	1	0	0	0	0	0	0	2	2	2	PGTG_18193	69	2e-13																1	1	1
PTDG.cn401.na.ptg	GR502675		0	0	1	0	0	0	0	0	0	11	1	1	PGTG_13478	137	3e-34				jgi|Mellp1|86278|EuGene.00170154	82	6e-18				um00445 Cys-containing 224 aa conserved hypothetical protein	44	2e-06				1	1	1
PTDG.cn401.na.ptg	GR502675		0	0	1	0	0	0	0	0	0	11	2	2	PGTG_18193	111	2e-26				jgi|Mellp1|123631|PTA_EuGene.00010269	82	1e-17										1	1	1
PTDG.cn401.na.ptg	GR502675		0	0	1	0	0	0	0	0	0	11	3								jgi|Mellp1|123733|PTA_EuGene.00170111	79	5e-17										1	1	1
PTDG.cn401.na.ptg	GR502675		0	0	1	0	0	0	0	0	0	11	4								jgi|Mellp1|89616|EuGene.00310077	79	5e-17										1	1	1
PTDG.cn401.na.ptg	GR502675		0	0	1	0	0	0	0	0	0	11	5								jgi|Mellp1|12129|fgeneshDR_te_pg.C_scaffold_31000138	79	7e-17										1	1	1
PTDG.cn401.na.ptg	GR502675		0	0	1	0	0	0	0	0	0	11	6								jgi|Mellp1|18283|fgeneshDR_te_pg.C_scaffold_69000007	74	2e-15										1	1	1
PTDG.cn401.na.ptg	GR502675		0	0	1	0	0	0	0	0	0	11	7								jgi|Mellp1|123735|PTA_EuGene.00510072	59	7e-11										1	1	1
PTDG.cn401.na.ptg	GR502675		0	0	1	0	0	0	0	0	0	11	8								jgi|Mellp1|62083|fgenesh1_pg.C_scaffold_12000176	47	2e-07										1	1	1
PTDG.cn401.na.ptg	GR502675		0	0	1	0	0	0	0	0	0	11	9								jgi|Mellp1|123736|PTA_EuGene.00090116	47	3e-07										1	1	1
PTDG.cn401.na.ptg	GR502675		0	0	1	0	0	0	0	0	0	11	10								jgi|Mellp1|5338|fgeneshDR_te_pg.C_scaffold_9000208	42	9e-06										1	1	1
PTDG.cn401.na.ptg	GR502675		0	0	1	0	0	0	0	0	0	11	11								jgi|Mellp1|91433|EuGene.00420070	42	9e-06										1	1	1
PTDG.cn469.na.ptg	GR502720		0	0	1	0	0	0	0	0	0	4	1	1	PGTG_12331	169	9e-44	S_Mlp.screen.Contig246	39	3e-13	jgi|Mellp1|73154|estExt_fgenesh1_kg.C_570004	72	1e-14										1	1	1
PTDG.cn469.na.ptg	GR502720		0	0	1	0	0	0	0	0	0	4	2	2	PGTG_19844	166	1e-42	S_Mmd.screen.Contig395	38	8e-13	jgi|Mellp1|73701|estExt_fgenesh1_kg.C_1140001	43	7e-06										1	1	1
PTDG.cn469.na.ptg	GR502720		0	0	1	0	0	0	0	0	0	4	3					S_Mo.screen.Contig447	38	8e-13	jgi|Mellp1|72205|estExt_fgenesh1_kg.C_250038	43	7e-06										1	1	1
PTDG.cn469.na.ptg	GR502720		0	0	1	0	0	0	0	0	0	4	4					NS_Mlp.screen.Contig85	34	1e-10													1	1	1
PTDG.cn504.na.ptg	GR502733		0	0	1	0	0	0	0	0	0	1	1	1	PGTG_11531	70	5e-14																1	1	1
PTDG.cn508.na.ptg	GR502734		0	0	1	0	0	0	0	0	0	14	1	1	PGTG_03694	182	9e-48	S_Mmt.screen.Contig528	48	6e-12	jgi|Mellp1|77195|estExt_fgenesh1_pg.C_90122	77	3e-16							Uf-ISSP44 ES608148	181	3e-48	1	1	1
PTDG.cn508.na.ptg	GR502734		0	0	1	0	0	0	0	0	0	14	2	2	PGTG_20495	165	1e-42	NS_Mo.screen.Contig443	46	5e-11	jgi|Mellp1|112579|fgenesh2_pg.68_9	67	4e-13										1	1	1
PTDG.cn508.na.ptg	GR502734		0	0	1	0	0	0	0	0	0	14	3	3	PGTG_13503	90	6e-20	S_P03373_MLP-H3B-1219_M13F-20_C05_029	38	1e-09	jgi|Mellp1|124111|DJO_EuGene.00190104	62	1e-11										1	1	1
PTDG.cn508.na.ptg	GR502734		0	0	1	0	0	0	0	0	0	14	4	4	PGTG_02990	80	5e-17	S_P03232_MLPH3P3-D7_M13-F_N15_052	41	1e-06	jgi|Mellp1|104816|fgenesh2_pg.11_50	51	2e-08										1	1	1
PTDG.cn508.na.ptg	GR502734		0	0	1	0	0	0	0	0	0	14	5	5	PGTG_12466	79	2e-16				jgi|Mellp1|124110|DJO_EuGene.00060163	44	2e-06										1	1	1
PTDG.cn508.na.ptg	GR502734		0	0	1	0	0	0	0	0	0	14	6	6	PGTG_12468	76	9e-16				jgi|Mellp1|106758|fgenesh2_pg.19_134	44	2e-06										1	1	1
PTDG.cn508.na.ptg	GR502734		0	0	1	0	0	0	0	0	0	14	7	7	PGTG_12461	74	6e-15																1	1	1
PTDG.cn508.na.ptg	GR502734		0	0	1	0	0	0	0	0	0	14	8	8	PGTG_14245	69	2e-13																1	1	1
PTDG.cn508.na.ptg	GR502734		0	0	1	0	0	0	0	0	0	14	9	9	PGTG_06554	67	4e-13																1	1	1
PTDG.cn508.na.ptg	GR502734		0	0	1	0	0	0	0	0	0	14	10	10	PGTG_20247	65	2e-12																1	1	1
PTDG.cn508.na.ptg	GR502734		0	0	1	0	0	0	0	0	0	14	11	11	PGTG_08857	62	2e-11																1	1	1
PTDG.cn508.na.ptg	GR502734		0	0	1	0	0	0	0	0	0	14	12	12	PGTG_14243	59	2e-10																1	1	1
PTDG.cn508.na.ptg	GR502734		0	0	1	0	0	0	0	0	0	14	13	13	PGTG_14242	49	1e-07																1	1	1
PTDG.cn508.na.ptg	GR502734		0	0	1	0	0	0	0	0	0	14	14	14	PGTG_09248	49	2e-07																1	1	1
PTDG.cn519.na.ptg	GR502736		0	0	1	0	0	0	0	0	0	14	1	1	PGTG_03694	182	9e-48	S_Mmt.screen.Contig528	48	6e-12	jgi|Mellp1|77195|estExt_fgenesh1_pg.C_90122	77	3e-16							Uf-ISSP44 ES608148	181	3e-48	1	1	1
PTDG.cn519.na.ptg	GR502736		0	0	1	0	0	0	0	0	0	14	2	2	PGTG_20495	165	1e-42	NS_Mo.screen.Contig443	46	5e-11	jgi|Mellp1|112579|fgenesh2_pg.68_9	67	4e-13										1	1	1
PTDG.cn519.na.ptg	GR502736		0	0	1	0	0	0	0	0	0	14	3	3	PGTG_13503	90	6e-20	S_P03373_MLP-H3B-1219_M13F-20_C05_029	38	1e-09	jgi|Mellp1|124111|DJO_EuGene.00190104	62	1e-11										1	1	1
PTDG.cn519.na.ptg	GR502736		0	0	1	0	0	0	0	0	0	14	4	4	PGTG_02990	80	5e-17	S_P03232_MLPH3P3-D7_M13-F_N15_052	41	9e-07	jgi|Mellp1|104816|fgenesh2_pg.11_50	51	2e-08										1	1	1
PTDG.cn519.na.ptg	GR502736		0	0	1	0	0	0	0	0	0	14	5	5	PGTG_12466	79	2e-16				jgi|Mellp1|124110|DJO_EuGene.00060163	44	2e-06										1	1	1
PTDG.cn519.na.ptg	GR502736		0	0	1	0	0	0	0	0	0	14	6	6	PGTG_12468	76	9e-16				jgi|Mellp1|106758|fgenesh2_pg.19_134	44	2e-06										1	1	1
PTDG.cn519.na.ptg	GR502736		0	0	1	0	0	0	0	0	0	14	7	7	PGTG_12461	74	6e-15																1	1	1
PTDG.cn519.na.ptg	GR502736		0	0	1	0	0	0	0	0	0	14	8	8	PGTG_14245	69	2e-13																1	1	1
PTDG.cn519.na.ptg	GR502736		0	0	1	0	0	0	0	0	0	14	9	9	PGTG_06554	67	4e-13																1	1	1
PTDG.cn519.na.ptg	GR502736		0	0	1	0	0	0	0	0	0	14	10	10	PGTG_20247	65	2e-12																1	1	1
PTDG.cn519.na.ptg	GR502736		0	0	1	0	0	0	0	0	0	14	11	11	PGTG_08857	62	2e-11																1	1	1
PTDG.cn519.na.ptg	GR502736		0	0	1	0	0	0	0	0	0	14	12	12	PGTG_14243	59	2e-10																1	1	1
PTDG.cn519.na.ptg	GR502736		0	0	1	0	0	0	0	0	0	14	13	13	PGTG_14242	49	1e-07																1	1	1
PTDG.cn519.na.ptg	GR502736		0	0	1	0	0	0	0	0	0	14	14	14	PGTG_09248	49	2e-07																1	1	1
PTDG.cn524.na.ptg	GR502737		0	0	1	0	0	0	0	0	0	1	1	1	PGTG_03915	99	1e-22																1	1	1
PTDG.cn692.na.ptg	GR502832		0	0	1	0	0	0	0	0	0	1	1	1	PGTG_16038	222	1e-59																1	1	1
PTDG.cn705.na.ptg	GR502841		0	0	1	0	0	0	0	0	0	5	1	1	PGTG_10539	65	2e-12																1	1	1	ref|XP_001616893.1| circumsporozoite protein, zinc finger (C3HC4-type RING finger) protein? [Plasmodium vivax SaI-1]	NR	4e-08
PTDG.cn705.na.ptg	GR502841		0	0	1	0	0	0	0	0	0	5	2	2	PGTG_13797	51	3e-08																1	1	1	ref|XP_001616893.1| circumsporozoite protein, zinc finger (C3HC4-type RING finger) protein? [Plasmodium vivax SaI-1]	NR	4e-08
PTDG.cn705.na.ptg	GR502841		0	0	1	0	0	0	0	0	0	5	3	3	PGTG_13796	50	8e-08																1	1	1	ref|XP_001616893.1| circumsporozoite protein, zinc finger (C3HC4-type RING finger) protein? [Plasmodium vivax SaI-1]	NR	4e-08
PTDG.cn705.na.ptg	GR502841		0	0	1	0	0	0	0	0	0	5	4	4	PGTG_14973	45	3e-06																1	1	1	ref|XP_001616893.1| circumsporozoite protein, zinc finger (C3HC4-type RING finger) protein? [Plasmodium vivax SaI-1]	NR	4e-08
PTDG.cn705.na.ptg	GR502841		0	0	1	0	0	0	0	0	0	5	5	5	PGTG_16615	45	3e-06																1	1	1	ref|XP_001616893.1| circumsporozoite protein, zinc finger (C3HC4-type RING finger) protein? [Plasmodium vivax SaI-1]	NR	4e-08
PTDG.cn708.na.ptg	GR502844		0	0	1	0	0	0	0	0	0	5	1	1	PGTG_03966	87	6e-19	S_Mmd.screen.Contig220	35	9e-07													1	0	1	ref|XP_001877931.1| aspartic peptidase A1 [Laccaria bicolor S238N-H82] gb|EDR12034.1| aspartic peptidase A1 [Laccaria bicolor S238N-H82]	NR	2e-17	GO:0005764, lysosome; GO:0005576, extracellular region;	GO:0004190, aspartic-type endopeptidase activity;		3.4.23.5, CathepsinD;	04142, Lysosome;
PTDG.cn708.na.ptg	GR502844		0	0	1	0	0	0	0	0	0	5	2	2	PGTG_02559	76	9e-16	S_Mmd.screen.Contig384	35	9e-07													1	0	1	ref|XP_001877931.1| aspartic peptidase A1 [Laccaria bicolor S238N-H82] gb|EDR12034.1| aspartic peptidase A1 [Laccaria bicolor S238N-H82]	NR	2e-17	GO:0005764, lysosome; GO:0005576, extracellular region;	GO:0004190, aspartic-type endopeptidase activity;		3.4.23.5, CathepsinD;	04142, Lysosome;
PTDG.cn708.na.ptg	GR502844		0	0	1	0	0	0	0	0	0	5	3	3	PGTG_13934	69	2e-13																1	0	1	ref|XP_001877931.1| aspartic peptidase A1 [Laccaria bicolor S238N-H82] gb|EDR12034.1| aspartic peptidase A1 [Laccaria bicolor S238N-H82]	NR	2e-17	GO:0005764, lysosome; GO:0005576, extracellular region;	GO:0004190, aspartic-type endopeptidase activity;		3.4.23.5, CathepsinD;	04142, Lysosome;
PTDG.cn708.na.ptg	GR502844		0	0	1	0	0	0	0	0	0	5	4	4	PGTG_10977	64	3e-12																1	0	1	ref|XP_001877931.1| aspartic peptidase A1 [Laccaria bicolor S238N-H82] gb|EDR12034.1| aspartic peptidase A1 [Laccaria bicolor S238N-H82]	NR	2e-17	GO:0005764, lysosome; GO:0005576, extracellular region;	GO:0004190, aspartic-type endopeptidase activity;		3.4.23.5, CathepsinD;	04142, Lysosome;
PTDG.cn708.na.ptg	GR502844		0	0	1	0	0	0	0	0	0	5	5	5	PGTG_16098	64	3e-12																1	0	1	ref|XP_001877931.1| aspartic peptidase A1 [Laccaria bicolor S238N-H82] gb|EDR12034.1| aspartic peptidase A1 [Laccaria bicolor S238N-H82]	NR	2e-17	GO:0005764, lysosome; GO:0005576, extracellular region;	GO:0004190, aspartic-type endopeptidase activity;		3.4.23.5, CathepsinD;	04142, Lysosome;
PTDG.cn730.na.ptg	GR502858		0	0	1	0	0	0	0	0	0	1	1					S_Mlp.screen.Contig141	60	5e-16													1	1	1
PTDG.cn752.na.ptg	GR502875		0	0	1	0	0	0	0	0	0	2	1	1	PGTG_06256	100	2e-25				jgi|Mellp1|72536|estExt_fgenesh1_kg.C_340010	49	1e-07										1	1	1
PTDG.cn752.na.ptg	GR502875		0	0	1	0	0	0	0	0	0	2	2	2	PGTG_06258	75	3e-17				jgi|Mellp1|72535|estExt_fgenesh1_kg.C_340009	46	7e-07										1	1	1
PTDG.cn755.na.ptg	GR502876		0	0	1	0	0	0	0	0	0	2	1	1	PGTG_06256	112	2e-26				jgi|Mellp1|72536|estExt_fgenesh1_kg.C_340010	55	1e-09										1	1	1
PTDG.cn755.na.ptg	GR502876		0	0	1	0	0	0	0	0	0	2	2	2	PGTG_06258	89	1e-19				jgi|Mellp1|72535|estExt_fgenesh1_kg.C_340009	51	2e-08										1	1	1
PTDG.cn759.na.ptg	GR502877		0	0	1	0	0	0	0	0	0	5	1	1	PGTG_06256	369	1e-104				jgi|Mellp1|72536|estExt_fgenesh1_kg.C_340010	177	2e-46										1	1	1	ref|XP_567927.1| nucleus protein [Cryptococcus neoformans var. neoformans JEC21]	NR	2e-06
PTDG.cn759.na.ptg	GR502877		0	0	1	0	0	0	0	0	0	5	2	2	PGTG_06258	254	3e-69				jgi|Mellp1|72535|estExt_fgenesh1_kg.C_340009	163	3e-42										1	1	1	ref|XP_567927.1| nucleus protein [Cryptococcus neoformans var. neoformans JEC21]	NR	2e-06
PTDG.cn759.na.ptg	GR502877		0	0	1	0	0	0	0	0	0	5	3								jgi|Mellp1|124548|djo_estExt_fgenesh2_pg.C_70204	46	6e-07										1	1	1	ref|XP_567927.1| nucleus protein [Cryptococcus neoformans var. neoformans JEC21]	NR	2e-06
PTDG.cn759.na.ptg	GR502877		0	0	1	0	0	0	0	0	0	5	4								jgi|Mellp1|105154|fgenesh2_pg.12_113	45	1e-06										1	1	1	ref|XP_567927.1| nucleus protein [Cryptococcus neoformans var. neoformans JEC21]	NR	2e-06
PTDG.cn759.na.ptg	GR502877		0	0	1	0	0	0	0	0	0	5	5								jgi|Mellp1|116059|estExt_fgenesh2_pg.C_120111	43	5e-06										1	1	1	ref|XP_567927.1| nucleus protein [Cryptococcus neoformans var. neoformans JEC21]	NR	2e-06
PTDG.cn789.na.ptg	GR502896		0	0	1	0	0	0	0	0	0	5	1	1	PGTG_04883	196	2e-64	S_Mo.screen.Contig465	59	5e-29	jgi|Mellp1|75578|estExt_fgenesh1_pm.C_470013	89	3e-24										1	1	1
PTDG.cn789.na.ptg	GR502896		0	0	1	0	0	0	0	0	0	5	2	2	PGTG_04885	72	5e-17	S_Mmt.screen.Contig534	57	1e-21	jgi|Mellp1|93016|EuGene.00550015	59	7e-11										1	1	1
PTDG.cn789.na.ptg	GR502896		0	0	1	0	0	0	0	0	0	5	3	3	PGTG_04924	73	9e-15	NS_Mmt.screen.Contig267	44	5e-06	jgi|Mellp1|103969|fgenesh2_pg.7_277	48	1e-07										1	1	1
PTDG.cn789.na.ptg	GR502896		0	0	1	0	0	0	0	0	0	5	4	4	PGTG_04886	72	2e-14				jgi|Mellp1|73632|estExt_fgenesh1_kg.C_920002	48	2e-07										1	1	1
PTDG.cn789.na.ptg	GR502896		0	0	1	0	0	0	0	0	0	5	5								jgi|Mellp1|92460|EuGene.00040265	42	2e-07										1	1	1
PTDG.cn830.na.ptg	GR502929		0	0	1	0	0	0	0	0	0	1	1	1	PGTG_15131	160	3e-41																1	1	1	PGTG_08226 | glucan 1,4-alpha-glucosidase (translation) (439 aa)	Pgt prots	2e-44	GO:0005628, prospore membrane; GO:0009986, cell surface; GO:0005794, Golgi apparatus; GO:0005783, endoplasmic reticulum;			3.2.1.3, Glucan1,4-alpha-glucosidase;	00500, Starch and sucrose metabolism;
PTDG.cn843.na.ptg	GR502940		0	0	1	0	0	0	0	0	0	6	1	1	PGTG_00967	63	9e-12																1	0	1
PTDG.cn843.na.ptg	GR502940		0	0	1	0	0	0	0	0	0	6	2	2	PGTG_00977	62	1e-11																1	0	1
PTDG.cn843.na.ptg	GR502940		0	0	1	0	0	0	0	0	0	6	3	3	PGTG_19632	60	6e-11																1	0	1
PTDG.cn843.na.ptg	GR502940		0	0	1	0	0	0	0	0	0	6	4	4	PGTG_00970	60	6e-11																1	0	1
PTDG.cn843.na.ptg	GR502940		0	0	1	0	0	0	0	0	0	6	5	5	PGTG_13219	59	2e-10																1	0	1
PTDG.cn843.na.ptg	GR502940		0	0	1	0	0	0	0	0	0	6	6	6	PGTG_07275	53	9e-09																1	0	1
PTDG.cn854.na.ptg	GR502947		0	0	1	0	0	0	0	0	0	7	1	1	PGTG_10900	145	9e-37	T_Mlp.screen.Contig266	107	4e-25	jgi|Mellp1|72270|estExt_fgenesh1_kg.C_270004	97	4e-22							Uf-ISSP48 ES608151	66	2e-13	1	1	1
PTDG.cn854.na.ptg	GR502947		0	0	1	0	0	0	0	0	0	7	2					S_Mlp.screen.Contig196	107	4e-25													1	1	1
PTDG.cn854.na.ptg	GR502947		0	0	1	0	0	0	0	0	0	7	3					S_Mo.screen.Contig520	105	2e-24													1	1	1
PTDG.cn854.na.ptg	GR502947		0	0	1	0	0	0	0	0	0	7	4					S_Mmt.screen.Contig609	105	2e-24													1	1	1
PTDG.cn854.na.ptg	GR502947		0	0	1	0	0	0	0	0	0	7	5					S_Mmt.screen.Contig604	105	2e-24													1	1	1
PTDG.cn854.na.ptg	GR502947		0	0	1	0	0	0	0	0	0	7	6					S_Mmd.screen.Contig325	105	2e-24													1	1	1
PTDG.cn854.na.ptg	GR502947		0	0	1	0	0	0	0	0	0	7	7					S_Mmd.screen.Contig302	105	2e-24													1	1	1
PTDG.cn866.na.ptg	GR502952		0	0	1	0	0	0	0	0	0	1	1	1	PGTG_15131	46	1e-06																0	1	1	gb|ABB77799.1| glucoamylase A precursor [Rhizopus oryzae]	NR	2e-71	GO:0005628, prospore membrane; GO:0009986, cell surface; GO:0005794, Golgi apparatus; GO:0005783, endoplasmic reticulum;			3.2.1.3, Glucan1,4-alpha-glucosidase;	00500, Starch and sucrose metabolism;
PTDG.cn898.na.ptg	GR502976		0	0	1	0	0	0	0	0	0	12	1					S_Mmd.screen.Contig447	71	3e-14	jgi|Mellp1|55990|fgenesh1_kg.C_scaffold_16000054	61	3e-11										1	1	1
PTDG.cn898.na.ptg	GR502976		0	0	1	0	0	0	0	0	0	12	2					S_Mlp.screen.Contig268	70	8e-14	jgi|Mellp1|124085|SHA_estExt_fgenesh1_kg.C_160057	46	6e-07										1	1	1
PTDG.cn898.na.ptg	GR502976		0	0	1	0	0	0	0	0	0	12	3					S_Mo.screen.Contig515	69	1e-13													1	1	1
PTDG.cn898.na.ptg	GR502976		0	0	1	0	0	0	0	0	0	12	4					T_Mmt.screen.Contig294	69	1e-13													1	1	1
PTDG.cn898.na.ptg	GR502976		0	0	1	0	0	0	0	0	0	12	5					S_Mmt.screen.Contig630	69	1e-13													1	1	1
PTDG.cn898.na.ptg	GR502976		0	0	1	0	0	0	0	0	0	12	6					T_Mmd.screen.Contig175	64	5e-12													1	1	1
PTDG.cn898.na.ptg	GR502976		0	0	1	0	0	0	0	0	0	12	7					NS_Mmt.screen.Contig602	59	2e-10													1	1	1
PTDG.cn898.na.ptg	GR502976		0	0	1	0	0	0	0	0	0	12	8					S_Mmd.screen.Contig420	58	3e-10													1	1	1
PTDG.cn898.na.ptg	GR502976		0	0	1	0	0	0	0	0	0	12	9					NS_P02472_MO-0222_M13F-20_N14_051	57	6e-10													1	1	1
PTDG.cn898.na.ptg	GR502976		0	0	1	0	0	0	0	0	0	12	10					NS_Mmt.screen.Contig560	56	2e-09													1	1	1
PTDG.cn898.na.ptg	GR502976		0	0	1	0	0	0	0	0	0	12	11					S_Mmt.screen.Contig521	55	3e-09													1	1	1
PTDG.cn898.na.ptg	GR502976		0	0	1	0	0	0	0	0	0	12	12					NS_Mmt.screen.Contig298	55	3e-09													1	1	1
PTDG.cn911.na.ptg	GR502983		0	0	1	0	0	0	0	0	0	1	1	1	PGTG_08907	45	3e-08																1	1	1	dbj|BAA09832.1| isobutene-forming enzyme and benzoate 4-hydroxylase [Rhodotorula minuta]	NR	3e-44	GO:0005792, microsome;	GO:0018664, benzoate 4-monooxygenase activity;	GO:0055114, oxidation reduction;	1.14.13.12, Benzoate4-monooxygenase;
PTDG_P004.L08.f1.ptg	GR503446		0	0	1	0	0	0	0	0	0	1	1	1	PGTG_14598	53	9e-09																1	0	1	PGTG_07258 | GH12549p (translation) (356 aa)	Pgt prots	9e-98
PTDG_P007.D11.f1.ptg	GR503465		0	0	1	0	0	0	0	0	0	9	1	1	PGTG_18437	269	3e-91																1	0	1	gb|AAP42832.1| chitinase [Puccinia triticina]	NR	1e-39
PTDG_P007.D11.f1.ptg	GR503465		0	0	1	0	0	0	0	0	0	9	2	2	PGTG_07009	280	5e-89																1	0	1	gb|AAP42832.1| chitinase [Puccinia triticina]	NR	1e-39
PTDG_P007.D11.f1.ptg	GR503465		0	0	1	0	0	0	0	0	0	9	3	3	PGTG_15914	240	1e-76																1	0	1	gb|AAP42832.1| chitinase [Puccinia triticina]	NR	1e-39
PTDG_P007.D11.f1.ptg	GR503465		0	0	1	0	0	0	0	0	0	9	4	4	PGTG_05680	139	1e-45																1	0	1	gb|AAP42832.1| chitinase [Puccinia triticina]	NR	1e-39
PTDG_P007.D11.f1.ptg	GR503465		0	0	1	0	0	0	0	0	0	9	5	5	PGTG_05714	130	2e-40																1	0	1	gb|AAP42832.1| chitinase [Puccinia triticina]	NR	1e-39
PTDG_P007.D11.f1.ptg	GR503465		0	0	1	0	0	0	0	0	0	9	6	6	PGTG_05703	119	1e-36																1	0	1	gb|AAP42832.1| chitinase [Puccinia triticina]	NR	1e-39
PTDG_P007.D11.f1.ptg	GR503465		0	0	1	0	0	0	0	0	0	9	7	7	PGTG_10407	72	2e-19																1	0	1	gb|AAP42832.1| chitinase [Puccinia triticina]	NR	1e-39
PTDG_P007.D11.f1.ptg	GR503465		0	0	1	0	0	0	0	0	0	9	8	8	PGTG_18387	60	1e-15																1	0	1	gb|AAP42832.1| chitinase [Puccinia triticina]	NR	1e-39
PTDG_P007.D11.f1.ptg	GR503465		0	0	1	0	0	0	0	0	0	9	9	9	PGTG_03208	54	6e-09																1	0	1	gb|AAP42832.1| chitinase [Puccinia triticina]	NR	1e-39
PTDG_P007.D11.r1.ptg	GR503464		0	0	1	0	0	0	0	0	0	8	1	1	PGTG_07009	110	3e-29																1	0	1	chitinase PGTG_07009 | conserved hypothetical protein (translation) (450 aa)	Pgt prots	4e-28
PTDG_P007.D11.r1.ptg	GR503464		0	0	1	0	0	0	0	0	0	8	2	2	PGTG_15914	113	7e-27																1	0	1	chitinase PGTG_07009 | conserved hypothetical protein (translation) (450 aa)	Pgt prots	4e-28
PTDG_P007.D11.r1.ptg	GR503464		0	0	1	0	0	0	0	0	0	8	3	3	PGTG_18437	108	2e-25																1	0	1	chitinase PGTG_07009 | conserved hypothetical protein (translation) (450 aa)	Pgt prots	4e-28
PTDG_P007.D11.r1.ptg	GR503464		0	0	1	0	0	0	0	0	0	8	4	4	PGTG_05680	92	1e-20																1	0	1	chitinase PGTG_07009 | conserved hypothetical protein (translation) (450 aa)	Pgt prots	4e-28
PTDG_P007.D11.r1.ptg	GR503464		0	0	1	0	0	0	0	0	0	8	5	5	PGTG_05714	72	3e-14																1	0	1	chitinase PGTG_07009 | conserved hypothetical protein (translation) (450 aa)	Pgt prots	4e-28
PTDG_P007.D11.r1.ptg	GR503464		0	0	1	0	0	0	0	0	0	8	6	6	PGTG_05703	67	6e-13																1	0	1	chitinase PGTG_07009 | conserved hypothetical protein (translation) (450 aa)	Pgt prots	4e-28
PTDG_P007.D11.r1.ptg	GR503464		0	0	1	0	0	0	0	0	0	8	7	7	PGTG_10407	54	4e-09																1	0	1	chitinase PGTG_07009 | conserved hypothetical protein (translation) (450 aa)	Pgt prots	4e-28
PTDG_P007.D11.r1.ptg	GR503464		0	0	1	0	0	0	0	0	0	8	8	8	PGTG_18387	54	4e-09																1	0	1	chitinase PGTG_07009 | conserved hypothetical protein (translation) (450 aa)	Pgt prots	4e-28
PTDG_P007.D22.f1.ptg	GR503466		0	0	1	0	0	0	0	0	0	2	1	1	PGTG_14955	155	1e-39				jgi|Mellp1|116225|estExt_fgenesh2_pg.C_140211	70	5e-14										1	0	1
PTDG_P007.D22.f1.ptg	GR503466		0	0	1	0	0	0	0	0	0	2	2	2	PGTG_14956	152	1e-38				jgi|Mellp1|71932|estExt_fgenesh1_kg.C_190038	50	3e-08										1	0	1
PTDG_P010.L04.f1.ptg	GR503510		0	0	1	0	0	0	0	0	0	1	1	1	PGTG_15297	352	5e-99																1	0	1	gb|ACI26689.1| rhamnogalacturonan-hydrolase [Irpex lacteus]	NR	3e-25	GO:0046658, anchored to plasma membrane; GO:0009505, plant-type cell wall; GO:0031225, anchored to membrane;			3.2.1.15, Polygalacturonase;	00040, Pentose and glucuronate interconversions;00500, Starch and sucrose metabolism;
PTDG_P010.L15.f1.ptg	GR503512		0	0	1	0	0	0	0	0	0	1	1	1	PGTG_15598	53	7e-09				jgi|Mellp1|31957|gw1.37.116.1	47	2e-07										1	0	1	gb|ABA98760.1| hAT family (transposon) dimerisation domain containing protein [Oryza sativa (japonica cultivar-group)]	NR	2e-09
PTDH.cn1097.na.ptih	GR504303	1	0	0	0	0	0	1	0	0	0	1	1								jgi|Mellp1|123422|RHA_fgenesh1_pg.C_scaffold_3000084	45	2e-06										1	1	1	PGTG_16636 | cytochrome P450 (translation) (545 aa)	Pgt prots	1e-139	GO:0005792, microsome;	GO:0016712, oxidoreductase activity acting on paired donors with incorporation or reduction of molecular oxygen reduced flavin or flavoprotein as one donor and incorporation of one atom of oxygen; GO:0004497, monooxygenase activity;	GO:0046483, heterocycle metabolic process; GO:0009308, amine metabolic process; GO:0018894, dibenzo-p-dioxin metabolic process; GO:0009404, toxin metabolic process; GO:0050665, hydrogen peroxide biosynthetic process;	1.14.13.21, Flavonoid3{prime}-monooxygenase;	00944, Flavone and flavonol biosynthesis;00941, Flavonoid biosynthesis;
PTDH.cn1098.na.ptih	GR504304	1	0	0	0	0	0	1	0	0	0	1	1	1	PGTG_09507	45	3e-06																1	1	1	SSPG112 class I alpha-mannosidase 1A	Cogeme	8e-25	GO:0030173, integral to Golgi membrane;	GO:0004571, mannosyl-oligosaccharide 1 2-alpha-mannosidase activity; GO:0005509, calcium ion binding;	GO:0006487, protein amino acid N-linked glycosylation;	3.2.1.113, Mannosyl-oligosaccharide1,2-alpha-mannosidase;	00510, N-Glycan biosynthesis;00513, High-mannose type N-glycan biosynthesis;
PTDH.cn1194.na.ptih	GR504374	1	0	0	0	0	0	1	0	0	0	1	1					S_P02431_MMT-2675_M13F-20_C24_094	51	4e-08													1	1	1	PGTG_18584 | HXT1p, hexose transporter (translation) (436 aa)	Pgt prots	8e-42	GO:0005886, plasma membrane;	GO:0005536, glucose binding; GO:0005355, glucose transmembrane transporter activity; GO:0004872, receptor activity;	GO:0015761, mannose transport; GO:0051594, detection of glucose; GO:0045835, negative regulation of meiosis; GO:0015755, fructose transport; GO:0015758, glucose transport; GO:0007165, signal transduction;
PTDH.cn1421.na.ptih	GR504532	1	0	0	0	0	0	1	0	0	0	1	1																	DR010200 Uf022 haustorium-specific cDNA, PIG13; metallothionein	64	7e-13	1	1	1
PTDH.cn1511Part2.na.ptih	GR504585	1	0	0	0	0	0	1	0	0	0	1	1																	DR010200 Uf022 haustorium-specific cDNA, PIG13; metallothionein	64	5e-13	1	1	1	gb|ABF70031.1| DNA helicase homolog [Musa acuminata]	NR	5e-28
PTDH.cn1563.na.ptih	GR504600	1	0	0	0	0	0	1	0	0	0	13	1	1	PGTG_03431	331	1e-92	S_P02435_MMT-2925_M13F-20_M15_052	90	3e-39	jgi|Mellp1|52166|fgenesh1_pm.C_scaffold_11000033	159	4e-41							Uf-HSP44 Uf111 ES608168	71	3e-32	1	1	1
PTDH.cn1563.na.ptih	GR504600	1	0	0	0	0	0	1	0	0	0	13	2	2	PGTG_06969	142	1e-35	S_P02510_MO-2895_M13F-20_O13_049	50	3e-28	jgi|Mellp1|72983|estExt_fgenesh1_kg.C_490016	151	2e-38							Uf-HSP39 ES608098	51	2e-13	1	1	1
PTDH.cn1563.na.ptih	GR504600	1	0	0	0	0	0	1	0	0	0	13	3	3	PGTG_02326	108	2e-25	NS_Mlp_H3B.screen.Contig259	57	7e-26	jgi|Mellp1|105821|fgenesh2_pg.15_71	150	2e-38							Uf-ISSP42 ES608146	48	5e-08	1	1	1
PTDH.cn1563.na.ptih	GR504600	1	0	0	0	0	0	1	0	0	0	13	4	4	PGTG_06854	101	3e-23	S_Mmt.screen.Contig577	55	7e-24	jgi|Mellp1|85659|EuGene.00150039	148	1e-37										1	1	1
PTDH.cn1563.na.ptih	GR504600	1	0	0	0	0	0	1	0	0	0	13	5	5	PGTG_17665	97	6e-22	S_Mmt.screen.Contig619	54	1e-23	jgi|Mellp1|86274|EuGene.00170150	147	3e-37										1	1	1
PTDH.cn1563.na.ptih	GR504600	1	0	0	0	0	0	1	0	0	0	13	6	6	PGTG_02333	91	6e-20				jgi|Mellp1|91542|EuGene.00430053	141	1e-35										1	1	1
PTDH.cn1563.na.ptih	GR504600	1	0	0	0	0	0	1	0	0	0	13	7	7	PGTG_06833	82	3e-17				jgi|Mellp1|91254|EuGene.00410002	137	3e-34										1	1	1
PTDH.cn1563.na.ptih	GR504600	1	0	0	0	0	0	1	0	0	0	13	8	8	PGTG_06913	80	1e-16				jgi|Mellp1|91075|EuGene.00030344	135	9e-34										1	1	1
PTDH.cn1563.na.ptih	GR504600	1	0	0	0	0	0	1	0	0	0	13	9	9	PGTG_12672	68	3e-13				jgi|Mellp1|105488|fgenesh2_pg.13_212	132	6e-33										1	1	1
PTDH.cn1563.na.ptih	GR504600	1	0	0	0	0	0	1	0	0	0	13	10	10	PGTG_02151	53	1e-08				jgi|Mellp1|63731|fgenesh1_pg.C_scaffold_21000133	116	4e-28										1	1	1
PTDH.cn1563.na.ptih	GR504600	1	0	0	0	0	0	1	0	0	0	13	11	11	PGTG_00119	51	5e-08				jgi|Mellp1|123928|SHA_fgenesh2_pg.9_102	100	3e-23										1	1	1
PTDH.cn1563.na.ptih	GR504600	1	0	0	0	0	0	1	0	0	0	13	12	12	PGTG_06646	50	9e-08				jgi|Mellp1|105011|fgenesh2_pg.11_245	86	1e-18										1	1	1
PTDH.cn1563.na.ptih	GR504600	1	0	0	0	0	0	1	0	0	0	13	13	13	PGTG_02220	48	4e-07				jgi|Mellp1|70896|estExt_fgenesh1_kg.C_40051	54	3e-09										1	1	1
PTDH.cn159.na.ptih	GR503593	1	0	0	0	0	0	1	0	0	0	1	1	1	PGTG_05610	155	1e-39																0	1	1	ref|YP_853667.1| chaperone protein HscA [Escherichia coli APEC O1], mit Hsp70-like	NR	1e-125		GO:0043531, ADP binding; GO:0016887, ATPase activity; GO:0005524, ATP binding; GO:0005515, protein binding;	GO:0070417, cellular response to cold; GO:0016226, iron-sulfur cluster assembly;
PTDH.cn173.na.ptih	GR503604	1	0	0	0	0	0	1	0	0	0	1	1	1	PGTG_12947	125	8e-31																1	1	1
PTDH.cn1761.na.ptih	GR504639	1	0	0	0	0	0	1	0	0	0	6	1	1	PGTG_09114	131	2e-32																1	1	1	ref|XP_001214505.1| lysophospholipase precursor [Aspergillus terreus NIH2624] gb|EAU34396.1| lysophospholipase precursor [Aspergillus terreus NIH2624]	NR	3e-13	GO:0005576, extracellular region;	GO:0004622, lysophospholipase activity;	GO:0006660, phosphatidylserine catabolic process; GO:0030384, phosphoinositide metabolic process;	3.1.1.5, Lysophospholipase;	00564, Glycerophospholipid metabolism;
PTDH.cn1761.na.ptih	GR504639	1	0	0	0	0	0	1	0	0	0	6	2	2	PGTG_09117	119	1e-28																1	1	1	ref|XP_001214505.1| lysophospholipase precursor [Aspergillus terreus NIH2624] gb|EAU34396.1| lysophospholipase precursor [Aspergillus terreus NIH2624]	NR	3e-13	GO:0005576, extracellular region;	GO:0004622, lysophospholipase activity;	GO:0006660, phosphatidylserine catabolic process; GO:0030384, phosphoinositide metabolic process;	3.1.1.5, Lysophospholipase;	00564, Glycerophospholipid metabolism;
PTDH.cn1761.na.ptih	GR504639	1	0	0	0	0	0	1	0	0	0	6	3	3	PGTG_10334	69	1e-13																1	1	1	ref|XP_001214505.1| lysophospholipase precursor [Aspergillus terreus NIH2624] gb|EAU34396.1| lysophospholipase precursor [Aspergillus terreus NIH2624]	NR	3e-13	GO:0005576, extracellular region;	GO:0004622, lysophospholipase activity;	GO:0006660, phosphatidylserine catabolic process; GO:0030384, phosphoinositide metabolic process;	3.1.1.5, Lysophospholipase;	00564, Glycerophospholipid metabolism;
PTDH.cn1761.na.ptih	GR504639	1	0	0	0	0	0	1	0	0	0	6	4	4	PGTG_06511	61	3e-11																1	1	1	ref|XP_001214505.1| lysophospholipase precursor [Aspergillus terreus NIH2624] gb|EAU34396.1| lysophospholipase precursor [Aspergillus terreus NIH2624]	NR	3e-13	GO:0005576, extracellular region;	GO:0004622, lysophospholipase activity;	GO:0006660, phosphatidylserine catabolic process; GO:0030384, phosphoinositide metabolic process;	3.1.1.5, Lysophospholipase;	00564, Glycerophospholipid metabolism;
PTDH.cn1761.na.ptih	GR504639	1	0	0	0	0	0	1	0	0	0	6	5	5	PGTG_11223	52	1e-08																1	1	1	ref|XP_001214505.1| lysophospholipase precursor [Aspergillus terreus NIH2624] gb|EAU34396.1| lysophospholipase precursor [Aspergillus terreus NIH2624]	NR	3e-13	GO:0005576, extracellular region;	GO:0004622, lysophospholipase activity;	GO:0006660, phosphatidylserine catabolic process; GO:0030384, phosphoinositide metabolic process;	3.1.1.5, Lysophospholipase;	00564, Glycerophospholipid metabolism;
PTDH.cn1761.na.ptih	GR504639	1	0	0	0	0	0	1	0	0	0	6	6	6	PGTG_10323	49	1e-07																1	1	1	ref|XP_001214505.1| lysophospholipase precursor [Aspergillus terreus NIH2624] gb|EAU34396.1| lysophospholipase precursor [Aspergillus terreus NIH2624]	NR	3e-13	GO:0005576, extracellular region;	GO:0004622, lysophospholipase activity;	GO:0006660, phosphatidylserine catabolic process; GO:0030384, phosphoinositide metabolic process;	3.1.1.5, Lysophospholipase;	00564, Glycerophospholipid metabolism;
PTDH.cn1769.na.ptih	GR504647	1	0	0	0	0	0	1	0	0	0	4	1	1	PGTG_09212	51	3e-08																1	1	1
PTDH.cn1769.na.ptih	GR504647	1	0	0	0	0	0	1	0	0	0	4	2	2	PGTG_10058	48	4e-07																1	1	1
PTDH.cn1769.na.ptih	GR504647	1	0	0	0	0	0	1	0	0	0	4	3	3	PGTG_01945	47	8e-07																1	1	1
PTDH.cn1769.na.ptih	GR504647	1	0	0	0	0	0	1	0	0	0	4	4	4	PGTG_08566	44	4e-06																1	1	1
PTDH.cn1772.na.ptih	GR504650	1	0	0	0	0	0	1	0	0	0	2	1	1	PGTG_01945	46	9e-07																1	1	1
PTDH.cn1772.na.ptih	GR504650	1	0	0	0	0	0	1	0	0	0	2	2	2	PGTG_07618	45	2e-06																1	1	1
PTDH.cn1797.na.ptih	GR504671	1	0	0	0	0	0	1	0	0	0	9	1	1	PGTG_18437	246	3e-67																1	1	1	gb|AAP42832.1| chitinase [Puccinia triticina]	NR	6e-30
PTDH.cn1797.na.ptih	GR504671	1	0	0	0	0	0	1	0	0	0	9	2	2	PGTG_15914	228	1e-61																1	1	1	gb|AAP42832.1| chitinase [Puccinia triticina]	NR	6e-30
PTDH.cn1797.na.ptih	GR504671	1	0	0	0	0	0	1	0	0	0	9	3	3	PGTG_07009	218	1e-58																1	1	1	gb|AAP42832.1| chitinase [Puccinia triticina]	NR	6e-30
PTDH.cn1797.na.ptih	GR504671	1	0	0	0	0	0	1	0	0	0	9	4	4	PGTG_05680	138	1e-34																1	1	1	gb|AAP42832.1| chitinase [Puccinia triticina]	NR	6e-30
PTDH.cn1797.na.ptih	GR504671	1	0	0	0	0	0	1	0	0	0	9	5	5	PGTG_05714	124	2e-30																1	1	1	gb|AAP42832.1| chitinase [Puccinia triticina]	NR	6e-30
PTDH.cn1797.na.ptih	GR504671	1	0	0	0	0	0	1	0	0	0	9	6	6	PGTG_05703	115	1e-27																1	1	1	gb|AAP42832.1| chitinase [Puccinia triticina]	NR	6e-30
PTDH.cn1797.na.ptih	GR504671	1	0	0	0	0	0	1	0	0	0	9	7	7	PGTG_03208	72	2e-14																1	1	1	gb|AAP42832.1| chitinase [Puccinia triticina]	NR	6e-30
PTDH.cn1797.na.ptih	GR504671	1	0	0	0	0	0	1	0	0	0	9	8	8	PGTG_10407	71	3e-14																1	1	1	gb|AAP42832.1| chitinase [Puccinia triticina]	NR	6e-30
PTDH.cn1797.na.ptih	GR504671	1	0	0	0	0	0	1	0	0	0	9	9	9	PGTG_18387	71	3e-14																1	1	1	gb|AAP42832.1| chitinase [Puccinia triticina]	NR	6e-30
PTDH.cn1816.na.ptih	GR504687	1	0	0	0	0	0	1	0	0	0	6	1	1	PGTG_09381	170	3e-44																1	1	1
PTDH.cn1816.na.ptih	GR504687	1	0	0	0	0	0	1	0	0	0	6	2	2	PGTG_01789	155	1e-39																1	1	1
PTDH.cn1816.na.ptih	GR504687	1	0	0	0	0	0	1	0	0	0	6	3	3	PGTG_00179	152	1e-38																1	1	1
PTDH.cn1816.na.ptih	GR504687	1	0	0	0	0	0	1	0	0	0	6	4	4	PGTG_15669	149	6e-38																1	1	1
PTDH.cn1816.na.ptih	GR504687	1	0	0	0	0	0	1	0	0	0	6	5	5	PGTG_08862	138	2e-34																1	1	1
PTDH.cn1816.na.ptih	GR504687	1	0	0	0	0	0	1	0	0	0	6	6	6	PGTG_15663	60	6e-11																1	1	1
PTDH.cn184.na.ptih	GR503613	1	0	0	0	0	0	1	0	0	0	3	1	1	PGTG_11667	110	5e-26																1	1	1
PTDH.cn184.na.ptih	GR503613	1	0	0	0	0	0	1	0	0	0	3	2	2	PGTG_07654	53	9e-09																1	1	1
PTDH.cn184.na.ptih	GR503613	1	0	0	0	0	0	1	0	0	0	3	3	3	PGTG_07537	45	2e-06																1	1	1
PTDH.cn1850.na.ptih	GR504716	1	0	0	0	0	0	1	0	0	0	1	1	1	PGTG_09044	57	6e-10																1	1	1
PTDH.cn1857.na.ptih	GR504722	1	0	0	0	0	0	1	0	0	0	6	1	1	PGTG_01789	111	1e-26																1	1	1
PTDH.cn1857.na.ptih	GR504722	1	0	0	0	0	0	1	0	0	0	6	2	2	PGTG_00179	100	2e-23																1	1	1
PTDH.cn1857.na.ptih	GR504722	1	0	0	0	0	0	1	0	0	0	6	3	3	PGTG_15669	84	3e-18																1	1	1
PTDH.cn1857.na.ptih	GR504722	1	0	0	0	0	0	1	0	0	0	6	4	4	PGTG_08862	74	2e-15																1	1	1
PTDH.cn1857.na.ptih	GR504722	1	0	0	0	0	0	1	0	0	0	6	5	5	PGTG_09381	70	3e-14																1	1	1
PTDH.cn1857.na.ptih	GR504722	1	0	0	0	0	0	1	0	0	0	6	6	6	PGTG_15663	53	4e-09																1	1	1
PTDH.cn1871.na.ptih	GR504733	1	0	0	0	0	0	1	0	0	0	1	1	1	PGTG_05652	63	1e-11																1	1	1
PTDH.cn1933.na.ptih	GR504783	1	0	0	0	0	0	1	0	0	0	5	1	1	PGTG_07381	105	1e-24																1	1	1
PTDH.cn1933.na.ptih	GR504783	1	0	0	0	0	0	1	0	0	0	5	2	2	PGTG_13292	77	8e-16																1	1	1
PTDH.cn1933.na.ptih	GR504783	1	0	0	0	0	0	1	0	0	0	5	3	3	PGTG_13301	75	2e-15																1	1	1
PTDH.cn1933.na.ptih	GR504783	1	0	0	0	0	0	1	0	0	0	5	4	4	PGTG_07384	62	2e-11																1	1	1
PTDH.cn1933.na.ptih	GR504783	1	0	0	0	0	0	1	0	0	0	5	5	5	PGTG_05652	50	1e-07																1	1	1
PTDH.cn1961.na.ptih	GR504808	1	0	0	0	0	0	1	0	0	0	2	1	1	PGTG_07990	97	6e-22																1	1	1
PTDH.cn1961.na.ptih	GR504808	1	0	0	0	0	0	1	0	0	0	2	2	2	PGTG_07618	57	9e-10																1	1	1
PTDH.cn1988.na.ptih	GR504833	1	0	0	0	0	0	1	0	0	0	1	1					S_Mlp.screen.Contig141	84	6e-24													1	1	1	dbj|BAA22288.1| polyprotein [Oryza australiensis]	NR	1e-101		GO:0005515, protein binding;		2.7.7.49, RNA-directedDNApolymerase;
PTDH.cn2002.na.ptih	GR504844	1	0	0	0	0	0	1	0	0	0	2	1	1	PGTG_18012	240	4e-65																1	1	1
PTDH.cn2002.na.ptih	GR504844	1	0	0	0	0	0	1	0	0	0	2	2	2	PGTG_14629	240	4e-65																1	1	1
PTDH.cn2010.na.ptih	GR504854	1	0	0	0	0	0	1	0	0	0	3	1	1	PGTG_11394	45	5e-06																1	1	1
PTDH.cn2010.na.ptih	GR504854	1	0	0	0	0	0	1	0	0	0	3	2	2	PGTG_15998	44	6e-06																1	1	1
PTDH.cn2010.na.ptih	GR504854	1	0	0	0	0	0	1	0	0	0	3	3	3	PGTG_11405	44	6e-06																1	1	1
PTDH.cn2030.na.ptih	GR504873	1	0	0	0	0	0	1	0	0	0	14	1	1	PGTG_13503	194	2e-51	S_P03373_MLP-H3B-1219_M13F-20_C05_029	46	3e-14	jgi|Mellp1|112579|fgenesh2_pg.68_9	83	4e-18							Uf-ISSP44 ES608148	73	2e-22	1	1	1
PTDH.cn2030.na.ptih	GR504873	1	0	0	0	0	0	1	0	0	0	14	2	2	PGTG_14245	136	7e-34	S_Mmt.screen.Contig528	55	2e-10	jgi|Mellp1|77195|estExt_fgenesh1_pg.C_90122	79	7e-17										1	1	1
PTDH.cn2030.na.ptih	GR504873	1	0	0	0	0	0	1	0	0	0	14	3	3	PGTG_14243	113	6e-27	NS_Mo.screen.Contig443	53	9e-10	jgi|Mellp1|106758|fgenesh2_pg.19_134	78	1e-16										1	1	1
PTDH.cn2030.na.ptih	GR504873	1	0	0	0	0	0	1	0	0	0	14	4	4	PGTG_14242	97	6e-22	S_P03232_MLPH3P3-D7_M13-F_N15_052	46	3e-07	jgi|Mellp1|104816|fgenesh2_pg.11_50	78	2e-16										1	1	1
PTDH.cn2030.na.ptih	GR504873	1	0	0	0	0	0	1	0	0	0	14	5	5	PGTG_09248	90	6e-20				jgi|Mellp1|124111|DJO_EuGene.00190104	67	2e-13										1	1	1
PTDH.cn2030.na.ptih	GR504873	1	0	0	0	0	0	1	0	0	0	14	6	6	PGTG_08857	89	1e-19				jgi|Mellp1|124110|DJO_EuGene.00060163	62	7e-12										1	1	1
PTDH.cn2030.na.ptih	GR504873	1	0	0	0	0	0	1	0	0	0	14	7	7	PGTG_12466	86	8e-19				jgi|Mellp1|124109|DJO_fgenesh2_pg.32_14	59	8e-11										1	1	1
PTDH.cn2030.na.ptih	GR504873	1	0	0	0	0	0	1	0	0	0	14	8	8	PGTG_03694	80	6e-17				jgi|Mellp1|71127|estExt_fgenesh1_kg.C_70043	49	6e-08										1	1	1
PTDH.cn2030.na.ptih	GR504873	1	0	0	0	0	0	1	0	0	0	14	9	9	PGTG_20495	76	1e-15																1	1	1
PTDH.cn2030.na.ptih	GR504873	1	0	0	0	0	0	1	0	0	0	14	10	10	PGTG_12468	73	9e-15																1	1	1
PTDH.cn2030.na.ptih	GR504873	1	0	0	0	0	0	1	0	0	0	14	11	11	PGTG_20247	71	3e-14																1	1	1
PTDH.cn2030.na.ptih	GR504873	1	0	0	0	0	0	1	0	0	0	14	12	12	PGTG_02990	69	1e-13																1	1	1
PTDH.cn2030.na.ptih	GR504873	1	0	0	0	0	0	1	0	0	0	14	13	13	PGTG_12461	69	2e-13																1	1	1
PTDH.cn2030.na.ptih	GR504873	1	0	0	0	0	0	1	0	0	0	14	14	14	PGTG_06554	58	2e-10																1	1	1
PTDH.cn2032.na.ptih	GR504874	1	0	0	0	0	0	1	0	0	0	1	1	1	PGTG_10560	64	4e-12																1	1	1
PTDH.cn2050.na.ptih	GR504886	1	0	0	0	0	0	1	0	0	0	6	1	1	PGTG_08000	130	5e-32																1	1	1
PTDH.cn2050.na.ptih	GR504886	1	0	0	0	0	0	1	0	0	0	6	2	2	PGTG_07990	119	1e-28																1	1	1
PTDH.cn2050.na.ptih	GR504886	1	0	0	0	0	0	1	0	0	0	6	3	3	PGTG_12269	98	3e-22																1	1	1
PTDH.cn2050.na.ptih	GR504886	1	0	0	0	0	0	1	0	0	0	6	4	4	PGTG_07618	85	3e-18																1	1	1
PTDH.cn2050.na.ptih	GR504886	1	0	0	0	0	0	1	0	0	0	6	5	5	PGTG_13283	64	4e-12																1	1	1
PTDH.cn2050.na.ptih	GR504886	1	0	0	0	0	0	1	0	0	0	6	6	6	PGTG_16068	44	4e-06																1	1	1
PTDH.cn2060.na.ptih	GR504895	1	0	0	0	0	0	1	0	0	0	4	1	1	PGTG_13796	63	1e-11																1	1	1
PTDH.cn2060.na.ptih	GR504895	1	0	0	0	0	0	1	0	0	0	4	2	2	PGTG_13797	58	4e-10																1	1	1
PTDH.cn2060.na.ptih	GR504895	1	0	0	0	0	0	1	0	0	0	4	3	3	PGTG_14973	58	4e-10																1	1	1
PTDH.cn2060.na.ptih	GR504895	1	0	0	0	0	0	1	0	0	0	4	4	4	PGTG_10539	45	4e-06																1	1	1
PTDH.cn2065.na.ptih	GR504899	1	0	0	0	0	0	1	0	0	0	2	1	1	PGTG_08733	57	1e-09																1	1	1
PTDH.cn2065.na.ptih	GR504899	1	0	0	0	0	0	1	0	0	0	2	2	2	PGTG_15998	46	1e-06																1	1	1
PTDH.cn2066Part2.na.ptih	GR504901	1	0	0	0	0	0	1	0	0	0	1	1								jgi|Mellp1|74697|estExt_fgenesh1_pm.C_150028	125	4e-31										1	1	1	Um37408398 microsomal signal peptidase	Cogeme	4e-14					03060, Protein export;
PTDH.cn2074.na.ptih	GR504907	1	0	0	0	0	0	1	0	0	0	6	1	1	PGTG_01789	129	1e-31																1	1	1
PTDH.cn2074.na.ptih	GR504907	1	0	0	0	0	0	1	0	0	0	6	2	2	PGTG_15669	127	4e-31																1	1	1
PTDH.cn2074.na.ptih	GR504907	1	0	0	0	0	0	1	0	0	0	6	3	3	PGTG_09381	120	6e-29																1	1	1
PTDH.cn2074.na.ptih	GR504907	1	0	0	0	0	0	1	0	0	0	6	4	4	PGTG_00179	119	8e-29																1	1	1
PTDH.cn2074.na.ptih	GR504907	1	0	0	0	0	0	1	0	0	0	6	5	5	PGTG_08862	87	7e-19																1	1	1
PTDH.cn2074.na.ptih	GR504907	1	0	0	0	0	0	1	0	0	0	6	6	6	PGTG_15663	62	2e-11																1	1	1
PTDH.cn2075.na.ptih	GR504908	1	0	0	0	0	0	1	0	0	0	1	1	1	PGTG_06698	161	2e-41													Uf-HSP50 Uf052 ES608169	48	3e-08	1	1	1
PTDH.cn2080.na.ptih	GR504913	1	0	0	0	0	0	1	0	0	0	1	1	1	PGTG_14161	228	1e-61																1	1	1
PTDH.cn2086.na.ptih	GR504917	1	0	0	0	0	0	1	0	0	0	4	1	1	PGTG_06052	247	2e-67				jgi|Mellp1|65250|fgenesh1_pg.C_scaffold_32000083	44	2e-06										1	1	1
PTDH.cn2086.na.ptih	GR504917	1	0	0	0	0	0	1	0	0	0	4	2	2	PGTG_18623	58	2e-10																1	1	1
PTDH.cn2086.na.ptih	GR504917	1	0	0	0	0	0	1	0	0	0	4	3	3	PGTG_18238	57	4e-10																1	1	1
PTDH.cn2086.na.ptih	GR504917	1	0	0	0	0	0	1	0	0	0	4	4	4	PGTG_01538	54	4e-09																1	1	1
PTDH.cn2087.na.ptih	GR504918	1	0	0	0	0	0	1	0	0	0	3	1	1	PGTG_05049	58	5e-10																1	1	1
PTDH.cn2087.na.ptih	GR504918	1	0	0	0	0	0	1	0	0	0	3	2	2	PGTG_01166	57	6e-10																1	1	1
PTDH.cn2087.na.ptih	GR504918	1	0	0	0	0	0	1	0	0	0	3	3	3	PGTG_19956	46	1e-06																1	1	1
PTDH.cn2108.na.ptih	GR504931	1	0	0	0	0	0	1	0	0	0	1	1	1	PGTG_09984	46	1e-06																1	1	1
PTDH.cn2129.na.ptih	GR504948	1	0	0	0	0	0	1	0	0	0	1	1					S_Mlp.screen.Contig141	70	6e-14													1	1	1	gb|ABB47727.2| retrotransposon protein, Ty1-copia subclass [Oryza sativa (japonica cultivar-group)]	NR	4e-91				2.7.7.49, RNA-directedDNApolymerase;
PTDH.cn219.na.ptih	GR503636	1	0	0	0	0	0	1	0	0	0	1	1	1	PGTG_14598	181	2e-47																1	1	1
PTDH.cn2252.na.ptih	GR505048	1	0	0	0	0	0	1	0	0	0	1	1	1	PGTG_11239	90	3e-20				jgi|Mellp1|124143|DJO_EuGene.00380052	42	7e-06										1	1	1
PTDH.cn2287.na.ptih	GR505081	1	0	0	0	0	0	1	0	0	0	1	1	1	PGTG_00914	63	7e-12																1	1	1
PTDH.cn340.na.ptih	GR503729	1	0	0	0	0	0	1	0	0	0	5	1	1	PGTG_09728	159	9e-41																1	1	1	ref|XP_001932315.1| trehalose-phosphatase [Pyrenophora tritici-repentis Pt-1C-BFP] gb|EDU41420.1| trehalose-phosphatase [Pyrenophora tritici-repentis Pt-1C-BFP]	NR	3e-07
PTDH.cn340.na.ptih	GR503729	1	0	0	0	0	0	1	0	0	0	5	2	2	PGTG_20099	118	3e-28																1	1	1	ref|XP_001932315.1| trehalose-phosphatase [Pyrenophora tritici-repentis Pt-1C-BFP] gb|EDU41420.1| trehalose-phosphatase [Pyrenophora tritici-repentis Pt-1C-BFP]	NR	3e-07
PTDH.cn340.na.ptih	GR503729	1	0	0	0	0	0	1	0	0	0	5	3	3	PGTG_05019	68	4e-13																1	1	1	ref|XP_001932315.1| trehalose-phosphatase [Pyrenophora tritici-repentis Pt-1C-BFP] gb|EDU41420.1| trehalose-phosphatase [Pyrenophora tritici-repentis Pt-1C-BFP]	NR	3e-07
PTDH.cn340.na.ptih	GR503729	1	0	0	0	0	0	1	0	0	0	5	4	4	PGTG_01787	46	1e-06																1	1	1	ref|XP_001932315.1| trehalose-phosphatase [Pyrenophora tritici-repentis Pt-1C-BFP] gb|EDU41420.1| trehalose-phosphatase [Pyrenophora tritici-repentis Pt-1C-BFP]	NR	3e-07
PTDH.cn340.na.ptih	GR503729	1	0	0	0	0	0	1	0	0	0	5	5	5	PGTG_09600	45	2e-06																1	1	1	ref|XP_001932315.1| trehalose-phosphatase [Pyrenophora tritici-repentis Pt-1C-BFP] gb|EDU41420.1| trehalose-phosphatase [Pyrenophora tritici-repentis Pt-1C-BFP]	NR	3e-07
PTDH.cn371.na.ptih	GR503755	1	0	0	0	0	0	1	0	0	0	2	1	1	PGTG_14410	51	5e-08																1	1	1
PTDH.cn371.na.ptih	GR503755	1	0	0	0	0	0	1	0	0	0	2	2	2	PGTG_14401	47	1e-06																1	1	1
PTDH.cn415.na.ptih	GR503793	1	0	0	0	0	0	1	0	0	0	1	1	1	PGTG_11225	88	2e-19																1	1	1
PTDH.cn421.na.ptih	GR503798	1	0	0	0	0	0	1	0	0	0	1	1	1	PGTG_05127	89	1e-19																1	1	1
PTDH.cn515.na.ptih	GR503864	1	0	0	0	0	0	1	0	0	0	1	1					S_Mlp.screen.Contig141	61	5e-11													1	1	1	PsCon[7690] gag-pol polyprotein	Cogeme	5e-24				2.7.7.49, RNA-directedDNApolymerase;
PTDH.cn527.na.ptih	GR503871	1	0	0	0	0	0	1	0	0	0	1	1	1	PGTG_16240	298	1e-82				jgi|Mellp1|101932|fgenesh2_pg.2_411	65	1e-12										1	1	1
PTDH.cn539.na.ptih	GR503877	1	0	0	0	0	0	1	0	0	0	5	1	1	PGTG_14972	115	9e-28																1	1	1	gb|EAW77080.1| SET and MYND domain containing 1, isoform CRA_d [Homo sapiens]	NR	5e-07
PTDH.cn539.na.ptih	GR503877	1	0	0	0	0	0	1	0	0	0	5	2	2	PGTG_14989	115	2e-27																1	1	1	gb|EAW77080.1| SET and MYND domain containing 1, isoform CRA_d [Homo sapiens]	NR	5e-07
PTDH.cn539.na.ptih	GR503877	1	0	0	0	0	0	1	0	0	0	5	3	3	PGTG_14140	110	3e-26																1	1	1	gb|EAW77080.1| SET and MYND domain containing 1, isoform CRA_d [Homo sapiens]	NR	5e-07
PTDH.cn539.na.ptih	GR503877	1	0	0	0	0	0	1	0	0	0	5	4	4	PGTG_03425	56	8e-10																1	1	1	gb|EAW77080.1| SET and MYND domain containing 1, isoform CRA_d [Homo sapiens]	NR	5e-07
PTDH.cn539.na.ptih	GR503877	1	0	0	0	0	0	1	0	0	0	5	5	5	PGTG_04202	54	4e-09																1	1	1	gb|EAW77080.1| SET and MYND domain containing 1, isoform CRA_d [Homo sapiens]	NR	5e-07
PTDH.cn565.na.ptih	GR503900	1	0	0	0	0	0	1	0	0	0	5	1	1	PGTG_17547	244	7e-70				jgi|Mellp1|123438|DJO_EuGene.00160109	82	9e-18							Uf-HSP42c Uf011 ES608167	33	1e-18	1	1	1
PTDH.cn565.na.ptih	GR503900	1	0	0	0	0	0	1	0	0	0	5	2	2	PGTG_06486	177	4e-50				jgi|Mellp1|123437|DJO_EuGene.00160110	78	3e-17							Uf-HSP42a Uf011 ES608166	33	3e-18	1	1	1
PTDH.cn565.na.ptih	GR503900	1	0	0	0	0	0	1	0	0	0	5	3	3	PGTG_08323	152	1e-42				jgi|Mellp1|101424|fgenesh2_pg.1_517	58	5e-12							Uf-HSP98 ES608121	46	1e-07	1	1	1
PTDH.cn565.na.ptih	GR503900	1	0	0	0	0	0	1	0	0	0	5	4	4	PGTG_17548	152	1e-42				jgi|Mellp1|104797|fgenesh2_pg.11_31	59	2e-11										1	1	1
PTDH.cn565.na.ptih	GR503900	1	0	0	0	0	0	1	0	0	0	5	5	5	PGTG_17549	62	1e-11				jgi|Mellp1|85995|EuGene.00160108	45	5e-07										1	1	1
PTDH.cn586.na.ptih	GR503920	1	0	0	0	0	0	1	0	0	0	13	1	1	PGTG_06969	178	9e-47	NS_Mlp_H3B.screen.Contig259	145	5e-37	jgi|Mellp1|72983|estExt_fgenesh1_kg.C_490016	132	3e-33							Uf-HSP44 Uf111 ES608168	172	5e-46	1	1	1
PTDH.cn586.na.ptih	GR503920	1	0	0	0	0	0	1	0	0	0	13	2	2	PGTG_17665	141	1e-35	S_Mmt.screen.Contig619	144	1e-36	jgi|Mellp1|105821|fgenesh2_pg.15_71	124	9e-31										1	1	1
PTDH.cn586.na.ptih	GR503920	1	0	0	0	0	0	1	0	0	0	13	3	3	PGTG_02326	129	6e-32	S_Mmt.screen.Contig577	142	5e-36	jgi|Mellp1|86274|EuGene.00170150	124	9e-31										1	1	1
PTDH.cn586.na.ptih	GR503920	1	0	0	0	0	0	1	0	0	0	13	4	4	PGTG_02333	114	2e-27	S_P02510_MO-2895_M13F-20_O13_049	134	1e-33	jgi|Mellp1|105488|fgenesh2_pg.13_212	114	7e-28										1	1	1
PTDH.cn586.na.ptih	GR503920	1	0	0	0	0	0	1	0	0	0	13	5	5	PGTG_03431	99	7e-23	S_P02435_MMT-2925_M13F-20_M15_052	75	4e-18	jgi|Mellp1|85659|EuGene.00150039	114	7e-28										1	1	1
PTDH.cn586.na.ptih	GR503920	1	0	0	0	0	0	1	0	0	0	13	6	6	PGTG_06854	85	1e-18				jgi|Mellp1|91254|EuGene.00410002	112	5e-27										1	1	1
PTDH.cn586.na.ptih	GR503920	1	0	0	0	0	0	1	0	0	0	13	7	7	PGTG_06833	77	2e-16				jgi|Mellp1|52166|fgenesh1_pm.C_scaffold_11000033	112	5e-27										1	1	1
PTDH.cn586.na.ptih	GR503920	1	0	0	0	0	0	1	0	0	0	13	8	8	PGTG_12672	53	6e-09				jgi|Mellp1|91075|EuGene.00030344	110	1e-26										1	1	1
PTDH.cn586.na.ptih	GR503920	1	0	0	0	0	0	1	0	0	0	13	9	9	PGTG_02151	49	1e-07				jgi|Mellp1|91542|EuGene.00430053	104	7e-25										1	1	1
PTDH.cn586.na.ptih	GR503920	1	0	0	0	0	0	1	0	0	0	13	10	10	PGTG_00119	49	1e-07				jgi|Mellp1|63731|fgenesh1_pg.C_scaffold_21000133	85	8e-19										1	1	1
PTDH.cn586.na.ptih	GR503920	1	0	0	0	0	0	1	0	0	0	13	11	11	PGTG_02220	45	9e-07				jgi|Mellp1|123928|SHA_fgenesh2_pg.9_102	82	5e-18										1	1	1
PTDH.cn586.na.ptih	GR503920	1	0	0	0	0	0	1	0	0	0	13	12	12	PGTG_06913	43	6e-06				jgi|Mellp1|105011|fgenesh2_pg.11_245	75	6e-16										1	1	1
PTDH.cn586.na.ptih	GR503920	1	0	0	0	0	0	1	0	0	0	13	13								jgi|Mellp1|70896|estExt_fgenesh1_kg.C_40051	68	8e-14										1	1	1
PTDH.cn664.na.ptih	GR503979	1	0	0	0	0	0	1	0	0	0	1	1					S_P02510_MO-3053_M13F-20_M23_084	70	8e-21	jgi|Mellp1|123598|SHA_fgenesh2_pg.4_206	95	8e-22										1	1	1
PTDH.cn710.na.ptih	GR504011	1	0	0	0	0	0	1	0	0	0	4	1	1	PGTG_08639	237	3e-64													DR010181 Uf002 haustorium-specific cDNA, PIG5	42	3e-13	1	1	1
PTDH.cn710.na.ptih	GR504011	1	0	0	0	0	0	1	0	0	0	4	2	2	PGTG_08644	99	1e-22																1	1	1
PTDH.cn710.na.ptih	GR504011	1	0	0	0	0	0	1	0	0	0	4	3	3	PGTG_12293	80	6e-17																1	1	1
PTDH.cn710.na.ptih	GR504011	1	0	0	0	0	0	1	0	0	0	4	4	4	PGTG_08638	56	1e-09																1	1	1
PTDH.cn72.na.ptih	GR503547	1	0	0	0	0	0	1	0	0	0	2	1	1	PGTG_01215	184	3e-48																1	1	1
PTDH.cn72.na.ptih	GR503547	1	0	0	0	0	0	1	0	0	0	2	2	2	PGTG_02189	94	5e-21																1	1	1
PTDH.cn744.na.ptih	GR504034	1	0	0	0	0	0	1	0	0	0	5	1	1	PGTG_03029	38	4e-07																1	1	1
PTDH.cn744.na.ptih	GR504034	1	0	0	0	0	0	1	0	0	0	5	2	2	PGTG_16618	46	1e-06																1	1	1
PTDH.cn744.na.ptih	GR504034	1	0	0	0	0	0	1	0	0	0	5	3	3	PGTG_13797	45	3e-06																1	1	1
PTDH.cn744.na.ptih	GR504034	1	0	0	0	0	0	1	0	0	0	5	4	4	PGTG_16615	44	6e-06																1	1	1
PTDH.cn744.na.ptih	GR504034	1	0	0	0	0	0	1	0	0	0	5	5	5	PGTG_14973	43	8e-06																1	1	1
PTDH.cn745.na.ptih	GR504035	1	0	0	0	0	0	1	0	0	0	3	1	1	PGTG_00179	51	2e-08																1	1	1
PTDH.cn745.na.ptih	GR504035	1	0	0	0	0	0	1	0	0	0	3	2	2	PGTG_08862	50	5e-08																1	1	1
PTDH.cn745.na.ptih	GR504035	1	0	0	0	0	0	1	0	0	0	3	3	3	PGTG_01789	50	5e-08																1	1	1
PTDH.cn761.na.ptih	GR504050	1	0	0	0	0	0	1	0	0	0	1	1								jgi|Mellp1|114050|fgenesh2_pg.108_13	57	4e-10										1	1	1	PGTG_08347 | importin beta-4 subunit (translation) (1099 aa)	Pgt prots	1e-154	GO:0031965, nuclear membrane; GO:0005643, nuclear pore; GO:0005635, nuclear envelope; GO:0005829, cytosol; GO:0005634, nucleus;	GO:0008565, protein transporter activity;	GO:0006605, protein targeting; GO:0006913, nucleocytoplasmic transport;
PTDH.cn774.na.ptih	GR504062	1	0	0	0	0	0	1	0	0	0	1	1	1	PGTG_09667	49	3e-07																1	1	1
PTDH.cn786.na.ptih	GR504068	1	0	0	0	0	0	1	0	0	0	3	1	1	PGTG_08617	263	4e-72	S_P02510_MO-2849_M13F-20_A11_048	46	1e-18	jgi|Mellp1|71126|estExt_fgenesh1_kg.C_70040	93	5e-21	gb|ABB96284.1| hesp-C49 [Melampsora lini]	82	2e-19				DR010196 Uf018 haustorium-specific cDNA, PIG24	120	2e-35	1	1	1	gb|ABB96284.1| hesp-C49 [Melampsora lini]	NR	7e-14
PTDH.cn786.na.ptih	GR504068	1	0	0	0	0	0	1	0	0	0	3	2								jgi|Mellp1|101424|fgenesh2_pg.1_517	49	9e-08							Uf-HSP42c Uf011 ES608167	33	1e-07	1	1	1	gb|ABB96284.1| hesp-C49 [Melampsora lini]	NR	7e-14
PTDH.cn786.na.ptih	GR504068	1	0	0	0	0	0	1	0	0	0	3	3								jgi|Mellp1|104797|fgenesh2_pg.11_31	47	2e-07							Uf-HSP42a Uf011 ES608166	32	2e-07	1	1	1	gb|ABB96284.1| hesp-C49 [Melampsora lini]	NR	7e-14
PTDH.cn900.na.ptih	GR504151	1	0	0	0	0	0	1	0	0	0	3	1	1	PGTG_13278	204	5e-55																1	1	1
PTDH.cn900.na.ptih	GR504151	1	0	0	0	0	0	1	0	0	0	3	2	2	PGTG_11058	50	1e-07																1	1	1
PTDH.cn900.na.ptih	GR504151	1	0	0	0	0	0	1	0	0	0	3	3	3	PGTG_08566	45	4e-06																1	1	1
PTDH_P004.L07.r1.pth	GR505151	1	0	0	0	1	0	0	0	0	0	1	1	1	PGTG_11225	56	1e-09																1	0	1
PTDH_P005.F02.r1.pth	GR505174	1	0	0	0	1	0	0	0	0	0	3	1	1	PGTG_08862	41	2e-09																1	0	1
PTDH_P005.F02.r1.pth	GR505174	1	0	0	0	1	0	0	0	0	0	3	2	2	PGTG_00179	43	6e-09																1	0	1
PTDH_P005.F02.r1.pth	GR505174	1	0	0	0	1	0	0	0	0	0	3	3	3	PGTG_01789	46	8e-09																1	0	1
PTDH_P008.J02.f1.pth	GR505257	1	0	0	0	1	0	0	0	0	0	2	1	1	PGTG_01789	49	2e-07																1	0	1
PTDH_P008.J02.f1.pth	GR505257	1	0	0	0	1	0	0	0	0	0	2	2	2	PGTG_09381	48	3e-07																1	0	1
PTDH_P008.N10.f1.pth	GR505260	1	0	0	0	1	0	0	0	0	0	2	1	1	PGTG_10337	62	1e-11																1	0	1
PTDH_P008.N10.f1.pth	GR505260	1	0	0	0	1	0	0	0	0	0	2	2	2	PGTG_04096	43	9e-06																1	0	1
PTDH_P009.E18.r1.pth	GR505273	1	0	0	0	1	0	0	0	0	0	2	1	1	PGTG_06628	187	3e-49	S_Mo.screen.Contig388	151	1e-38	jgi|Mellp1|72792|estExt_fgenesh1_kg.C_420018	122	5e-30				um04145 Cys-containing, class X 168 aa conserved hypothetical Ustilago-specific protein	69	4e-14				1	0	1	gb|ABF94078.1| retrotransposon protein [Oryza sativa (japonica cultivar-group)]	NR	1e-38
PTDH_P009.E18.r1.pth	GR505273	1	0	0	0	1	0	0	0	0	0	2	2														um00081 GPI anchor? Cys-containing, class X 261 aa putative protein	48	7e-08				1	0	1	gb|ABF94078.1| retrotransposon protein [Oryza sativa (japonica cultivar-group)]	NR	1e-38
PTDH_P010.C21.r1.pth	GR505295	1	0	0	0	1	0	0	0	0	0	5	1	1	PGTG_03510	103	6e-24																1	0	1
PTDH_P010.C21.r1.pth	GR505295	1	0	0	0	1	0	0	0	0	0	5	2	2	PGTG_05049	70	6e-14																1	0	1
PTDH_P010.C21.r1.pth	GR505295	1	0	0	0	1	0	0	0	0	0	5	3	3	PGTG_00200	66	8e-13																1	0	1
PTDH_P010.C21.r1.pth	GR505295	1	0	0	0	1	0	0	0	0	0	5	4	4	PGTG_01166	65	2e-12																1	0	1
PTDH_P010.C21.r1.pth	GR505295	1	0	0	0	1	0	0	0	0	0	5	5	5	PGTG_17778	44	4e-06																1	0	1
PTDH_P010.E09.r1.pth	GR505298	1	0	0	0	1	0	0	0	0	0	1	1	1	PGTG_07911	107	1e-29				jgi|Mellp1|113163|fgenesh2_pg.78_35	60	3e-11										1	0	1
PTDH_P011.F10.f1.pth	GR505330	1	0	0	0	1	0	0	0	0	0	4	1	1	PGTG_11058	84	4e-18																1	0	1
PTDH_P011.F10.f1.pth	GR505330	1	0	0	0	1	0	0	0	0	0	4	2	2	PGTG_14198	63	7e-12																1	0	1
PTDH_P011.F10.f1.pth	GR505330	1	0	0	0	1	0	0	0	0	0	4	3	3	PGTG_06746	59	1e-10																1	0	1
PTDH_P011.F10.f1.pth	GR505330	1	0	0	0	1	0	0	0	0	0	4	4	4	PGTG_15671	51	4e-08																1	0	1
PTDH_P012.G21.r1.pth	GR505389	1	0	0	0	1	0	0	0	0	0	1	1					S_Mlp.screen.Contig141	53	2e-15													1	0	1	gb|AAL66759.1| pol protein [Zea mays]	NR	1e-91	GO:0005739, mitochondrion;			2.7.7.49, RNA-directedDNApolymerase;
PTDH_P014.N07.r1.pth	GR505434	1	0	0	0	1	0	0	0	0	0	2	1	1	PGTG_13458	119	4e-37																1	0	1
PTDH_P014.N07.r1.pth	GR505434	1	0	0	0	1	0	0	0	0	0	2	2	2	PGTG_00039	122	3e-36																1	0	1
Pte.27.R.pth	EC415985	1	0	1	0	1	0	0	0	0	0	1	1	1	PGTG_05529	72	1e-14				jgi|Mellp1|41122|e_gw1.105.4.1	52	6e-09										0	1	1	dbj|BAD52846.1| putative ATPase [Oryza sativa Japonica Group]	NR	2e-63	GO:0005634, nucleus;
TaLr.1131C10.F.pti		1	0	0	0	0	1	0	0	0	0	3	1	1	PGTG_16618	47	3e-07																0	1	1	emb|CAA74911.1| ring (zinc) finger protein [Hordeum vulgare]	NR	3e-09			GO:0010200, response to chitin;
TaLr.1131C10.F.pti		1	0	0	0	0	1	0	0	0	0	3	2	2	PGTG_13796	44	3e-06																0	1	1	emb|CAA74911.1| ring (zinc) finger protein [Hordeum vulgare]	NR	3e-09			GO:0010200, response to chitin;
TaLr.1131C10.F.pti		1	0	0	0	0	1	0	0	0	0	3	3	3	PGTG_16615	43	4e-06																0	1	1	emb|CAA74911.1| ring (zinc) finger protein [Hordeum vulgare]	NR	3e-09			GO:0010200, response to chitin;
TaLr.1170H09.R.pti		1	0	0	0	0	1	0	0	0	0	1	1	1	PGTG_08907	376	1e-106																1	1	1	PGTG_08907 | cytochrome P450 monooxygenase pc-3 (translation) (589 aa)	Pgt prots	1e-105
TaLr.Contig419.NA.pti		1	0	0	0	0	1	0	0	0	0	1	1	1	PGTG_05610	265	8e-73													Uf-HSP8 ES608089	65	2e-13	1	1	1	sp|P09189| heat shock cognate 70 kDa protein [Petunia x hybrida]	NR	1e-103	GO:0048046, apoplast; GO:0022626, cytosolic ribosome; GO:0005618, cell wall; GO:0005773, vacuole; GO:0009507, chloroplast; GO:0005886, plasma membrane;		GO:0009408, response to heat; GO:0046686, response to cadmium ion;		04010, MAPK signaling pathway;04144, Endocytosis;04612, Antigen processing and presentation;03040, Spliceosome;
TaLr.Contig683.NA.pti		1	0	0	0	0	1	0	0	0	0	1	1	1	PGTG_00244	47	6e-07	S_P02402_MMT-1204_M13F-20_D04_014	61	2e-11	jgi|Mellp1|123912|DJO_EuGene.00030327	48	1e-07										0	1	1	emb|CAD89783.1| peptidylprolyl cis-trans isomerase [Oryza sativa (indica cultivar-group)]	NR	3e-33	GO:0005622, intracellular; GO:0005730, nucleolus; GO:0005737, cytoplasm; GO:0005634, nucleus;	GO:0005528, FK506 binding; GO:0031072, heat shock protein binding; GO:0030674, protein binding bridging; GO:0005515, protein binding;	GO:0006457, protein folding;	5.2.1.8, Peptidylprolylisomerase;
a) Since several Pt EST unigenes may match several homologs from the same species, indicating a close gene family, a count is given for the largest number across the table.
b) Puccinia graminis f. sp. tritici genome (http://www.broadinstitute.org/annotation/genome/puccinia_group/MultiHome.html) small secreted protein search (essentially as in Joly et al.[33].
c) 689 assembled EST sequences from the S+ category [33]. MLP stands for Melampsora larici-populina (the tag 'H3' indicate an origin from a haustorium-specific cDNA library). The tag 'MLP' (but not H3) and those beginning with a 'C', originated from a cDNA library from scraped infected leaves. MMD (sometimes NMD) stands for Melampsora medusae f.sp. deltoidae. MMT stands from Melampsora medusae f.…
d) Melampsora larici-populina genome (http://genome.jgi-psf.org/Mellp1/Mellp1.home.html) small secreted protein search (essentially as in Joly et al. [33])
e) 28 identified flax rust fungus, Melampsora lini haustoria-specific secreted proteins [23].
f) 386 Ustilago maydis predicted secreted proteins [45].
g) 100 bean rust fungus, Uromyces fabae, secretome proteins [44].
For each hit, the score and e_value is given; a tentative annotation is also given with the database from which it was produced (as in Additional File 3).
GO-annotations are also given according to cellular location (GO-C), function (GO-F) or process (GO-P), as well as EC and KEGG annotations (as produced by annot8r; [30])

## Sheet: Pt secr prots self-BLAST
# related sequences	unigene ID	accession #	TBLASTX search	accession #	e_value
1	Contig16	HP451742	PTDG.cn298.na.ptg	GR502616	1e-160
2	Contig16	HP451742	Contig2902	HP451776	1e-140
3	Contig16	HP451742	PTDG.cn307.na.ptg	GR502622	1e-132
4	Contig16	HP451742	PTDG.cn284.na.ptg	GR502606	1e-101
5	Contig16	HP451742	PTDG.cn291.na.ptg	GR502612	1e-100
6	Contig16	HP451742	Contig2673	HP454342	5e-85
7	Contig16	HP451742	PT0061d.B10.B7.ptg.chim2	EC400383	8e-36
8	Contig16	HP451742	Contig2841	HP454502	7e-35
9	Contig16	HP451742	Contig7240	HP458454	2e-34
10	Contig16	HP451742	PT0052c.H02.BR.ptu	EC399099	6e-25
11	Contig16	HP451742	Contig2803	HP454465	2e-18
12	Contig16	HP451742	PT0241.C16.TB24.ptm	EC419841	2e-13
13	Contig16	HP451742	Contig2589	HP454261	2e-13
14	Contig16	HP451742	Contig5887	HP457217	3e-08
1	Contig99	HP451749	Contig7608	HP458793	1e-133
2	Contig99	HP451749	Contig366	HP452132	1e-86
3	Contig99	HP451749	PTDG.cn104.na.ptg	GR502553	5e-16
4	Contig99	HP451749	Contig8	HP451834	1e-15
1	Contig224	HP451759	PTDH.cn565.na.ptih	GR503900	1e-101
2	Contig224	HP451759	Contig223	HP452014	8e-81
3	Contig224	HP451759	Contig218	HP452010	1e-19
4	Contig224	HP451759	PT0339.C07.C21.ptih	GR501758	3e-19
1	Contig302	HP451767	PTDH.cn1511Part2.na.ptih	GR504585	1e-62
2	Contig302	HP451767	PTDH.cn1421.na.ptih	GR504532	1e-60
1	Contig2886	HP451774	PT0281.K07.C21.ptm	EC421284	7e-47
1	Contig2902	HP451776	Contig16	HP451742	1e-151
2	Contig2902	HP451776	PTDG.cn307.na.ptg	GR502622	1e-130
3	Contig2902	HP451776	PTDG.cn284.na.ptg	GR502606	1e-100
4	Contig2902	HP451776	PTDG.cn291.na.ptg	GR502612	7e-99
5	Contig2902	HP451776	Contig2673	HP454342	8e-85
6	Contig2902	HP451776	PT0061d.B10.B7.ptg.chim2	EC400383	8e-36
1	Contig5148	HP451783	PT0304.J17.CPTR.ptp	GR493442	1e-15
1	Contig5157	HP451784	PTDG.cn1384.na.ptg	GR503348	7e-97
2	Contig5157	HP451784	Contig7058	HP458292	8e-93
3	Contig5157	HP451784	Contig7031	HP458271	1e-79
4	Contig5157	HP451784	Contig6904	HP458153	7e-52
5	Contig5157	HP451784	Contig2916	HP454570	1e-47
6	Contig5157	HP451784	PTDG.cn789.na.ptg	GR502896	3e-09
1	Contig5226	HP451787	Contig15	HP451839	1e-26
1	Contig7676	HP451822	Contig5149	HP456528	4e-26
2	Contig7676	HP451822	PT0261.M10.C21.ptm	EC420692	4e-17
1	Contig7698	HP451823	PTDG.cn1452.na.ptg	GR503411	3e-92
2	Contig7698	HP451823	Contig58	HP451873	2e-13
3	Contig7698	HP451823	Contig7613	HP458798	3e-13
4	Contig7698	HP451823	PTDH.cn1761.na.ptih	GR504639	5e-10
1	PTDG.cn101.na.ptg	GR502552	Contig8	HP451834	3e-71
2	PTDG.cn101.na.ptg	GR502552	PTDG.cn104.na.ptg	GR502553	8e-66
1	PTDG.cn104.na.ptg	GR502553	Contig8	HP451834	2e-93
2	PTDG.cn104.na.ptg	GR502553	PTDG.cn101.na.ptg	GR502552	8e-66
3	PTDG.cn104.na.ptg	GR502553	Contig99	HP451749	1e-16
1	PTDG.cn230.na.ptg	GR502589	Contig7653	HP458836	1e-117
2	PTDG.cn230.na.ptg	GR502589	PT0314.I16.C21.ptt	GR494710	1e-116
3	PTDG.cn230.na.ptg	GR502589	PT0021c.A06.B7.ptg	EC396472	2e-60
4	PTDG.cn230.na.ptg	GR502589	PTDH.cn586.na.ptih	GR503920	2e-52
5	PTDG.cn230.na.ptg	GR502589	Contig63	HP451876	1e-45
6	PTDG.cn230.na.ptg	GR502589	Contig5547	HP456901	3e-24
7	PTDG.cn230.na.ptg	GR502589	PTDH.cn1563.na.ptih	GR504600	3e-18
8	PTDG.cn230.na.ptg	GR502589	Contig306	HP452079	2e-13
1	PTDG.cn284.na.ptg	GR502606	PTDG.cn307.na.ptg	GR502622	1e-103
2	PTDG.cn284.na.ptg	GR502606	Contig16	HP451742	1e-102
3	PTDG.cn284.na.ptg	GR502606	Contig2902	HP451776	1e-100
4	PTDG.cn284.na.ptg	GR502606	PTDG.cn291.na.ptg	GR502612	3e-89
5	PTDG.cn284.na.ptg	GR502606	Contig2673	HP454342	1e-64
6	PTDG.cn284.na.ptg	GR502606	PT0061d.B10.B7.ptg.chim2	EC400383	2e-34
1	PTDG.cn379Part2.na.ptg	GR502663	Contig8115	HP459240	1e-108
1	PTDG.cn401.na.ptg	GR502675	Contig7250	HP458464	1e-119
2	PTDG.cn401.na.ptg	GR502675	PTDG.cn399.na.ptg	GR502673	2e-87
3	PTDG.cn401.na.ptg	GR502675	PT0051c.A12.B7.ptu	EC398241	5e-43
1	PTDG.cn708.na.ptg	GR502844	Contig7957	HP459118	2e-07
2	PTDG.cn708.na.ptg	GR502844	PT0316.D12.C21.ptt	GR495672	8e-06
1	PTDG.cn843.na.ptg	GR502940	Contig75	HP451887	6e-50
2	PTDG.cn843.na.ptg	GR502940	Contig20	HP451843	1e-13
1	PTDG_P007.D11.r1.ptg	GR503464	Contig6904	HP458153	4e-75
2	PTDG_P007.D11.r1.ptg	GR503464	PTDH.cn1797.na.ptih	GR504671	2e-31
3	PTDG_P007.D11.r1.ptg	GR503464	PTDG_P007.D11.f1.ptg	GR503465	2e-24
4	PTDG_P007.D11.r1.ptg	GR503464	Contig424	HP452184	5e-22
5	PTDG_P007.D11.r1.ptg	GR503464	Contig92	HP451902	2e-19
1	PTDH.cn745.na.ptih	GR504035	PTDH.cn1816.na.ptih	GR504687	5e-09
2	PTDH.cn745.na.ptih	GR504035	Contig235	HP452024	5e-09
3	PTDH.cn745.na.ptih	GR504035	PTDH.cn1857.na.ptih	GR504722	1e-07
4	PTDH.cn745.na.ptih	GR504035	PTDH.cn2074.na.ptih	GR504907	7e-07
1	PTDH.cn1761.na.ptih	GR504639	Contig7613	HP458798	4e-29
2	PTDH.cn1761.na.ptih	GR504639	Contig7698	HP451823	2e-10
3	PTDH.cn1761.na.ptih	GR504639	PTDG.cn1452.na.ptg	GR503411	4e-10
4	PTDH.cn1761.na.ptih	GR504639	Contig58	HP451873	2e-09
1	PTDH.cn1933.na.ptih	GR504783	PTDH.cn1871.na.ptih	GR504733	2e-09
1	PTDH.cn2050.na.ptih	GR504886	PTDH.cn1961.na.ptih	GR504808	1e-07
1	Contig8	HP451834	PTDG.cn104.na.ptg	GR502553	8e-87
2	Contig8	HP451834	PTDG.cn101.na.ptg	GR502552	2e-63
3	Contig8	HP451834	Contig99	HP451749	5e-16
1	Contig10	HP451836	Contig7591	HP458777	1e-180
2	Contig10	HP451836	PTDG.cn165.na.ptg	GR502572	8e-91
3	Contig10	HP451836	Contig8150	HP459264	1e-38
4	Contig10	HP451836	Contig5261	HP456631	2e-14
5	Contig10	HP451836	Contig7460	HP458655	8e-07
1	Contig15	HP451839	PTDG_P007.D22.f1.ptg	GR503466	8e-31
2	Contig15	HP451839	Contig5226	HP451787	3e-26
1	Contig18	HP451841	PT0293.I05.C21.pte	GR488805	1e-117
2	Contig18	HP451841	PTDG.cn318.na.ptg	GR502627	2e-82
3	Contig18	HP451841	Contig7347	HP458556	3e-41
1	Contig20	HP451843	Contig75	HP451887	6e-44
2	Contig20	HP451843	PTDG.cn843.na.ptg	GR502940	1e-13
3	Contig20	HP451843	Contig7618	HP458803	7e-13
1	Contig27	HP451848	PT0317.K10.C21.ptt	GR496181	1e-134
2	Contig27	HP451848	PTDG.cn519.na.ptg	GR502736	1e-131
3	Contig27	HP451848	PTDG.cn508.na.ptg	GR502734	1e-128
4	Contig27	HP451848	PT0251.B05.TB24.ptm	EC420151	4e-63
5	Contig27	HP451848	PTDG.cn321.na.ptg	GR502629	9e-23
6	Contig27	HP451848	PTDH.cn2030.na.ptih	GR504873	2e-18
7	Contig27	HP451848	PTDG.cn1441.na.ptg	GR503401	5e-11
1	Contig29	HP451850	PTDG.cn504.na.ptg	GR502733	3e-84
2	Contig29	HP451850	Contig93	HP451903	9e-43
1	Contig30	HP451851	Contig2729	HP454396	2e-93
2	Contig30	HP451851	PTDG.cn469.na.ptg	GR502720	1e-75
3	Contig30	HP451851	Contig2745	HP454411	2e-69
4	Contig30	HP451851	Contig66	HP451879	6e-35
5	Contig30	HP451851	Contig5176	HP456553	2e-17
1	Contig37	HP451856	Contig38	HP451857	1e-141
2	Contig37	HP451856	Contig8012	HP459165	1e-123
3	Contig37	HP451856	Contig8146	HP459262	2e-53
4	Contig37	HP451856	Contig74	HP451886	2e-44
5	Contig37	HP451856	Contig7980	HP459139	3e-28
6	Contig37	HP451856	PT0318.F05.C21.ptt	GR496422	2e-20
7	Contig37	HP451856	Contig7255	HP458469	3e-08
1	Contig38	HP451857	Contig37	HP451856	1e-152
2	Contig38	HP451857	Contig8012	HP459165	1e-144
3	Contig38	HP451857	Contig8146	HP459262	2e-39
4	Contig38	HP451857	Contig74	HP451886	4e-30
5	Contig38	HP451857	Contig7980	HP459139	3e-25
6	Contig38	HP451857	PT0318.F05.C21.ptt	GR496422	6e-20
7	Contig38	HP451857	Contig7255	HP458469	8e-11
8	Contig38	HP451857	PT0311.H10.C21.ptt	GR497172	6e-09
1	Contig41	HP451860	Contig5321	HP456684	5e-58
2	Contig41	HP451860	PTDG.cn240.na.ptg	GR502592	9e-32
3	Contig41	HP451860	Contig74	HP451886	6e-06
1	Contig47	HP451864	Contig2916	HP454570	3e-46
1	Contig58	HP451873	Contig7698	HP451823	1e-13
2	Contig58	HP451873	PTDG.cn1452.na.ptg	GR503411	2e-13
3	Contig58	HP451873	PTDH.cn1761.na.ptih	GR504639	2e-09
4	Contig58	HP451873	Contig7613	HP458798	1e-08
1	Contig62	HP451875	Contig8251	HP459336	4e-15
2	Contig62	HP451875	PT0132c.D09.BR.pth	EC415398	1e-14
3	Contig62	HP451875	PT0131a.C05.BR.pth	EC414990	5e-07
1	Contig63	HP451876	Contig7653	HP458836	6e-60
2	Contig63	HP451876	PT0314.I16.C21.ptt	GR494710	7e-59
3	Contig63	HP451876	PT0021c.A06.B7.ptg	EC396472	2e-49
4	Contig63	HP451876	PTDH.cn586.na.ptih	GR503920	6e-48
5	Contig63	HP451876	PTDG.cn230.na.ptg	GR502589	6e-46
6	Contig63	HP451876	PTDH.cn1563.na.ptih	GR504600	3e-22
7	Contig63	HP451876	Contig5547	HP456901	5e-18
8	Contig63	HP451876	Contig306	HP452079	2e-12
1	Contig64	HP451877	PTDG.cn759.na.ptg	GR502877	0
2	Contig64	HP451877	PTDG.cn755.na.ptg	GR502876	1e-101
3	Contig64	HP451877	PTDG.cn752.na.ptg	GR502875	1e-92
4	Contig64	HP451877	Contig7598	HP458784	3e-09
1	Contig66	HP451879	Contig30	HP451851	1e-34
2	Contig66	HP451879	Contig5176	HP456553	3e-33
3	Contig66	HP451879	PTDG.cn469.na.ptg	GR502720	2e-06
4	Contig66	HP451879	Contig2729	HP454396	8e-06
1	Contig74	HP451886	Contig37	HP451856	2e-45
2	Contig74	HP451886	Contig8012	HP459165	2e-36
3	Contig74	HP451886	Contig38	HP451857	6e-36
4	Contig74	HP451886	Contig7980	HP459139	3e-15
5	Contig74	HP451886	Contig8146	HP459262	2e-11
6	Contig74	HP451886	PT0318.F05.C21.ptt	GR496422	4e-08
1	Contig75	HP451887	PTDG.cn843.na.ptg	GR502940	7e-49
2	Contig75	HP451887	Contig20	HP451843	9e-29
1	Contig86	HP451897	PT03325.E06.S6Wu.ptih	GR499615	2e-13
2	Contig86	HP451897	Contig7280	HP458493	5e-09
1	Contig87	HP451898	Contig7627	HP458810	7e-65
2	Contig87	HP451898	Contig2867	HP454526	2e-09
1	Contig91	HP451901	PT03011.C11.C21.ptp	GR489698	1e-102
2	Contig91	HP451901	PTDG.cn1057.na.ptg	GR503090	3e-14
1	Contig92	HP451902	Contig424	HP452184	4e-52
2	Contig92	HP451902	Contig6904	HP458153	2e-43
3	Contig92	HP451902	PTDH.cn1797.na.ptih	GR504671	7e-38
4	Contig92	HP451902	PTDG_P007.D11.f1.ptg	GR503465	7e-28
5	Contig92	HP451902	Contig7819	HP458991	3e-20
6	Contig92	HP451902	PTDG_P007.D11.r1.ptg	GR503464	2e-19
7	Contig92	HP451902	Contig7407	HP458610	2e-18
1	Contig93	HP451903	Contig29	HP451850	4e-43
1	Contig96	HP451906	Contig7790	HP458963	8e-09
2	Contig96	HP451906	Contig7764	HP458939	4e-07
1	Contig104	HP451913	PTDG.cn1071.na.ptg	GR503102	1e-128
2	Contig104	HP451913	Contig7037	HP458277	3e-45
3	Contig104	HP451913	PT0261.K07.C21.ptm	EC420642	1e-09
1	Contig114	HP451920	Contig2123	HP453817	1e-139
2	Contig114	HP451920	Contig7082	HP458314	4e-69
3	Contig114	HP451920	PT0281.C11.C21.ptm	EC421111	2e-39
4	Contig114	HP451920	PT0316.C07.C21.ptt	GR495643	2e-08
1	Contig127	HP451932	PTDG.cn1283.na.ptg	GR503260	1e-127
1	Contig143	HP451946	Contig235	HP452024	3e-14
2	Contig143	HP451946	PTDH.cn2074.na.ptih	GR504907	3e-12
3	Contig143	HP451946	PTDH.cn1816.na.ptih	GR504687	6e-09
1	Contig165	HP451967	Contig7275	HP458488	1e-07
1	Contig194	HP451989	PTDH.cn710.na.ptih	GR504011	2e-19
1	Contig218	HP452010	PT0339.C07.C21.ptih	GR501758	1e-148
2	Contig218	HP452010	Contig224	HP451759	2e-14
3	Contig218	HP452010	PTDH.cn565.na.ptih	GR503900	1e-12
4	Contig218	HP452010	Contig223	HP452014	1e-09
5	Contig218	HP452010	PTDH.cn786.na.ptih	GR504068	4e-06
1	Contig223	HP452014	PTDH.cn565.na.ptih	GR503900	2e-80
2	Contig223	HP452014	Contig224	HP451759	2e-75
3	Contig223	HP452014	PT0339.C07.C21.ptih	GR501758	2e-18
4	Contig223	HP452014	Contig218	HP452010	5e-15
1	Contig226	HP452016	PTDH.cn1988.na.ptih	GR504833	1e-165
2	Contig226	HP452016	Contig397	HP452159	1e-111
3	Contig226	HP452016	PTDH.cn515.na.ptih	GR503864	7e-44
4	Contig226	HP452016	PTDH_P012.G21.r1.pth	GR505389	5e-43
5	Contig226	HP452016	Contig7134	HP458363	2e-41
6	Contig226	HP452016	PTDH.cn2129.na.ptih	GR504948	5e-35
1	Contig235	HP452024	PTDH.cn2074.na.ptih	GR504907	6e-36
2	Contig235	HP452024	PTDH.cn1857.na.ptih	GR504722	4e-25
3	Contig235	HP452024	PTDH.cn1816.na.ptih	GR504687	5e-23
4	Contig235	HP452024	Contig7376	HP458580	3e-18
5	Contig235	HP452024	Contig143	HP451946	3e-14
6	Contig235	HP452024	PTDH.cn745.na.ptih	GR504035	4e-09
1	Contig255	HP452041	PT0316.D22.C21.ptt	GR495681	6e-44
2	Contig255	HP452041	PT0306.L18.C21.ptp	GR490990	2e-36
3	Contig255	HP452041	PTDG.cn1408.na.ptg	GR503370	6e-20
1	Contig306	HP452079	PTDH.cn1563.na.ptih	GR504600	1e-102
2	Contig306	HP452079	Contig5547	HP456901	8e-16
3	Contig306	HP452079	PTDH.cn586.na.ptih	GR503920	1e-13
4	Contig306	HP452079	PTDG.cn230.na.ptg	GR502589	3e-13
5	Contig306	HP452079	PT0314.I16.C21.ptt	GR494710	3e-13
6	Contig306	HP452079	Contig7653	HP458836	3e-13
7	Contig306	HP452079	Contig63	HP451876	9e-12
8	Contig306	HP452079	PT0021c.A06.B7.ptg	EC396472	2e-11
1	Contig320	HP452091	TaLr.1131C10.F.pti		4e-07
2	Contig320	HP452091	PT0131c.D09.BR.pth	EC415060	3e-06
1	Contig357	HP452124	PTDG.cn1146.na.ptg	GR503162	3e-29
1	Contig366	HP452132	Contig99	HP451749	6e-80
2	Contig366	HP452132	Contig7608	HP458793	8e-61
1	Contig377	HP452143	Contig7957	HP459118	3e-09
1	Contig385	HP452148	PTDH.cn2087.na.ptih	GR504918	1e-12
1	Contig397	HP452159	Contig226	HP452016	1e-114
2	Contig397	HP452159	PTDH.cn1988.na.ptih	GR504833	4e-94
3	Contig397	HP452159	PTDH_P012.G21.r1.pth	GR505389	3e-15
4	Contig397	HP452159	PTDH.cn515.na.ptih	GR503864	2e-14
5	Contig397	HP452159	PTDH.cn2129.na.ptih	GR504948	2e-13
6	Contig397	HP452159	Contig7134	HP458363	3e-10
1	Contig424	HP452184	Contig92	HP451902	3e-54
2	Contig424	HP452184	Contig7819	HP458991	2e-52
3	Contig424	HP452184	PTDG_P007.D11.f1.ptg	GR503465	7e-44
4	Contig424	HP452184	Contig6904	HP458153	9e-43
5	Contig424	HP452184	PTDH.cn1797.na.ptih	GR504671	7e-40
6	Contig424	HP452184	Contig7407	HP458610	2e-29
7	Contig424	HP452184	PTDG_P007.D11.r1.ptg	GR503464	1e-22
8	Contig424	HP452184	PT0291.C17.C21.pte	GR488048	1e-16
1	Contig433	HP452191	PT0021c.A06.B7.ptg	EC396472	2e-22
2	Contig433	HP452191	PTDH.cn1563.na.ptih	GR504600	8e-09
3	Contig433	HP452191	Contig7653	HP458836	2e-08
4	Contig433	HP452191	PT0314.I16.C21.ptt	GR494710	3e-08
1	Contig2123	HP453817	Contig114	HP451920	1e-143
2	Contig2123	HP453817	Contig7082	HP458314	4e-69
3	Contig2123	HP453817	PT0281.C11.C21.ptm	EC421111	2e-39
4	Contig2123	HP453817	PT0316.C07.C21.ptt	GR495643	2e-08
1	Contig2558	HP454232	PT00110b.H05.B7.ptu	EC395180	1e-72
2	Contig2558	HP454232	Contig7267	HP458480	1e-65
3	Contig2558	HP454232	Contig6809	HP458061	4e-57
4	Contig2558	HP454232	PT00111c.E03.B7.ptu.chim2	EC395369	7e-45
5	Contig2558	HP454232	Contig2635	HP454304	7e-45
6	Contig2558	HP454232	Contig7251	HP458465	1e-40
7	Contig2558	HP454232	Contig2577	HP454249	1e-40
8	Contig2558	HP454232	PT0317.F24.C21.ptt	GR496081	2e-40
9	Contig2558	HP454232	Contig2617	HP454287	4e-40
10	Contig2558	HP454232	PT0151.O03.CPTR.ptm	EC416834	4e-39
11	Contig2558	HP454232	Contig2711	HP454378	4e-39
12	Contig2558	HP454232	Contig2692	HP454361	5e-38
13	Contig2558	HP454232	Contig7182	HP458402	3e-37
14	Contig2558	HP454232	PT0029c.B07.B7.ptg.chim3	EC397067	4e-34
15	Contig2558	HP454232	Contig5179	HP456556	4e-34
16	Contig2558	HP454232	Contig2720	HP454387	8e-33
17	Contig2558	HP454232	Contig2563	HP454237	1e-25
18	Contig2558	HP454232	Contig2579	HP454251	2e-18
1	Contig2563	HP454237	Contig2720	HP454387	1e-111
2	Contig2563	HP454237	Contig2617	HP454287	1e-73
3	Contig2563	HP454237	Contig6809	HP458061	9e-71
4	Contig2563	HP454237	Contig7251	HP458465	2e-47
5	Contig2563	HP454237	PT0317.F24.C21.ptt	GR496081	2e-47
6	Contig2563	HP454237	Contig2577	HP454249	1e-46
7	Contig2563	HP454237	PT00111c.E03.B7.ptu.chim2	EC395369	1e-45
8	Contig2563	HP454237	Contig2558	HP454232	7e-32
9	Contig2563	HP454237	Contig2579	HP454251	3e-26
10	Contig2563	HP454237	Contig7267	HP458480	4e-24
11	Contig2563	HP454237	Contig7182	HP458402	6e-23
12	Contig2563	HP454237	PT00110b.H05.B7.ptu	EC395180	2e-22
13	Contig2563	HP454237	Contig5179	HP456556	1e-19
14	Contig2563	HP454237	PT0151.O03.CPTR.ptm	EC416834	1e-11
15	Contig2563	HP454237	Contig2711	HP454378	2e-11
16	Contig2563	HP454237	Contig2635	HP454304	2e-11
17	Contig2563	HP454237	Contig2692	HP454361	5e-11
18	Contig2563	HP454237	PT0029c.B07.B7.ptg.chim3	EC397067	9e-10
1	Contig2577	HP454249	PT0317.F24.C21.ptt	GR496081	3e-78
2	Contig2577	HP454249	Contig2577	HP454249	1e-76
3	Contig2577	HP454249	Contig7267	HP458480	3e-54
4	Contig2577	HP454249	Contig7182	HP458402	2e-53
5	Contig2577	HP454249	PT00110b.H05.B7.ptu	EC395180	2e-52
6	Contig2577	HP454249	Contig2720	HP454387	5e-49
7	Contig2577	HP454249	Contig2563	HP454237	9e-47
8	Contig2577	HP454249	Contig2558	HP454232	2e-46
9	Contig2577	HP454249	Contig2579	HP454251	9e-28
10	Contig2577	HP454249	Contig2617	HP454287	2e-23
11	Contig2577	HP454249	Contig5179	HP456556	4e-22
12	Contig2577	HP454249	Contig6809	HP458061	4e-17
13	Contig2577	HP454249	PT00111c.E03.B7.ptu.chim2	EC395369	1e-13
14	Contig2577	HP454249	PT0151.O03.CPTR.ptm	EC416834	7e-12
15	Contig2577	HP454249	Contig2711	HP454378	1e-11
16	Contig2577	HP454249	Contig2635	HP454304	1e-11
17	Contig2577	HP454249	Contig2692	HP454361	3e-11
18	Contig2577	HP454249	PT0029c.B07.B7.ptg.chim3	EC397067	5e-10
1	Contig2579	HP454251	Contig2577	HP454249	2e-28
2	Contig2579	HP454251	Contig7251	HP458465	2e-28
3	Contig2579	HP454251	Contig2720	HP454387	2e-28
4	Contig2579	HP454251	PT0317.F24.C21.ptt	GR496081	2e-28
5	Contig2579	HP454251	Contig2563	HP454237	1e-26
6	Contig2579	HP454251	Contig5179	HP456556	2e-26
7	Contig2579	HP454251	Contig2692	HP454361	2e-20
8	Contig2579	HP454251	PT00111c.E03.B7.ptu.chim2	EC395369	6e-20
9	Contig2579	HP454251	PT0151.O03.CPTR.ptm	EC416834	6e-20
10	Contig2579	HP454251	Contig2635	HP454304	1e-19
11	Contig2579	HP454251	Contig2711	HP454378	2e-19
12	Contig2579	HP454251	Contig2558	HP454232	1e-18
13	Contig2579	HP454251	Contig6809	HP458061	1e-18
14	Contig2579	HP454251	PT0029c.B07.B7.ptg.chim3	EC397067	2e-17
15	Contig2579	HP454251	PT00110b.H05.B7.ptu	EC395180	1e-16
16	Contig2579	HP454251	Contig7267	HP458480	8e-12
17	Contig2579	HP454251	Contig2617	HP454287	5e-11
18	Contig2579	HP454251	Contig7182	HP458402	2e-10
1	Contig2589	HP454261	Contig2841	HP454502	4e-79
2	Contig2589	HP454261	Contig7240	HP458454	1e-77
3	Contig2589	HP454261	PT0052c.H02.BR.ptu	EC399099	1e-74
4	Contig2589	HP454261	Contig2803	HP454465	1e-74
5	Contig2589	HP454261	PTDG.cn298.na.ptg	GR502616	6e-09
6	Contig2589	HP454261	Contig16	HP451742	6e-09
1	Contig2617	HP454287	Contig6809	HP458061	1e-83
2	Contig2617	HP454287	Contig2563	HP454237	4e-72
3	Contig2617	HP454287	Contig2720	HP454387	1e-67
4	Contig2617	HP454287	PT00111c.E03.B7.ptu.chim2	EC395369	3e-67
5	Contig2617	HP454287	Contig7267	HP458480	6e-66
6	Contig2617	HP454287	PT00110b.H05.B7.ptu	EC395180	1e-64
7	Contig2617	HP454287	Contig7251	HP458465	1e-44
8	Contig2617	HP454287	PT0317.F24.C21.ptt	GR496081	6e-44
9	Contig2617	HP454287	Contig2558	HP454232	2e-42
10	Contig2617	HP454287	Contig7182	HP458402	6e-42
11	Contig2617	HP454287	Contig2635	HP454304	2e-36
12	Contig2617	HP454287	PT0151.O03.CPTR.ptm	EC416834	2e-30
13	Contig2617	HP454287	Contig2711	HP454378	2e-30
14	Contig2617	HP454287	Contig2692	HP454361	2e-29
15	Contig2617	HP454287	Contig2577	HP454249	2e-28
16	Contig2617	HP454287	PT0029c.B07.B7.ptg.chim3	EC397067	1e-27
17	Contig2617	HP454287	Contig5179	HP456556	5e-24
18	Contig2617	HP454287	Contig2579	HP454251	8e-11
1	Contig2635	HP454304	PT00111c.E03.B7.ptu.chim2	EC395369	6e-46
2	Contig2635	HP454304	Contig6809	HP458061	6e-45
3	Contig2635	HP454304	Contig2558	HP454232	6e-45
4	Contig2635	HP454304	PT00110b.H05.B7.ptu	EC395180	5e-43
5	Contig2635	HP454304	PT0151.O03.CPTR.ptm	EC416834	4e-41
6	Contig2635	HP454304	Contig2711	HP454378	4e-40
7	Contig2635	HP454304	Contig2692	HP454361	1e-38
8	Contig2635	HP454304	Contig7267	HP458480	4e-37
9	Contig2635	HP454304	Contig2617	HP454287	2e-36
10	Contig2635	HP454304	PT0029c.B07.B7.ptg.chim3	EC397067	4e-35
11	Contig2635	HP454304	Contig5179	HP456556	4e-35
12	Contig2635	HP454304	Contig2579	HP454251	2e-19
13	Contig2635	HP454304	Contig7251	HP458465	1e-11
14	Contig2635	HP454304	Contig2720	HP454387	1e-11
15	Contig2635	HP454304	Contig2563	HP454237	1e-11
16	Contig2635	HP454304	PT0317.F24.C21.ptt	GR496081	1e-11
17	Contig2635	HP454304	Contig2577	HP454249	1e-11
18	Contig2635	HP454304	Contig7182	HP458402	3e-08
1	Contig2642	HP454311	Contig2692	HP454361	1e-06
1	Contig2673	HP454342	Contig16	HP451742	1e-85
2	Contig2673	HP454342	Contig2902	HP451776	3e-85
3	Contig2673	HP454342	PTDG.cn307.na.ptg	GR502622	3e-84
4	Contig2673	HP454342	PTDG.cn284.na.ptg	GR502606	5e-65
5	Contig2673	HP454342	PTDG.cn291.na.ptg	GR502612	2e-52
6	Contig2673	HP454342	PT0061d.B10.B7.ptg.chim2	EC400383	2e-23
1	Contig2692	HP454361	PT0151.O03.CPTR.ptm	EC416834	6e-39
2	Contig2692	HP454361	PT00111c.E03.B7.ptu.chim2	EC395369	6e-39
3	Contig2692	HP454361	Contig2711	HP454378	6e-39
4	Contig2692	HP454361	Contig2635	HP454304	6e-39
5	Contig2692	HP454361	Contig6809	HP458061	3e-38
6	Contig2692	HP454361	Contig2558	HP454232	3e-38
7	Contig2692	HP454361	PT00110b.H05.B7.ptu	EC395180	4e-36
8	Contig2692	HP454361	PT0029c.B07.B7.ptg.chim3	EC397067	2e-35
9	Contig2692	HP454361	Contig5179	HP456556	5e-34
10	Contig2692	HP454361	Contig7267	HP458480	4e-31
11	Contig2692	HP454361	Contig2617	HP454287	7e-30
12	Contig2692	HP454361	Contig2579	HP454251	3e-20
13	Contig2692	HP454361	Contig2577	HP454249	4e-11
14	Contig2692	HP454361	Contig7251	HP458465	4e-11
15	Contig2692	HP454361	Contig2720	HP454387	4e-11
16	Contig2692	HP454361	Contig2563	HP454237	4e-11
17	Contig2692	HP454361	PT0317.F24.C21.ptt	GR496081	4e-11
18	Contig2692	HP454361	Contig7182	HP458402	3e-09
19	Contig2692	HP454361	Contig2642	HP454311	2e-06
1	Contig2711	HP454378	PT0151.O03.CPTR.ptm	EC416834	7e-42
2	Contig2711	HP454378	PT00111c.E03.B7.ptu.chim2	EC395369	3e-41
3	Contig2711	HP454378	Contig2635	HP454304	6e-40
4	Contig2711	HP454378	Contig6809	HP458061	6e-39
5	Contig2711	HP454378	Contig2558	HP454232	6e-39
6	Contig2711	HP454378	Contig2692	HP454361	1e-38
7	Contig2711	HP454378	PT00110b.H05.B7.ptu	EC395180	5e-37
8	Contig2711	HP454378	Contig5179	HP456556	2e-36
9	Contig2711	HP454378	PT0029c.B07.B7.ptg.chim3	EC397067	6e-36
10	Contig2711	HP454378	Contig7267	HP458480	4e-32
11	Contig2711	HP454378	Contig2617	HP454287	7e-30
12	Contig2711	HP454378	Contig2579	HP454251	3e-19
13	Contig2711	HP454378	PT0317.F24.C21.ptt	GR496081	7e-11
14	Contig2711	HP454378	Contig7251	HP458465	1e-10
15	Contig2711	HP454378	Contig2720	HP454387	1e-10
16	Contig2711	HP454378	Contig2563	HP454237	1e-10
17	Contig2711	HP454378	Contig2577	HP454249	1e-10
18	Contig2711	HP454378	Contig7182	HP458402	3e-07
1	Contig2717	HP454384	PT0294.F20.C21.pte	GR489080	7e-46
2	Contig2717	HP454384	Contig7182	HP458402	4e-36
1	Contig2720	HP454387	Contig2563	HP454237	1e-112
2	Contig2720	HP454387	Contig2617	HP454287	6e-76
3	Contig2720	HP454387	Contig6809	HP458061	1e-71
4	Contig2720	HP454387	Contig7251	HP458465	4e-50
5	Contig2720	HP454387	Contig2577	HP454249	1e-49
6	Contig2720	HP454387	PT0317.F24.C21.ptt	GR496081	1e-49
7	Contig2720	HP454387	PT00111c.E03.B7.ptu.chim2	EC395369	1e-45
8	Contig2720	HP454387	Contig2558	HP454232	1e-34
9	Contig2720	HP454387	Contig2579	HP454251	2e-27
10	Contig2720	HP454387	Contig7267	HP458480	4e-26
11	Contig2720	HP454387	Contig7182	HP458402	9e-24
12	Contig2720	HP454387	PT00110b.H05.B7.ptu	EC395180	5e-23
13	Contig2720	HP454387	Contig5179	HP456556	7e-22
14	Contig2720	HP454387	PT0151.O03.CPTR.ptm	EC416834	1e-11
15	Contig2720	HP454387	Contig2711	HP454378	2e-11
16	Contig2720	HP454387	Contig2635	HP454304	2e-11
17	Contig2720	HP454387	Contig2692	HP454361	6e-11
18	Contig2720	HP454387	PT0029c.B07.B7.ptg.chim3	EC397067	9e-10
1	Contig2729	HP454396	Contig30	HP451851	1e-93
2	Contig2729	HP454396	Contig5176	HP456553	5e-61
3	Contig2729	HP454396	Contig2745	HP454411	1e-59
4	Contig2729	HP454396	PTDG.cn469.na.ptg	GR502720	2e-55
5	Contig2729	HP454396	Contig66	HP451879	6e-06
1	Contig2745	HP454411	Contig30	HP451851	2e-69
2	Contig2745	HP454411	Contig2729	HP454396	1e-59
3	Contig2745	HP454411	PTDG.cn469.na.ptg	GR502720	6e-47
1	Contig2772	HP454435	Contig2947	HP454600	1e-131
2	Contig2772	HP454435	PT0062c.C08.BR1.ptg	EC400959	1e-113
3	Contig2772	HP454435	Contig7064	HP458298	6e-51
1	Contig2792	HP454454	Contig5619	HP456968	1e-124
2	Contig2792	HP454454	Contig7744	HP458919	6e-41
1	Contig2793	HP454455	PTDG.cn1130.na.ptg	GR503147	1e-108
2	Contig2793	HP454455	PT0052c.H02.BR.ptu	EC399099	2e-14
1	Contig2798	HP454460	PT0241.C16.TB24.ptm	EC419841	2e-26
1	Contig2803	HP454465	Contig2841	HP454502	2e-94
2	Contig2803	HP454465	Contig7240	HP458454	5e-93
3	Contig2803	HP454465	PT0052c.H02.BR.ptu	EC399099	5e-92
4	Contig2803	HP454465	Contig2589	HP454261	1e-74
5	Contig2803	HP454465	PT0316.E10.C21.ptt	GR495693	7e-61
6	Contig2803	HP454465	Contig5271	HP456639	7e-61
7	Contig2803	HP454465	Contig2822	HP454483	6e-30
8	Contig2803	HP454465	PT0251.C02.TB24.ptm	EC420168	3e-15
9	Contig2803	HP454465	PTDG.cn1113.na.ptg	GR503134	3e-14
10	Contig2803	HP454465	PTDG.cn298.na.ptg	GR502616	6e-14
11	Contig2803	HP454465	Contig16	HP451742	6e-14
1	Contig2822	HP454483	PT0316.E10.C21.ptt	GR495693	2e-31
2	Contig2822	HP454483	Contig5271	HP456639	2e-31
3	Contig2822	HP454483	Contig2803	HP454465	3e-30
4	Contig2822	HP454483	PT0251.C02.TB24.ptm	EC420168	6e-17
1	Contig2838	HP454499	PTDG.cn1090.na.ptg	GR503118	1e-122
1	Contig2841	HP454502	Contig7240	HP458454	0
2	Contig2841	HP454502	PT0052c.H02.BR.ptu	EC399099	1e-127
3	Contig2841	HP454502	Contig2803	HP454465	3e-94
4	Contig2841	HP454502	Contig2589	HP454261	6e-79
5	Contig2841	HP454502	PT0241.C16.TB24.ptm	EC419841	4e-77
6	Contig2841	HP454502	PTDG.cn298.na.ptg	GR502616	2e-27
7	Contig2841	HP454502	Contig16	HP451742	4e-27
8	Contig2841	HP454502	PT0251.M13.TB24.ptm	EC420340	9e-08
1	Contig2867	HP454526	Contig7627	HP458810	2e-12
2	Contig2867	HP454526	Contig87	HP451898	6e-10
1	Contig2873	HP454532	PT03012.A13.C21.ptp	GR490016	2e-18
1	Contig2880	HP454539	PTDG.cn1121.na.ptg	GR503141	1e-119
1	Contig2907	HP454563	PTDG.cn705.na.ptg	GR502841	1e-162
2	Contig2907	HP454563	PT03010.A10.C21.ptp	GR489295	1e-144
3	Contig2907	HP454563	Contig7791	HP458964	2e-18
4	Contig2907	HP454563	PT0304.P16.CPTR.ptp	GR493574	2e-15
5	Contig2907	HP454563	Contig7400	HP458603	6e-15
6	Contig2907	HP454563	Contig7385	HP458588	1e-13
7	Contig2907	HP454563	Contig7524	HP458715	3e-13
8	Contig2907	HP454563	Contig7353	HP458560	5e-13
9	Contig2907	HP454563	Contig7302	HP458513	2e-12
10	Contig2907	HP454563	Contig7372	HP458577	5e-10
11	Contig2907	HP454563	Contig7330	HP458539	5e-10
1	Contig2916	HP454570	Contig5157	HP451784	4e-48
2	Contig2916	HP454570	Contig47	HP451864	5e-47
3	Contig2916	HP454570	PTDG.cn1384.na.ptg	GR503348	2e-28
4	Contig2916	HP454570	PTDG.cn789.na.ptg	GR502896	2e-08
1	Contig2945	HP454598	Contig7328	HP458537	2e-20
2	Contig2945	HP454598	Contig7303	HP458514	2e-20
3	Contig2945	HP454598	PT0301.B12.CPTR.ptp	GR492202	8e-16
4	Contig2945	HP454598	Contig7262	HP458476	2e-12
1	Contig2947	HP454600	Contig2772	HP454435	1e-142
2	Contig2947	HP454600	PT0062c.C08.BR1.ptg	EC400959	1e-121
3	Contig2947	HP454600	Contig7064	HP458298	4e-98
1	Contig5139	HP456519	PT0261.E10.C21.ptm	EC420511	3e-57
1	Contig5143	HP456523	Contig7667	HP458849	1e-176
2	Contig5143	HP456523	Contig7453	HP458650	1e-162
3	Contig5143	HP456523	Contig7642	HP458825	1e-159
4	Contig5143	HP456523	Contig7009	HP458250	2e-45
5	Contig5143	HP456523	Contig5521	HP456875	1e-13
6	Contig5143	HP456523	Contig5632	HP456981	4e-08
1	Contig5146	HP456526	PT0113b.F05.BR.ptg	EC414437	1e-136
2	Contig5146	HP456526	Contig7675	HP458857	7e-22
1	Contig5149	HP456528	Contig7676	HP451822	4e-26
1	Contig5176	HP456553	Contig2729	HP454396	1e-60
2	Contig5176	HP456553	Contig66	HP451879	9e-29
3	Contig5176	HP456553	Contig30	HP451851	1e-12
1	Contig5179	HP456556	Contig2711	HP454378	1e-36
2	Contig5179	HP456556	PT00111c.E03.B7.ptu.chim2	EC395369	3e-36
3	Contig5179	HP456556	PT0151.O03.CPTR.ptm	EC416834	2e-35
4	Contig5179	HP456556	Contig2635	HP454304	2e-35
5	Contig5179	HP456556	Contig6809	HP458061	2e-34
6	Contig5179	HP456556	Contig2558	HP454232	2e-34
7	Contig5179	HP456556	Contig2692	HP454361	6e-34
8	Contig5179	HP456556	PT00110b.H05.B7.ptu	EC395180	2e-32
9	Contig5179	HP456556	PT0029c.B07.B7.ptg.chim3	EC397067	7e-32
10	Contig5179	HP456556	Contig7267	HP458480	2e-27
11	Contig5179	HP456556	Contig2579	HP454251	2e-26
12	Contig5179	HP456556	Contig2617	HP454287	3e-25
13	Contig5179	HP456556	Contig2720	HP454387	5e-22
14	Contig5179	HP456556	Contig2577	HP454249	5e-22
15	Contig5179	HP456556	Contig7251	HP458465	5e-21
16	Contig5179	HP456556	PT0317.F24.C21.ptt	GR496081	5e-21
17	Contig5179	HP456556	Contig2563	HP454237	8e-20
18	Contig5179	HP456556	Contig7182	HP458402	1e-08
1	Contig5194	HP456571	PTDG.cn1258.na.ptg	GR503243	1e-27
1	Contig5232	EZ116176	PT03010.K18.C21.ptp	GR489528	1e-135
2	Contig5232	EZ116176	Contig8232	EZ116216	5e-44
3	Contig5232	EZ116176	Contig8251	HP459336	5e-12
1	Contig5261	HP456631	PT0261.K24.C21.ptm	EC420658	4e-31
2	Contig5261	HP456631	Contig8150	HP459264	2e-15
3	Contig5261	HP456631	Contig7591	HP458777	2e-14
4	Contig5261	HP456631	Contig10	HP451836	2e-14
5	Contig5261	HP456631	PTDG.cn165.na.ptg	GR502572	1e-11
6	Contig5261	HP456631	Contig7460	HP458655	2e-07
1	Contig5271	HP456639	PT0316.E10.C21.ptt	GR495693	1e-130
2	Contig5271	HP456639	Contig2803	HP454465	9e-61
3	Contig5271	HP456639	Contig2822	HP454483	4e-31
4	Contig5271	HP456639	Contig7262	HP458476	6e-27
5	Contig5271	HP456639	Contig6782	HP458038	6e-27
6	Contig5271	HP456639	PTDG.cn1113.na.ptg	GR503134	3e-22
7	Contig5271	HP456639	PT0251.C02.TB24.ptm	EC420168	1e-16
1	Contig5276	HP456644	Contig5338	HP456701	1e-120
1	Contig5285	HP456652	PTDG.cn1119.na.ptg	GR503139	2e-10
1	Contig5301	HP456667	PT0251.M13.TB24.ptm	EC420340	1e-115
1	Contig5302	HP456668	PT0241.N16.TB24.ptm	EC420081	1e-32
1	Contig5306	HP456671	Contig7767	HP458942	4e-06
1	Contig5321	HP456684	PTDG.cn240.na.ptg	GR502592	1e-107
2	Contig5321	HP456684	Contig41	HP451860	6e-52
3	Contig5321	HP456684	Contig7255	HP458469	2e-07
4	Contig5321	HP456684	Contig8012	HP459165	7e-06
5	Contig5321	HP456684	PT0241.N16.TB24.ptm	EC420081	9e-06
1	Contig5338	HP456701	Contig5276	HP456644	1e-120
1	Contig5339	HP456702	Contig7348	HP458557	1e-124
2	Contig5339	HP456702	PTDG.cn1103.na.ptg	GR503126	1e-102
1	Contig5516	HP456870	PT0132d.A12.BR.pth	EC415269	3e-70
1	Contig5521	HP456875	Contig7453	HP458650	2e-10
2	Contig5521	HP456875	Contig5143	HP456523	1e-09
3	Contig5521	HP456875	Contig7667	HP458849	1e-09
4	Contig5521	HP456875	Contig7642	HP458825	1e-09
1	Contig5547	HP456901	Contig7653	HP458836	1e-25
2	Contig5547	HP456901	PTDG.cn230.na.ptg	GR502589	2e-25
3	Contig5547	HP456901	PT0314.I16.C21.ptt	GR494710	3e-21
4	Contig5547	HP456901	PTDH.cn586.na.ptih	GR503920	7e-21
5	Contig5547	HP456901	PTDH.cn1563.na.ptih	GR504600	6e-20
6	Contig5547	HP456901	PT0021c.A06.B7.ptg	EC396472	3e-18
7	Contig5547	HP456901	Contig63	HP451876	9e-18
8	Contig5547	HP456901	Contig306	HP452079	7e-16
1	Contig5585	HP456936	Contig7668	HP458850	5e-28
1	Contig5586	HP456937	Contig7601	HP458787	2e-19
1	Contig5604	HP456954	Contig7967	HP459127	1e-81
1	Contig5619	HP456968	Contig2792	HP454454	1e-124
2	Contig5619	HP456968	Contig7744	HP458919	3e-31
1	Contig5681	HP457026	Contig7962	HP459122	3e-23
2	Contig5681	HP457026	Contig7461	HP458656	6e-22
3	Contig5681	HP457026	Contig6674	HP457933	5e-21
4	Contig5681	HP457026	PTDG.cn1201.na.ptg	GR503203	3e-11
1	Contig5739	HP457081	Contig7392	HP458595	5e-56
1	Contig5799	HP457136	PTDG.cn1119.na.ptg	GR503139	1e-24
1	Contig5887	HP457217	Contig8005	HP459160	6e-28
2	Contig5887	HP457217	Contig16	HP451742	2e-08
1	Contig6674	HP457933	Contig7461	HP458656	5e-54
2	Contig6674	HP457933	Contig7962	HP459122	4e-51
3	Contig6674	HP457933	PTDG.cn1201.na.ptg	GR503203	7e-31
4	Contig6674	HP457933	Contig5681	HP457026	1e-20
1	Contig6782	HP458038	Contig7262	HP458476	1e-130
2	Contig6782	HP458038	Contig5271	HP456639	4e-27
3	Contig6782	HP458038	Contig7328	HP458537	1e-09
4	Contig6782	HP458038	Contig7303	HP458514	1e-09
5	Contig6782	HP458038	PT0301.B12.CPTR.ptp	GR492202	1e-09
6	Contig6782	HP458038	Contig2945	HP454598	4e-08
1	Contig6809	HP458061	Contig2617	HP454287	6e-90
2	Contig6809	HP458061	PT00111c.E03.B7.ptu.chim2	EC395369	1e-86
3	Contig6809	HP458061	Contig2563	HP454237	3e-64
4	Contig6809	HP458061	Contig2720	HP454387	5e-62
5	Contig6809	HP458061	PT00110b.H05.B7.ptu	EC395180	7e-59
6	Contig6809	HP458061	Contig2558	HP454232	1e-56
7	Contig6809	HP458061	Contig7267	HP458480	6e-53
8	Contig6809	HP458061	Contig2635	HP454304	8e-45
9	Contig6809	HP458061	PT0151.O03.CPTR.ptm	EC416834	5e-39
10	Contig6809	HP458061	Contig2711	HP454378	5e-39
11	Contig6809	HP458061	Contig2692	HP454361	6e-38
12	Contig6809	HP458061	PT0029c.B07.B7.ptg.chim3	EC397067	4e-34
13	Contig6809	HP458061	Contig5179	HP456556	4e-34
14	Contig6809	HP458061	Contig7251	HP458465	2e-26
15	Contig6809	HP458061	PT0317.F24.C21.ptt	GR496081	3e-26
16	Contig6809	HP458061	Contig7182	HP458402	3e-23
17	Contig6809	HP458061	Contig2579	HP454251	2e-18
18	Contig6809	HP458061	Contig2577	HP454249	1e-16
1	Contig6823	HP458075	Contig7878	HP459046	4e-26
1	Contig6862	HP458113	PTDH.cn2108.na.ptih	GR504931	1e-11
1	Contig6904	HP458153	PTDG_P007.D11.f1.ptg	GR503465	8e-79
2	Contig6904	HP458153	PTDG_P007.D11.r1.ptg	GR503464	6e-76
3	Contig6904	HP458153	PTDH.cn1797.na.ptih	GR504671	3e-65
4	Contig6904	HP458153	Contig7058	HP458292	1e-54
5	Contig6904	HP458153	Contig5157	HP451784	1e-54
6	Contig6904	HP458153	Contig92	HP451902	5e-44
7	Contig6904	HP458153	Contig424	HP452184	4e-43
8	Contig6904	HP458153	Contig7031	HP458271	4e-39
9	Contig6904	HP458153	Contig7819	HP458991	2e-15
10	Contig6904	HP458153	Contig7407	HP458610	9e-15
11	Contig6904	HP458153	PTDG.cn1384.na.ptg	GR503348	2e-06
1	Contig7009	HP458250	Contig7642	HP458825	5e-46
2	Contig7009	HP458250	Contig5143	HP456523	2e-45
3	Contig7009	HP458250	Contig7451	HP458649	5e-26
4	Contig7009	HP458250	Contig7453	HP458650	2e-11
5	Contig7009	HP458250	Contig7878	HP459046	1e-10
1	Contig7031	HP458271	Contig5157	HP451784	7e-80
2	Contig7031	HP458271	Contig7058	HP458292	6e-71
3	Contig7031	HP458271	Contig6904	HP458153	6e-38
4	Contig7031	HP458271	PTDG.cn1384.na.ptg	GR503348	2e-32
1	Contig7037	HP458277	Contig104	HP451913	1e-45
2	Contig7037	HP458277	PTDG.cn1071.na.ptg	GR503102	3e-13
1	Contig7058	HP458292	Contig5157	HP451784	3e-93
2	Contig7058	HP458292	Contig7031	HP458271	6e-71
3	Contig7058	HP458292	Contig6904	HP458153	3e-52
4	Contig7058	HP458292	PTDG.cn1384.na.ptg	GR503348	1e-26
1	Contig7064	HP458298	Contig2947	HP454600	1e-117
2	Contig7064	HP458298	Contig2772	HP454435	8e-78
3	Contig7064	HP458298	PT0062c.C08.BR1.ptg	EC400959	8e-75
1	Contig7082	HP458314	Contig114	HP451920	3e-71
2	Contig7082	HP458314	Contig2123	HP453817	1e-69
1	Contig7134	HP458363	PTDH.cn1988.na.ptih	GR504833	2e-44
2	Contig7134	HP458363	Contig226	HP452016	1e-41
3	Contig7134	HP458363	PTDH_P012.G21.r1.pth	GR505389	4e-37
4	Contig7134	HP458363	PTDH.cn515.na.ptih	GR503864	2e-35
5	Contig7134	HP458363	PTDH.cn2129.na.ptih	GR504948	5e-31
6	Contig7134	HP458363	Contig397	HP452159	1e-10
1	Contig7182	HP458402	Contig7251	HP458465	2e-77
2	Contig7182	HP458402	PT0317.F24.C21.ptt	GR496081	4e-74
3	Contig7182	HP458402	Contig7267	HP458480	2e-73
4	Contig7182	HP458402	PT00110b.H05.B7.ptu	EC395180	1e-72
5	Contig7182	HP458402	Contig2577	HP454249	5e-62
6	Contig7182	HP458402	Contig2558	HP454232	1e-51
7	Contig7182	HP458402	Contig2617	HP454287	1e-41
8	Contig7182	HP458402	Contig2717	HP454384	1e-34
9	Contig7182	HP458402	Contig2563	HP454237	3e-33
10	Contig7182	HP458402	Contig6809	HP458061	1e-31
11	Contig7182	HP458402	Contig2720	HP454387	1e-24
12	Contig7182	HP458402	PT00111c.E03.B7.ptu.chim2	EC395369	2e-10
[truncated: 916 more rows]
